# Supplementary material for: Phase relationships in homoleptic com­plexes of XeF2
Source: IUCrJ. 2026 May 18;13(Pt 4):420–32. doi: 10.1107/S2052252526003751 (PMC13324652; doi:10.1107/S2052252526003751)
Supplement: Supplementary file 1 [file m-13-00420-sup1.cif]

##############################################################################
#                                                                            #
# This CIF contains the data in a paper accepted for publication in IUCrJ    #
# It conforms to the requirements of the Notes for Authors for IUCrJ, and    #
# has been peer reviewed under the auspices of the IUCr Commission on        #
# Journals.                                                                  #
#                                                                            #
# Full details of the Crystallographic Information File format               #
# are given in the paper "The Crystallographic Information File (CIF):       #
# a New Standard Archive File for Crystallography" by S. R. Hall, F. H.      #
# Allen and I. D. Brown [Acta Cryst. (1991), A47, 655-685].                  #
#                                                                            #
# The current version of the core CIF dictionary is obtainable from          #
# ftp://ftp.iucr.org/pub/cif_core.dic.                                       #
#                                                                            #
# Software is freely available for graphical display of the structure(s)     #
# in this CIF. For information consult the CIF software page                 #
# http://www.iucr.org/resources/cif/software.                                #
#                                                                            #
# This file may be used for bona fide research purposes within the           #
# scientific community so long as proper attribution is given to the journal # 
# article from which it was obtained.                                        #
#                                                                            #
##############################################################################
data_CuSbI_200K
_audit_creation_method
;
Olex2 1.5
(compiled 2025.03.04 svn.red2d20d0 for OlexSys, GUI svn.r7188)
;
_chemical_name_systematic
                       'Copper (II) bisantimonyhexafluoride hexaxenondifluoride'
_chemical_name_common     ?
_chemical_formula_moiety     'Cu F12 Xe6, 2(F6 Sb)'
_chemical_formula_sum     'Cu F24 Sb2 Xe6'
_chemical_formula_weight     1550.84
_chemical_melting_point     ?
_space_group_crystal_system     trigonal
_space_group_name_H-M_alt     R-3
_space_group_name_Hall     '-R 3'
loop_
    _space_group_symop_operation_xyz
    'x, y, z'
    '-y, x-y, z'
    '-x+y, -x, z'
    'x+2/3, y+1/3, z+1/3'
    '-y+2/3, x-y+1/3, z+1/3'
    '-x+y+2/3, -x+1/3, z+1/3'
    'x+1/3, y+2/3, z+2/3'
    '-y+1/3, x-y+2/3, z+2/3'
    '-x+y+1/3, -x+2/3, z+2/3'
    '-x, -y, -z'
    'y, -x+y, -z'
    'x-y, x, -z'
    '-x+2/3, -y+1/3, -z+1/3'
    'y+2/3, -x+y+1/3, -z+1/3'
    'x-y+2/3, x+1/3, -z+1/3'
    '-x+1/3, -y+2/3, -z+2/3'
    'y+1/3, -x+y+2/3, -z+2/3'
    'x-y+1/3, x+2/3, -z+2/3'
_cell_length_a     10.0302(3)
_cell_length_b     10.0302(3)
_cell_length_c     22.4539(9)
_cell_angle_alpha     90
_cell_angle_beta     90
_cell_angle_gamma     120
_cell_volume     1956.33(13)
_cell_formula_units_Z     3
_cell_measurement_reflns_used     9614
_cell_measurement_theta_min     2.34
_cell_measurement_theta_max     20.53
_cell_measurement_temperature     200.00
_exptl_crystal_description     block
_exptl_crystal_colour     colourless
_exptl_crystal_size_max     0.40
_exptl_crystal_size_mid     0.30
_exptl_crystal_size_min     0.10
_exptl_crystal_density_diffrn     3.949
_exptl_crystal_density_meas     ?
_exptl_crystal_density_method     ?
_exptl_crystal_F_000     2013
_exptl_absorpt_coefficient_mu     5.566
_exptl_absorpt_correction_type     multi-scan
_exptl_absorpt_process_details
;
SADABS-2016/2 (Bruker,2016/2) was used for absorption correction.
wR2(int) was 0.0762 before and 0.0498 after correction.
The Ratio of minimum to maximum transmission is 0.7118.
The \l/2 correction factor is Not present.
;
_exptl_absorpt_correction_T_min     0.5299
_exptl_absorpt_correction_T_max     0.7445
_diffrn_ambient_temperature     200.00
_diffrn_source     ?
_diffrn_source_power     0.045
_diffrn_source_voltage     50.0
_diffrn_source_current     0.9
_diffrn_radiation_type     AgK\a
_diffrn_radiation_wavelength     0.56086
_diffrn_measurement_device_type     'Bruker APEX-II CCD'
_diffrn_measurement_method     '\f and \w scans'
_diffrn_detector_area_resol_mean     ?
_diffrn_reflns_number     16946
_diffrn_reflns_av_R_equivalents     0.0422
_diffrn_reflns_av_unetI/netI     0.0163
_diffrn_reflns_theta_min     2.339
_diffrn_reflns_theta_max     20.539
_diffrn_reflns_theta_full     19.665
_diffrn_measured_fraction_theta_max     0.998
_diffrn_measured_fraction_theta_full     0.997
_diffrn_reflns_limit_h_min     -12
_diffrn_reflns_limit_h_max     12
_diffrn_reflns_limit_k_min     -12
_diffrn_reflns_limit_k_max     12
_diffrn_reflns_limit_l_min     -27
_diffrn_reflns_limit_l_max     27
_diffrn_standards_number     0
_refine_special_details     ?
_reflns_number_total     898
_reflns_number_gt     871
_reflns_threshold_expression     'I > 2\s(I)'
_refine_ls_structure_factor_coef     Fsqd
_refine_ls_matrix_type     full
_refine_ls_R_factor_all     0.0159
_refine_ls_R_factor_gt     0.0153
_refine_ls_wR_factor_gt     0.0353
_refine_ls_wR_factor_ref     0.0356
_refine_ls_goodness_of_fit_ref     1.083
_refine_ls_restrained_S_all     1.087
_refine_ls_number_reflns     898
_refine_ls_number_parameters     52
_refine_ls_number_restraints     18
_refine_ls_hydrogen_treatment     undef
_refine_ls_weighting_scheme     calc
_refine_ls_weighting_details
                          'w=1/[\s^2^(Fo^2^)+12.0603P] where P=(Fo^2^+2Fc^2^)/3'
_atom_sites_solution_hydrogens     .
_atom_sites_solution_primary     dual
_atom_sites_solution_secondary     ?
_refine_ls_shift/su_max     0.001
_refine_ls_shift/su_mean     0.000
_refine_diff_density_max     0.617
_refine_diff_density_min     -0.475
_refine_ls_extinction_method
;
SHELXL-2019/1 (Sheldrick 2019)
;
_refine_ls_extinction_coef     0.00055(3)
_refine_ls_extinction_expression
                                  'Fc^*^=kFc[1+0.001xFc^2^\l^3^/sin(2\q)]^-1/4^'
loop_
    _atom_type_symbol
    _atom_type_description
    _atom_type_scat_dispersion_real
    _atom_type_scat_dispersion_imag
    _atom_type_scat_source
    'F' 'F' 0.0101 0.0062
                         'International Tables Vol C Tables 4.2.6.8 and 6.1.1.4'
    'Cu' 'Cu' 0.3278 0.8307
                         'International Tables Vol C Tables 4.2.6.8 and 6.1.1.4'
    'Sb' 'Sb' -1.0241 1.0157
                         'International Tables Vol C Tables 4.2.6.8 and 6.1.1.4'
    'Xe' 'Xe' -0.7815 1.2904
                         'International Tables Vol C Tables 4.2.6.8 and 6.1.1.4'
_computing_data_collection     ?
_computing_cell_refinement
;
SAINT V8.40B (?, 2016)
;
_computing_data_reduction
;
SAINT V8.40B (?, 2016)
;
_computing_structure_solution
;
XT  (Sheldrick, 2015)
;
_computing_structure_refinement
;
XL  (Sheldrick, 2008)
;
_computing_molecular_graphics
;
Olex2 1.5 (Dolomanov <i>et al.</i>,  2009)
;
_computing_publication_material
;
Olex2 1.5 (Dolomanov <i>et al.</i>,  2009)
;
loop_
    _atom_site_type_symbol
    _atom_site_label
    _atom_site_fract_x
    _atom_site_fract_y
    _atom_site_fract_z
    _atom_site_U_iso_or_equiv
    _atom_site_adp_type
    _atom_site_calc_flag
    _atom_site_occupancy
    _atom_site_disorder_assembly
    _atom_site_disorder_group
    Xe Xe1 0.54499(3) 0.52936(2) 0.75102(2) 0.03486(9) Uani d 1 . .
    Sb Sb1 1.000000 1.000000 0.74777(2) 0.03765(11) Uani d 1 . .
    Cu Cu1 0.333333 0.666667 0.666667 0.02239(17) Uani d 1 . .
    F F1 0.3417(2) 0.5071(2) 0.71645(9) 0.0430(4) Uani d 1 . .
    F F2 0.7310(3) 0.5458(3) 0.78319(10) 0.0618(6) Uani d 1 . .
    F F3 0.8925(4) 0.8285(3) 0.69882(13) 0.0873(9) Uani d 1 . .
    F F4 1.0714(4) 0.8973(4) 0.79455(14) 0.1036(11) Uani d 1 . .
loop_
    _atom_site_aniso_label
    _atom_site_aniso_U_11
    _atom_site_aniso_U_22
    _atom_site_aniso_U_33
    _atom_site_aniso_U_12
    _atom_site_aniso_U_13
    _atom_site_aniso_U_23
    Xe1 0.04024(13) 0.04266(14) 0.03180(13) 0.02830(10) -0.00224(7) 0.00269(8)
    Sb1 0.04279(15) 0.04279(15) 0.02736(19) 0.02140(8) 0.000 0.000
    Cu1 0.0199(2) 0.0199(2) 0.0274(4) 0.00996(11) 0.000 0.000
    F1 0.0349(10) 0.0406(10) 0.0510(11) 0.0171(8) -0.0026(8) 0.0098(8)
    F2 0.0539(13) 0.0945(19) 0.0567(13) 0.0519(14) -0.0071(10) 0.0101(12)
    F3 0.097(2) 0.0666(17) 0.0812(19) 0.0282(16) -0.0160(16) -0.0255(15)
    F4 0.127(3) 0.121(3) 0.089(2) 0.081(3) -0.012(2) 0.034(2)
_geom_special_details
;
 All esds (except the esd in the dihedral angle between two l.s. planes)
 are estimated using the full covariance matrix.  The cell esds are taken
 into account individually in the estimation of esds in distances, angles
 and torsion angles; correlations between esds in cell parameters are only
 used when they are defined by crystal symmetry.  An approximate (isotropic)
 treatment of cell esds is used for estimating esds involving l.s. planes.
;
loop_
    _geom_bond_atom_site_label_1
    _geom_bond_atom_site_label_2
    _geom_bond_site_symmetry_2
    _geom_bond_distance
    _geom_bond_publ_flag
    Xe1 F1 . 2.0871(19) ?
    Xe1 F2 . 1.929(2) ?
    Sb1 F3 . 1.864(3) ?
    Sb1 F3 2_765 1.864(3) ?
    Sb1 F3 3_675 1.864(3) ?
    Sb1 F4 2_765 1.848(3) ?
    Sb1 F4 . 1.848(3) ?
    Sb1 F4 3_675 1.848(3) ?
    Cu1 F1 2_665 1.9877(19) ?
    Cu1 F1 15_556 1.9876(19) ?
    Cu1 F1 . 1.9877(19) ?
    Cu1 F1 13_566 1.9876(19) ?
    Cu1 F1 3_565 1.9877(19) ?
    Cu1 F1 14_456 1.9876(19) ?
loop_
    _geom_angle_atom_site_label_1
    _geom_angle_atom_site_label_2
    _geom_angle_atom_site_label_3
    _geom_angle_site_symmetry_1
    _geom_angle_site_symmetry_3
    _geom_angle
    _geom_angle_publ_flag
    F2 Xe1 F1 . . 178.93(10) ?
    F3 Sb1 F3 2_765 . 88.77(14) ?
    F3 Sb1 F3 3_675 2_765 88.77(14) ?
    F3 Sb1 F3 3_675 . 88.77(14) ?
    F4 Sb1 F3 2_765 3_675 88.81(16) ?
    F4 Sb1 F3 3_675 2_765 177.54(16) ?
    F4 Sb1 F3 3_675 . 88.81(16) ?
    F4 Sb1 F3 3_675 3_675 91.57(16) ?
    F4 Sb1 F3 2_765 . 177.54(15) ?
    F4 Sb1 F3 . 3_675 177.54(16) ?
    F4 Sb1 F3 . . 91.57(17) ?
    F4 Sb1 F3 2_765 2_765 91.57(17) ?
    F4 Sb1 F3 . 2_765 88.81(16) ?
    F4 Sb1 F4 2_765 . 90.87(17) ?
    F4 Sb1 F4 2_765 3_675 90.87(17) ?
    F4 Sb1 F4 3_675 . 90.87(17) ?
    F1 Cu1 F1 2_665 3_565 91.47(8) ?
    F1 Cu1 F1 2_665 . 91.47(8) ?
    F1 Cu1 F1 . 3_565 91.47(9) ?
    F1 Cu1 F1 13_566 15_556 91.47(9) ?
    F1 Cu1 F1 14_456 3_565 88.53(9) ?
    F1 Cu1 F1 14_456 15_556 91.47(8) ?
    F1 Cu1 F1 15_556 . 88.53(8) ?
    F1 Cu1 F1 13_566 2_665 88.53(9) ?
    F1 Cu1 F1 13_566 3_565 88.53(8) ?
    F1 Cu1 F1 14_456 2_665 180.0 ?
    F1 Cu1 F1 15_556 3_565 180.0 ?
    F1 Cu1 F1 15_556 2_665 88.53(9) ?
    F1 Cu1 F1 14_456 . 88.53(9) ?
    F1 Cu1 F1 13_566 14_456 91.47(9) ?
    F1 Cu1 F1 13_566 . 180.00(11) ?
    Cu1 F1 Xe1 . . 123.74(9) ?
_shelx_space_group_comment
;
The symmetry employed for this shelxl refinement is uniquely defined
by the following loop, which should always be used as a source of
symmetry information in preference to the above space-group names.
They are only intended as comments.
;
_shelx_estimated_absorpt_T_min     ?
_shelx_estimated_absorpt_T_max     ?
_shelx_hkl_file
;
   1   1   0   28.61    1.22
   1  -2   0   27.84    1.21
  -2   1   0   28.03    1.19
  -1  -1   0   27.25    1.22
  -1   2   0   28.38    1.21
  -3   3   0    0.14    0.03
   3   0   0    0.15    0.08
   0  -3   0    0.14    0.02
  -3   3   0    0.22    0.16
   0  -3   0    0.00    0.14
   0  -3   0    0.12    0.02
   3   0   0    0.00    0.13
   3   0   0    0.08    0.03
  -3   3   0    0.19    0.08
  -3   3   0    0.14    0.02
   0  -3   0    0.29    0.14
   3  -3   0    0.12    0.04
   0   3   0    0.06    0.02
   0   3   0   -0.12    0.12
   0   3   0    0.09    0.02
   0   3   0    0.13    0.07
  -3   0   0    0.17    0.08
  -3   0   0    0.10    0.02
  -3   0   0   -0.02    0.12
  -4   2   0  439.38   15.71
   2  -4   0  435.01   15.76
   2   2   0  449.31   15.79
  -2  -2   0  446.30   15.82
  -2   4   0  449.85   15.78
   4  -2   0  464.01   15.80
   1   4   0    0.16    0.23
  -5   1   0    0.21    0.19
   4  -5   0    0.19    0.04
  -5   1   0    0.13    0.10
  -5   1   0    0.25    0.05
   1   4   0    0.28    0.03
   1   4   0    0.27    0.05
   1   4   0    0.31    0.17
  -5   1   0    0.25    0.03
  -1  -4   0    0.20    0.04
   5  -1   0    0.36    0.24
  -1  -4   0    0.13    0.10
  -4   5   0    0.14    0.25
  -1  -4   0    0.22    0.03
  -4   5   0    0.28    0.10
  -4   5   0    0.34    0.22
   5  -1   0    0.24    0.04
   5  -1   0    0.22    0.12
  -4   5   0    0.15    0.10
  -1  -4   0    0.25    0.22
  -4   5   0    0.31    0.05
  -4   5   0    0.16    0.03
   4   1   0   27.02    1.25
  -5   4   0   24.90    1.45
   4   1   0   24.62    1.49
  -5   4   0   26.36    1.21
  -1   5   0   25.14    1.25
  -4  -1   0   26.23    1.24
  -1   5   0   24.57    1.51
  -4  -1   0   24.48    1.49
   5  -4   0   26.40    1.21
   5  -4   0   26.40    1.48
   3  -6   0    0.55    0.06
   3  -6   0    0.55    0.06
   3  -6   0    0.72    0.23
   3   3   0    0.49    0.04
  -6   3   0    0.63    0.06
  -6   3   0    0.56    0.16
   3   3   0    0.52    0.17
   3   3   0    0.39    0.30
  -6   3   0    0.59    0.31
   3   3   0    0.55    0.04
  -6   3   0    0.44    0.07
   3  -6   0    0.55    0.34
  -3   6   0    0.51    0.26
  -3  -3   0    0.50    0.16
  -3   6   0    0.46    0.06
  -3   6   0    0.98    0.39
  -3  -3   0    0.31    0.31
   6  -3   0    0.27    0.28
   6  -3   0    0.54    0.06
   6  -3   0    0.39    0.16
  -3   6   0    0.50    0.06
   6  -3   0    0.36    0.06
  -3  -3   0    0.74    0.08
  -6   6   0  167.74    6.88
  -6   6   0  175.07    6.90
   0  -6   0  172.78    6.99
   6   0   0  173.45    6.94
  -6   0   0  175.99    6.94
   0   6   0  183.92    6.96
  -7   2   0  124.12    5.09
  -5   7   0  114.93    5.13
  -5   7   0  127.28    5.15
   7  -2   0  119.96    5.07
  -2  -5   0  120.80    5.26
  -7   5   0   49.80    2.51
   5   2   0   46.77    2.10
   2  -7   0   46.02    2.12
  -7   5   0   47.01    2.07
   2  -7   0   52.34    2.63
   5   2   0   47.07    2.52
   7  -5   0   45.88    2.44
  -5  -2   0   44.49    2.51
   7  -5   0   47.21    2.07
  -2   7   0   46.61    2.48
  -5  -2   0   46.59    2.14
  -8   1   0    2.38    0.17
   1   7   0    2.44    0.66
  -8   1   0    2.46    0.13
  -8   1   0    2.92    0.52
  -8   1   0    2.41    0.67
   1   7   0    2.44    0.16
   7  -8   0    2.56    0.16
   1   7   0    2.69    0.13
   1   7   0    4.42    0.76
  -7   8   0    2.58    0.16
  -7   8   0    3.28    0.79
  -7   8   0    3.22    0.74
  -7   8   0    2.74    0.16
  -1  -7   0    2.39    0.17
  -1  -7   0    3.22    0.56
  -7   8   0    3.19    0.52
  -7   8   0    2.65    0.49
  -7   8   0    2.55    0.16
   8  -1   0    3.21    0.50
   8  -1   0    3.06    0.79
  -1  -7   0    2.76    0.82
   8  -1   0    2.42    0.17
  -1  -7   0    2.68    0.13
   8  -1   0    2.73    0.14
   4  -8   0   62.49    2.74
   4   4   0   61.35    3.16
  -8   4   0   62.59    2.68
  -8   4   0   62.76    3.10
   4  -8   0   63.87    3.24
  -4  -4   0   62.29    2.77
   8  -4   0   65.18    2.70
  -4   8   0   63.23    2.72
  -4   8   0   65.83    3.20
   8  -4   0   64.51    3.15
  -4  -4   0   62.34    3.26
   7   1   0    0.47    0.22
   1  -8   0    0.40    0.07
  -8   7   0    0.39    0.08
  -8   7   0    0.37    0.20
   1  -8   0    0.35    0.06
   1  -8   0    0.59    0.44
  -8   7   0    1.60    0.53
  -8   7   0    0.40    0.44
  -8   7   0    0.48    0.08
  -8   7   0    0.94    0.26
   7   1   0    0.36    0.05
  -8   7   0    0.39    0.08
   7   1   0   -0.23    0.34
   7   1   0    0.39    0.08
   1  -8   0    0.17    0.19
  -7  -1   0    0.44    0.23
  -1   8   0    0.33    0.19
  -7  -1   0    0.49    0.09
  -1   8   0    0.44    0.07
  -1   8   0    0.65    0.46
  -7  -1   0    0.36    0.05
  -1   8   0    0.45    0.06
  -7  -1   0    0.56    0.47
  -9   3   0    0.62    0.11
  -9   3   0    0.53    0.07
   3   6   0    0.55    0.06
   3   6   0    0.36    0.22
  -9   3   0    0.63    0.25
   3   6   0    0.48    0.08
   3   6   0    1.04    0.58
  -9   3   0    0.47    0.46
   6  -9   0    0.45    0.08
   9  -3   0    0.67    0.11
  -3  -6   0    0.74    0.30
  -6   9   0    0.47    0.08
  -6   9   0    0.44    0.07
  -6   9   0    0.91    0.57
  -6   9   0    0.61    0.23
  -6   9   0    0.62    0.25
   9  -3   0    0.60    0.25
   9  -3   0    0.48    0.07
  -6   9   0    0.37    0.09
  -3  -6   0    0.33    0.48
   9  -3   0    0.69    0.49
  -3  -6   0    0.65    0.10
  -6   9   0   -0.02    0.37
  -9   6   0   50.93    2.35
   3  -9   0   50.42    2.44
   6   3   0   49.98    1.78
   6   3   0   49.08    2.38
   3  -9   0   52.11    2.97
   6   3   0   50.88    2.89
   6   3   0   50.27    1.86
   3  -9   0   51.84    1.84
  -9   6   0   52.09    2.84
  -3   9   0   53.47    2.41
  -3   9   0   53.38    1.83
   9  -6   0   51.47    1.84
   9  -6   0   57.80    2.42
  -3   9   0   54.99    2.95
   9  -6   0   54.40    2.90
  -6  -3   0   49.91    2.43
  -6  -3   0   47.38    2.88
   9  -6   0   52.32    1.86
   9   0   0   39.87    1.43
  -9   9   0   42.97    1.61
  -9   9   0   41.59    2.10
   0  -9   0   39.19    2.72
   9   0   0   41.26    2.65
   0  -9   0   37.70    2.12
   0  -9   0   41.49    1.44
   9   0   0   43.00    2.13
   9   0   0   38.83    1.51
   0  -9   0   39.52    1.54
  -9   9   0   40.79    2.09
  -9   9   0   42.66    1.49
  -9   9   0   41.23    2.66
  -9   9   0   39.69    1.48
  -9   9   0   43.19    2.72
   0   9   0   45.67    2.71
  -9   0   0   39.48    1.43
  -9   0   0   42.14    1.50
   0   9   0   40.13    1.44
  -9   0   0   36.24    2.54
   0   9   0   40.31    1.47
   0   9   0   40.05    2.07
   9  -9   0   41.50    1.49
  -9   0   0   39.46    2.08
   2   8   0    4.17    0.60
   2   8   0    4.44    0.25
   2   8   0    4.70    0.20
 -10   2   0    4.57    0.22
 -10   2   0    4.09    0.62
 -10   2   0    4.80    1.02
   8 -10   0    5.03    0.26
   2   8   0    4.81    1.05
 -10   2   0    4.79    0.26
   2   8   0    4.82    0.21
  -8  10   0    4.59    0.25
  -8  10   0    4.52    0.25
  -2  -8   0    6.17    1.16
  -8  10   0    5.75    1.10
  -2  -8   0    5.31    0.82
  -2  -8   0    4.39    0.26
  10  -2   0    4.07    0.26
  -8  10   0    4.85    0.76
  -8  10   0    4.92    0.36
  -8  10   0    3.34    0.93
  10  -2   0    5.54    1.06
  10  -2   0    3.60    0.60
  -8  10   0    4.51    0.70
   5 -10   0    0.24    0.09
 -10   5   0    0.27    0.19
   5   5   0    0.22    0.53
 -10   5   0   -0.66    0.40
   5 -10   0    0.25    0.18
   5   5   0    0.30    0.20
   5 -10   0    0.19    0.06
   5   5   0    0.18    0.07
 -10   5   0    0.22    0.06
   5 -10   0    1.36    0.61
  10  -5   0    0.22    0.16
  -5  10   0    0.21    0.06
  -5  -5   0    0.18    0.07
  -5  10   0    0.15    0.52
  -5  -5   0    0.39    0.59
  -5  -5   0    0.34    0.23
  10  -5   0    0.22    0.07
  -5  10   0    0.50    0.26
  10  -5   0    0.23    0.06
  -5  10   0    0.22    0.06
  10  -5   0    0.45    0.53
   8   2   0    4.01    0.23
   2 -10   0    4.47    0.23
   8   2   0    3.86    1.03
 -10   8   0    3.64    0.84
 -10   8   0    4.74    0.25
   2 -10   0    4.09    0.68
   2 -10   0    4.66    0.26
   2 -10   0    6.44    1.23
 -10   8   0    4.79    0.26
   8   2   0    5.07    0.74
 -10   8   0    4.95    0.72
   8   2   0    4.56    0.27
 -10   8   0    2.95    0.53
  -8  -2   0    4.69    0.26
  -8  -2   0    4.64    0.20
  -8  -2   0    3.21    0.58
  -2  10   0    4.81    0.25
  -2  10   0    4.81    0.24
  10  -8   0    4.82    0.26
  -2  10   0    4.20    0.68
  -2  10   0    4.57    1.00
  -8  -2   0    4.40    1.01
   1  10   0    0.10    0.70
 -11   1   0    0.10    0.22
   1  10   0    0.23    0.05
   1  10   0    0.14    0.07
  10 -11   0    0.07    0.06
 -11   1   0    0.18    0.08
   1  10   0    0.10    0.20
 -11   1   0    0.22    0.05
 -11   1   0   -0.61    0.64
   1  10   0    0.17    0.05
  -1 -10   0    0.41    0.32
 -10  11   0    0.13    0.07
 -10  11   0    0.26    0.64
 -10  11   0    0.16    0.07
 -10  11   0   -0.37    0.73
 -10  11   0   -0.09    0.13
  11  -1   0    0.23    0.08
 -10  11   0    0.22    0.07
  11  -1   0    0.12    0.74
  11  -1   0    0.21    0.05
  11  -1   0    0.63    0.30
 -10  11   0    0.19    0.25
  -1 -10   0    0.15    0.78
  -1 -10   0    0.20    0.08
   4   7   0   69.14    3.13
   4   7   0   65.30    2.43
 -11   4   0   71.10    2.44
 -11   4   0   67.12    3.70
   4   7   0   72.67    2.37
 -11   4   0   66.64    3.08
   4   7   0   74.00    3.87
   7 -11   0   67.34    2.42
 -11   4   0   64.49    2.39
  -4  -7   0   69.21    2.45
  -7  11   0   70.83    3.16
  11  -4   0   66.85    2.41
  11  -4   0   65.28    2.45
  -7  11   0   69.79    2.43
  11  -4   0   70.12    3.79
  -4  -7   0   67.90    3.26
  -7  11   0   67.52    3.75
  -7  11   0   70.25    2.54
  -7  11   0   62.31    3.80
  -4  -7   0   65.86    3.88
  11  -4   0   72.06    3.15
  -7  11   0   66.01    2.43
   4 -11   0    3.24    0.19
   4 -11   0    3.59    0.66
   4 -11   0    3.18    0.20
   7   4   0    3.30    0.22
 -11   7   0    2.98    0.51
 -11   7   0    3.02    0.19
   7   4   0    2.58    0.59
 -11   7   0    3.38    0.22
   7   4   0    4.11    1.15
 -11   7   0    2.62    0.80
   4 -11   0    1.96    0.87
  -7  -4   0    4.08    1.10
  -4  11   0    2.31    0.45
  -4  11   0    3.21    0.20
  -7  -4   0    3.23    0.22
  -7  -4   0    3.18    0.64
  11  -7   0    3.11    0.56
  -4  11   0    2.44    0.81
  11  -7   0    2.20    0.80
  11  -7   0    3.24    0.20
  11  -7   0    2.94    0.21
  -4  11   0    3.26    0.23
 -11  10   0    5.52    0.31
  10   1   0    5.20    1.18
 -11  10   0    3.78    1.10
   1 -11   0    5.86    0.27
  10   1   0    5.29    0.78
  10   1   0    5.91    0.25
   1 -11   0    5.65    0.32
 -11  10   0    4.41    0.73
 -11  10   0    5.28    0.73
 -11  10   0    4.64    1.16
  10   1   0    5.76    0.34
 -11  10   0    6.59    0.33
 -11  10   0    6.05    0.33
  -1  11   0    6.15    0.86
 -10  -1   0    6.37    0.33
  11 -10   0    6.24    0.32
  -1  11   0    6.28    0.31
 -10  -1   0    5.39    1.23
  -1  11   0    6.86    1.32
 -10  -1   0    5.83    0.25
  -1  11   0    5.89    0.28
 -10  -1   0    5.13    0.83
 -12   3   0   -0.44    0.65
 -12   3   0    0.29    0.06
   3   9   0    0.46    0.06
   3   9   0    0.18    0.84
   3   9   0    0.42    0.05
   3   9   0    0.59    0.29
 -12   3   0    0.44    0.25
   9 -12   0    0.47    0.10
   3   9   0    0.38    0.09
 -12   3   0    0.39    0.09
  -9  12   0    0.25    0.21
  -9  12   0    1.46    0.82
  12  -3   0    0.55    0.87
  -9  12   0    0.41    0.09
  -3  -9   0    0.37    0.09
  12  -3   0    0.32    0.25
  -3  -9   0    0.45    0.32
  -9  12   0    0.30    0.74
  12  -3   0    0.41    0.07
  -3  -9   0    1.35    1.00
  -9  12   0    0.26    0.07
  12  -3   0    0.40    0.10
  -9  12   0    0.16    0.23
  -9  12   0    0.22    0.07
 -12   6   0    1.56    0.13
   6 -12   0    1.15    0.87
   6 -12   0    1.51    0.14
 -12   6   0    2.15    0.90
 -12   6   0    2.50    0.51
   6   6   0    1.21    0.86
   6 -12   0    1.30    0.14
   6   6   0    1.63    0.16
   6   6   0    1.52    0.40
 -12   6   0    1.56    0.16
   6 -12   0    1.26    0.36
  -6  -6   0    1.51    0.46
  -6  12   0    1.39    0.42
  -6  -6   0    1.76    0.17
  -6  12   0    1.61    0.15
  12  -6   0    1.60    0.14
  -6  12   0    1.63    0.15
  12  -6   0    1.57    0.45
  12  -6   0    1.65    0.83
  -6  12   0    1.45    0.83
  -6  -6   0    1.17    1.03
  12  -6   0    1.41    0.16
 -12   9   0    0.24    0.72
 -12   9   0    0.35    0.09
 -12   9   0    0.41    0.09
   9   3   0   -0.21    0.80
   3 -12   0    0.35    0.07
 -12   9   0    1.16    0.95
 -12   9   0    0.19    0.25
   3 -12   0    0.35    0.09
   9   3   0    0.49    0.29
 -12   9   0    0.46    0.25
 -12   9   0    0.37    0.09
   9   3   0    0.34    0.09
  12  -9   0    0.21    0.08
  -3  12   0    0.42    0.08
  -9  -3   0    0.95    0.39
  -9  -3   0   -1.26    0.82
  -3  12   0    0.41    0.09
  -9  -3   0    0.31    0.09
   3  -2  -1    2.07    0.09
  -1   3  -1    2.29    0.09
   3  -2  -1    2.02    0.10
  -2  -1  -1    1.85    0.33
  -1   3  -1    2.01    0.09
  -2  -1  -1    1.93    0.24
  -2  -1  -1    2.05    0.08
  -1   3  -1    1.98    0.32
  -2  -1  -1    2.11    0.10
  -1   3  -1    1.61    0.21
  -3   2   1    1.80    0.28
   1  -3   1    2.08    0.09
   2   1   1    2.19    0.09
   1  -3   1    1.90    0.32
   2   1   1    2.15    0.35
   2   1   1    2.79    0.33
   2   1   1    2.03    0.10
  -3   2   1    1.97    0.18
  -3   2   1    1.92    0.09
   1  -3   1    2.09    0.09
   0  -2  -1   18.69    0.91
  -2   2  -1   18.22    0.91
   0   2   1   18.05    0.77
  -2   0   1   17.06    0.86
  -2   0   1   17.60    0.75
   2  -2   1   17.02    0.90
   0   2   1   17.21    0.89
  -3  -2  -1   44.26    2.24
  -3  -2  -1   46.57    1.96
  -2   5  -1   48.51    2.28
   2  -5   1   47.99    2.49
  -5   3   1   43.75    2.10
  -5   3   1   43.92    1.86
   3   2   1   48.79    2.26
   1   2  -1  135.79    4.98
   2  -3  -1  134.00    4.96
  -3   1  -1  133.39    4.98
  -1  -2   1  133.07    4.98
  -2   3   1  128.69    4.93
   3  -1   1  138.23    5.00
  -1  -3  -1  135.15    5.33
   1   3   1  139.21    5.31
  -4   1   1  141.57    5.25
   7  -4  -1    0.20    0.06
  -4  -3  -1    0.21    0.06
  -3   7  -1    0.22    0.05
  -4  -3  -1    0.37    0.20
  -3   7  -1    0.13    0.04
  -3   7  -1    0.42    0.36
  -4  -3  -1    0.34    0.33
  -3   7  -1    0.17    0.14
   3  -7   1    0.18    0.05
  -7   4   1    0.50    0.33
   4   3   1    0.26    0.03
   3  -7   1    0.35    0.06
   3  -7   1    0.05    0.35
   4   3   1    0.04    0.31
   4   3   1    0.25    0.18
   3  -7   1    0.13    0.17
  -7   4   1    0.16    0.12
  -7   4   1    0.27    0.06
   4   3   1    0.12    0.05
  -4   0  -1    0.36    0.22
   0   4  -1    0.39    0.21
  -4   0  -1    0.53    0.16
   0   4  -1    0.63    0.05
  -4   0  -1    0.71    0.05
   0   4  -1    0.59    0.06
   0   4  -1    0.97    0.20
   4  -4  -1    0.52    0.06
  -4   4   1    0.64    0.06
  -4   4   1    0.56    0.23
  -4   4   1    0.63    0.06
  -4   4   1    0.78    0.28
  -4   4   1    0.73    0.18
   4   0   1    0.59    0.06
   0  -4   1    0.51    0.05
  -4   4   1    0.55    0.06
   0  -4   1    0.41    0.25
  -4   4   1    0.59    0.16
   0  -4   1    0.75    0.18
   4   0   1    0.49    0.26
   4   0   1    0.66    0.18
   3   1  -1  122.57    4.62
  -4   3  -1  115.14    4.60
   1  -4  -1  116.83    4.62
  -1   4   1  118.56    4.61
   4  -3   1  119.02    4.62
  -3  -1   1  120.17    4.63
  -2  -4  -1    0.04    0.11
  -4   6  -1    0.73    0.32
  -2  -4  -1    0.33    0.06
   6  -2  -1    0.41    0.05
  -4   6  -1    0.40    0.06
  -4   6  -1    0.54    0.06
  -4   6  -1    0.36    0.17
  -2  -4  -1    0.00    0.30
   4  -6   1    0.58    0.07
   2   4   1    0.56    0.21
  -6   2   1    0.43    0.28
  -6   2   1    0.44    0.16
   2   4   1    0.30    0.29
   2   4   1    0.25    0.05
  -6   2   1    0.40    0.05
  -6   2   1    0.38    0.06
   2   4   1    0.42    0.04
  -4   9  -1   12.97    0.53
  -4   9  -1   13.46    0.52
  -5  -4  -1   12.89    0.55
   9  -5  -1   13.34    0.53
  -4   9  -1   14.05    0.98
  -4   9  -1   13.84    1.37
  -5  -4  -1   14.00    1.88
  -5  -4  -1   13.00    1.14
   9  -5  -1   12.89    0.54
  -9   5   1   13.37    0.54
   4  -9   1   13.33    0.52
   5   4   1   13.41    0.47
   4  -9   1   13.41    0.52
  -9   5   1   12.38    1.20
   4  -9   1   12.92    1.54
   4  -9   1   13.16    0.98
   5   4   1   12.51    0.54
  -9   5   1   12.76    0.61
   5   4   1   13.04    0.47
  -9   5   1   11.61    0.87
  -1   6  -1  275.24   10.12
   6  -5  -1  265.77   10.05
  -5  -1  -1  261.13   10.15
   1  -6   1  271.11   10.20
  -6   5   1  269.54   10.07
   5   1   1  279.94   10.21
   2   3  -1    1.10    0.05
  -5   2  -1    1.28    0.32
   2   3  -1    1.04    0.21
   2   3  -1    1.11    0.08
  -5   2  -1    1.10    0.07
   3  -5  -1    0.99    0.22
   3  -5  -1    1.18    0.08
  -5   2  -1    1.30    0.08
   3  -5  -1    0.64    0.28
   2   3  -1    1.26    0.35
  -5   2  -1    1.13    0.21
   3  -5  -1    1.17    0.08
   2   3  -1    1.30    0.05
  -2  -3   1    1.16    0.08
  -3   5   1    1.25    0.08
   5  -2   1    0.26    0.23
   5  -2   1    1.09    0.07
  -3   5   1    1.08    0.08
   5  -2   1    0.83    0.17
  -2  -3   1    0.78    0.18
  -3   5   1    0.98    0.34
   5  -2   1    1.02    0.08
  -3   5   1    0.75    0.16
  -2  -3   1    0.72    0.33
   5   0  -1   53.01    2.55
   0  -5  -1   52.99    2.58
  -5   5  -1   49.66    2.50
   0  -5  -1   51.38    2.19
  -5   5  -1   52.29    2.50
  -5   5  -1   51.65    2.18
   0   5   1   52.80    2.50
  -5   0   1   52.01    2.49
   0   5   1   51.56    2.17
  -5   8  -1   63.99    3.13
  -3  -5  -1   64.78    3.25
  -3  -5  -1   58.68    2.67
  -5   8  -1   58.52    2.61
   3   5   1   58.49    2.61
  -8   3   1   57.04    2.54
   3   5   1   65.49    3.16
  -8   3   1   58.26    2.95
  -6  -5  -1    3.07    0.63
  -5  11  -1    2.03    0.15
  11  -6  -1    2.02    0.44
  -5  11  -1    2.21    0.78
  -5  11  -1    2.19    0.49
  11  -6  -1    1.91    0.16
  -6  -5  -1    2.58    0.19
  11  -6  -1    1.92    0.17
  11  -6  -1    2.45    0.77
  -6  -5  -1    1.32    0.74
  -5  11  -1    1.76    0.15
 -11   6   1    2.09    0.17
   6   5   1    2.25    0.87
   6   5   1    1.81    0.42
   5 -11   1    1.62    0.40
   5 -11   1    1.86    0.15
 -11   6   1    2.90    0.81
 -11   6   1    1.88    0.42
   5 -11   1    2.05    0.78
   5 -11   1    2.07    0.16
 -11   6   1    1.83    0.15
   6   5   1    2.02    0.18
  -2   8  -1    5.90    0.25
  -6  -2  -1    5.77    0.97
   8  -6  -1    5.36    0.27
  -2   8  -1    6.41    1.00
   8  -6  -1    4.73    0.86
  -2   8  -1    5.29    0.25
  -2   8  -1    4.13    0.52
  -6  -2  -1    5.42    0.27
   8  -6  -1    5.77    0.55
   8  -6  -1    5.50    0.26
  -6  -2  -1    4.51    0.62
   2  -8   1    5.55    0.25
   6   2   1    5.66    0.22
  -8   6   1    6.00    0.30
   2  -8   1    5.25    0.26
   2  -8   1    4.44    0.89
   6   2   1    7.94    0.84
  -8   6   1    6.39    0.35
  -8   6   1    7.14    1.01
   6   2   1    6.24    1.01
  -8   6   1    6.19    0.56
   6   2   1    5.26    0.28
  -6   1  -1   43.50    2.31
   1   5  -1   44.91    2.32
  -6   1  -1   45.23    1.97
  -1  -5   1   45.10    2.00
   6  -1   1   45.62    2.34
  -5   6   1   46.25    2.31
  -5   6   1   45.31    1.96
   6  -1   1   44.46    1.96
  -1  -5   1   45.44    2.38
  -5   6   1   42.92    1.95
  -5   6   1   43.40    2.31
   4   2  -1   22.79    1.18
   4   2  -1   23.16    1.47
  -6   4  -1   22.92    1.16
   2  -6  -1   22.59    1.18
  -6   4  -1   25.34    1.50
   2  -6  -1   22.85    1.48
   4   2  -1   22.63    0.85
  -6   4  -1   23.06    0.84
   6  -4   1   25.72    1.20
   6  -4   1   22.99    0.85
   6  -4   1   22.78    0.84
  -2   6   1   21.61    1.15
  -2   6   1   21.62    1.42
  -2   6   1   23.44    0.84
   6  -4   1   25.33    1.51
  -4  -2   1   22.96    1.50
  -4  -2   1   22.92    1.19
  -2   6   1   23.48    0.84
  -6   7  -1   62.89    2.72
  -1  -6  -1   62.96    3.23
   7  -1  -1   67.68    3.23
  -1  -6  -1   66.32    2.79
  -6   7  -1   62.86    2.74
   7  -1  -1   64.60    2.74
  -6   7  -1   62.75    3.15
  -6   7  -1   63.49    3.20
   1   6   1   62.99    3.13
  -7   1   1   63.78    2.69
   1   6   1   64.75    2.72
  -7   1   1   64.78    3.11
  -4  -6  -1    0.61    0.27
  -4  -6  -1    0.52    0.68
  10  -4  -1    0.31    0.06
  -6  10  -1   -0.03    0.50
  -4  -6  -1    0.40    0.09
  -6  10  -1    0.56    0.09
  10  -4  -1    0.24    0.07
  -6  10  -1    0.41    0.25
  -6  10  -1    0.33    0.07
   4   6   1    0.29    0.04
 -10   4   1    0.20    0.07
 -10   4   1    0.36    0.11
   6 -10   1    0.39    0.07
   4   6   1    0.60    0.28
 -10   4   1    0.67    0.48
   4   6   1    0.52    0.09
   4   6   1    1.58    0.66
 -10   4   1    0.37    0.18
  -7  -3  -1   49.02    1.74
  -3  10  -1   49.94    2.37
  10  -7  -1   47.74    1.72
  -3  10  -1   52.48    2.95
  -7  -3  -1   50.86    3.06
  10  -7  -1   47.75    1.73
  -3  10  -1   47.97    1.70
  10  -7  -1   51.38    2.33
  -7  -3  -1   47.40    2.39
  10  -7  -1   49.84    2.87
  -3  10  -1   47.67    1.70
 -10   7   1   46.42    2.27
 -10   7   1   45.81    1.71
   3 -10   1   44.41    2.93
   3 -10   1   47.66    1.70
 -10   7   1   49.44    1.73
   7   3   1   46.40    1.74
   3 -10   1   47.80    2.40
   7   3   1   45.78    1.65
   3 -10   1   46.34    1.71
   7   3   1   45.74    2.32
 -10   7   1   44.73    2.72
   7   3   1   48.00    2.92
   0   7  -1    0.60    0.23
   0   7  -1    0.30    0.43
   0   7  -1    0.53    0.07
  -7   0  -1    0.94    0.39
   7  -7  -1    0.31    0.06
  -7   0  -1    0.31    0.16
  -7   0  -1    0.47    0.08
  -7   0  -1    0.39    0.05
  -7   7   1    0.31    0.06
  -7   7   1    0.41    0.07
   0  -7   1    0.41    0.05
  -7   7   1    0.17    0.14
   0  -7   1    0.27    0.18
   0  -7   1    0.34    0.07
   7   0   1    0.44    0.05
  -7   7   1    0.33    0.33
   7   0   1    0.75    0.47
  -7   7   1    0.43    0.07
  -7   7   1    0.08    0.33
  -7   7   1    0.07    0.15
   7   0   1    0.30    0.07
   7   0   1    0.31    0.19
   0  -7   1    0.43    0.41
  -7   3  -1   78.78    3.66
   4  -7  -1   81.61    3.71
   4  -7  -1   79.55    3.29
   3   4  -1   90.02    3.81
   7  -3   1   86.35    3.77
  -3  -4   1   79.58    3.33
  -4   7   1   81.92    3.70
  -3  -4   1   79.79    3.76
   6   1  -1   40.05    2.24
   6   1  -1   38.58    1.81
   6   1  -1   38.33    1.31
  -7   6  -1   35.88    1.77
   1  -7  -1   37.68    1.83
   1  -7  -1   39.22    2.28
   6   1  -1   36.85    1.37
  -7   6  -1   38.73    2.20
  -6  -1   1   37.06    1.80
  -1   7   1   37.99    1.79
   7  -6   1   37.51    1.79
  -1   7   1   39.98    2.23
  -1   7   1   37.61    1.35
  -6  -1   1   39.96    2.25
   7  -6   1   37.18    1.36
   9  -2  -1    5.67    1.11
  -7   9  -1    4.90    0.25
   9  -2  -1    4.87    0.23
   9  -2  -1    4.09    0.58
  -7   9  -1    5.33    0.75
  -2  -7  -1    4.41    0.92
  -7   9  -1    3.36    0.86
  -7   9  -1    4.83    0.25
  -7   9  -1    6.03    0.77
   9  -2  -1    4.53    0.26
  -7   9  -1    4.93    0.24
  -7   9  -1    5.13    0.99
  -2  -7  -1    4.84    0.26
  -2  -7  -1    4.95    0.73
   7  -9   1    4.84    0.25
   2   7   1    3.50    0.52
  -9   2   1    5.94    0.73
   2   7   1    4.85    0.25
   2   7   1    4.31    0.93
  -9   2   1    5.14    0.26
  -9   2   1    6.85    1.01
   2   7   1    4.99    0.21
  -9   2   1    4.86    0.22
   2   7   1    4.94    0.21
  12  -5  -1   11.78    1.40
  -5  -7  -1   12.03    1.84
  -7  12  -1    9.96    0.47
  -7  12  -1   10.72    1.71
  -7  12  -1   13.04    1.78
  -7  12  -1    9.64    0.95
  12  -5  -1    9.90    0.50
  -7  12  -1   10.88    0.48
  -5  -7  -1   10.40    1.03
  12  -5  -1   10.58    0.46
  12  -5  -1   12.71    2.20
  -5  -7  -1   11.26    0.51
  -7  12  -1   11.06    0.46
  -7  12  -1   10.42    1.02
   5   7   1   14.90    1.87
 -12   5   1   10.61    1.56
 -12   5   1   10.17    0.45
 -12   5   1   11.03    0.96
   5   7   1   12.49    1.05
   5   7   1   10.80    0.49
   7 -12   1   10.78    0.47
 -12   5   1   10.50    0.49
  -8  -4  -1    8.67    0.42
  -8  -4  -1    9.47    1.19
  -4  12  -1    7.85    0.37
  12  -8  -1    8.31    0.41
  12  -8  -1    8.22    0.98
  -4  12  -1    8.12    0.37
  -4  12  -1    9.24    1.85
  -8  -4  -1    9.11    1.60
  12  -8  -1    8.20    0.39
  -4  12  -1    7.12    0.95
  12  -8  -1    6.89    1.41
   4 -12   1    7.98    1.59
 -12   8   1    8.26    0.93
   4 -12   1    7.74    0.38
   8   4   1    7.94    0.41
   4 -12   1    8.13    0.37
 -12   8   1    8.28    0.40
   8   4   1    6.43    0.84
   8   4   1    8.67    1.53
 -12   8   1   10.81    1.57
   4 -12   1    8.37    1.12
 -12   8   1    7.84    0.38
  -1   9  -1    0.28    0.07
  -8  -1  -1    0.73    0.56
  -1   9  -1   -0.91    0.42
   9  -8  -1    0.36    0.07
  -8  -1  -1    0.49    0.06
  -1   9  -1    0.50    0.07
  -8  -1  -1    0.09    0.16
  -8  -1  -1    0.46    0.09
  -1   9  -1    0.64    0.29
   8   1   1    0.41    0.05
  -9   8   1    0.39    0.08
  -9   8   1    0.42    0.08
  -9   8   1    0.48    0.51
  -9   8   1    0.61    0.33
  -9   8   1    0.36    0.20
   8   1   1    0.23    0.54
   1  -9   1    1.21    0.69
  -9   8   1    0.37    0.59
   1  -9   1    0.44    0.06
  -9   8   1    0.27    0.10
   1  -9   1    1.03    0.41
   1  -9   1    0.35    0.08
   8   1   1    0.56    0.25
   8   1   1    0.46    0.09
   2   6  -1    0.29    0.06
  -8   2  -1    0.34    0.07
  -8   2  -1    0.55    0.41
   2   6  -1    0.45    0.05
  -8   2  -1    0.33    0.19
  -8   2  -1    0.33    0.05
   2   6  -1    0.06    0.43
   2   6  -1    0.23    0.16
   6  -8  -1    0.33    0.06
  -6   8   1    0.27    0.19
   8  -2   1    0.41    0.06
  -6   8   1    0.30    0.16
   8  -2   1    0.36    0.42
  -2  -6   1    0.36    0.07
  -6   8   1    0.53    0.43
   8  -2   1    0.20    0.14
  -2  -6   1    0.13    0.16
  -6   8   1    0.25    0.06
   8  -2   1    0.29    0.07
  -2  -6   1   -0.02    0.35
  -6   8   1    0.28    0.37
  -6   8   1    0.45    0.07
  -6   8   1    0.32    0.06
   3  -8  -1   70.78    3.47
   5   3  -1   75.17    3.47
  -8   5  -1   66.78    3.32
   3  -8  -1   64.41    2.92
  -8   5  -1   67.50    2.89
   5   3  -1   72.36    2.94
   8  -5   1   69.35    3.39
  -5  -3   1   67.20    2.94
  -3   8   1   68.26    2.90
  -5  -3   1   65.61    3.40
   8  -5   1   70.57    2.92
  -3   8   1   69.60    3.39
  -8   8  -1   21.52    1.31
   8   0  -1   22.61    1.75
  -8   8  -1   22.82    1.76
   8   0  -1   21.67    0.78
   0  -8  -1   21.75    1.79
  -8   8  -1   21.71    1.32
   8   0  -1   22.20    1.31
  -8   8  -1   21.24    0.83
  -8   8  -1   19.70    1.65
   0  -8  -1   22.48    0.80
  -8   8  -1   21.89    0.83
   0  -8  -1   21.35    0.84
   0   8   1   21.74    1.31
   0   8   1   23.98    1.79
   8  -8   1   22.57    0.94
  -8   0   1   21.68    0.78
  -8   0   1   21.72    0.84
   0   8   1   21.80    0.83
  -8   0   1   22.56    1.32
   0   8   1   22.35    0.80
  -8   0   1   19.78    1.64
  -8  11  -1    7.08    0.34
  -8  11  -1    6.46    0.33
  -3  -8  -1    5.36    1.30
  -3  -8  -1    6.06    0.34
  -8  11  -1    6.71    1.29
  -8  11  -1    5.72    0.84
  11  -3  -1    6.58    0.30
  11  -3  -1    7.80    0.95
  -8  11  -1    7.14    0.33
  11  -3  -1    6.09    0.35
  -3  -8  -1    6.83    0.95
  -8  11  -1    7.70    0.97
  -8  11  -1    7.88    1.35
  11  -3  -1    7.32    1.29
 -11   3   1    6.44    0.32
   8 -11   1    6.47    0.33
   3   8   1    6.64    0.89
 -11   3   1    6.44    0.77
   3   8   1    6.17    0.33
 -11   3   1    6.65    0.34
   3   8   1    6.84    0.27
   3   8   1    6.70    0.27
   3   8   1    7.03    1.28
 -11   3   1    5.60    1.12
  -9  -2  -1    0.39    0.05
  -9  -2  -1    0.50    0.71
  -9  -2  -1    0.56    0.29
  -9  -2  -1    0.34    0.09
  -2  11  -1    0.39    0.08
  -2  11  -1    0.31    0.07
  11  -9  -1    0.29    0.08
  -2  11  -1    1.37    0.79
  -2  11  -1    0.11    0.20
   9   2   1    0.99    0.75
   9   2   1    0.42    0.05
 -11   9   1    0.60    0.31
   2 -11   1    0.40    0.07
 -11   9   1    0.36    0.08
   2 -11   1    0.67    0.80
   2 -11   1    0.42    0.09
   2 -11   1    0.59    0.32
 -11   9   1    1.47    0.68
   9   2   1    0.40    0.09
 -11   9   1    0.58    0.27
 -11   9   1    0.29    0.08
 -11   9   1    1.13    0.76
   9   2   1    0.24    0.21
 -11   9   1    0.34    0.09
   1   8  -1   49.34    2.32
   1   8  -1   52.20    2.89
   1   8  -1   47.40    1.68
  -9   1  -1   45.60    2.30
   8  -9  -1   47.14    1.73
  -9   1  -1   48.34    1.74
   1   8  -1   48.22    1.72
  -9   1  -1   45.66    2.81
  -9   1  -1   46.74    1.68
  -8   9   1   48.13    1.72
   9  -1   1   50.15    2.35
  -8   9   1   52.22    2.43
  -1  -8   1   46.47    1.73
  -8   9   1   50.57    3.04
  -1  -8   1   48.58    1.68
   9  -1   1   48.41    1.69
  -8   9   1   43.48    2.26
   9  -1   1   52.00    2.95
   9  -1   1   45.46    1.75
  -8   9   1   49.29    1.73
  -8   9   1   47.92    1.73
  -8   9   1   50.76    2.92
  -1  -8   1   49.54    2.98
  -1  -8   1   47.30    2.39
  -9   4  -1    2.10    0.15
  -9   4  -1    1.83    0.60
   5  -9  -1    2.50    0.49
   5  -9  -1    1.84    0.14
   4   5  -1    1.96    0.15
   4   5  -1    2.76    0.71
   5  -9  -1    2.07    0.67
   4   5  -1    2.19    0.43
  -9   4  -1    1.95    0.40
   5  -9  -1    2.08    0.14
  -9   4  -1    1.85    0.13
  -5   9   1    2.71    0.68
  -5   9   1    1.83    0.14
   9  -4   1    2.41    0.47
   9  -4   1    1.97    0.15
  -4  -5   1    2.08    0.40
  -4  -5   1    1.80    0.68
  -5   9   1    1.96    0.14
  -4  -5   1    1.82    0.15
   9  -4   1    1.97    0.14
   9  -4   1    2.64    0.74
  -5   9   1    2.14    0.44
  -9   7  -1    9.96    0.41
   2  -9  -1    9.66    0.38
   7   2  -1    9.17    0.79
   7   2  -1   11.08    1.40
  -9   7  -1    7.58    1.13
   2  -9  -1    9.40    0.83
   7   2  -1    8.34    0.45
  -9   7  -1    9.46    0.79
   7   2  -1    9.12    0.34
   2  -9  -1    9.04    0.41
   2  -9  -1   10.68    1.46
  -9   7  -1    9.34    0.40
  -2   9   1    8.86    0.39
   9  -7   1    9.84    0.50
   9  -7   1   10.80    1.41
  -2   9   1    9.05    0.39
  -2   9   1    9.86    1.32
  -7  -2   1    9.29    0.82
  -7  -2   1    8.18    1.21
  -7  -2   1    9.12    0.34
  -2   9   1    9.00    0.78
  -7  -2   1    9.39    0.41
   9  -7   1    9.49    0.41
   9  -7   1    9.27    0.79
  -9  10  -1    3.46    0.21
  -1  -9  -1    1.94    0.95
  -9  10  -1    3.06    0.21
  -9  10  -1    2.68    0.51
  10  -1  -1    3.70    0.62
  -9  10  -1    2.01    0.78
  -1  -9  -1    3.34    0.22
  -9  10  -1    3.36    0.57
  -9  10  -1    2.28    0.87
  -1  -9  -1    3.57    0.71
  10  -1  -1    3.45    0.90
  10  -1  -1    3.22    0.23
  10  -1  -1    3.39    0.17
  -9  10  -1    3.42    0.21
   9 -10   1    3.37    0.21
   1   9   1    3.38    0.17
 -10   1   1    4.14    0.95
   1   9   1    3.28    0.21
 -10   1   1    3.83    0.63
   1   9   1    4.04    0.67
   1   9   1    3.61    0.98
 -10   1   1    3.61    0.23
 -10   1   1    3.21    0.17
   0  10  -1    4.71    1.05
   0  10  -1    5.43    0.25
 -10   0  -1    5.30    0.24
 -10   0  -1    5.40    1.17
   0  10  -1    4.38    0.70
 -10   0  -1    5.39    0.30
   0  10  -1    5.07    0.28
 -10   0  -1    6.93    0.93
  10 -10  -1    5.47    0.29
 -10  10   1    5.67    0.29
  10   0   1    5.93    0.84
 -10  10   1    6.63    0.88
   0 -10   1    4.78    1.22
 -10  10   1    4.40    1.12
 -10  10   1    4.31    0.69
   0 -10   1    5.35    0.29
   0 -10   1    5.52    0.24
 -10  10   1    5.61    0.30
  10   0   1    5.36    0.24
 -10  10   1    5.08    0.28
  10   0   1    5.31    1.22
 -10  10   1    4.25    1.06
   0 -10   1    3.93    0.70
  10   0   1    4.81    0.30
   3   7  -1    7.86    0.31
 -10   3  -1    7.90    0.34
 -10   3  -1    8.18    0.38
   3   7  -1    8.80    0.35
   7 -10  -1    7.58    0.37
   3   7  -1   12.61    1.20
 -10   3  -1    7.75    0.76
   3   7  -1    7.76    0.42
 -10   3  -1    9.01    1.33
   3   7  -1    6.94    1.16
  -7  10   1    7.20    0.85
  -3  -7   1    8.29    1.39
  -7  10   1    8.98    0.38
  -7  10   1    9.70    1.46
  10  -3   1    9.66    1.38
  -7  10   1    9.93    0.91
  -3  -7   1    7.95    0.38
  -7  10   1    8.03    0.37
  10  -3   1    8.62    0.79
  10  -3   1    8.00    0.35
  10  -3   1    7.56    0.39
  -3  -7   1    9.01    1.07
  -7  10   1    8.00    0.36
  -7  10   1    7.16    1.46
   4 -10  -1   17.49    1.26
   6   4  -1   21.44    1.73
   4 -10  -1   22.49    1.88
   4 -10  -1   19.69    0.75
 -10   6  -1   19.12    1.22
 -10   6  -1   21.24    1.70
   6   4  -1   19.36    1.25
 -10   6  -1   18.14    0.73
   4 -10  -1   19.60    0.73
 -10   6  -1   20.02    0.76
   6   4  -1   18.18    0.76
  10  -6   1   20.91    1.75
  -4  10   1   18.40    1.22
  -6  -4   1   17.04    1.70
  -6  -4   1   19.66    0.76
  10  -6   1   19.29    1.25
  10  -6   1   18.79    0.76
  -6  -4   1   18.29    1.28
  -4  10   1   18.44    0.84
  -4  10   1   19.03    0.73
  -4  10   1   18.94    1.68
   9   1  -1   20.73    0.89
 -10   9  -1   23.33    0.88
 -10   9  -1   21.83    0.87
   9   1  -1   23.78    1.46
   9   1  -1   22.13    0.80
   9   1  -1   23.67    2.00
   1 -10  -1   22.17    0.88
 -10   9  -1   24.01    0.88
 -10   9  -1   23.55    1.99
 -10   9  -1   21.60    1.41
   1 -10  -1   20.29    1.45
 -10   9  -1   23.84    1.48
   1 -10  -1   19.97    1.99
   1 -10  -1   21.70    0.83
 -10   9  -1   25.56    2.08
  -1  10   1   22.73    1.44
  -1  10   1   22.13    0.86
  -9  -1   1   22.25    0.80
  -1  10   1   24.25    1.98
  -9  -1   1   21.08    1.43
  -9  -1   1   23.36    0.89
  -9  -1   1   24.32    2.01
  10  -9   1   22.83    0.88
   9 -11  -1    0.39    0.09
   2   9  -1    0.22    0.40
   2   9  -1    0.29    0.08
   2   9  -1   -0.33    0.65
 -11   2  -1    0.25    0.22
 -11   2  -1    0.27    0.06
 -11   2  -1    0.17    0.07
   2   9  -1    0.18    0.05
 -11   2  -1   -0.13    0.63
   2   9  -1    0.18    0.04
  11  -2   1    0.19    0.08
  -2  -9   1    0.40    0.32
  -9  11   1    0.13    0.21
  11  -2   1   -0.11    0.60
  -2  -9   1    1.10    0.78
  11  -2   1    0.43    0.28
  -9  11   1   -0.19    0.63
  -2  -9   1    0.19    0.07
  -9  11   1    0.13    0.07
  -9  11   1    0.29    0.08
  11  -2   1    0.24    0.06
  -9  11   1    0.18    0.07
  -9  11   1    0.18    0.21
  -9  11   1    0.26    0.74
   5   6  -1   13.62    1.05
 -11   5  -1   13.13    1.65
   6 -11  -1   12.72    0.52
   5   6  -1   12.18    0.53
 -11   5  -1   12.87    0.53
   5   6  -1   12.09    1.60
   6 -11  -1    9.98    2.18
 -11   5  -1   11.72    0.50
 -11   5  -1   11.05    0.95
   6 -11  -1   12.59    0.52
   6 -11  -1   14.11    1.64
  -6  11   1   11.91    1.05
  11  -5   1   11.88    0.55
  11  -5   1   11.94    1.01
  -6  11   1   12.05    0.55
  -5  -6   1   12.56    1.07
  -5  -6   1   12.46    0.54
  11  -5   1   10.37    1.46
  -5  -6   1   10.59    1.60
  11  -5   1   12.15    0.54
  -6  11   1   12.03    0.52
  -6  11   1   11.46    1.57
   8   3  -1    0.05    0.15
 -11   8  -1   -0.01    0.05
   8   3  -1    0.02    0.61
 -11   8  -1   -0.06    0.13
   3 -11  -1    0.10    0.21
   8   3  -1    0.00    0.05
   3 -11  -1    0.37    0.67
 -11   8  -1    0.01    0.05
   3 -11  -1    0.03    0.05
   3 -11  -1   -0.01    0.04
 -11   8  -1   -0.14    0.56
  -8  -3   1    0.00    0.15
  -3  11   1   -0.61    0.64
  -3  11   1   -0.15    0.13
  11  -8   1   -1.14    0.54
  -8  -3   1    0.20    0.59
  -3  11   1    0.07    0.05
  -3  11   1    0.07    0.06
  11  -8   1    0.02    0.05
  11  -8   1   -0.01    0.04
  11  -8   1    0.03    0.15
  -8  -3   1    0.07    0.06
   4   8  -1    0.27    0.22
 -12   4  -1    0.59    0.08
 -12   4  -1    0.34    0.23
 -12   4  -1    0.42    0.09
   4   8  -1    0.20    0.80
   4   8  -1    0.53    0.10
   8 -12  -1    0.46    0.09
 -12   4  -1    0.23    0.74
  -8  12   1    0.50    0.09
  12  -4   1   -0.46    0.72
  12  -4   1    0.67    0.31
  -4  -8   1   -0.21    0.78
  -4  -8   1    0.43    0.10
  -8  12   1    0.64    0.87
  -8  12   1    0.48    0.29
  -8  12   1    0.58    0.10
  -8  12   1    0.50    0.09
  -8  12   1    0.21    0.23
  12  -4   1    0.65    0.10
  12  -4   1    0.48    0.11
  -4  -8   1    0.33    0.27
  -8  12   1    2.03    0.84
 -12   7  -1    7.72    0.38
   5 -12  -1    7.43    0.37
   7   5  -1    7.59    0.39
   7   5  -1    7.73    2.14
   5 -12  -1    7.51    1.42
   5 -12  -1    7.51    0.36
 -12   7  -1    7.90    1.40
   5 -12  -1    8.00    1.00
 -12   7  -1    7.72    0.97
 -12   7  -1    7.49    0.36
  12  -7   1    7.53    0.37
  -5  12   1    7.61    0.36
  12  -7   1    7.51    0.39
  -5  12   1    7.52    0.36
  12  -7   1    8.81    1.54
  -5  12   1    7.98    1.34
  -5  12   1    8.05    1.01
  -7  -5   1    7.90    0.39
  12  -7   1    7.29    0.90
   1   0  -2    2.65    0.10
  -1   1  -2    2.26    0.11
   1   0  -2    2.75    0.10
   0   1   2    2.71    0.10
  -1   0   2    2.66    0.11
  -1   0   2    2.56    0.10
  -1   0   2    2.56    0.14
   0   1   2    2.89    0.17
  -1   0   2    2.47    0.18
   1  -1   2    2.61    0.10
   0   1   2    2.77    0.23
   1  -1   2    2.95    0.25
   2  -2  -2  702.92   25.79
  -2   0  -2  794.49   26.77
   0   2  -2  696.51   26.22
   0  -2   2  748.35   26.35
   2   0   2  726.75   26.53
  -1  -2  -2    6.07    0.53
  -2   3  -2    5.77    0.22
  -1  -2  -2    5.60    0.23
   3  -1  -2    6.06    0.34
  -2   3  -2    5.45    0.37
   3  -1  -2    5.96    0.22
   3  -1  -2    4.86    0.41
  -2   3  -2    5.87    0.50
  -2   3  -2    5.74    0.22
  -3   1   2    5.78    0.22
   1   2   2    5.86    0.21
  -3   1   2    5.89    0.43
   1   2   2    5.31    0.49
  -3   1   2    6.12    0.24
   2  -3   2    5.71    0.22
   1   2   2    5.62    0.23
  -3   1   2    5.45    0.32
   1   2   2    5.97    0.22
  -3  -1  -2   61.09    2.74
  -1   4  -2   63.19    2.69
  -4   3   2   65.54    2.62
   1  -4   2   61.98    2.70
   3   1   2   60.87    2.73
   1  -3  -2   17.03    0.93
  -3   2  -2   16.70    0.79
   1  -3  -2   17.50    0.79
  -3   2  -2   17.99    0.98
  -2  -1   2   17.18    0.92
   3  -2   2   15.51    0.93
  -1   3   2   18.08    0.95
  -1   3   2   17.94    0.79
   3  -2   2   17.16    0.80
  -2  -1   2   16.77    0.77
   5  -2  -2   12.96    0.71
  -2  -3  -2   13.92    0.80
  -2  -3  -2   12.74    1.01
  -2  -3  -2   12.76    0.50
  -3   5  -2   12.60    0.75
   5  -2  -2   13.23    0.50
  -3   5  -2   13.42    0.49
   5  -2  -2   13.58    0.48
  -3   5  -2   13.01    0.97
   5  -2  -2   11.74    0.89
  -3   5  -2   12.86    0.49
  -5   2   2   12.34    0.88
   3  -5   2   13.04    0.48
   2   3   2   12.42    0.75
   3  -5   2   13.25    0.49
   2   3   2   11.16    0.94
   3  -5   2   12.81    1.12
   3  -5   2   12.71    0.86
   2   3   2   13.70    0.47
   2   3   2   13.54    0.47
  -5   2   2   13.35    0.48
   2   3   2   12.71    0.50
  -5   2   2   12.96    0.70
  -2   6  -2  180.69    6.77
  -4  -2  -2  166.60    6.81
   4   2   2  186.67    6.85
  -6   4   2  164.26    6.58
   2  -6   2  164.75    6.73
  -4   1  -2   22.80    1.27
   3  -4  -2   22.82    1.22
   3  -4  -2   22.71    1.02
  -4   1  -2   22.66    1.04
   1   3  -2   23.63    1.25
  -3   4   2   22.39    1.20
   4  -1   2   21.21    1.25
   4  -1   2   22.28    1.05
  -1  -3   2   21.53    1.24
  -3   4   2   22.76    1.02
  -4   4  -2  360.02   13.24
   0  -4  -2  371.01   13.28
  -4   0   2  357.65   13.14
   4  -4   2  388.09   13.31
  -4   7  -2   -0.13    0.08
  -4   7  -2    0.05    0.04
  -4   7  -2   -0.01    0.03
  -3  -4  -2    0.04    0.04
   7  -3  -2   -0.04    0.03
  -4   7  -2    0.13    0.36
   7  -3  -2    0.02    0.03
   3   4   2   -0.06    0.11
   4  -7   2    0.01    0.03
   3   4   2    0.03    0.04
   4  -7   2    0.59    0.36
  -7   3   2   -0.01    0.04
   4  -7   2    0.00    0.03
  -7   3   2   -0.07    0.07
  -7   3   2   -0.14    0.24
   3   4   2   -0.01    0.03
   3   4   2   -0.05    0.35
   3   4   2    0.05    0.03
   4  -7   2   -0.03    0.10
  -7   3   2    0.06    0.03
   8  -5  -2    2.79    0.16
  -3   8  -2    2.75    0.16
  -3   8  -2    2.74    0.15
  -5  -3  -2    2.23    0.70
  -3   8  -2    2.48    0.65
  -5  -3  -2    2.95    0.19
   8  -5  -2    2.71    0.17
  -3   8  -2    2.36    0.43
  -5  -3  -2    2.71    0.48
   5   3   2    2.80    0.47
   3  -8   2    2.68    0.16
   3  -8   2    2.79    0.69
   3  -8   2    2.73    0.49
   3  -8   2    2.68    0.15
  -8   5   2    2.24    0.58
   5   3   2    3.79    0.78
  -8   5   2    2.59    0.41
   5   3   2    2.63    0.17
   5   3   2    2.76    0.13
  -8   5   2    2.87    0.16
  -5   0  -2    4.75    0.45
   0   5  -2    5.08    0.44
  -5   0  -2    5.23    0.77
   0   5  -2    4.23    0.67
   0   5  -2    4.78    0.19
  -5   0  -2    4.67    0.19
   0   5  -2    4.43    0.20
   5  -5  -2    4.94    0.21
  -5   5   2    4.76    0.70
   0  -5   2    4.97    0.20
   5   0   2    4.29    0.43
   0  -5   2    5.56    0.79
  -5   5   2    4.80    0.22
   5   0   2    3.87    0.68
   5   0   2    4.45    0.19
  -5   5   2    4.39    0.41
  -5   5   2    4.87    0.22
   0  -5   2    4.41    0.43
   0  -5   2    4.55    0.21
  -5   5   2    5.21    0.43
   5   0   2    4.19    0.22
  -5   5   2    4.35    0.64
  -5   3  -2    4.77    0.21
  -5   3  -2    4.61    0.39
  -5   3  -2    4.69    0.64
   2  -5  -2    4.69    0.20
  -5   3  -2    4.52    0.20
   3   2  -2    4.00    0.60
   3   2  -2    5.29    0.21
   2  -5  -2    4.72    0.40
   2  -5  -2    5.44    0.21
   3   2  -2    4.74    0.39
   2  -5  -2    4.97    0.67
  -2   5   2    4.60    0.39
  -3  -2   2    3.82    0.37
   5  -3   2    4.66    0.21
  -2   5   2    4.82    0.20
  -2   5   2    4.64    0.21
   5  -3   2    3.80    0.59
   5  -3   2    4.70    0.40
  -3  -2   2    4.85    0.65
  -2   5   2    4.08    0.61
   5  -3   2    4.74    0.21
  -5   6  -2    8.28    0.33
   6  -1  -2    8.24    0.31
  -5   6  -2    7.70    0.97
  -5   6  -2    7.98    0.33
  -5   6  -2    7.94    0.62
  -1  -5  -2    7.82    0.34
  -5   6  -2    7.76    0.32
  -1  -5  -2    7.78    0.64
   6  -1  -2    7.94    0.34
  -1  -5  -2    7.27    0.99
  -5   6  -2    8.55    1.05
  -5   6  -2    7.49    0.61
  -6   1   2    8.11    0.30
   1   5   2    7.98    0.31
   1   5   2    7.32    0.60
   1   5   2    7.65    0.33
  -6   1   2    8.35    0.59
  -6   1   2    8.16    0.34
   5  -6   2    8.15    0.33
   1   5   2    8.17    1.00
  -6   1   2    7.38    0.90
  -4  -5  -2   67.79    3.51
  -4  -5  -2   60.11    2.84
  -5   9  -2   65.47    2.81
   9  -4  -2   63.39    2.19
  -5   9  -2   59.69    3.25
   4   5   2   64.93    3.34
  -9   4   2   57.48    3.08
  -9   4   2   62.55    2.68
   5  -9   2   60.43    2.79
   5  -9   2   62.45    3.34
  -6  -4  -2    1.47    0.15
  -4  10  -2    1.48    0.13
  -4  10  -2    1.67    0.67
  -4  10  -2    1.70    0.13
  -4  10  -2    1.26    0.35
  -6  -4  -2    0.98    0.32
  10  -6  -2    1.51    0.15
  -6  -4  -2    1.36    0.69
  10  -6  -2    1.87    0.14
   6   4   2    1.71    0.09
 -10   6   2    1.61    0.15
   6   4   2    1.78    0.44
   6   4   2    2.28    0.86
   4 -10   2    1.79    0.13
   6   4   2    1.41    0.15
 -10   6   2    1.67    0.15
 -10   6   2    1.26    0.33
   4 -10   2    2.33    0.53
   4 -10   2    1.64    0.77
   4 -10   2    1.48    0.13
 -10   6   2    1.47    0.61
  -1   7  -2    9.94    0.41
   7  -6  -2   10.39    0.42
  -6  -1  -2    9.65    1.22
  -6  -1  -2   10.26    0.39
  -1   7  -2   10.18    0.40
  -1   7  -2   10.16    1.17
  -6  -1  -2   10.59    0.43
  -6  -1  -2   10.80    0.80
   1  -7   2   11.48    1.32
  -7   6   2   10.21    0.75
   1  -7   2   10.75    0.41
   1  -7   2    9.97    0.77
   6   1   2   10.01    0.39
  -7   6   2    9.48    0.71
  -7   6   2   10.30    0.43
  -7   6   2   10.23    0.42
   6   1   2    8.75    1.19
  -7   6   2   10.07    0.43
   6   1   2    9.48    0.43
   1  -7   2   10.77    0.40
  -7   6   2    9.58    1.12
   6   1   2   11.01    0.80
  -7   6   2   11.00    1.05
  -6   2  -2   99.74    4.30
   4  -6  -2  101.14    4.26
   2   4  -2  104.14    4.29
  -4   6   2  103.74    4.27
   6  -2   2  106.85    4.36
  -2  -4   2   96.99    4.30
   5   1  -2   23.20    0.86
  -6   5  -2   21.67    1.19
   5   1  -2   23.29    0.81
   5   1  -2   22.63    1.72
  -6   5  -2   21.67    1.50
   5   1  -2   23.86    1.34
   1  -6  -2   23.58    1.55
  -6   5  -2   22.55    0.85
   1  -6  -2   24.50    0.86
   1  -6  -2   22.70    1.22
   6  -5   2   24.46    1.58
  -5  -1   2   23.77    1.21
   6  -5   2   23.05    0.85
   6  -5   2   23.62    0.85
  -1   6   2   22.98    0.85
  -1   6   2   23.72    0.84
  -1   6   2   23.38    1.20
  -1   6   2   23.36    1.51
   6  -5   2   24.34    1.23
  -5  -1   2   23.25    0.81
  -5  -1   2   23.93    1.53
  -6   8  -2   19.18    1.31
  -6   8  -2   18.24    0.70
  -2  -6  -2   20.87    1.62
   8  -2  -2   18.39    0.73
  -6   8  -2   18.21    1.14
  -2  -6  -2   17.33    1.17
   8  -2  -2   18.69    0.68
  -6   8  -2   20.66    1.56
  -6   8  -2   20.21    1.85
  -6   8  -2   18.09    0.71
  -6   8  -2   19.13    0.70
   2   6   2   17.47    1.12
   2   6   2   18.68    0.67
   6  -8   2   18.65    0.71
  -8   2   2   19.18    0.72
   2   6   2   19.43    0.67
  -8   2   2   18.20    0.68
  -8   2   2   17.34    1.07
  -8   2   2   16.90    1.39
   2   6   2   17.84    1.48
   2   6   2   18.43    0.72
  -6  11  -2    1.95    0.41
  11  -5  -2    2.85    0.18
  -6  11  -2    2.97    0.18
  -5  -6  -2    2.77    0.97
  -6  11  -2    2.92    0.19
  -6  11  -2    6.60    1.22
  -5  -6  -2    3.15    0.22
  11  -5  -2    2.45    1.07
  11  -5  -2    2.69    0.21
  -5  -6  -2    2.70    0.56
 -11   5   2    2.03    0.74
   5   6   2    2.06    0.47
   5   6   2    1.98    0.87
   5   6   2    2.68    0.13
   5   6   2    2.93    0.14
 -11   5   2    2.74    0.20
 -11   5   2    2.36    0.49
 -11   5   2    2.79    0.21
   5   6   2    2.76    0.20
   6 -11   2    2.94    0.19
  -5  12  -2    0.42    0.27
  -7  -5  -2    1.69    0.88
  -5  12  -2    0.83    0.11
  12  -7  -2    0.86    0.14
  -5  12  -2    0.83    0.94
  -7  -5  -2    0.80    0.13
  -7  -5  -2    0.84    0.34
  12  -7  -2    0.73    0.10
  -5  12  -2    0.78    0.11
 -12   7   2    0.38    0.23
   5 -12   2    0.53    0.34
   5 -12   2    0.97    0.84
   5 -12   2    0.86    0.11
   7   5   2    0.68    0.32
   7   5   2    1.30    0.80
 -12   7   2    1.54    0.83
 -12   7   2    0.80    0.11
   7   5   2    0.84    0.13
   5 -12   2    0.96    0.12
 -12   7   2    0.90    0.13
  -2   9  -2    7.36    0.31
  -7  -2  -2    6.94    1.15
  -7  -2  -2    7.11    0.28
  -2   9  -2    5.45    0.98
  -7  -2  -2    7.34    0.35
  -2   9  -2    6.95    0.31
  -2   9  -2    7.14    0.82
   9  -7  -2    7.61    0.34
  -7  -2  -2    7.48    0.91
   2  -9   2    7.37    0.31
   2  -9   2    8.28    1.27
  -9   7   2    6.59    1.01
   2  -9   2    7.18    0.32
   7   2   2    5.96    0.74
  -9   7   2    7.50    0.34
   7   2   2    7.04    0.28
   7   2   2    5.89    1.05
  -9   7   2    6.12    0.61
   2  -9   2    6.17    0.74
   7   2   2    6.84    0.35
  -7   1  -2   22.28    0.83
  -7   1  -2   22.11    1.24
   1   6  -2   22.27    0.82
  -7   1  -2   22.03    1.60
  -7   1  -2   21.82    0.80
   1   6  -2   23.57    2.90
   1   6  -2   22.48    0.79
   6  -7  -2   21.74    0.83
   1   6  -2   23.64    1.72
   7  -1   2   21.78    0.84
  -6   7   2   22.91    1.57
  -1  -6   2   21.23    1.61
  -1  -6   2   22.62    0.79
  -6   7   2   22.44    0.83
  -6   7   2   22.54    0.83
  -1  -6   2   22.77    1.28
  -6   7   2   22.41    1.21
  -1  -6   2   22.07    0.83
  -6   7   2   21.77    1.52
   7  -1   2   21.86    1.24
  -6   7   2   22.54    0.83
  -6   7   2   21.40    1.21
   7  -1   2   21.31    0.80
   7  -1   2   24.95    1.68
   3  -7  -2   50.12    2.63
   4   3  -2   52.95    2.25
  -7   4  -2   51.50    2.25
   3  -7  -2   48.74    2.25
  -7   4  -2   53.25    2.66
   4   3  -2   52.88    2.64
   7  -4   2   53.01    2.26
   7  -4   2   50.80    2.64
  -4  -3   2   52.08    2.69
  -3   7   2   53.98    2.25
  -4  -3   2   51.98    2.28
  -3   7   2   50.55    2.62
  -7   7  -2   22.38    1.27
   0  -7  -2   21.40    1.30
  -7   7  -2   22.71    1.29
   0  -7  -2   22.31    0.85
   0  -7  -2   19.58    1.61
   7   0  -2   22.70    0.80
  -7   7  -2   22.24    0.84
  -7   7  -2   24.50    1.70
  -7   7  -2   22.96    0.84
   7   0  -2   22.70    0.86
  -7   7  -2   24.24    1.72
  -7   7  -2   23.29    0.84
   0  -7  -2   23.14    0.82
  -7   0   2   23.00    0.85
  -7   0   2   22.18    0.80
  -7   0   2   21.74    1.24
   0   7   2   21.99    1.26
   7  -7   2   21.90    0.85
  -7   0   2   21.36    1.58
   0   7   2   22.51    0.82
   0   7   2   22.69    0.84
   0   7   2   26.21    1.74
  -7  10  -2    2.98    0.19
  10  -3  -2    2.89    0.21
  -7  10  -2    3.07    0.19
  -7  10  -2    2.73    0.50
  -7  10  -2    2.77    0.72
  10  -3  -2    2.93    0.17
  -7  10  -2    4.33    0.99
  -3  -7  -2    3.61    0.87
  -7  10  -2    3.05    0.60
  -3  -7  -2    2.76    0.55
  -7  10  -2    2.90    0.18
  -3  -7  -2    2.86    0.20
 -10   3   2    2.64    0.75
   3   7   2    2.80    0.19
   3   7   2    3.35    0.61
 -10   3   2    3.60    0.60
 -10   3   2    2.81    0.16
   3   7   2    2.84    0.14
   7 -10   2    2.92    0.19
 -10   3   2    3.09    0.20
   3   7   2    3.00    0.15
   3   7   2    3.01    0.88
  -3  11  -2    7.38    0.34
  -8  -3  -2    6.87    0.87
  -8  -3  -2    6.82    1.38
  -3  11  -2    8.76    1.40
  -3  11  -2    6.88    0.87
  -8  -3  -2    7.85    0.38
  -3  11  -2    7.63    0.37
  11  -8  -2    7.68    0.36
 -11   8   2    6.40    1.22
 -11   8   2    8.07    0.38
 -11   8   2    7.82    0.76
   3 -11   2    7.78    0.37
   8   3   2    7.51    0.39
   3 -11   2    7.53    0.39
   3 -11   2    5.99    1.34
   8   3   2    6.98    1.33
   8   3   2    6.97    0.87
   8   3   2    7.27    0.29
 -11   8   2    7.10    0.35
  -8   0  -2    4.49    0.93
   0   8  -2    3.83    0.53
   0   8  -2    5.52    0.27
   8  -8  -2    5.86    0.36
  -8   0  -2    5.69    0.29
   0   8  -2    5.83    0.24
   0   8  -2    5.95    1.05
  -8   0  -2    6.36    0.81
  -8   0  -2    5.58    0.24
  -8   8   2    4.35    0.58
  -8   8   2    4.76    0.91
   0  -8   2    5.43    0.27
   0  -8   2    7.32    0.88
   8   0   2    5.17    0.33
  -8   8   2    5.87    0.28
  -8   8   2    5.17    0.63
  -8   8   2    5.86    0.28
   8   0   2    6.08    1.05
  -8   8   2    6.11    0.29
  -8   8   2    5.26    0.94
   8   0   2    5.41    0.24
   0  -8   2    5.87    1.08
   8   0   2    4.79    0.63
  -8   3  -2    2.31    0.14
   3   5  -2    2.43    0.15
   5  -8  -2    1.84    0.39
  -8   3  -2    2.91    0.66
   3   5  -2    2.88    0.50
   5  -8  -2    2.55    0.15
   5  -8  -2    2.35    0.15
  -8   3  -2    2.23    0.21
   5  -8  -2    1.76    0.55
  -8   3  -2    2.35    0.40
  -3  -5   2    2.29    0.42
  -3  -5   2    2.61    0.16
   8  -3   2    2.49    0.15
  -3  -5   2    3.32    0.75
   8  -3   2    2.42    0.17
  -5   8   2    2.73    0.16
  -5   8   2    2.04    0.60
   8  -3   2    1.90    0.38
   8  -3   2    2.00    0.61
  -5   8   2    1.94    0.35
   2  -8  -2   17.93    0.69
  -8   6  -2   18.13    0.68
   6   2  -2   19.63    1.52
   6   2  -2   16.65    0.69
  -8   6  -2   17.18    0.67
   2  -8  -2   17.94    1.53
   6   2  -2   17.93    1.10
  -8   6  -2   16.63    1.44
   2  -8  -2   18.21    0.66
   2  -8  -2   17.93    1.13
  -8   6  -2   16.37    1.06
   8  -6   2   17.95    0.68
  -2   8   2   18.00    0.67
   8  -6   2   17.29    0.68
  -2   8   2   17.58    1.09
  -6  -2   2   18.48    0.69
   8  -6   2   17.93    1.49
   8  -6   2   16.90    1.09
  -6  -2   2   15.65    1.06
  -6  -2   2   16.20    1.44
  -2   8   2   17.12    1.45
  -2   8   2   18.15    0.68
  -1  -8  -2    6.53    0.83
  -8   9  -2    5.82    1.30
  -1  -8  -2    7.60    0.48
  -8   9  -2    7.81    1.03
  -8   9  -2   10.20    1.39
   9  -1  -2    7.46    0.38
   9  -1  -2    7.91    0.32
  -8   9  -2    8.29    0.36
  -8   9  -2    7.78    0.36
  -8   9  -2    7.92    0.35
  -1  -8  -2    6.67    1.22
  -8   9  -2    8.43    0.78
   1   8   2    8.86    1.27
  -9   1   2    8.06    0.37
  -9   1   2    7.10    1.10
   1   8   2    7.72    0.32
  -9   1   2    7.35    0.70
   8  -9   2    8.21    0.37
  -9   1   2    7.60    0.31
   1   8   2    8.19    0.76
   1   8   2    7.87    0.36
  12  -4  -2   -0.12    0.94
  -8  12  -2    0.21    0.22
  -8  12  -2   -0.12    0.71
  -8  12  -2    0.45    0.78
  -8  12  -2    0.02    0.06
  12  -4  -2   -0.09    0.19
  -4  -8  -2    0.53    0.36
  12  -4  -2    0.07    0.05
  -8  12  -2   -0.03    0.05
  -8  12  -2   -0.02    0.04
  12  -4  -2    0.03    0.07
  -4  -8  -2    0.60    0.89
  -8  12  -2    0.08    0.19
  -4  -8  -2    0.05    0.07
 -12   4   2    0.08    0.07
 -12   4   2   -0.09    0.67
 -12   4   2    0.14    0.06
   4   8   2    0.02    0.03
   4   8   2   -0.17    0.13
   4   8   2   -0.16    0.75
   8 -12   2   -0.06    0.04
   4   8   2   -0.02    0.06
 -12   4   2   -0.10    0.13
  -1  10  -2    4.51    0.24
  -1  10  -2    4.54    0.23
  -1  10  -2    4.79    1.09
  -9  -1  -2    4.58    0.27
  -9  -1  -2    5.94    1.23
  -9  -1  -2    3.56    0.60
  -9  -1  -2    4.26    0.20
  -1  10  -2    6.76    0.88
  10  -9  -2    4.71    0.26
   1 -10   2    4.31    1.04
   1 -10   2    6.47    0.92
 -10   9   2    4.36    0.25
 -10   9   2    4.68    1.02
 -10   9   2    4.22    0.64
   9   1   2    4.48    0.21
 -10   9   2    3.78    0.63
   9   1   2    3.78    0.99
   1 -10   2    4.75    0.22
 -10   9   2    4.94    0.27
   1 -10   2    4.57    0.26
   9   1   2    3.30    0.58
 -10   9   2    4.90    0.27
   9   1   2    4.20    0.27
 -10   9   2    5.13    1.05
   2   7  -2   55.07    2.53
   2   7  -2   55.46    1.92
   2   7  -2   55.09    1.97
  -9   2  -2   54.66    2.56
  -9   2  -2   57.55    3.12
   2   7  -2   56.28    3.06
  -2  -7   2   53.53    1.98
   9  -2   2   55.61    1.96
  -7   9   2   55.03    2.52
  -7   9   2   52.36    2.54
  -7   9   2   56.84    1.98
   9  -2   2   53.66    2.00
   9  -2   2   53.89    2.55
   9  -2   2   60.79    3.20
  -2  -7   2   61.49    3.29
  -2  -7   2   54.40    2.60
  -7   9   2   60.68    3.12
  -7   9   2   58.94    3.14
   4  -9  -2    0.83    0.09
   5   4  -2    0.44    0.41
  -9   5  -2    1.59    0.55
  -9   5  -2    0.50    0.07
  -9   5  -2    0.64    0.24
   5   4  -2    0.22    0.18
  -9   5  -2    0.76    0.10
   4  -9  -2    0.70    0.15
   4  -9  -2    0.86    0.29
   4  -9  -2    0.45    0.49
   5   4  -2    0.58    0.09
  -4   9   2    0.52    0.45
  -5  -4   2    0.37    0.46
   9  -5   2    0.92    0.30
   9  -5   2    0.68    0.10
   9  -5   2    0.76    0.10
   9  -5   2    0.46    0.44
  -5  -4   2    0.66    0.09
  -4   9   2    0.81    0.10
  -5  -4   2    0.44    0.24
  -4   9   2    0.65    0.09
  -4   9   2    0.23    0.18
  -9   8  -2    4.02    0.92
  -9   8  -2    3.48    0.21
  -9   8  -2    2.53    0.48
  -9   8  -2    3.82    0.21
   8   1  -2    3.56    0.16
   8   1  -2    3.73    0.58
  -9   8  -2    3.61    0.21
  -9   8  -2    4.14    0.62
   8   1  -2    3.30    0.22
   1  -9  -2    3.71    0.18
   8   1  -2    3.57    0.81
  -9   8  -2    4.55    1.02
   1  -9  -2    2.59    0.46
   1  -9  -2    3.31    0.21
   1  -9  -2    3.87    0.99
  -1   9   2    3.65    0.21
  -1   9   2    3.46    0.19
  -1   9   2    2.94    0.79
  -8  -1   2    5.42    1.00
  -8  -1   2    3.51    0.21
  -1   9   2    4.86    0.70
   9  -8   2    3.58    0.21
  -8  -1   2    3.57    0.56
  -2  -9  -2   30.35    2.61
  -9  11  -2   24.38    2.32
  -9  11  -2   28.93    1.80
  11  -2  -2   30.28    1.10
  -9  11  -2   31.37    1.14
  -9  11  -2   30.89    1.14
  -9  11  -2   29.42    1.15
  11  -2  -2   29.40    1.18
  -2  -9  -2   30.32    1.17
  -9  11  -2   28.76    2.38
  -2  -9  -2   29.61    1.88
  -9  11  -2   32.59    1.85
 -11   2   2   29.45    1.75
   9 -11   2   29.99    1.15
 -11   2   2   30.16    2.31
   2   9   2   33.65    2.50
   2   9   2   30.00    1.09
   2   9   2   31.31    1.15
   2   9   2   30.63    1.09
 -11   2   2   32.32    1.17
 -11   2   2   28.80    1.09
   2   9   2   31.48    1.83
   1   9  -2   -0.48    0.59
   1   9  -2    0.47    0.06
 -10   1  -2    0.37    0.06
 -10   1  -2    0.37    0.08
   1   9  -2    0.16    0.20
 -10   1  -2   -0.44    0.58
 -10   1  -2    0.45    0.28
   9 -10  -2    0.39    0.08
  -9  10   2    0.46    0.09
  -9  10   2   -0.63    0.49
  -9  10   2    0.25    0.19
  -1  -9   2    0.21    0.62
  -1  -9   2    0.43    0.06
  10  -1   2    1.64    0.75
  -9  10   2    0.37    0.08
  -9  10   2    0.47    0.28
  10  -1   2    0.61    0.32
  -1  -9   2    0.65    0.32
  10  -1   2    0.44    0.10
  -9  10   2   -0.11    0.55
  -9  10   2    0.47    0.09
  -1  -9   2    0.46    0.09
   6 -10  -2    0.66    0.57
 -10   4  -2    1.75    0.12
   4   6  -2    1.29    0.14
 -10   4  -2    1.29    0.35
 -10   4  -2    1.66    0.14
   6 -10  -2    1.47    0.14
   6 -10  -2    2.05    0.48
 -10   4  -2    0.25    0.48
  -6  10   2    1.44    0.69
  -4  -6   2    1.75    0.54
  -4  -6   2    1.66    0.16
  -6  10   2    1.42    0.40
  10  -4   2    1.41    0.12
  10  -4   2    1.53    0.70
  -6  10   2    1.37    0.13
  -4  -6   2    0.51    0.72
  10  -4   2    1.30    0.14
  -6  10   2    1.21    0.13
  10  -4   2    1.68    0.42
   3 -10  -2    3.55    0.31
   3 -10  -2    3.13    0.19
   3 -10  -2    3.01    0.67
   7   3  -2    3.19    0.22
   3 -10  -2    2.73    0.98
 -10   7  -2    3.30    0.20
 -10   7  -2    3.03    0.19
   7   3  -2    2.72    0.49
   7   3  -2    3.90    0.90
 -10   7  -2    3.91    0.58
 -10   7  -2    4.76    0.99
  -3  10   2    2.82    0.54
  10  -7   2    3.34    0.91
  -7  -3   2    3.41    0.21
  10  -7   2    3.42    0.21
  -3  10   2    3.35    0.20
  10  -7   2    3.09    0.56
  10  -7   2    3.03    0.21
  -7  -3   2    2.33    0.75
  -3  10   2    3.99    0.92
  -7  -3   2    3.15    0.55
  -3  10   2    3.27    0.19
 -10  10  -2    0.00    0.05
 -10  10  -2    0.16    0.07
  10   0  -2   -0.12    0.13
  10   0  -2    0.07    0.07
   0 -10  -2    0.76    0.81
   0 -10  -2    0.13    0.22
 -10  10  -2   -0.34    0.69
 -10  10  -2    0.14    0.21
 -10  10  -2    0.29    0.08
   0 -10  -2    0.08    0.06
  10   0  -2    0.09    0.65
  10   0  -2    0.01    0.03
   0  10   2    0.08    0.06
 -10   0   2    0.05    0.03
 -10   0   2   -0.03    0.15
   0  10   2   -0.19    0.65
  10 -10   2    0.04    0.06
 -10   0   2    0.20    0.58
   0  10   2    0.10    0.05
 -10   0   2    0.07    0.06
   0  10   2   -0.02    0.19
   8 -11  -2    4.88    0.27
   3   8  -2    4.87    0.20
   3   8  -2    5.18    0.27
   3   8  -2    3.88    0.61
 -11   3  -2    4.33    1.04
   3   8  -2    5.23    0.22
   3   8  -2    4.32    1.01
 -11   3  -2    4.28    0.64
 -11   3  -2    4.76    0.28
 -11   3  -2    4.71    0.24
  -3  -8   2    5.04    0.84
  -8  11   2    6.97    1.29
  11  -3   2    4.73    0.25
  -8  11   2    5.29    0.83
  11  -3   2    4.56    0.29
  11  -3   2    5.36    0.78
  -8  11   2    4.55    0.27
  -8  11   2    4.01    0.64
  -8  11   2    6.08    1.15
  11  -3   2    5.41    1.17
  -3  -8   2    4.67    0.27
  -3  -8   2    6.06    1.29
  -8  11   2    5.16    0.28
  -8  11   2    4.91    0.27
   6   5  -2   25.18    1.54
 -11   6  -2   26.66    2.07
   5 -11  -2   24.69    0.97
 -11   6  -2   24.59    0.95
   5 -11  -2   25.05    0.95
 -11   6  -2   26.69    0.98
   6   5  -2   28.94    2.15
   6   5  -2   25.16    0.98
   5 -11  -2   23.46    2.23
 -11   6  -2   24.69    1.53
  -5  11   2   25.65    0.96
  -6  -5   2   24.88    1.60
  11  -6   2   27.33    2.13
  -6  -5   2   26.71    0.99
  -5  11   2   24.80    2.39
  11  -6   2   24.84    0.96
  -6  -5   2   29.04    2.23
  -5  11   2   24.27    0.96
  -5  11   2   21.79    1.70
  11  -6   2   24.41    0.98
  11  -6   2   26.69    1.58
   9   2  -2    6.70    0.85
 -11   9  -2    7.68    0.35
   2 -11  -2    7.53    0.41
 -11   9  -2    6.16    1.23
 -11   9  -2    6.34    1.28
 -11   9  -2    7.66    0.97
 -11   9  -2    7.16    0.36
   9   2  -2    6.72    0.37
   2 -11  -2    7.03    0.36
   2 -11  -2    6.51    1.25
 -11   9  -2    7.73    0.92
 -11   9  -2    6.85    0.35
   9   2  -2    7.73    1.37
   2 -11  -2    5.43    0.83
  -2  11   2    4.71    0.67
  -2  11   2    5.59    1.18
  -9  -2   2    6.01    1.19
  11  -9   2    7.06    0.36
  -2  11   2    7.30    0.33
  -9  -2   2    7.14    0.93
  -2  11   2    7.18    0.35
  -9  -2   2    7.11    0.36
 -12   5  -2    1.65    0.14
   5   7  -2    2.27    0.94
   5   7  -2    1.75    0.17
 -12   5  -2    2.10    0.18
   7 -12  -2    1.88    0.16
 -12   5  -2    1.69    0.80
   5   7  -2    3.00    0.63
 -12   5  -2    2.40    0.57
  12  -5   2    0.80    0.75
  -5  -7   2    2.18    0.92
  -7  12   2    1.59    0.85
  -5  -7   2    2.08    0.18
  12  -5   2    2.43    0.55
  12  -5   2    1.76    0.15
  12  -5   2    1.74    0.18
  -7  12   2    1.06    0.38
  -7  12   2    2.01    0.16
  -5  -7   2    1.60    0.49
  -7  12   2    1.81    0.16
 -12   8  -2    0.84    0.74
   8   4  -2   -0.51    0.68
   4 -12  -2    0.59    0.78
   4 -12  -2    0.66    0.11
   4 -12  -2    0.11    0.19
   4 -12  -2    0.57    0.09
   8   4  -2    0.57    0.11
   8   4  -2    0.51    0.28
 -12   8  -2    0.46    0.09
 -12   8  -2    0.46    0.10
 -12   8  -2    0.71    0.30
  12  -8   2    0.51    0.31
  -4  12   2    0.44    0.09
  -8  -4   2   -0.01    0.67
  -4  12   2    0.43    0.08
  12  -8   2    0.16    0.74
  -8  -4   2    0.45    0.10
  -8  -4   2    0.73    0.33
  -4  12   2    0.08    0.70
  12  -8   2    0.49    0.10
  12  -8   2    0.46    0.09
  -4  12   2    0.60    0.33
  -1   2  -3   19.62    0.98
  -1  -1  -3   18.64    0.99
   2  -1  -3   19.73    0.83
   1  -2   3   20.86    0.99
  -2   1   3   20.65    0.84
   1   1   3   21.17    1.02
   1  -2  -3  133.11    4.65
  -2   1  -3  129.75    4.74
   1   1  -3  127.04    4.73
  -1   2   3  126.99    4.64
   2  -1   3  127.41    4.74
  -1  -1   3  129.14    4.63
   4  -2  -3    9.46    0.49
  -2   4  -3    8.90    0.32
  -2  -2  -3    8.45    0.75
   4  -2  -3    8.22    0.60
  -2   4  -3    8.71    0.33
   4  -2  -3    8.98    0.34
  -2  -2  -3    8.47    0.34
   4  -2  -3    8.77    0.34
  -2  -2  -3    8.51    0.56
  -2   4  -3    9.37    0.73
  -2   4  -3    7.62    0.52
  -2  -2  -3    8.90    0.32
   2   2   3    8.32    0.34
  -4   2   3    8.91    0.33
  -4   2   3    8.93    0.34
   2  -4   3    8.86    0.32
   2  -4   3    8.80    0.33
  -4   2   3    8.96    0.48
   2   2   3    9.02    0.32
   2   2   3    7.63    0.69
  -4   2   3    7.88    0.58
   2  -4   3    8.21    0.69
   0   3  -3   18.09    0.86
   0   3  -3   19.47    1.04
  -3   0  -3   18.04    0.89
  -3   0  -3   18.48    1.10
  -3   3   3   18.95    0.82
   0  -3   3   18.93    0.87
   3   0   3   19.16    1.11
  -3   3   3   17.97    0.96
  -3   3   3   18.36    0.83
  -3   3   3   18.86    0.99
   0  -3   3   19.54    1.06
  -3   3  -3    1.16    0.28
   0  -3  -3    0.85    0.06
   0  -3  -3    0.70    0.22
   0  -3  -3    0.92    0.06
   0  -3  -3    0.67    0.14
   3   0  -3    1.18    0.17
  -3   3  -3    0.84    0.06
   3   0  -3    1.07    0.24
   3   0  -3    1.01    0.05
   3   0  -3    0.93    0.07
  -3   3  -3    0.68    0.14
  -3   0   3    1.18    0.07
   3  -3   3    1.12    0.29
   3  -3   3    1.18    0.24
   3  -3   3    0.89    0.06
  -3   0   3    0.60    0.19
   0   3   3    1.31    0.28
   3  -3   3    0.99    0.06
   0   3   3    1.19    0.18
  -3   0   3    1.00    0.05
  -3   0   3    1.33    0.19
   6  -3  -3  111.29    4.38
  -3  -3  -3  109.18    4.63
  -3   6  -3  110.47    4.55
  -6   3   3  103.14    4.32
   3  -6   3  107.44    4.55
  -1   5  -3   74.55    3.24
  -4  -1  -3   70.97    3.29
   1  -5   3   71.87    3.24
   4   1   3   80.16    3.38
  -5   4   3   73.93    3.13
  -4   2  -3    0.21    0.03
   2  -4  -3    0.67    0.21
   2  -4  -3    0.43    0.13
   2   2  -3    0.32    0.06
   2  -4  -3    0.24    0.04
  -4   2  -3    0.33    0.11
   2  -4  -3    0.28    0.04
  -4   2  -3    0.15    0.17
  -4   2  -3    0.33    0.04
   4  -2   3    0.32    0.12
  -2   4   3    0.36    0.12
   4  -2   3    0.41    0.04
  -2   4   3    0.13    0.15
  -2  -2   3    0.31    0.17
   4  -2   3    0.21    0.17
  -2  -2   3    0.32    0.04
  -2   4   3    0.28    0.04
  -2   4   3    0.27    0.04
  -2  -2   3    0.30    0.12
  -4   5  -3  188.41    7.45
  -4   5  -3  204.85    7.50
  -1  -4  -3  184.52    7.46
   5  -1  -3  201.88    7.30
   1   4   3  200.64    7.47
  -5   1   3  194.52    7.29
   8  -4  -3    5.69    0.52
  -4   8  -3    6.72    0.62
   8  -4  -3    6.95    0.88
  -4  -4  -3    5.05    0.97
  -4   8  -3    6.65    1.03
   8  -4  -3    5.84    0.26
  -4  -4  -3    6.91    0.65
  -4  -4  -3    5.22    0.31
  -4   8  -3    5.92    0.27
  -4   8  -3    6.03    0.26
   8  -4  -3    6.06    0.29
   4   4   3    6.00    0.24
   4  -8   3    5.84    0.26
   4  -8   3    6.49    0.74
   4   4   3    5.24    0.94
   4  -8   3    6.01    0.27
  -8   4   3    5.86    0.29
   4   4   3    6.13    0.24
  -8   4   3    5.55    0.26
  -8   4   3    6.25    0.86
   4   4   3    7.83    0.74
   4  -8   3    6.48    1.00
  -8   4   3    5.32    0.51
   4   4   3    5.77    0.28
  -5  -2  -3   69.71    3.55
  -2   7  -3   75.75    3.50
  -5  -2  -3   71.14    3.08
   7  -5  -3   76.19    3.37
   2  -7   3   74.64    3.53
   2  -7   3   74.40    3.08
  -7   5   3   69.65    3.30
   5   2   3   74.34    3.56
   5   2   3   77.53    3.11
  -5   1  -3  132.01    5.43
   1   4  -3  138.02    5.38
  -1  -4   3  139.15    5.44
   5  -1   3  134.66    5.45
  -4   5   3  142.14    5.34
   1  -5  -3    5.29    0.73
  -5   4  -3    5.47    0.24
   1  -5  -3    5.68    0.23
  -5   4  -3    5.27    0.45
   1  -5  -3    5.64    0.25
   4   1  -3    5.46    0.24
  -5   4  -3    5.85    0.24
  -5   4  -3    5.62    0.75
   1  -5  -3    5.54    0.46
  -4  -1   3    5.68    0.24
   5  -4   3    6.09    0.80
  -1   5   3    5.78    0.46
   5  -4   3    5.88    0.24
   5  -4   3    5.53    0.24
  -1   5   3    5.54    0.24
  -1   5   3    5.75    0.74
  -1   5   3    5.67    0.23
  -4  -1   3    5.36    0.44
  -4  -1   3    5.50    0.71
   7  -2  -3    0.23    0.13
  -2  -5  -3    0.28    0.06
  -5   7  -3    0.24    0.21
   7  -2  -3    0.32    0.05
   7  -2  -3    0.30    0.06
   7  -2  -3    0.43    0.35
  -5   7  -3    0.40    0.06
  -2  -5  -3    0.08    0.35
  -5   7  -3    0.38    0.07
  -5   7  -3    0.33    0.05
  -5   7  -3    0.04    0.37
  -2  -5  -3    0.52    0.23
  -7   2   3    0.36    0.05
   2   5   3    0.35    0.05
  -7   2   3    0.22    0.30
   2   5   3    0.70    0.36
   5  -7   3    0.36    0.06
  -7   2   3    0.33    0.16
   2   5   3    0.34    0.06
   2   5   3    0.31    0.04
   2   5   3    0.47    0.37
  -7   2   3    0.40    0.07
  -5  -5  -3   23.09    1.50
  -5  10  -3   24.96    1.47
  -5  10  -3   23.47    0.90
  -5  -5  -3   24.31    2.02
  10  -5  -3   21.96    0.92
  10  -5  -3   23.31    0.89
  10  -5  -3   24.79    1.84
  -5  -5  -3   24.65    0.93
  -5  10  -3   24.31    0.88
  -5  10  -3   26.66    1.97
  10  -5  -3   23.09    1.35
 -10   5   3   25.49    1.83
   5   5   3   23.68    0.85
   5   5   3   23.30    0.92
   5 -10   3   22.86    1.91
   5   5   3   25.51    0.85
 -10   5   3   24.01    1.35
 -10   5   3   24.22    0.92
   5   5   3   23.75    1.45
   5 -10   3   24.88    1.00
 -10   5   3   23.08    0.88
   5 -10   3   22.04    0.88
   5 -10   3   20.80    1.41
   5   5   3   26.75    2.00
  -6  -3  -3    5.10    0.27
   9  -6  -3    4.78    0.24
  -3   9  -3    4.75    0.23
  -3   9  -3    4.75    0.23
   9  -6  -3    5.84    0.94
   9  -6  -3    4.31    0.57
  -6  -3  -3    4.89    0.21
  -3   9  -3    4.46    0.61
  -6  -3  -3    5.86    0.78
  -6  -3  -3    5.49    1.08
   9  -6  -3    4.90    0.26
  -3   9  -3    6.40    1.06
   6   3   3    4.33    0.60
   6   3   3    5.00    0.21
  -9   6   3    4.89    0.36
   6   3   3    5.27    1.04
  -9   6   3    4.86    0.92
   3  -9   3    4.99    0.23
   3  -9   3    4.79    0.97
  -9   6   3    4.74    0.61
  -9   6   3    4.86    0.24
   3  -9   3    4.37    0.63
   3  -9   3    5.18    0.24
  -6   0  -3   29.20    1.04
   6  -6  -3   28.91    1.03
  -6   0  -3   28.56    1.83
   0   6  -3   28.03    1.01
   0   6  -3   28.60    1.00
   0   6  -3   28.97    1.77
  -6   0  -3   27.84    1.00
  -6   0  -3   26.72    1.43
   0   6  -3   29.87    1.42
   6   0   3   28.81    1.85
  -6   6   3   27.32    1.37
   6   0   3   28.70    1.01
  -6   6   3   27.41    1.02
   6   0   3   29.46    1.47
  -6   6   3   26.29    1.35
  -6   6   3   27.95    1.68
  -6   6   3   27.78    1.70
   0  -6   3   30.27    1.85
  -6   6   3   29.03    1.03
   0  -6   3   28.40    1.02
   6   0   3   26.75    1.04
   3   3  -3  171.95    6.53
  -6   3  -3  161.63    6.54
   3  -6  -3  170.03    6.54
  -3   6   3  163.09    6.48
  -3  -3   3  166.46    6.54
   6  -3   3  172.18    6.63
  -6   6  -3   -0.13    0.31
  -6   6  -3    0.53    0.34
   0  -6  -3    0.03    0.03
   0  -6  -3   -0.20    0.26
   0  -6  -3    0.06    0.04
  -6   6  -3    0.08    0.13
  -6   6  -3    0.01    0.12
  -6   6  -3    0.13    0.04
  -6   6  -3    0.08    0.04
   0  -6  -3   -0.01    0.10
  -6   6  -3    0.01    0.04
  -6   0   3    0.05    0.10
   0   6   3   -0.07    0.09
   0   6   3    0.01    0.03
   0   6   3    0.18    0.05
   6  -6   3    0.20    0.05
   0   6   3    0.38    0.38
  -6   0   3    0.06    0.02
  -6   0   3    0.47    0.34
  -6   9  -3   41.38    1.46
  -6   9  -3   43.10    2.56
  -6   9  -3   42.60    1.47
  -3  -6  -3   40.75    1.51
  -3  -6  -3   43.31    2.68
  -6   9  -3   39.81    2.02
  -6   9  -3   37.89    2.03
  -3  -6  -3   39.01    2.07
   9  -3  -3   39.87    1.93
   9  -3  -3   40.78    2.39
   9  -3  -3   41.13    1.45
  -6   9  -3   44.01    2.66
   9  -3  -3   40.26    1.59
  -6   9  -3   40.75    1.58
   3   6   3   40.35    2.52
  -9   3   3   41.24    1.49
   3   6   3   39.36    1.48
   6  -9   3   40.94    1.48
  -9   3   3   39.99    1.45
   3   6   3   42.67    1.43
  -9   3   3   40.76    2.35
  -9   3   3   40.93    1.94
   3   6   3   42.85    2.05
   3   6   3   39.23    1.43
  -6  12  -3   10.79    0.47
  -6  12  -3   11.52    1.69
  12  -6  -3   10.64    0.94
  -6  12  -3   10.85    0.47
  -6  -6  -3    9.58    1.20
  -6  12  -3   10.54    2.62
  12  -6  -3   14.59    1.73
  12  -6  -3   10.56    0.51
  12  -6  -3   10.57    0.46
  -6  -6  -3   10.58    1.80
  -6  -6  -3   10.72    0.53
 -12   6   3   11.12    0.50
 -12   6   3    9.47    0.87
 -12   6   3   10.30    1.50
   6   6   3   11.20    0.41
   6   6   3   11.55    1.02
   6 -12   3   11.06    0.47
   6   6   3   10.25    0.40
   6   6   3   10.42    0.50
 -12   6   3   10.65    0.46
   6   6   3    8.92    1.50
  -4  11  -3    5.83    1.17
  -4  11  -3    5.79    0.29
  11  -7  -3    5.93    0.30
  -4  11  -3    5.84    0.28
  -7  -4  -3    5.03    0.75
  11  -7  -3    6.11    0.32
  11  -7  -3    6.75    1.14
  -7  -4  -3    6.19    0.33
  -7  -4  -3    5.40    1.16
  -4  11  -3    4.84    0.75
  11  -7  -3    6.83    0.84
 -11   7   3    6.11    0.76
   4 -11   3    5.84    0.28
   7   4   3    5.75    0.24
   7   4   3    7.53    1.32
   7   4   3    5.81    0.32
   4 -11   3    6.03    0.86
 -11   7   3    6.04    0.31
   7   4   3    4.19    0.68
   7   4   3    5.86    0.24
   4 -11   3    5.95    1.26
 -11   7   3    5.79    0.29
   4 -11   3    5.70    0.29
 -11   7   3    5.58    1.05
  -7  -1  -3   54.48    2.40
   8  -7  -3   49.16    1.76
  -7  -1  -3   55.52    2.96
  -1   8  -3   47.28    1.74
  -1   8  -3   52.26    2.31
  -1   8  -3   51.77    2.78
   1  -8   3   47.97    2.81
   1  -8   3   49.75    2.34
   7   1   3   47.76    1.72
   7   1   3   47.08    1.78
  -8   7   3   48.62    2.23
  -8   7   3   47.38    2.64
   7   1   3   48.69    2.82
  -8   7   3   50.51    2.67
  -8   7   3   50.33    2.25
  -8   7   3   48.48    1.76
   7   1   3   52.79    2.35
  -7   2  -3    5.95    0.89
  -7   2  -3    6.24    0.57
  -7   2  -3    6.13    0.28
   2   5  -3    6.24    0.27
   2   5  -3    6.27    0.23
  -7   2  -3    5.83    0.25
   5  -7  -3    5.99    0.27
   2   5  -3    5.30    0.82
   2   5  -3    5.58    0.53
  -5   7   3    5.48    0.83
  -2  -5   3    5.16    0.86
  -5   7   3    5.12    0.51
  -5   7   3    6.12    0.28
   7  -2   3    6.10    0.28
  -2  -5   3    6.37    0.28
   7  -2   3    5.68    0.55
  -5   7   3    6.00    0.27
   7  -2   3    6.11    0.93
  -2  -5   3    5.96    0.57
   7  -2   3    5.96    0.26
   5   2  -3   12.55    1.15
   2  -7  -3   13.19    0.52
   2  -7  -3   13.30    1.18
   2  -7  -3   13.49    0.54
  -7   5  -3   12.95    0.52
  -7   5  -3   13.74    1.20
   5   2  -3   15.60    0.95
   5   2  -3   12.78    0.54
  -7   5  -3   13.94    0.53
  -7   5  -3   13.54    0.88
  -2   7   3   10.62    1.06
  -5  -2   3   14.77    0.90
   7  -5   3   13.74    0.53
   7  -5   3   14.16    0.53
  -5  -2   3   13.39    1.14
  -5  -2   3   13.85    0.54
  -2   7   3   14.12    0.88
   7  -5   3   14.20    0.91
   7  -5   3   12.76    1.19
  -2   7   3   14.05    0.53
  -2   7   3   13.57    0.52
  -7   8  -3    3.06    0.18
   8  -1  -3    3.23    0.15
  -1  -7  -3    2.96    0.19
  -7   8  -3    3.53    0.84
   8  -1  -3    1.85    0.63
  -1  -7  -3    2.84    0.76
  -1  -7  -3    3.20    0.57
  -7   8  -3    2.66    0.85
  -7   8  -3    3.99    0.60
  -7   8  -3    2.03    0.46
   8  -1  -3    2.75    0.19
  -7   8  -3    3.15    0.17
   8  -1  -3    2.96    0.46
   1   7   3    4.12    0.58
  -8   1   3    3.04    0.18
  -8   1   3    2.21    0.39
  -8   1   3    2.56    0.64
   7  -8   3    2.92    0.18
   1   7   3    3.38    0.19
  -8   1   3    2.85    0.14
   1   7   3    3.20    0.16
   1   7   3    3.40    0.76
   1   7   3    3.21    0.15
  -7  11  -3    0.29    0.66
  11  -4  -3    0.00    0.58
  -7  11  -3   -0.07    0.17
  -4  -7  -3    0.44    0.71
  11  -4  -3    0.03    0.14
  -4  -7  -3    0.14    0.08
  -7  11  -3    0.06    0.05
  -4  -7  -3   -0.08    0.14
  -7  11  -3    0.08    0.05
  -7  11  -3    0.77    0.72
  11  -4  -3    0.03    0.06
  11  -4  -3    0.09    0.05
  -7  11  -3    0.21    0.22
  -7  11  -3    0.02    0.06
   4   7   3    0.15    0.07
   4   7   3    0.93    0.65
 -11   4   3    0.08    0.17
   7 -11   3    0.03    0.06
   4   7   3   -0.01    0.21
   4   7   3    0.14    0.04
 -11   4   3    0.11    0.05
 -11   4   3    0.02    0.52
 -11   4   3    0.09    0.07
   4   7   3    0.11    0.04
  -2  10  -3   24.58    0.91
  -2  10  -3   24.33    0.94
  -8  -2  -3   25.04    1.58
  10  -8  -3   25.42    0.94
  -8  -2  -3   24.52    0.88
  -8  -2  -3   24.45    0.95
  -2  10  -3   26.62    2.04
  -8  -2  -3   24.02    2.10
  -2  10  -3   25.52    1.51
 -10   8   3   23.62    1.92
 -10   8   3   26.19    1.49
 -10   8   3   24.98    1.91
   8   2   3   23.71    0.88
   8   2   3   26.08    2.09
 -10   8   3   22.62    1.40
   2 -10   3   23.89    2.04
 -10   8   3   25.07    0.95
   8   2   3   23.73    1.51
 -10   8   3   23.39    0.93
 -10   8   3   25.89    0.95
   2 -10   3   24.38    0.93
   2 -10   3   24.69    0.90
   2 -10   3   23.97    1.54
   8   2   3   23.03    0.96
   1   7  -3   22.02    1.30
  -8   1  -3   23.34    1.34
   7  -8  -3   23.65    0.87
  -8   1  -3   22.56    0.83
  -8   1  -3   23.43    1.77
   1   7  -3   22.80    0.85
   1   7  -3   21.63    1.69
  -8   1  -3   23.41    0.87
   1   7  -3   23.16    0.82
  -7   8   3   23.68    0.87
   8  -1   3   22.83    0.84
  -1  -7   3   22.75    1.77
  -7   8   3   20.96    1.28
   8  -1   3   23.94    1.79
  -1  -7   3   22.31    0.86
  -1  -7   3   23.60    0.82
  -7   8   3   24.96    1.71
  -7   8   3   22.63    1.28
  -7   8   3   22.80    0.87
  -7   8   3   21.44    1.66
  -1  -7   3   21.76    1.35
   8  -1   3   22.14    0.88
   8  -1   3   22.06    1.33
  -7   8   3   23.55    0.87
   4  -8  -3    0.01    0.04
   4  -8  -3    0.00    0.11
  -8   4  -3    0.08    0.05
  -8   4  -3    0.15    0.13
   4   4  -3   -0.29    0.29
   4  -8  -3    0.20    0.33
   4  -8  -3    0.05    0.04
  -8   4  -3    0.01    0.03
  -8   4  -3   -0.03    0.33
   4   4  -3    0.04    0.11
   4   4  -3    0.11    0.04
  -4   8   3    0.04    0.31
   8  -4   3    0.23    0.07
  -4  -4   3    0.50    0.39
  -4   8   3    0.04    0.11
  -4   8   3    0.00    0.04
   8  -4   3    0.02    0.04
  -4   8   3    0.04    0.04
   8  -4   3    0.07    0.36
   8  -4   3    0.16    0.14
  -4  -4   3    0.02    0.04
  -4  -4   3    0.32    0.19
  -8   7  -3  100.52    4.16
   1  -8  -3  103.66    4.80
  -8   7  -3  102.67    4.75
  -7  -1   3  103.71    4.15
  -7  -1   3   99.13    4.63
  -1   8   3  105.24    4.70
  -1   8   3  105.45    4.16
  -8  10  -3   -0.16    0.12
  -8  10  -3   -0.28    0.58
  -8  10  -3   -0.03    0.11
  -2  -8  -3    0.19    0.73
  -8  10  -3    0.07    0.05
  10  -2  -3   -0.17    0.46
  -8  10  -3    0.04    0.05
  -8  10  -3    0.02    0.05
  -2  -8  -3    0.03    0.06
  10  -2  -3    0.01    0.05
  10  -2  -3    0.11    0.17
  -2  -8  -3   -0.13    0.11
  -8  10  -3   -0.36    0.51
 -10   2   3    0.00    0.05
   2   8   3   -0.01    0.05
 -10   2   3    0.07    0.15
 -10   2   3   -0.54    0.44
 -10   2   3    0.02    0.03
   8 -10   3    0.03    0.04
   2   8   3   -0.18    0.56
   2   8   3    0.04    0.04
   2   8   3   -0.05    0.19
   2   8   3    0.04    0.04
  -9   0  -3    3.96    1.07
   0   9  -3    4.03    0.20
  -9   0  -3    4.28    0.71
  -9   0  -3    4.16    0.24
   0   9  -3    3.96    0.22
  -9   0  -3    3.75    0.19
   0   9  -3    3.68    0.59
   0   9  -3    4.17    0.89
   9   0   3    3.94    0.25
  -9   9   3    3.96    0.57
   0  -9   3    4.18    0.19
  -9   9   3    4.70    0.25
   0  -9   3    4.04    0.23
   9   0   3    5.36    0.74
   9   0   3    3.98    0.93
  -9   9   3    4.81    0.95
  -9   9   3    4.32    0.62
  -9   9   3    4.51    0.96
  -9   9   3    3.50    0.22
   0  -9   3    4.96    0.80
   0  -9   3    4.52    1.07
  -9   9   3    4.21    0.24
   9   0   3    3.87    0.20
   3   6  -3   21.46    1.68
  -9   3  -3   18.25    1.59
   6  -9  -3   21.03    0.81
   3   6  -3   20.25    1.24
   3   6  -3   19.74    0.77
  -9   3  -3   19.39    0.74
  -9   3  -3   19.84    1.25
   9  -3   3   19.90    1.68
  -6   9   3   19.19    1.20
   9  -3   3   20.59    1.27
  -6   9   3   19.90    0.78
   9  -3   3   20.00    0.79
  -3  -6   3   19.91    0.89
  -6   9   3   20.66    0.77
  -6   9   3   17.67    1.54
   9  -3   3   20.29    0.76
  -3  -6   3   19.68    1.27
  -3  -6   3   19.09    1.70
   3  -9  -3   -0.05    0.04
   3  -9  -3    0.19    0.44
   3  -9  -3   -0.02    0.11
  -9   6  -3    0.10    0.05
   6   3  -3    0.08    0.16
   6   3  -3    0.00    0.04
   6   3  -3    0.26    0.45
  -9   6  -3    0.01    0.04
   3  -9  -3   -0.01    0.04
  -9   6  -3   -0.01    0.14
  -9   6  -3    0.07    0.43
   9  -6   3    0.01    0.14
  -6  -3   3   -0.01    0.05
   9  -6   3    0.00    0.04
  -6  -3   3    0.00    0.12
   9  -6   3   -0.02    0.04
  -3   9   3   -0.21    0.44
   9  -6   3    0.79    0.47
  -6  -3   3    0.11    0.45
  -3   9   3    0.05    0.14
  -3   9   3   -0.01    0.04
  -3   9   3    0.02    0.04
   9   0  -3    0.30    0.04
  -9   9  -3    0.23    0.22
   0  -9  -3    0.39    0.06
   0  -9  -3   -0.68    0.55
  -9   9  -3    0.31    0.07
  -9   9  -3    0.06    0.56
   9   0  -3    0.28    0.08
   0  -9  -3    0.36    0.08
  -9   9  -3    0.28    0.21
  -9   9  -3    0.32    0.07
   0  -9  -3    0.22    0.21
  -9   9  -3   -0.21    0.59
  -9   9  -3    0.28    0.07
  -9   0   3    0.31    0.50
   0   9   3    0.12    0.19
   0   9   3    0.26    0.06
   0   9   3   -0.20    0.50
  -9   0   3    0.50    0.23
  -9   0   3    0.35    0.05
  -9   0   3    0.29    0.08
   0   9   3    0.34    0.08
   9  -9   3    0.22    0.07
  -1  11  -3    0.60    0.66
 -10  -1  -3    0.72    0.79
  -1  11  -3   -0.03    0.19
 -10  -1  -3    0.15    0.08
  11 -10  -3    0.34    0.08
 -10  -1  -3    0.29    0.05
  -1  11  -3    0.33    0.07
  -1  11  -3    0.27    0.07
 -10  -1  -3    0.50    0.26
 -11  10   3    0.27    0.07
 -11  10   3   -0.47    0.64
 -11  10   3    0.75    0.31
 -11  10   3    0.13    0.19
 -11  10   3    0.62    0.11
   1 -11   3    0.36    0.06
 -11  10   3    0.43    0.71
   1 -11   3    1.66    0.88
  10   1   3   -1.29    0.79
 -11  10   3    0.24    0.08
  10   1   3    0.32    0.06
   1 -11   3    0.47    0.09
  10   1   3    0.13    0.07
  10   1   3    0.19    0.25
   1 -11   3    0.00    0.18
   2   8  -3    2.43    0.12
 -10   2  -3    1.72    0.74
 -10   2  -3    3.10    0.53
   8 -10  -3    2.31    0.17
 -10   2  -3    2.65    0.18
   2   8  -3    2.32    0.12
 -10   2  -3    1.92    0.14
   2   8  -3    3.84    0.91
   2   8  -3    2.81    0.18
   2   8  -3    2.59    0.48
  10  -2   3    2.24    0.19
  -2  -8   3    1.79    0.80
  10  -2   3    2.30    0.15
  -8  10   3    1.54    0.73
  -8  10   3    2.17    0.43
  10  -2   3    1.42    0.76
  -2  -8   3    2.18    0.20
  -8  10   3    2.52    0.18
  -8  10   3    2.18    0.17
  -2  -8   3    2.76    0.60
  10  -2   3    2.07    0.48
  -8  10   3    2.37    0.17
  -8  10   3    2.42    0.53
  -8  10   3    1.75    0.71
   5 -10  -3   54.87    1.99
 -10   5  -3   53.60    2.08
   5   5  -3   60.03    3.19
   5 -10  -3   57.45    2.14
 -10   5  -3   54.33    2.60
   5 -10  -3   54.52    3.18
   5   5  -3   55.49    2.12
   5 -10  -3   54.48    2.62
   5   5  -3   52.27    2.56
 -10   5  -3   59.07    2.00
 -10   5  -3   50.75    3.09
  10  -5   3   59.93    3.29
  10  -5   3   60.49    2.67
  10  -5   3   53.89    2.01
  10  -5   3   55.65    1.99
  -5  10   3   55.36    2.58
  -5  10   3   55.72    2.00
  -5  -5   3   56.11    3.23
  -5  10   3   55.90    3.12
  -5  -5   3   54.57    2.64
  -5  -5   3   58.06    2.01
  -5  10   3   56.41    1.99
 -10   8  -3   17.89    1.67
   2 -10  -3   16.19    2.24
   8   2  -3   16.97    1.17
   2 -10  -3   16.49    0.63
   2 -10  -3   16.12    1.42
   8   2  -3   15.65    0.68
 -10   8  -3   16.09    0.66
 -10   8  -3   16.59    0.66
   2 -10  -3   15.71    0.67
 -10   8  -3   14.39    1.12
   8   2  -3   17.34    1.64
  -2  10   3   18.62    1.21
  -8  -2   3   17.22    0.67
  -2  10   3   17.97    1.69
  -2  10   3   16.61    0.64
  -2  10   3   16.25    0.65
  10  -8   3   16.26    0.66
  -8  -2   3   16.13    1.17
  -8  -2   3   14.05    1.72
 -10  11  -3   15.42    0.65
  11  -1  -3   14.67    2.12
  11  -1  -3   15.75    1.40
 -10  11  -3   16.68    0.65
 -10  11  -3   13.69    1.19
  -1 -10  -3   15.34    1.35
 -10  11  -3   21.60    2.10
 -10  11  -3   15.65    2.06
  -1 -10  -3   15.09    2.13
 -10  11  -3   15.43    0.66
  11  -1  -3   15.99    0.70
  11  -1  -3   15.74    0.59
 -10  11  -3   14.28    1.23
  -1 -10  -3   15.48    0.68
 -11   1   3   16.60    1.22
   1  10   3   15.76    0.62
   1  10   3   17.44    2.12
   1  10   3   16.53    1.26
   1  10   3   15.67    0.66
   1  10   3   16.04    0.61
  10 -11   3   16.14    0.67
 -11   1   3   15.30    0.59
 -11   1   3   17.26    2.02
 -11   1   3   16.37    0.68
   1  10  -3    5.34    0.24
 -11   1  -3    4.76    1.23
 -11   1  -3    5.36    0.27
 -11   1  -3    5.11    0.76
   1  10  -3    5.15    0.28
   1  10  -3    6.88    1.33
   1  10  -3    6.61    0.87
 -11   1  -3    5.48    0.31
  10 -11  -3    5.36    0.30
  11  -1   3    5.04    0.32
 -10  11   3    4.82    0.77
 -10  11   3    6.58    1.26
  11  -1   3    4.45    0.75
 -10  11   3    3.91    1.03
 -10  11   3    5.48    0.30
  11  -1   3    5.92    1.35
 -10  11   3    4.94    0.29
  11  -1   3    5.39    0.26
  -1 -10   3    6.30    1.42
  -1 -10   3    6.42    1.03
 -10  11   3    5.76    0.73
 -10  11   3    5.52    0.30
  -1 -10   3    4.95    0.29
   4   7  -3    1.72    0.15
 -11   4  -3    2.69    0.86
   7 -11  -3    1.66    0.15
 -11   4  -3    1.71    0.14
   4   7  -3    2.13    0.52
 -11   4  -3    1.49    0.42
   4   7  -3    2.04    0.82
 -11   4  -3    1.65    0.16
  11  -4   3    1.97    0.48
  -4  -7   3    1.69    0.16
  11  -4   3    1.68    0.17
  -4  -7   3    2.29    0.91
  -7  11   3    0.95    0.65
  -7  11   3    1.73    0.16
  11  -4   3    1.49    0.17
  -7  11   3    1.48    0.15
  -7  11   3    2.23    0.50
  -7  11   3    2.43    0.54
  -7  11   3    2.03    0.16
  11  -4   3    0.64    0.69
  -4  -7   3    1.32    0.42
 -11   7  -3    1.17    0.12
   7   4  -3    1.38    0.75
 -11   7  -3    1.29    0.38
   4 -11  -3    1.50    0.15
 -11   7  -3    1.96    0.78
 -11   7  -3    1.67    0.15
   7   4  -3    2.29    0.50
   4 -11  -3    1.59    1.10
   4 -11  -3    1.52    0.13
   4 -11  -3    1.17    0.51
   7   4  -3    1.10    0.15
  -7  -4   3    2.04    0.49
  -4  11   3    1.44    0.42
  -4  11   3    1.56    0.14
  -4  11   3    1.90    0.92
  11  -7   3    0.50    0.70
  -4  11   3    1.92    0.15
  11  -7   3    1.47    0.14
  11  -7   3    1.52    0.15
  11  -7   3    1.61    0.41
  -7  -4   3    2.87    0.89
  -7  -4   3    1.32    0.15
  10   1  -3    1.60    0.45
 -11  10  -3    1.36    0.15
 -11  10  -3    1.45    0.41
 -11  10  -3    0.96    0.87
 -11  10  -3    1.47    0.15
 -11  10  -3    1.37    0.15
 -11  10  -3    1.84    0.53
  10   1  -3    1.30    0.09
   1 -11  -3    1.78    0.20
   1 -11  -3    0.90    0.34
   1 -11  -3    1.85    1.15
  10   1  -3    0.43    0.76
 -11  10  -3    0.91    0.87
  10   1  -3    1.02    0.14
   1 -11  -3    1.54    0.16
  -1  11   3    1.40    0.13
  -1  11   3    1.40    0.15
 -10  -1   3    1.79    0.87
  -1  11   3    2.71    1.14
 -10  -1   3    1.32    0.42
 -10  -1   3    1.34    0.16
  11 -10   3    1.53    0.16
  -1  11   3    1.14    0.48
   6 -12  -3    1.34    0.87
   6 -12  -3    1.45    0.45
 -12   6  -3    1.20    0.14
 -12   6  -3    2.09    0.89
   6   6  -3    1.11    0.36
   6   6  -3    1.99    0.85
   6   6  -3    1.41    0.15
   6 -12  -3    0.96    0.12
   6 -12  -3    1.23    0.13
 -12   6  -3    1.19    0.12
 -12   6  -3    0.87    0.33
  12  -6   3    1.15    0.15
  -6  12   3    1.28    0.38
  12  -6   3    2.09    0.99
  -6  -6   3    1.20    0.15
  -6  12   3    1.33    0.14
  12  -6   3    1.51    0.14
  12  -6   3    2.05    0.54
  -6  12   3    2.37    0.95
  -6  -6   3    1.60    0.85
  -6  12   3    1.16    0.13
  -6  -6   3    1.69    0.50
  -1   0  -4   41.07    1.71
   0   1  -4   42.09    1.65
   1  -1  -4   41.86    1.53
   0  -1   4   41.48    1.63
   1   0   4   42.28    1.71
  -1   1   4   44.18    1.53
  -2  -1  -4   44.96    1.84
   3  -2  -4   45.84    1.83
  -1   3  -4   44.22    1.98
  -2  -1  -4   46.75    2.08
  -3   2   4   47.49    1.84
   1  -3   4   48.41    2.03
   2   1   4   43.52    2.04
  -2   2  -4  973.68   33.84
   2   0  -4  969.60   33.18
   0   2   4  867.39   33.85
  -2   0   4 1000.00   33.27
   2  -2   4  930.18   33.74
  -2   5  -4   32.84    1.51
   5  -3  -4   35.69    1.66
  -3  -2  -4   33.92    1.90
  -2   5  -4   34.14    1.81
   2  -5   4   35.64    1.55
  -5   3   4   32.25    1.61
   3   2   4   34.97    1.58
   2  -5   4   34.98    1.84
   3   2   4   34.23    1.91
  -3   1  -4   26.70    1.36
   2  -3  -4   24.13    1.32
   3  -1   4   28.25    1.17
   3  -1   4   27.18    1.37
  -2   3   4   28.38    1.25
  -1  -2   4   25.07    1.26
  -3   4  -4   30.29    1.39
  -1  -3  -4   33.22    1.55
  -3   4  -4   30.94    1.39
  -3   4  -4   32.04    1.67
  -1  -3  -4   32.78    1.90
  -3   4  -4   34.31    1.69
   4  -1  -4   30.14    1.44
   1   3   4   31.70    1.42
  -4   1   4   32.85    1.48
   1   3   4   29.27    1.65
  -3   7  -4   68.89    3.32
  -4  -3  -4   64.88    3.41
   7  -4  -4   71.36    3.14
  -3   7  -4   74.71    2.94
  -7   4   4   70.44    3.13
   3  -7   4   70.00    3.38
   4   3   4   71.17    2.94
   3  -7   4   67.61    2.92
   4   3   4   69.34    3.39
   0   4  -4  326.10   11.78
  -4   0  -4  326.92   11.92
  -4   4   4  327.11   11.66
   4   0   4  341.01   11.96
  -4   4   4  324.89   11.68
   0  -4   4  317.50   11.80
   3   1  -4   10.80    0.59
   1  -4  -4   10.98    0.40
  -4   3  -4   11.12    0.84
   1  -4  -4   10.73    0.62
  -4   3  -4   10.29    0.41
   3   1  -4   10.95    0.41
   1  -4  -4   10.38    0.79
   1  -4  -4   11.13    0.42
  -4   3  -4   10.49    0.40
   3   1  -4    9.58    0.72
   4  -3   4   10.59    0.40
  -1   4   4   11.19    0.62
  -3  -1   4   10.90    0.76
  -1   4   4   10.90    0.40
   4  -3   4   10.38    0.41
  -1   4   4   11.39    0.80
   4  -3   4   11.02    0.86
  -3  -1   4   10.71    0.59
  -3  -1   4   10.69    0.41
   4  -3   4   11.47    0.65
  -1   4   4   10.99    0.41
  -4   6  -4  246.02    9.74
   6  -2  -4  269.59    9.49
  -4   6  -4  270.10    9.76
  -2  -4  -4  250.37    9.79
  -6   2   4  253.78    9.46
   2   4   4  257.80    9.72
  -4   9  -4    3.64    0.21
  -4   9  -4    3.11    0.79
  -5  -4  -4    3.70    0.23
  -4   9  -4    3.28    0.54
   9  -5  -4    3.76    0.20
   9  -5  -4    3.86    0.50
  -5  -4  -4    2.68    0.50
  -4   9  -4    3.79    0.19
   9  -5  -4    4.36    0.81
   9  -5  -4    3.84    0.26
  -5  -4  -4    3.47    0.87
   4  -9   4    3.43    0.56
   5   4   4    3.93    0.17
  -9   5   4    3.53    0.72
   5   4   4    4.88    0.94
  -9   5   4    3.89    0.51
   4  -9   4    3.64    0.19
   5   4   4    3.57    0.23
   5   4   4    2.89    0.49
   4  -9   4    3.93    0.20
   4  -9   4    4.09    0.89
  -9   5   4    3.55    0.26
   5   4   4    3.76    0.17
  -9   5   4    3.72    0.22
   6  -5  -4    4.53    0.21
  -5  -1  -4    5.22    0.84
  -5  -1  -4    5.24    0.65
  -1   6  -4    4.72    0.76
  -5  -1  -4    4.63    0.20
  -1   6  -4    4.44    0.20
  -1   6  -4    4.58    0.20
  -5  -1  -4    4.41    0.22
   1  -6   4    4.92    0.56
   1  -6   4    3.75    0.68
   5   1   4    4.51    0.20
   5   1   4    3.04    0.69
   1  -6   4    4.61    0.20
  -6   5   4    4.79    0.42
  -6   5   4    4.08    0.65
  -6   5   4    4.82    0.69
  -6   5   4    4.79    0.23
   5   1   4    3.16    0.43
  -6   5   4    5.07    0.44
   1  -6   4    4.75    0.20
   5   1   4    4.37    0.23
  -6   5   4    4.67    0.22
  -6   5   4    4.44    0.21
   3  -5  -4   15.82    0.59
   2   3  -4   16.69    1.09
   3  -5  -4   15.72    0.58
   2   3  -4   16.24    0.84
   3  -5  -4   15.77    0.83
  -5   2  -4   14.65    0.86
  -5   2  -4   14.14    1.07
  -5   2  -4   15.64    0.58
   3  -5  -4   14.38    1.01
   2   3  -4   15.55    0.58
  -5   2  -4   15.87    0.58
   5  -2   4   15.53    0.58
  -2  -3   4   16.84    0.87
  -3   5   4   15.38    0.82
  -2  -3   4   16.46    1.07
  -2  -3   4   15.51    0.58
  -3   5   4   16.45    0.59
  -3   5   4   14.22    1.00
   5  -2   4   15.74    0.59
  -3   5   4   15.90    0.59
   5  -2   4   16.30    1.14
   5  -2   4   16.93    0.89
  -5   5  -4  100.25    4.43
   5   0  -4  110.16    4.32
   0  -5  -4  104.01    4.47
  -5   0   4  105.40    4.30
   0   5   4  110.18    4.44
   8  -3  -4    1.94    0.52
  -5   8  -4    1.50    0.13
  -5   8  -4    1.56    0.11
  -3  -5  -4    1.54    0.14
   8  -3  -4    1.80    0.11
   8  -3  -4    1.33    0.28
  -5   8  -4    1.57    0.11
   8  -3  -4    1.58    0.13
  -5   8  -4    1.32    0.53
  -5   8  -4    1.42    0.49
  -5   8  -4    2.47    0.53
  -3  -5  -4    1.35    0.61
  -3  -5  -4    2.15    0.45
  -5   8  -4    1.22    0.31
   3   5   4    1.62    0.36
   5  -8   4    1.63    0.12
  -8   3   4    1.58    0.13
  -8   3   4    0.96    0.44
  -8   3   4    1.60    0.11
   3   5   4    0.85    0.50
   3   5   4    1.52    0.10
   3   5   4    1.57    0.13
  -8   3   4    1.36    0.28
   3   5   4    1.71    0.10
  -5  11  -4   44.89    1.70
  11  -6  -4   46.27    1.70
  11  -6  -4   46.80    1.74
  -6  -5  -4   45.38    2.48
  11  -6  -4   47.58    2.28
  -5  11  -4   50.74    3.08
  -5  11  -4   47.70    1.69
  -6  -5  -4   48.58    1.75
  11  -6  -4   50.09    2.85
  -6  -5  -4   44.00    3.09
  -5  11  -4   48.81    2.42
   5 -11   4   45.48    2.43
   6   5   4   47.70    2.40
 -11   6   4   46.17    2.26
   5 -11   4   46.43    1.70
   6   5   4   46.66    1.74
   6   5   4   51.46    3.11
 -11   6   4   45.20    2.77
 -11   6   4   49.51    1.74
   5 -11   4   55.05    3.22
   6   5   4   46.46    1.65
   6   5   4   50.58    1.66
 -11   6   4   44.86    1.70
  -2   8  -4   48.89    2.63
   8  -6  -4   44.48    1.58
  -6  -2  -4   43.90    1.55
  -6  -2  -4   48.69    2.75
  -2   8  -4   42.39    2.06
  -6  -2  -4   46.29    2.18
  -2   8  -4   43.30    1.56
  -8   6   4   43.19    1.60
  -8   6   4   42.61    1.98
   2  -8   4   46.41    2.65
   6   2   4   41.19    1.60
   6   2   4   44.62    2.13
   6   2   4   43.60    2.62
   2  -8   4   45.99    2.16
   6   2   4   46.05    1.55
  -8   6   4   45.33    2.43
   1   5  -4    8.45    0.31
   1   5  -4    8.59    0.62
   5  -6  -4    8.16    0.34
  -6   1  -4    6.85    0.60
  -6   1  -4    7.74    0.32
  -6   1  -4    8.22    0.34
   1   5  -4    8.19    0.33
  -6   1  -4    7.68    1.00
   1   5  -4    7.61    0.93
   6  -1   4    8.18    0.33
  -1  -5   4    8.71    1.01
  -5   6   4    7.48    0.76
  -1  -5   4    8.68    0.30
  -5   6   4    8.99    0.60
  -5   6   4    8.42    0.35
  -5   6   4    8.49    0.61
   6  -1   4    8.60    0.65
  -5   6   4    8.88    0.99
   6  -1   4    8.48    1.05
   6  -1   4    8.16    0.35
  -5   6   4    8.31    0.34
  -1  -5   4    8.17    0.33
  -1  -5   4    8.51    0.64
  -5   6   4    8.08    0.34
   2  -6  -4  235.54    9.16
  -6   4  -4  240.75    9.21
   6  -4   4  263.01    9.31
  -2   6   4  248.39    9.14
  -4  -2   4  230.24    9.07
  -1  -6  -4    3.23    0.19
   7  -1  -4    3.26    0.66
  -6   7  -4    3.00    0.17
  -6   7  -4    3.73    0.53
  -1  -6  -4    4.00    0.84
  -1  -6  -4    2.07    0.36
  -6   7  -4    3.65    0.76
  -6   7  -4    2.99    0.16
   7  -1  -4    2.95    0.18
  -6   7  -4    3.16    0.16
   7  -1  -4    3.15    0.14
   7  -1  -4    2.92    0.40
  -6   7  -4    4.29    0.60
  -6   7  -4    2.94    0.71
   1   6   4    3.21    0.18
  -7   1   4    3.09    0.18
   1   6   4    3.06    0.15
  -7   1   4    3.79    0.51
   6  -7   4    3.12    0.18
  -7   1   4    3.11    0.14
   1   6   4    3.36    0.49
  -7   1   4    2.92    0.65
   1   6   4    2.78    0.71
   1   6   4    3.19    0.16
  10  -4  -4   12.19    0.90
  -6  10  -4   14.84    1.73
  -6  10  -4   13.55    0.52
  -6  10  -4   13.21    1.04
  -6  10  -4   12.38    0.53
  10  -4  -4   12.73    0.56
  10  -4  -4   13.08    0.51
  -6  10  -4   13.20    0.52
  -4  -6  -4   11.65    1.03
  -6  10  -4   13.47    1.67
  10  -4  -4   13.17    1.49
  -6  10  -4   14.11    1.05
  -4  -6  -4   10.01    1.52
   4   6   4   12.55    0.55
 -10   4   4   12.33    0.51
 -10   4   4   13.10    0.55
   4   6   4   13.52    0.49
   4   6   4   12.52    0.49
 -10   4   4   12.73    0.92
   4   6   4   13.15    1.61
   6 -10   4   12.94    0.53
   4   6   4   14.36    1.05
 -10   4   4   12.50    1.47
  -7  -3  -4   -0.30    0.50
  -3  10  -4    0.66    0.61
  10  -7  -4    0.03    0.05
  -7  -3  -4    0.12    0.07
  -7  -3  -4    0.11    0.19
  -3  10  -4    0.11    0.05
  -3  10  -4    0.18    0.05
  -3  10  -4    0.10    0.17
  -7  -3  -4    0.08    0.04
   3 -10   4   -0.05    0.14
   7   3   4   -0.40    0.57
 -10   7   4    0.17    0.06
   7   3   4    0.08    0.04
   3 -10   4    0.09    0.04
   7   3   4    0.04    0.06
   7   3   4    0.06    0.18
   3 -10   4    0.15    0.05
 -10   7   4   -0.51    0.43
 -10   7   4    0.08    0.06
   3 -10   4   -0.48    0.52
 -10   7   4    0.21    0.17
   0   7  -4   75.04    4.15
  -7   0  -4   78.95    3.94
  -7   0  -4   84.42    3.48
   0   7  -4   78.88    3.62
   7   0   4   87.05    4.14
  -7   7   4   84.52    3.84
  -7   7   4   83.99    3.35
   7   0   4   86.01    3.54
  -7   7   4   84.65    3.80
   0  -7   4   84.45    5.30
  -7   7   4   80.18    3.33
   4  -7  -4    6.36    0.55
   4  -7  -4    7.77    0.99
   4  -7  -4    6.85    0.29
  -7   3  -4    6.16    0.28
   3   4  -4    6.84    0.58
   4  -7  -4    6.82    0.30
  -7   3  -4    6.70    0.29
   3   4  -4    6.31    0.29
  -7   3  -4    8.90    1.12
   3   4  -4    7.16    0.93
  -7   3  -4    6.18    0.57
  -3  -4   4    6.66    0.29
   7  -3   4    6.67    0.98
  -4   7   4    7.05    0.57
  -3  -4   4    7.14    0.60
  -4   7   4    5.13    0.79
  -4   7   4    6.62    0.29
   7  -3   4    6.15    0.57
   7  -3   4    6.28    0.30
   7  -3   4    6.55    0.29
  -3  -4   4    6.30    0.91
  -4   7   4    6.73    0.29
   6   1  -4   33.42    2.25
  -7   6  -4   33.99    1.19
   6   1  -4   32.43    1.21
   6   1  -4   32.87    1.72
  -7   6  -4   33.36    1.66
  -7   6  -4   33.14    1.20
   1  -7  -4   34.37    1.18
   1  -7  -4   32.49    2.06
  -7   6  -4   32.01    2.06
   1  -7  -4   33.14    1.21
   1  -7  -4   30.94    1.65
   7  -6   4   34.62    2.12
  -6  -1   4   32.77    1.14
  -6  -1   4   33.31    1.98
  -1   7   4   32.96    2.01
   7  -6   4   33.17    1.20
  -1   7   4   32.63    1.20
  -6  -1   4   34.85    1.64
   7  -6   4   35.00    1.69
   7  -6   4   32.51    1.20
  -7   9  -4   72.10    3.78
  -7   9  -4   70.59    3.70
  -7   9  -4   67.75    3.14
   9  -2  -4   73.25    3.04
  -2  -7  -4   71.17    3.24
   9  -2  -4   73.26    3.55
  -2  -7  -4   71.84    3.85
   2   7   4   76.86    3.77
   2   7   4   75.11    3.16
  -9   2   4   69.12    3.02
  -9   2   4   65.40    3.47
  -5  -7  -4    0.07    0.88
  -7  12  -4   -0.01    0.79
  -7  12  -4    0.18    0.23
  -7  12  -4    0.29    0.07
  12  -5  -4    0.14    0.63
  -5  -7  -4    0.09    0.23
  -5  -7  -4    0.26    0.09
  12  -5  -4    0.17    0.06
  12  -5  -4    0.16    0.08
  -7  12  -4    3.41    1.09
  -7  12  -4    0.22    0.26
  -7  12  -4    0.26    0.07
  -7  12  -4    0.23    0.07
  12  -5  -4    0.20    0.19
 -12   5   4    0.27    0.21
   5   7   4    0.35    0.10
 -12   5   4   -0.64    0.61
   5   7   4    0.35    0.05
   5   7   4    0.28    0.25
 -12   5   4    0.25    0.09
   7 -12   4    0.35    0.08
 -12   5   4    0.27    0.06
   5   7   4   -1.08    0.68
   5   7   4    0.25    0.05
  -4  12  -4   -0.80    0.78
  -8  -4  -4   -0.08    0.76
  -8  -4  -4    0.40    0.10
  -4  12  -4    0.37    0.08
  -4  12  -4    0.43    0.08
  -4  12  -4    0.46    0.29
  12  -8  -4    0.46    0.09
  -8  -4  -4    0.39    0.28
 -12   8   4    0.39    0.08
 -12   8   4    0.56    0.11
 -12   8   4    0.55    0.29
   8   4   4    0.27    0.09
   4 -12   4    1.23    1.04
 -12   8   4    1.24    0.79
   8   4   4    0.57    0.30
   4 -12   4    0.34    0.07
   8   4   4    0.58    0.07
   8   4   4    0.50    0.06
   8   4   4    0.60    0.83
   4 -12   4    0.38    0.35
   4 -12   4    0.49    0.14
  -8  -1  -4   17.86    1.71
   9  -8  -4   18.69    0.70
  -1   9  -4   17.16    0.67
  -8  -1  -4   17.60    1.22
  -8  -1  -4   17.20    0.65
  -1   9  -4   20.62    1.66
  -8  -1  -4   17.97    0.71
  -1   9  -4   17.66    0.66
  -1   9  -4   17.89    1.17
  -9   8   4   18.96    1.57
  -9   8   4   17.57    0.71
   1  -9   4   19.32    1.71
  -9   8   4   18.33    1.57
  -9   8   4   17.72    0.71
  -9   8   4   17.18    1.12
  -9   8   4   16.17    1.09
  -9   8   4   17.88    0.70
   1  -9   4   17.38    0.66
   8   1   4   18.61    1.23
   1  -9   4   17.09    0.68
   8   1   4   20.54    1.81
   8   1   4   16.84    0.72
   8   1   4   17.64    0.66
  -8   2  -4   61.48    2.70
  -8   2  -4   58.87    3.16
   2   6  -4   61.55    2.65
   2   6  -4   66.50    3.18
  -6   8   4   56.70    2.63
   8  -2   4   59.42    3.19
   8  -2   4   65.64    2.74
  -6   8   4   60.86    3.07
  -2  -6   4   64.22    3.26
  -6   8   4   61.77    2.63
  -2  -6   4   59.76    2.69
  -6   8   4   55.27    3.07
   5   3  -4    0.13    0.05
   5   3  -4    0.02    0.11
   3  -8  -4    0.06    0.04
   3  -8  -4    0.07    0.04
  -8   5  -4    0.42    0.39
  -8   5  -4    0.07    0.04
   3  -8  -4    0.27    0.35
   3  -8  -4    0.20    0.14
  -8   5  -4    0.04    0.04
   5   3  -4    0.39    0.38
  -8   5  -4   -0.03    0.10
   8  -5   4   -0.06    0.42
  -5  -3   4   -0.11    0.10
   8  -5   4    0.00    0.12
  -3   8   4   -0.05    0.11
  -3   8   4    0.03    0.04
  -5  -3   4    0.01    0.32
  -3   8   4   -0.16    0.35
   8  -5   4    0.02    0.04
  -3   8   4    0.06    0.04
   8  -5   4    0.09    0.05
  -5  -3   4    0.21    0.06
   0  -8  -4   15.17    1.50
   8   0  -4   12.12    0.65
   0  -8  -4   14.63    0.54
  -8   8  -4   14.29    0.56
   8   0  -4   15.50    1.40
  -8   8  -4   13.39    1.55
   8   0  -4   14.13    0.97
   0  -8  -4   13.32    1.03
   8   0  -4   14.12    0.52
  -8   8  -4   14.11    0.57
  -8   8  -4   15.42    1.48
  -8   8  -4   12.71    0.98
   0  -8  -4   13.80    0.59
  -8   8  -4   14.65    0.56
  -8   8  -4   13.37    1.02
  -8   0   4   14.63    0.58
  -8   0   4   14.13    0.51
  -8   0   4   14.61    0.99
   0   8   4   14.00    1.40
   8  -8   4   14.25    0.58
   0   8   4   14.58    0.55
  -8   0   4   15.78    1.39
   0   8   4   13.96    0.57
   0   8   4   14.35    1.01
  -3  -8  -4    0.10    0.07
  -3  -8  -4    0.34    0.75
  -8  11  -4    0.06    0.05
  11  -3  -4   -0.02    0.04
  -8  11  -4    0.01    0.05
  -8  11  -4    0.05    0.06
  -8  11  -4   -0.23    0.22
  11  -3  -4   -1.03    0.53
  -8  11  -4    0.03    0.17
  -8  11  -4   -0.26    1.31
  -8  11  -4    0.07    0.69
  11  -3  -4   -0.07    0.06
  11  -3  -4    0.20    0.21
  -3  -8  -4   -0.18    0.16
   3   8   4   -0.04    0.06
 -11   3   4    0.03    0.04
   3   8   4   -0.05    0.04
 -11   3   4   -0.19    0.10
 -11   3   4   -0.06    0.06
 -11   3   4    0.53    0.65
   8 -11   4    0.00    0.05
   3   8   4    0.03    0.18
   3   8   4    0.04    0.04
   3   8   4   -0.61    0.67
  -9  -2  -4   14.65    1.23
  -2  11  -4   15.54    1.18
  -9  -2  -4   15.20    0.65
  11  -9  -4   15.96    0.64
  -2  11  -4   15.19    0.60
  -9  -2  -4   16.13    2.05
  -2  11  -4   15.39    0.61
  -2  11  -4   16.66    1.92
  -9  -2  -4   14.81    0.57
 -11   9   4   15.63    1.15
   2 -11   4   15.41    0.60
   9   2   4   16.19    2.00
 -11   9   4   15.02    1.75
 -11   9   4   13.90    1.08
 -11   9   4   16.85    1.88
   2 -11   4   18.62    2.21
   9   2   4   14.86    0.57
 -11   9   4   16.17    0.65
   9   2   4   14.33    0.66
 -11   9   4   15.42    0.66
 -11   9   4   15.31    0.63
   2 -11   4   14.54    0.62
   9   2   4   15.90    1.22
   2 -11   4   15.00    1.23
   1   8  -4    1.90    0.45
   8  -9  -4    1.17    0.13
   1   8  -4    1.17    0.12
  -9   1  -4    1.26    0.13
  -9   1  -4    2.72    0.82
  -9   1  -4    1.87    0.49
  -9   1  -4    1.12    0.10
   1   8  -4    1.60    0.61
  -1  -8   4    1.17    0.09
  -1  -8   4    1.44    0.42
  -8   9   4    1.25    0.58
  -8   9   4    0.96    0.34
  -1  -8   4    2.67    0.76
  -8   9   4    1.13    0.13
   9  -1   4    1.11    0.14
  -8   9   4    1.31    0.13
  -8   9   4    1.10    0.52
  -1  -8   4    1.32    0.15
  -8   9   4    1.02    0.33
   9  -1   4    0.75    1.07
  -8   9   4    1.09    0.13
   4   5  -4   88.84    4.11
  -9   4  -4   82.02    4.13
   5  -9  -4   84.77    3.65
  -9   4  -4   83.07    3.57
   4   5  -4   88.42    3.57
   5  -9  -4   84.43    4.41
   9  -4   4   88.88    3.64
  -5   9   4   89.15    4.11
  -5   9   4   87.78    3.56
  -4  -5   4   84.06    3.62
   9  -4   4   90.63    4.28
  -4  -5   4   75.82    4.06
  -9   7  -4   21.15    0.83
   2  -9  -4   23.33    0.86
   7   2  -4   23.50    0.98
  -9   7  -4   23.03    1.55
   2  -9  -4   21.33    1.36
  -9   7  -4   20.99    2.03
  -9   7  -4   22.95    0.84
   2  -9  -4   21.77    0.82
   2  -9  -4   20.17    1.78
  -7  -2   4   22.28    0.85
  -2   9   4   22.39    1.33
  -7  -2   4   22.32    1.33
  -2   9   4   21.73    1.77
  -2   9   4   21.02    0.86
   9  -7   4   21.83    0.85
   9  -7   4   21.85    0.84
  -7  -2   4   20.08    1.66
  -2   9   4   22.35    0.84
  10  -1  -4    3.03    0.94
  10  -1  -4    2.81    0.14
  -1  -9  -4    2.88    0.21
  -9  10  -4    2.54    0.18
  -9  10  -4    3.01    0.18
  -9  10  -4    2.65    0.53
  10  -1  -4    2.76    0.54
  -9  10  -4    3.55    0.98
  -9  10  -4    2.49    0.18
  10  -1  -4    2.78    0.21
  -1  -9  -4    2.63    0.96
  -9  10  -4    3.39    1.09
  -1  -9  -4    2.22    0.51
 -10   1   4    2.90    0.56
   1   9   4    2.70    0.16
   1   9   4    4.24    1.07
 -10   1   4    2.69    0.14
   9 -10   4    2.77    0.19
   1   9   4    3.57    0.66
   1   9   4    2.79    0.16
 -10   1   4    2.58    0.75
 -10   1   4    2.75    0.20
   1   9   4    2.76    0.20
   0  10  -4    0.71    0.30
   0  10  -4    2.11    0.86
 -10   0  -4    1.26    0.15
   0  10  -4    0.98    0.10
 -10   0  -4    1.01    0.10
   0  10  -4    1.11    0.13
 -10   0  -4   -0.07    0.75
  10 -10  -4    1.17    0.14
 -10   0  -4    0.84    0.33
   0 -10   4    1.58    0.86
  10   0   4    1.29    0.86
 -10  10   4    1.24    0.15
   0 -10   4    1.62    0.48
   0 -10   4    1.10    0.15
 -10  10   4    0.78    0.61
 -10  10   4    1.11    0.13
 -10  10   4    1.25    0.41
  10   0   4    1.09    0.11
 -10  10   4    0.82    0.66
  10   0   4    0.98    0.14
  10   0   4    1.45    0.46
 -10  10   4    0.76    0.31
   0 -10   4    1.16    0.10
 -10  10   4    1.20    0.15
 -10   3  -4    0.41    0.60
   3   7  -4    0.18    0.06
 -10   3  -4    0.30    0.24
   3   7  -4    0.00    0.18
 -10   3  -4    0.22    0.06
   3   7  -4   -0.18    0.46
 -10   3  -4    0.24    0.07
   7 -10  -4    0.21    0.07
  -3  -7   4   -1.09    0.50
  10  -3   4    0.27    0.08
  -7  10   4    0.09    0.14
  -3  -7   4    0.36    0.08
  10  -3   4    0.14    0.58
  -7  10   4    0.16    0.06
  -7  10   4    0.20    0.06
  -7  10   4    0.44    0.09
  10  -3   4    0.24    0.06
  -3  -7   4    0.00    0.16
  -7  10   4   -0.43    0.47
  -7  10   4    0.30    0.19
  10  -3   4    0.45    0.28
  -7  10   4    0.46    0.46
 -10   6  -4    6.14    0.80
   4 -10  -4   12.39    1.56
 -10   6  -4    6.94    1.16
   6   4  -4    6.60    0.78
   6   4  -4    7.06    0.34
   4 -10  -4    6.69    0.32
 -10   6  -4    6.59    0.32
 -10   6  -4    6.19    0.31
   4 -10  -4    7.16    0.34
   4 -10  -4   10.11    0.86
   6   4  -4    5.95    1.07
  -4  10   4    6.71    0.32
  -4  10   4    5.82    1.07
  -6  -4   4    7.66    0.34
  -4  10   4    5.94    0.71
  10  -6   4    6.00    0.42
  -6  -4   4    7.46    1.20
  10  -6   4    6.40    0.32
  -6  -4   4    4.16    0.64
  10  -6   4    7.05    0.83
  10  -6   4    5.77    1.10
  -4  10   4    6.80    0.42
 -10   9  -4    0.14    0.20
 -10   9  -4    0.02    0.05
   1 -10  -4    1.12    0.76
 -10   9  -4    0.17    0.08
 -10   9  -4    0.01    0.06
   9   1  -4    0.01    0.06
   1 -10  -4    0.02    0.06
   1 -10  -4    0.07    0.04
 -10   9  -4    0.31    0.63
   1 -10  -4   -0.01    0.19
 -10   9  -4    0.64    0.65
 -10   9  -4   -0.03    0.13
  -1  10   4   -0.30    0.58
  -9  -1   4   -0.26    0.52
  -9  -1   4    0.34    0.08
  -1  10   4    0.27    0.21
  -9  -1   4    0.19    0.21
  -1  10   4    0.10    0.06
  -1  10   4    0.18    0.06
 -11   2  -4   43.28    5.18
   9 -11  -4   39.79    1.49
 -11   2  -4   37.57    1.45
   2   9  -4   39.41    2.13
   2   9  -4   40.41    1.48
   2   9  -4   39.31    1.41
   2   9  -4   40.04    1.41
   2   9  -4   44.22    2.85
 -11   2  -4   44.28    1.51
  -9  11   4   39.77    2.17
  -9  11   4   42.87    2.18
  11  -2   4   39.83    1.46
  -9  11   4   41.95    2.80
  -9  11   4   39.13    1.49
  -2  -9   4   40.60    2.89
  -9  11   4   41.14    2.85
  11  -2   4   46.31    2.61
  -2  -9   4   36.78    2.21
  11  -2   4   38.69    1.52
  -2  -9   4   39.52    1.49
  11  -2   4   45.72    3.52
  -9  11   4   41.25    1.50
  -9  11   4   42.57    1.51
   5   6  -4    0.26    0.65
 -11   5  -4   -0.07    0.13
 -11   5  -4   -0.05    0.05
 -11   5  -4    0.58    0.63
   6 -11  -4    0.20    0.64
   6 -11  -4   -0.03    0.05
 -11   5  -4    0.05    0.04
   6 -11  -4    0.07    0.06
   5   6  -4    0.06    0.06
   5   6  -4    0.11    0.19
   6 -11  -4   -0.21    0.08
  11  -5   4    0.05    0.05
  11  -5   4   -0.66    0.63
  -6  11   4    0.03    0.06
  -5  -6   4   -0.05    0.16
  -6  11   4   -0.01    0.18
  11  -5   4   -0.07    0.05
  -5  -6   4    0.24    0.61
  -6  11   4    0.37    0.61
  -5  -6   4    0.03    0.06
  11  -5   4    0.05    0.16
  -6  11   4    0.08    0.06
   8   3  -4   18.41    0.78
 -11   8  -4   19.64    1.40
   3 -11  -4   19.11    0.74
   8   3  -4   18.67    1.81
   3 -11  -4   17.32    1.33
 -11   8  -4   18.52    0.76
 -11   8  -4   20.24    0.77
 -11   8  -4   20.25    1.91
   3 -11  -4   19.93    1.98
   8   3  -4   19.38    1.30
   3 -11  -4   19.08    0.78
  11  -8   4   19.97    1.97
  -8  -3   4   18.11    1.82
  -3  11   4   18.04    1.81
  -3  11   4   19.11    0.76
  -8  -3   4   19.56    0.78
  -3  11   4   19.34    0.76
  11  -8   4   19.25    0.77
  11  -8   4   22.34    1.43
  11  -8   4   18.88    0.77
  -3  11   4   18.80    1.32
  -8  -3   4   20.64    1.38
   8 -12  -4    1.15    0.13
 -12   4  -4    1.20    0.11
 -12   4  -4    1.30    0.15
   4   8  -4    0.84    0.35
 -12   4  -4    1.52    0.54
   4   8  -4    1.17    0.14
 -12   4  -4    0.88    0.99
   4   8  -4   -0.31    0.81
  -8  12   4    0.26    0.74
  12  -4   4    1.06    0.16
  -8  12   4    0.89    0.12
  -8  12   4    1.05    0.14
  -8  12   4    1.22    0.15
  -4  -8   4    1.98    0.97
  -8  12   4    1.16    0.43
  -4  -8   4    1.15    0.15
  -4  -8   4    0.87    0.37
  -8  12   4    0.96    0.76
  12  -4   4    1.10    0.12
  -8  12   4    1.51    0.38
   7   5  -4    0.73    0.12
   7   5  -4    1.09    0.35
   7   5  -4    0.44    0.69
 -12   7  -4    0.69    0.11
   5 -12  -4    0.69    0.12
   5 -12  -4    0.70    0.10
 -12   7  -4    0.70    0.11
   5 -12  -4   -0.21    0.75
   5 -12  -4    1.01    0.40
  -5  12   4    0.52    0.10
  -5  12   4    0.45    0.73
  -5  12   4    0.67    0.10
  -7  -5   4    0.47    0.81
  -7  -5   4    0.86    0.34
  12  -7   4    0.62    0.10
  -7  -5   4    0.91    0.14
  12  -7   4    0.61    0.10
  -5  12   4    0.39    0.27
   0  -1  -5   13.90    0.72
  -1   1  -5   14.61    0.63
  -1   1  -5   14.38    0.75
   1   0  -5   14.64    0.56
   1  -1   5   14.70    0.76
   0   1   5   14.34    0.62
   1  -1   5   14.78    0.64
  -1   0   5   14.15    0.56
   0   1   5   13.82    0.71
  -2   0  -5    0.43    0.18
   2  -2  -5    0.64    0.13
   2  -2  -5    0.54    0.08
   2  -2  -5    0.67    0.06
   0   2  -5    0.49    0.03
  -2   0  -5    0.63    0.14
  -2   0  -5    0.45    0.04
  -2   0  -5    0.47    0.04
   2  -2  -5    0.52    0.04
   0   2  -5    0.58    0.03
   0  -2   5    0.59    0.18
  -2   2   5    0.56    0.10
   2   0   5    0.39    0.04
   2   0   5    0.48    0.20
   2   0   5    0.50    0.04
  -2   2   5    0.53    0.04
   2   0   5    0.41    0.11
  -2   2   5    0.52    0.17
   0  -2   5    0.48    0.03
   0  -2   5    0.50    0.11
   0  -2   5    0.50    0.03
  -2   3  -5   39.06    1.84
  -2   3  -5   39.47    1.83
  -1  -2  -5   39.76    1.87
   3  -1  -5   40.58    1.58
  -3   1   5   37.48    1.57
   1   2   5   44.91    2.09
  -3  -1  -5  179.06    6.72
  -1   4  -5  180.38    6.59
   1  -4   5  172.79    6.59
  -4   3   5  168.72    6.35
   3   1   5  173.84    6.69
  -3   2  -5   34.98    1.64
   1  -3  -5   31.57    1.51
   2   1  -5   33.58    1.45
   3  -2   5   33.11    1.62
  -2  -1   5   31.57    1.43
  -1   3   5   35.21    1.54
  -3   5  -5    5.24    0.23
  -2  -3  -5    5.82    0.82
  -3   5  -5    5.60    0.22
  -3   5  -5    6.62    0.57
  -3   5  -5    5.55    0.22
  -3   5  -5    5.86    0.80
  -3   5  -5    6.60    0.57
   5  -2  -5    5.78    0.38
  -2  -3  -5    5.36    0.25
   5  -2  -5    5.00    0.57
  -3   5  -5    6.05    0.78
   5  -2  -5    5.61    0.22
  -5   2   5    4.34    0.53
  -5   2   5    5.46    0.22
   2   3   5    4.87    0.24
   2   3   5    6.70    0.84
   2   3   5    5.71    0.22
  -5   2   5    5.37    0.37
  -5   2   5    5.66    0.24
   2   3   5    4.85    0.45
   3  -5   5    5.96    0.24
  -2   6  -5    0.00    0.02
   6  -4  -5    0.01    0.08
   6  -4  -5    0.01    0.03
  -4  -2  -5   -0.05    0.11
  -2   6  -5   -0.02    0.09
  -4  -2  -5    0.07    0.03
   6  -4  -5    0.01    0.21
   6  -4  -5    0.03    0.03
  -4  -2  -5    0.02    0.04
  -4  -2  -5    0.32    0.33
  -2   6  -5    0.01    0.03
  -2   6  -5   -0.37    0.28
   2  -6   5    0.00    0.02
  -6   4   5    0.02    0.03
   4   2   5   -0.10    0.33
   4   2   5    0.04    0.04
  -6   4   5   -0.03    0.20
   4   2   5    0.02    0.03
   4   2   5    0.25    0.20
   2  -6   5   -0.02    0.02
   2  -6   5    0.02    0.28
  -6   4   5    0.01    0.08
   2  -6   5    0.12    0.11
  -6   4   5    0.03    0.04
  -4   1  -5  106.61    4.31
   3  -4  -5  102.72    4.08
  -1  -3   5  104.83    4.17
  -3   4   5  108.98    4.09
   4  -1   5  107.81    4.32
   4   0  -5   17.29    0.59
  -4   4  -5   16.46    1.13
  -4   4  -5   15.86    0.89
   0  -4  -5   16.48    0.89
   4   0  -5   16.33    0.98
   0  -4  -5   16.84    0.63
   4   0  -5   16.96    0.62
   0  -4  -5   16.08    1.10
   4   0  -5   17.00    0.81
  -4   4  -5   17.34    0.60
   0   4   5   16.66    0.62
  -4   0   5   16.57    0.81
  -4   0   5   16.11    0.98
   0   4   5   14.62    1.05
   0   4   5   17.26    0.61
   0   4   5   16.98    0.88
   4  -4   5   16.12    0.62
   4  -4   5   16.55    0.91
   4  -4   5   17.09    0.60
   4  -4   5   16.23    1.16
   7  -3  -5   66.35    2.83
  -3  -4  -5   59.83    2.65
  -3  -4  -5   61.91    3.16
  -4   7  -5   57.74    3.00
   3   4   5   60.14    2.61
  -7   3   5   58.51    2.76
   3   4   5   62.03    3.08
  -5  -3  -5   86.08    4.35
   8  -5  -5   92.41    3.99
  -3   8  -5   92.53    4.24
  -3   8  -5   88.81    3.71
   5   3   5   90.76    3.76
   3  -8   5   90.37    4.29
   5   3   5   99.09    4.40
   3  -8   5   92.31    3.77
  -8   5   5   90.80    3.98
   0   5  -5    5.04    0.22
   0   5  -5    5.25    0.22
   0   5  -5    4.77    0.71
  -5   0  -5    5.32    0.24
  -5   0  -5    4.95    0.47
  -5   0  -5    5.78    0.83
   0   5  -5    4.87    0.45
  -5   0  -5    5.52    0.22
   5  -5  -5    5.29    0.23
  -5   5   5    4.89    0.24
   0  -5   5    4.39    0.71
  -5   5   5    4.70    0.62
   5   0   5    5.79    0.63
   0  -5   5    5.26    0.22
   5   0   5    4.44    0.77
   5   0   5    5.18    0.22
  -5   5   5    5.14    0.42
  -5   5   5    5.36    0.23
  -5   5   5    5.35    0.24
   0  -5   5    4.97    0.46
  -5   5   5    4.84    0.41
   0  -5   5    4.93    0.21
  -5   5   5    5.13    0.70
  -5   3  -5   77.59    3.43
   3   2  -5   77.41    3.29
   2  -5  -5   78.94    3.36
  -2   5   5   81.62    3.35
  -3  -2   5   75.32    3.28
   5  -3   5   83.70    3.52
  -1  -5  -5   73.62    3.06
   6  -1  -5   73.68    3.21
  -5   6  -5   76.46    3.06
  -5   6  -5   72.42    3.45
  -5   6  -5   73.07    3.48
  -1  -5  -5   74.72    3.50
   1   5   5   76.21    3.46
  -6   1   5   75.36    3.24
  -5   9  -5    0.07    0.04
  -5   9  -5    0.01    0.04
   9  -4  -5    0.02    0.04
  -4  -5  -5    0.08    0.06
   9  -4  -5    0.06    0.07
  -5   9  -5    0.04    0.05
   9  -4  -5    0.17    0.13
  -5   9  -5    0.07    0.16
  -4  -5  -5   -0.10    0.13
  -5   9  -5   -0.02    0.12
  -4  -5  -5    0.10    0.50
   9  -4  -5    0.09    0.35
  -5   9  -5    0.43    0.41
  -9   4   5    0.06    0.13
   5  -9   5   -0.02    0.04
   4   5   5    0.06    0.09
   4   5   5   -0.04    0.48
  -9   4   5    0.45    0.41
   4   5   5    0.03    0.03
   4   5   5    0.08    0.04
  -9   4   5    0.00    0.05
   4   5   5    0.11    0.18
  10  -6  -5    6.78    0.34
  -6  -4  -5    7.76    1.33
  -6  -4  -5    6.88    0.34
  -6  -4  -5    7.03    0.90
  -4  10  -5    5.69    0.69
  -4  10  -5    7.36    1.21
  -4  10  -5    6.53    0.30
  -4  10  -5    6.51    0.29
  10  -6  -5    6.43    0.62
  10  -6  -5    6.58    0.31
  10  -6  -5    7.46    1.11
   4 -10   5    5.44    0.71
 -10   6   5    7.01    0.33
 -10   6   5    6.79    1.05
   6   4   5    5.14    0.69
   4 -10   5    6.42    0.29
   6   4   5    6.05    0.33
   4 -10   5    6.56    0.30
   6   4   5    7.33    1.22
   6   4   5    7.08    0.28
 -10   6   5    6.36    0.33
   4 -10   5    6.40    1.21
 -10   6   5    6.03    0.60
  -1   7  -5    4.58    0.21
  -6  -1  -5    4.77    0.90
  -1   7  -5    5.38    0.21
   7  -6  -5    4.77    0.23
  -6  -1  -5    5.12    0.70
  -6  -1  -5    4.46    0.32
  -6  -1  -5    4.78    0.21
   1  -7   5    5.14    0.92
   6   1   5    4.18    0.24
  -7   6   5    4.81    0.55
  -7   6   5    4.76    0.23
  -7   6   5    4.64    0.24
   1  -7   5    4.73    0.21
   6   1   5    4.79    0.21
  -7   6   5    3.68    0.68
   6   1   5    4.90    0.89
   1  -7   5    4.98    0.22
   6   1   5    3.68    0.51
  -7   6   5    5.46    0.83
  -7   6   5    4.68    0.24
  -7   6   5    4.86    0.55
   1  -7   5    6.71    0.87
   4  -6  -5    4.58    0.21
   4  -6  -5    4.38    0.67
  -6   2  -5    4.81    0.21
   4  -6  -5    4.59    0.22
   4  -6  -5    4.14    0.41
   2   4  -5    4.04    0.66
  -6   2  -5    4.58    0.75
  -6   2  -5    4.85    0.22
   2   4  -5    4.61    0.21
   2   4  -5    4.71    0.43
  -6   2  -5    4.80    0.54
  -2  -4   5    3.45    0.43
   6  -2   5    4.50    0.22
  -4   6   5    4.62    0.42
   6  -2   5    4.67    0.21
   6  -2   5    4.65    0.77
  -4   6   5    5.11    0.69
   6  -2   5    5.37    0.60
  -2  -4   5    4.59    0.72
  -4   6   5    4.52    0.21
  -2  -4   5    4.57    0.21
  -4   6   5    4.58    0.22
   5   1  -5  151.72    5.78
  -6   5  -5  149.48    6.06
   1  -6  -5  139.94    5.89
  -5  -1   5  139.47    5.73
  -1   6   5  146.61    5.85
   8  -2  -5    5.30    0.81
   8  -2  -5    4.91    0.48
  -2  -6  -5    3.99    0.59
  -6   8  -5    4.17    0.22
  -6   8  -5    3.20    0.86
  -6   8  -5    4.23    0.20
  -6   8  -5    3.53    0.52
  -2  -6  -5    3.84    0.91
  -6   8  -5    4.05    0.57
   8  -2  -5    3.85    0.23
  -6   8  -5    3.88    0.86
   8  -2  -5    4.14    0.19
  -2  -6  -5    4.11    0.24
  -6   8  -5    4.44    0.20
  -8   2   5    4.56    0.19
   2   6   5    4.18    0.20
  -8   2   5    4.36    0.23
   2   6   5    4.85    0.93
  -8   2   5    3.42    0.66
  -8   2   5    4.77    0.56
   2   6   5    4.21    0.23
   2   6   5    4.32    0.19
   6  -8   5    4.31    0.22
   2   6   5    6.30    0.74
  -6  11  -5    3.76    0.65
  -5  -6  -5    3.13    0.99
  -5  -6  -5    2.08    0.52
  -6  11  -5    2.13    0.87
  11  -5  -5    2.51    0.20
  -6  11  -5    3.32    0.97
  -6  11  -5    2.75    0.17
  -6  11  -5    2.63    0.17
  11  -5  -5    2.73    0.18
  -6  11  -5    1.86    0.50
  11  -5  -5    3.32    0.55
  11  -5  -5    3.81    0.91
  -6  11  -5    2.81    0.19
  -5  -6  -5    2.87    0.22
 -11   5   5    4.05    0.90
   5   6   5    2.93    0.15
 -11   5   5    2.77    0.20
 -11   5   5    2.70    0.49
   6 -11   5    2.81    0.19
   5   6   5    2.50    0.21
   5   6   5    2.57    0.15
   5   6   5    2.41    0.50
   5   6   5    2.76    0.91
  -5  12  -5   16.71    2.00
  -5  12  -5   15.94    0.64
  -7  -5  -5   17.57    0.72
  12  -7  -5   16.80    0.71
  -5  12  -5   17.48    1.29
  -7  -5  -5   15.70    1.33
  12  -7  -5   18.09    1.79
  -5  12  -5   15.64    0.66
  12  -7  -5   17.63    1.19
  12  -7  -5   16.43    0.67
  -7  -5  -5   17.32    2.30
   5 -12   5   16.93    2.12
   7   5   5   18.70    1.35
   7   5   5   17.13    0.62
 -12   7   5   18.04    1.76
   5 -12   5   16.61    0.67
 -12   7   5   16.00    0.66
   5 -12   5   15.43    0.65
   7   5   5   16.34    0.61
   5 -12   5   16.92    1.38
 -12   7   5   15.23    1.13
   7   5   5   15.06    2.00
   7   5   5   16.52    0.71
 -12   7   5   17.99    0.71
  -2   9  -5    1.00    0.09
  -7  -2  -5    1.06    0.12
  -2   9  -5   -0.31    0.46
  -2   9  -5    0.87    0.09
  -7  -2  -5    1.07    0.34
  -2   9  -5    0.86    0.31
  -7  -2  -5    1.11    0.61
   2  -9   5    2.80    0.73
   7   2   5    1.11    0.09
   2  -9   5    0.92    0.09
  -9   7   5    1.86    0.37
   2  -9   5    0.99    0.10
  -9   7   5    1.39    0.13
   7   2   5    0.84    0.63
   7   2   5    0.86    0.11
   7   2   5    1.40    0.38
  -9   7   5    0.71    0.43
   2  -9   5    1.05    0.33
  -9   7   5    1.06    0.13
   1   6  -5  105.47    4.45
  -7   1  -5   93.02    4.16
  -7   1  -5   99.47    4.94
  -6   7   5   97.97    3.91
  -6   7   5   95.50    4.33
  -1  -6   5  105.91    4.53
   7  -1   5  105.68    4.85
  -6   7   5   97.96    4.28
   3  -7  -5    8.20    0.65
  -7   4  -5    8.17    0.35
  -7   4  -5    9.06    0.36
   3  -7  -5    6.77    0.93
   4   3  -5    8.79    0.36
   3  -7  -5    8.48    0.35
  -7   4  -5    8.11    1.08
   3  -7  -5    8.48    0.37
  -3   7   5    8.59    0.36
   7  -4   5    8.85    0.69
  -3   7   5    8.48    0.36
  -3   7   5    8.47    0.65
  -4  -3   5    9.06    0.36
   7  -4   5    8.14    0.36
   7  -4   5    8.59    0.36
  -3   7   5   10.50    0.98
  -4  -3   5    8.32    1.02
  -4  -3   5    7.26    0.62
   7  -4   5   11.20    1.09
  -7   7  -5   18.81    1.16
  -7   7  -5   17.94    0.66
  -7   7  -5   17.74    1.11
   0  -7  -5   18.10    1.15
  -7   7  -5   17.89    0.67
  -7   7  -5   13.91    1.38
   7   0  -5   17.66    0.69
   0  -7  -5   17.14    0.70
   7   0  -5   19.17    1.42
   7   0  -5   17.36    0.62
  -7   7  -5   16.64    1.49
  -7   7  -5   18.19    0.66
   7   0  -5   16.82    1.01
   0  -7  -5   17.38    1.53
  -7   0   5   16.75    0.64
   7  -7   5   17.30    0.68
  -7   0   5   16.41    1.01
  -7   0   5   17.63    0.68
   0   7   5   17.66    0.68
   0   7   5   18.23    0.66
   0   7   5   16.52    1.07
  -7   0   5   17.49    1.36
   0   7   5   15.97    1.39
  -3  -7  -5   16.36    1.23
  -7  10  -5   15.59    1.17
  10  -3  -5   17.42    1.09
  10  -3  -5   15.31    1.45
  -7  10  -5   16.20    0.62
  -7  10  -5   15.28    1.85
  -7  10  -5   16.45    1.17
  -7  10  -5   16.37    0.62
  -7  10  -5   15.92    0.64
  -7  10  -5   14.31    1.73
  -3  -7  -5   16.42    0.67
  -3  -7  -5   14.00    1.89
  10  -3  -5   15.49    0.66
  10  -3  -5   16.00    0.61
   7 -10   5   16.30    0.65
   3   7   5   15.77    0.65
   3   7   5   15.54    0.60
 -10   3   5   16.44    0.66
   3   7   5   15.73    1.81
   3   7   5   16.61    0.60
 -10   3   5   15.30    0.61
 -10   3   5   16.15    1.05
   3   7   5   17.70    1.19
 -10   3   5   15.03    1.45
  11  -8  -5    1.36    0.14
  -3  11  -5    1.70    0.77
  -8  -3  -5    1.22    0.10
  -8  -3  -5    1.60    0.46
  -3  11  -5    0.83    0.34
  -8  -3  -5    1.37    0.17
  -3  11  -5    1.26    0.12
  -8  -3  -5   -0.16    0.71
   8   3   5    1.03    0.36
   8   3   5    1.28    0.10
 -11   8   5    0.82    0.63
   3 -11   5    0.98    0.36
   8   3   5    0.52    0.72
 -11   8   5    1.23    0.15
 -11   8   5    1.23    0.34
 -11   8   5    0.53    0.65
 -11   8   5    1.36    0.16
   3 -11   5    1.16    0.12
   3 -11   5    1.23    0.12
 -11   8   5    1.05    0.36
 -11   8   5    1.35    0.13
   3 -11   5    0.74    0.89
   8   3   5    0.92    0.13
   0   8  -5    7.28    0.70
  -8   0  -5   10.72    1.44
   0   8  -5    7.44    0.32
   0   8  -5    7.62    1.15
   0   8  -5    7.59    0.30
  -8   0  -5    7.58    0.35
   8  -8  -5    7.74    0.35
  -8   0  -5    7.73    0.76
  -8   0  -5    7.33    0.31
  -8   8   5    7.79    0.39
   0  -8   5    7.27    0.33
  -8   8   5    7.63    0.36
   0  -8   5    7.27    0.85
  -8   8   5    6.91    1.05
   8   0   5    8.25    0.78
  -8   8   5    8.67    0.71
   8   0   5    7.33    0.32
   0  -8   5    6.53    1.14
  -8   8   5    6.34    0.63
  -8   8   5    6.73    1.00
   0  -8   5    7.36    0.30
   8   0   5    7.04    0.36
   8   0   5    6.70    1.09
  -8   8   5    7.86    0.35
   3   5  -5   27.83    1.02
  -8   3  -5   26.01    1.46
   5  -8  -5   27.86    1.82
  -8   3  -5   27.04    1.01
  -8   3  -5   27.22    1.90
   3   5  -5   29.22    1.46
  -8   3  -5   29.26    1.04
   5  -8  -5   27.86    1.45
   3   5  -5   28.33    1.84
   8  -3   5   27.66    1.02
  -3  -5   5   28.17    1.02
  -5   8   5   28.97    1.83
  -5   8   5   27.63    1.02
  -3  -5   5   26.69    1.47
   8  -3   5   28.25    1.72
  -3  -5   5   28.43    1.89
   8  -3   5   25.59    2.18
   8  -3   5   27.33    1.04
  -5   8   5   27.68    1.43
   2  -8  -5   14.80    1.03
  -8   6  -5   16.61    1.96
  -8   6  -5   15.08    0.60
   6   2  -5   16.11    1.15
  -8   6  -5   20.40    1.50
   6   2  -5   15.42    1.78
   2  -8  -5   15.61    0.59
  -8   6  -5   16.35    0.60
   2  -8  -5   15.20    0.62
   6   2  -5   15.81    0.62
   2  -8  -5   14.24    1.38
   8  -6   5   14.03    1.41
   8  -6   5   15.14    0.61
  -2   8   5   17.15    1.40
  -2   8   5   16.42    1.03
  -6  -2   5   15.52    0.62
  -2   8   5   15.47    0.61
  -6  -2   5   15.16    1.34
  -2   8   5   15.62    0.60
   8  -6   5   15.19    1.04
   8  -6   5   15.63    0.61
  -6  -2   5   14.76    0.98
  -1  -8  -5   18.68    1.81
  -8   9  -5   16.50    1.88
   9  -1  -5   18.09    0.76
  -8   9  -5   20.18    1.30
  -8   9  -5   18.00    1.24
   9  -1  -5   18.92    0.69
  -8   9  -5   18.76    0.74
   9  -1  -5   21.04    1.64
  -1  -8  -5   19.11    1.32
  -8   9  -5   18.80    0.72
  -8   9  -5   19.27    0.72
  -8   9  -5   18.52    1.74
  -1  -8  -5   18.30    0.76
   9  -1  -5   20.93    1.21
   1   8   5   18.93    0.71
   1   8   5   18.10    0.74
   1   8   5   18.58    0.70
   1   8   5   20.45    1.76
  -9   1   5   18.56    1.17
   1   8   5   19.88    1.27
  -9   1   5   19.83    0.75
  -9   1   5   20.79    1.67
  -9   1   5   18.35    0.68
   8  -9   5   19.44    0.75
  12  -4  -5    0.05    0.06
  -4  -8  -5    0.11    0.22
  -8  12  -5   -0.11    0.16
  -8  12  -5   -0.04    0.87
  -8  12  -5    0.08    0.05
  -4  -8  -5   -1.23    0.88
  -8  12  -5    0.11    0.06
  -8  12  -5   -0.59    0.82
  12  -4  -5    0.37    0.68
  -8  12  -5    0.44    0.27
  -4  -8  -5    0.11    0.07
  12  -4  -5    0.08    0.05
  -8  12  -5    0.11    0.06
  12  -4  -5    0.15    0.17
   4   8   5    0.06    0.04
 -12   4   5    0.06    0.05
   8 -12   5   -0.02    0.05
 -12   4   5    1.31    0.76
   4   8   5    0.05    0.04
   4   8   5    0.28    0.22
 -12   4   5    0.20    0.08
   4   8   5    0.17    0.08
 -12   4   5   -0.08    0.12
   4   8   5   -0.36    0.70
  -9  -1  -5   33.93    1.98
  -1  10  -5   32.99    2.43
  -9  -1  -5   36.47    2.65
  -1  10  -5   37.04    1.95
  10  -9  -5   35.36    1.29
  -1  10  -5   36.06    1.25
  -9  -1  -5   34.69    1.24
  -1  10  -5   33.96    1.26
  -9  -1  -5   34.95    1.30
 -10   9   5   33.20    2.31
 -10   9   5   35.32    1.31
   1 -10   5   34.64    1.24
 -10   9   5   35.53    1.31
 -10   9   5   36.34    1.88
 -10   9   5   34.30    1.29
   1 -10   5   31.51    1.93
 -10   9   5   33.62    2.37
   1 -10   5   33.17    1.27
   9   1   5   34.11    1.24
   1 -10   5   34.73    2.57
   9   1   5   39.72    2.72
 -10   9   5   33.77    1.83
   9   1   5   38.37    2.04
   9   1   5   32.85    1.31
   2   7  -5    0.63    0.09
   2   7  -5    0.73    0.28
  -9   2  -5    0.31    0.25
   2   7  -5   -0.13    0.44
   7  -9  -5    0.68    0.10
  -9   2  -5    0.70    0.64
  -9   2  -5    0.64    0.08
  -9   2  -5    0.59    0.09
   2   7  -5    0.54    0.05
   9  -2   5    0.58    0.08
  -7   9   5    0.17    0.44
  -7   9   5    0.54    0.49
   9  -2   5    0.77    0.29
  -2  -7   5    1.43    0.63
  -2  -7   5    0.69    0.10
  -2  -7   5    0.63    0.05
   9  -2   5    0.52    0.09
   9  -2   5    0.29    0.55
  -7   9   5    1.08    0.30
  -2  -7   5    0.87    0.31
  -7   9   5    0.58    0.10
  -7   9   5    0.40    0.08
  -7   9   5    0.68    0.10
  -7   9   5    0.73    0.29
   4  -9  -5   35.36    1.30
   5   4  -5   35.08    1.30
  -9   5  -5   36.70    1.29
   4  -9  -5   36.51    1.28
  -9   5  -5   33.66    1.28
   5   4  -5   33.37    2.17
   4  -9  -5   34.37    1.87
   5   4  -5   34.39    1.76
   4  -9  -5   33.93    2.30
  -4   9   5   35.24    1.29
  -5  -4   5   35.55    2.26
  -5  -4   5   33.21    1.78
   9  -5   5   36.81    2.73
  -4   9   5   36.42    1.81
  -4   9   5   34.22    2.19
  -4   9   5   36.49    1.29
  -5  -4   5   36.20    1.30
   9  -5   5   35.63    1.29
   9  -5   5   34.60    1.30
   9  -5   5   36.68    2.09
  -9   8  -5    2.78    0.76
   8   1  -5    2.25    0.18
   8   1  -5    2.13    0.44
  -9   8  -5    2.69    0.17
  -9   8  -5    2.31    0.16
   1  -9  -5    1.60    0.74
  -9   8  -5    1.92    0.41
   1  -9  -5    2.49    0.15
   8   1  -5    1.94    0.69
   1  -9  -5    2.35    0.18
   1  -9  -5    2.10    0.49
  -8  -1   5    2.49    0.17
  -1   9   5    2.56    0.49
   9  -8   5    2.34    0.17
  -1   9   5    2.35    0.17
  -1   9   5    2.24    0.17
  -1   9   5    2.10    0.67
  -8  -1   5    2.11    0.71
  -8  -1   5    2.40    0.45
  11  -2  -5    2.80    0.85
  -9  11  -5    5.32    1.22
  -9  11  -5    3.44    0.21
  11  -2  -5    3.37    0.24
  11  -2  -5    3.13    0.17
  -9  11  -5    3.13    0.22
  -9  11  -5    2.74    0.59
  -2  -9  -5    3.43    1.19
  -2  -9  -5    3.41    0.24
  -9  11  -5    4.20    0.73
  -9  11  -5    3.80    0.97
  -9  11  -5    3.30    0.20
  11  -2  -5    2.64    0.52
  -2  -9  -5    3.65    0.73
 -11   2   5    3.41    0.58
   2   9   5    5.15    0.80
   2   9   5    3.28    0.18
   2   9   5    5.67    1.31
 -11   2   5    3.37    0.24
 -11   2   5    3.04    0.17
   2   9   5    3.26    0.18
   9 -11   5    3.08    0.22
   2   9   5    3.38    0.23
 -11   2   5    4.47    1.04
   1   9  -5    0.69    0.31
 -10   1  -5    0.70    0.12
   1   9  -5    0.84    0.08
   1   9  -5    0.86    0.68
 -10   1  -5    0.87    0.11
 -10   1  -5   -0.04    0.55
   9 -10  -5    0.78    0.11
 -10   1  -5    0.83    0.36
   1   9  -5    0.80    0.11
  -1  -9   5    0.57    0.26
  -9  10   5    0.69    0.28
  10  -1   5    0.92    0.10
  -9  10   5    0.57    0.25
  -9  10   5    0.57    0.09
  -9  10   5    0.62    0.11
  -9  10   5    0.67    0.67
  -1  -9   5    1.64    0.74
  -1  -9   5    0.85    0.07
  10  -1   5    0.52    0.67
  10  -1   5    0.67    0.11
  -9  10   5    0.49    0.64
  -9  10   5    0.90    0.13
  10  -1   5    0.63    0.30
   6 -10  -5    7.72    0.34
   4   6  -5    7.14    0.34
   6 -10  -5    7.34    0.35
   6 -10  -5    7.10    0.86
 -10   4  -5    7.17    0.33
   4   6  -5    7.63    0.73
   6 -10  -5    8.45    1.26
 -10   4  -5    6.29    1.32
 -10   4  -5    5.07    0.79
   4   6  -5    6.93    1.20
 -10   4  -5    7.84    0.35
  10  -4   5    6.41    0.83
  -6  10   5    7.73    1.17
  10  -4   5    8.08    1.34
  -6  10   5    7.38    0.35
  10  -4   5    7.18    0.36
  -4  -6   5    7.62    1.31
  -6  10   5    7.47    0.71
  -4  -6   5    7.32    0.35
  -4  -6   5    7.77    0.91
  -6  10   5    7.42    0.35
  10  -4   5    7.17    0.34
   3 -10  -5   40.79    2.66
   3 -10  -5   37.77    1.45
   3 -10  -5   37.67    1.51
 -10   7  -5   38.20    1.43
   3 -10  -5   36.38    2.04
 -10   7  -5   41.43    1.56
 -10   7  -5   37.35    2.04
   7   3  -5   37.30    1.45
 -10   7  -5   38.48    2.59
  -7  -3   5   40.44    1.45
  -3  10   5   44.74    2.66
  10  -7   5   39.93    1.44
  -3  10   5   40.02    1.43
  -7  -3   5   39.45    2.56
  10  -7   5   43.73    2.75
  -3  10   5   39.03    2.02
  10  -7   5   43.74    2.14
  10  -7   5   38.06    1.44
  -3  10   5   39.30    1.43
  -7  -3   5   40.30    2.05
 -10  10  -5   13.33    0.61
 -10  10  -5   14.54    0.57
  10   0  -5   13.80    0.51
 -10  10  -5   13.68    1.13
  10   0  -5   13.08    1.04
 -10  10  -5   15.50    1.22
   0 -10  -5   13.33    0.60
   0 -10  -5   11.55    1.75
   0 -10  -5   14.04    1.19
  10   0  -5   13.47    0.61
 -10  10  -5   13.12    0.58
 -10  10  -5   12.87    1.85
  10   0  -5   14.37    1.73
 -10  10  -5   11.04    1.68
   0  10   5   15.14    1.15
  10 -10   5   13.59    0.59
   0  10   5   13.61    0.58
 -10   0   5   13.94    0.51
 -10   0   5   13.48    1.08
 -10   0   5   14.44    1.81
   0  10   5   13.51    0.55
 -10   0   5   14.52    0.60
   0  10   5   13.19    1.78
   0  10   5   14.49    0.55
   3   8  -5    9.87    0.44
   3   8  -5    9.92    1.48
   3   8  -5   10.67    0.95
 -11   3  -5    9.86    0.45
   8 -11  -5    9.74    0.44
 -11   3  -5    9.44    0.41
 -11   3  -5    8.76    1.43
 -11   3  -5   10.19    1.16
  -8  11   5    9.52    0.91
  11  -3   5    9.36    0.47
  11  -3   5    9.95    0.46
  -8  11   5   10.28    1.47
  -3  -8   5    9.22    0.44
  -8  11   5    9.40    0.44
  -8  11   5    9.74    0.90
  -8  11   5   10.27    0.47
  -8  11   5   10.10    1.53
  -3  -8   5    9.01    1.53
  -8  11   5   10.08    0.45
  11  -3   5   11.77    1.69
  11  -3   5    8.14    0.97
   6   5  -5    0.87    0.31
   6   5  -5    0.30    0.08
   5 -11  -5    0.39    0.09
   5 -11  -5    0.37    0.25
   5 -11  -5    0.20    0.06
 -11   6  -5    0.21    0.06
 -11   6  -5    0.32    0.08
 -11   6  -5    0.42    0.24
 -11   6  -5    0.64    0.72
   6   5  -5    0.03    0.56
   5 -11  -5    0.29    0.60
  -5  11   5    0.21    0.07
  -5  11   5    0.23    0.64
  -6  -5   5    0.56    0.30
  11  -6   5    0.29    0.25
  -6  -5   5    0.36    0.09
  -5  11   5   -0.09    0.14
  11  -6   5    0.42    0.09
  11  -6   5    0.33    0.08
  -6  -5   5   -0.13    0.61
  11  -6   5    0.37    0.72
  -5  11   5    0.46    0.09
 -11   9  -5    3.02    0.21
 -11   9  -5    3.35    0.21
   9   2  -5    2.51    1.04
 -11   9  -5    3.04    0.62
   9   2  -5    3.22    0.23
   9   2  -5    3.25    0.67
 -11   9  -5    3.83    1.15
   2 -11  -5    2.89    0.19
   2 -11  -5    3.01    0.23
   2 -11  -5    3.40    1.08
  -9  -2   5    4.25    1.07
  -9  -2   5    3.21    0.22
  -2  11   5    3.39    0.20
  -2  11   5    3.07    0.21
  11  -9   5    3.20    0.22
  -2  11   5    4.12    1.07
  -9  -2   5    3.44    0.64
  -2  11   5    3.62    0.67
 -12   5  -5    2.54    0.56
 -12   5  -5    2.40    0.17
 -12   5  -5    3.21    1.01
   5   7  -5    3.41    0.94
   5   7  -5    2.21    0.55
   5   7  -5    2.26    0.19
 -12   5  -5    2.62    0.20
   7 -12  -5    2.71    0.19
  12  -5   5    2.65    0.19
  -7  12   5    2.41    0.19
  -7  12   5    3.44    1.00
  12  -5   5    3.02    0.61
  -7  12   5    2.07    0.46
  -7  12   5    2.58    0.19
  12  -5   5    2.40    0.20
  12  -5   5    2.24    1.08
  -5  -7   5    2.76    0.20
  -5  -7   5    2.10    1.01
  -5  -7   5    1.77    0.45
 -12   8  -5   13.97    1.90
   4 -12  -5   13.35    0.55
   4 -12  -5   12.70    1.85
   8   4  -5   13.83    1.11
 -12   8  -5   14.07    0.57
 -12   8  -5   11.33    1.06
   8   4  -5   13.41    1.75
 -12   8  -5   12.62    0.56
   4 -12  -5   12.95    0.59
   4 -12  -5   12.11    1.12
   8   4  -5   13.08    0.59
  12  -8   5   13.39    0.58
  -8  -4   5   13.09    0.58
  12  -8   5   14.49    1.19
  -4  12   5   12.87    1.71
  -8  -4   5   12.13    1.77
  12  -8   5   16.67    2.19
  -4  12   5   13.32    0.56
  12  -8   5   12.98    0.58
  -8  -4   5   12.62    1.12
  -4  12   5   13.33    0.56
  -4  12   5   14.42    1.15
   0   0  -6  866.70   29.65
   0   0   6  832.96   29.68
  -1   2  -6   29.80    1.37
  -1   2  -6   29.03    1.19
  -1  -1  -6   28.60    1.40
   1   1   6   29.27    1.23
   1   1   6   30.02    1.44
  -2   1  -6    5.65    0.38
   1   1  -6    3.97    0.16
   1   1  -6    3.99    0.24
   1   1  -6    3.96    0.31
   1  -2  -6    3.91    0.38
  -2   1  -6    4.09    0.17
   1   1  -6    4.11    0.16
  -2   1  -6    4.36    0.42
   1  -2  -6    4.07    0.29
   2  -1   6    4.05    0.16
   2  -1   6    3.53    0.44
  -1  -1   6    4.20    0.16
   2  -1   6    3.89    0.29
  -1  -1   6    4.37    0.25
  -1  -1   6    4.25    0.16
  -1   2   6    4.14    0.35
   2  -1   6    4.27    0.19
  -1   2   6    3.91    0.26
  -1  -1   6    3.99    0.31
  -1   2   6    4.11    0.17
  -2  -2  -6  281.13   10.33
  -2   4  -6  278.41   10.22
   4  -2  -6  282.70    9.86
  -4   2   6  280.81    9.86
   2   2   6  280.76   10.29
  -3   0  -6   21.52    1.29
  -3   0  -6   21.17    1.06
   3   0   6   22.50    1.19
  -3   3   6   23.52    0.93
   0  -3   6   23.33    1.03
  -3   3   6   22.88    1.07
   0  -3   6   22.62    1.21
   3   0   6   21.61    1.47
  -3   3  -6   29.72    1.56
  -3   3  -6   28.31    1.27
   0  -3  -6   28.16    1.23
   3   0  -6   27.90    1.25
   0  -3  -6   27.73    1.45
   0   3   6   28.03    1.23
   0   3   6   27.87    1.44
  -3   0   6   26.99    1.23
   6  -3  -6   12.67    0.50
  -3   6  -6   12.87    0.49
  -3  -3  -6   12.14    0.48
  -3  -3  -6   12.85    0.51
   6  -3  -6   12.95    0.48
  -3   6  -6   13.25    0.47
  -3   6  -6   12.52    1.09
   6  -3  -6   12.68    0.68
   6  -3  -6   13.91    0.90
  -3  -3  -6   10.66    1.26
  -3  -3  -6   12.34    0.86
   3   3   6   11.50    0.81
  -6   3   6   12.89    0.48
   3   3   6   13.35    0.48
  -6   3   6   13.16    0.51
  -6   3   6   12.04    0.86
   3   3   6   11.82    0.50
   3  -6   6   13.13    0.49
  -6   3   6   12.07    0.68
   3   3   6   12.09    1.12
   3  -6   6   12.58    0.83
   3  -6   6   13.26    0.47
  -1   5  -6    0.39    0.15
  -1   5  -6    0.40    0.05
  -1   5  -6    0.44    0.05
   5  -4  -6    0.48    0.06
  -4  -1  -6    0.39    0.06
  -4  -1  -6    0.50    0.06
  -1   5  -6    0.45    0.29
  -4  -1  -6    0.37    0.15
  -4  -1  -6    0.36    0.29
  -5   4   6    0.26    0.12
   1  -5   6    0.48    0.04
  -5   4   6    0.46    0.07
   1  -5   6    0.39    0.16
   1  -5   6    0.43    0.05
  -5   4   6    0.45    0.05
  -5   4   6    0.43    0.06
  -5   4   6    0.45    0.13
   4   1   6    0.38    0.06
  -5   4   6    0.74    0.24
   1  -5   6    0.45    0.30
   4   1   6    0.48    0.18
  -5   4   6    0.43    0.22
   4   1   6    0.60    0.37
   2   2  -6  459.96   16.17
   2  -4  -6  467.32   16.23
  -4   2  -6  470.80   16.42
  -2  -2   6  455.08   16.19
   4  -2   6  468.91   16.51
  -2   4   6  447.17   16.19
  -4   5  -6    0.75    0.07
   5  -1  -6    0.79    0.07
  -4   5  -6    0.28    0.36
  -4   5  -6    0.77    0.06
  -4   5  -6    0.51    0.17
  -4   5  -6    0.86    0.32
  -4   5  -6    1.01    0.06
   5  -1  -6    0.81    0.08
  -1  -4  -6    1.14    0.44
   5  -1  -6    1.05    0.29
  -4   5  -6    0.76    0.27
  -1  -4  -6    0.98    0.09
   5  -1  -6    0.92    0.18
  -1  -4  -6    0.90    0.25
   1   4   6    0.94    0.07
  -5   1   6    0.88    0.06
  -5   1   6    1.15    0.30
   4  -5   6    0.85    0.08
  -5   1   6    1.20    0.22
   1   4   6    0.89    0.09
   1   4   6    1.07    0.42
   1   4   6    0.87    0.07
   1   4   6    0.62    0.17
  -5   1   6    0.80    0.08
   8  -4  -6   25.55    0.93
  -4  -4  -6   25.79    1.92
   8  -4  -6   26.02    1.26
   8  -4  -6   25.55    1.57
  -4   8  -6   24.97    0.91
  -4   8  -6   24.03    1.77
  -4   8  -6   27.21    1.44
   8  -4  -6   24.71    0.96
  -4  -4  -6   25.35    1.47
  -4  -4  -6   25.21    0.96
  -4   8  -6   24.88    0.93
   4   4   6   25.88    1.43
   4   4   6   25.14    0.91
   4   4   6   26.94    0.92
   4  -8   6   25.13    0.94
  -8   4   6   24.41    1.55
  -8   4   6   25.61    1.26
  -8   4   6   25.69    0.96
   4   4   6   26.62    1.87
   4   4   6   26.52    0.96
  -8   4   6   24.63    0.93
   7  -5  -6   11.12    0.45
  -5  -2  -6   11.24    0.44
  -5  -2  -6   11.58    0.47
  -2   7  -6   10.86    0.43
  -2   7  -6   11.48    0.44
  -5  -2  -6   12.62    1.45
  -5  -2  -6   10.62    0.83
  -7   5   6   11.95    0.98
   2  -7   6   11.72    0.85
  -7   5   6   11.57    0.47
   2  -7   6   11.27    0.43
   2  -7   6   11.68    0.44
  -7   5   6   11.48    0.45
   5   2   6   11.86    1.18
  -7   5   6   11.62    0.71
   2  -7   6   12.17    1.38
   5   2   6   12.05    0.44
   5   2   6   10.52    0.47
   4  -5  -6   16.61    1.07
   1   4  -6   18.90    0.94
   4  -5  -6   17.51    0.67
  -5   1  -6   18.71    0.67
  -5   1  -6   18.41    1.14
   1   4  -6   17.74    1.18
   4  -5  -6   18.01    0.66
   4  -5  -6   16.69    0.88
   1   4  -6   18.53    0.65
  -5   1  -6   18.14    0.66
  -5   1  -6   17.01    1.43
   1   4  -6   17.71    0.63
  -4   5   6   17.80    0.67
  -4   5   6   18.26    1.10
   5  -1   6   18.06    1.50
   5  -1   6   17.85    0.67
  -1  -4   6   17.33    0.94
  -1  -4   6   17.24    1.19
  -1  -4   6   17.47    0.65
  -1  -4   6   18.42    0.63
  -4   5   6   17.74    0.67
   5  -1   6   18.31    1.12
   5  -1   6   18.26    0.66
  -4   5   6   18.21    0.89
   1  -5  -6   11.88    0.47
   4   1  -6   11.24    0.45
  -5   4  -6   11.36    0.45
   4   1  -6   12.39    0.68
   1  -5  -6   12.19    0.45
   1  -5  -6   10.35    0.93
  -5   4  -6   12.10    0.44
   1  -5  -6   11.98    0.74
  -5   4  -6   12.39    0.94
   4   1  -6   12.38    0.88
  -1   5   6   12.03    0.46
   5  -4   6   11.74    0.46
   5  -4   6   12.46    1.05
  -1   5   6   11.76    0.45
  -4  -1   6   11.02    0.86
  -1   5   6   11.61    0.72
   5  -4   6   11.67    0.44
  -4  -1   6   11.42    0.41
  -4  -1   6   11.82    0.67
  -4  -1   6   11.95    0.45
  -1   5   6   10.02    0.90
  -2  -5  -6   51.33    2.43
   7  -2  -6   57.24    2.25
   7  -2  -6   56.83    2.58
  -5   7  -6   57.13    2.91
  -5   7  -6   51.55    2.84
  -2  -5  -6   51.23    2.90
   2   5   6   54.93    2.41
  -7   2   6   56.17    2.25
  -7   2   6   50.98    2.54
   2   5   6   54.08    2.84
  -5  10  -6    5.16    0.27
  -5  10  -6    5.22    0.25
  10  -5  -6    5.43    0.29
  10  -5  -6    5.50    0.26
  -5  10  -6    5.76    0.77
  -5  10  -6    6.61    1.12
  -5  -5  -6    5.34    0.30
  -5  -5  -6    8.24    1.20
  10  -5  -6    5.61    0.66
  10  -5  -6    4.25    0.87
  -5  -5  -6    6.35    1.21
   5 -10   6    5.37    0.30
 -10   5   6    5.14    0.26
 -10   5   6    6.94    1.02
   5   5   6    6.21    1.15
   5   5   6    5.67    0.24
 -10   5   6    4.95    0.62
   5   5   6    5.09    0.23
   5   5   6    3.58    0.57
   5   5   6    5.34    0.29
 -10   5   6    5.81    0.30
  -6  -3  -6   20.06    0.76
  -6  -3  -6   22.75    1.90
   9  -6  -6   20.75    0.79
  -3   9  -6   20.22    0.76
  -3   9  -6   22.63    1.32
  -6  -3  -6   21.15    0.81
  -3   9  -6   20.70    0.77
  -3   9  -6   21.72    1.74
   6   3   6   17.26    1.65
   6   3   6   19.15    1.28
   3  -9   6   20.86    0.76
  -9   6   6   17.93    1.43
   6   3   6   22.04    0.76
   3  -9   6   20.62    1.73
  -9   6   6   20.49    1.16
  -9   6   6   19.99    0.78
   3  -9   6   20.96    0.77
  -9   6   6   21.85    0.81
   6   3   6   19.44    0.81
   0   6  -6   82.51    3.32
   0   6  -6   86.09    3.77
  -6   0  -6   83.01    3.89
   0  -6   6   77.27    3.74
   6   0   6   86.71    3.94
  -6   6   6   80.05    3.55
  -6   6   6   77.74    3.58
   6   0   6   87.54    3.44
   3  -6  -6   10.03    0.65
  -6   3  -6    9.87    0.37
   3  -6  -6    8.05    0.82
   3   3  -6    9.26    0.37
   3  -6  -6    9.17    0.37
  -6   3  -6    9.06    0.37
   3  -6  -6    9.40    0.39
  -3  -3   6    9.22    0.64
   6  -3   6    9.63    0.38
   6  -3   6    9.42    0.71
  -3   6   6    9.85    0.64
  -3   6   6    8.95    0.37
   6  -3   6    9.03    1.13
  -3  -3   6    8.18    0.94
  -3   6   6    9.17    0.37
  -3  -3   6    9.04    0.37
   6  -3   6    8.79    0.37
  -3   6   6    8.88    0.83
   6   0  -6   61.73    2.85
   0  -6  -6   62.53    2.67
   0  -6  -6   60.51    3.10
  -6   6  -6   58.93    3.08
   0   6   6   62.59    2.61
   0   6   6   68.09    3.10
  -6   0   6   58.80    2.84
  -6   0   6   60.35    2.51
  -3  -6  -6    6.27    1.17
  -6   9  -6    7.03    1.20
  -3  -6  -6    6.07    0.31
  -6   9  -6    5.98    0.79
  -6   9  -6    5.58    0.26
  -6   9  -6    5.72    0.29
  -6   9  -6    5.88    1.07
   9  -3  -6    5.90    0.26
   9  -3  -6    4.94    0.59
  -6   9  -6    5.88    0.80
  -3  -6  -6    5.47    0.74
  -6   9  -6    6.20    0.26
   9  -3  -6    5.31    0.86
   9  -3  -6    5.57    0.30
  -9   3   6    7.37    0.99
   3   6   6    6.45    1.11
   3   6   6    5.58    0.74
   3   6   6    5.73    0.29
   3   6   6    5.99    0.26
  -9   3   6    6.34    0.57
   6  -9   6    6.10    0.32
   3   6   6    5.73    0.26
  -9   3   6    5.67    0.26
  -9   3   6    5.79    0.30
  12  -6  -6   -0.54    0.55
  -6  12  -6   -0.09    0.17
  -6  12  -6    0.14    0.06
  -6  -6  -6    0.00    0.18
  -6  -6  -6    0.18    0.09
  12  -6  -6    0.30    0.19
  -6  12  -6    0.16    0.06
  -6  12  -6   -0.04    0.72
  -6  12  -6    0.34    0.24
  -6  12  -6   -0.21    0.85
  -6  -6  -6    0.37    0.78
  -6  12  -6    0.16    0.06
  12  -6  -6    0.03    0.06
   6 -12   6    0.09    0.06
   6   6   6   -0.05    0.15
   6   6   6    0.09    0.08
 -12   6   6    0.09    0.14
 -12   6   6    0.17    0.06
   6   6   6   -0.50    0.70
   6   6   6    0.17    0.05
   6   6   6    0.13    0.05
 -12   6   6    0.22    0.08
 -12   6   6   -0.34    0.59
  -7  -4  -6    0.72    0.79
  -4  11  -6    0.07    0.05
  -4  11  -6    0.14    0.06
  -4  11  -6    0.19    0.60
  -4  11  -6    0.16    0.22
  -7  -4  -6    0.15    0.07
  -7  -4  -6    0.06    0.21
   7   4   6    0.04    0.18
 -11   7   6    0.61    0.62
   4 -11   6    0.12    0.05
   7   4   6    0.19    0.70
 -11   7   6    0.36    0.07
   4 -11   6    1.39    0.75
   7   4   6    0.19    0.08
   4 -11   6    0.08    0.05
 -11   7   6    0.78    0.26
   7   4   6    0.20    0.05
   4 -11   6    0.09    0.16
  -7  -1  -6    9.64    0.46
  -7  -1  -6    9.94    0.85
   8  -7  -6    9.53    0.40
  -1   8  -6    9.24    0.38
  -1   8  -6    9.54    0.38
  -1   8  -6    9.61    1.22
  -7  -1  -6   10.58    1.45
  -7  -1  -6    9.19    0.38
  -1   8  -6    9.81    0.80
   1  -8   6    9.70    1.26
   1  -8   6    9.37    0.37
  -8   7   6    8.87    1.11
   7   1   6    9.89    1.37
   1  -8   6    9.22    0.38
  -8   7   6    9.33    0.41
  -8   7   6    9.87    0.73
   7   1   6    8.89    0.43
   1  -8   6    8.04    0.76
  -8   7   6    9.67    0.42
   7   1   6    8.97    0.80
  -8   7   6    9.41    0.53
   7   1   6    9.79    0.38
   5  -7  -6   44.89    2.01
   2   5  -6   44.43    1.57
  -7   2  -6   41.72    2.49
   5  -7  -6   46.29    2.37
   2   5  -6   42.64    2.37
  -7   2  -6   44.88    2.11
   2   5  -6   48.88    2.06
   7  -2   6   48.88    2.16
   7  -2   6   48.48    2.63
  -5   7   6   48.92    2.03
  -2  -5   6   45.94    2.08
  -2  -5   6   44.44    2.46
  -5   7   6   45.62    2.36
   2  -7  -6    0.81    0.08
  -7   5  -6    0.72    0.08
   2  -7  -6    0.32    0.35
   2  -7  -6    0.43    0.18
   5   2  -6    0.89    0.40
  -7   5  -6    1.42    0.49
   2  -7  -6    0.83    0.10
  -7   5  -6    0.62    0.21
   5   2  -6    0.43    0.18
   5   2  -6    0.93    0.09
  -7   5  -6    0.74    0.08
  -5  -2   6    1.24    0.47
  -2   7   6    0.69    0.08
   7  -5   6    0.71    0.08
   7  -5   6    0.65    0.08
   7  -5   6    0.11    0.34
  -5  -2   6    0.86    0.09
  -2   7   6    1.02    0.27
  -2   7   6    0.75    0.09
  -2   7   6    1.00    0.38
   7  -5   6    0.55    0.20
  -5  -2   6    1.11    0.27
  -7   8  -6    0.30    0.20
  -7   8  -6   -0.14    0.43
   8  -1  -6    1.10    0.28
  -1  -7  -6    0.56    0.09
   8  -1  -6    0.87    0.07
  -7   8  -6    0.62    0.25
   8  -1  -6    0.62    0.43
  -1  -7  -6    0.76    0.59
  -7   8  -6    0.64    0.10
  -7   8  -6    0.72    0.08
  -1  -7  -6    0.63    0.29
   8  -1  -6    0.53    0.08
  -7   8  -6    1.03    0.56
  -7   8  -6    0.73    0.08
  -8   1   6    0.69    0.16
   1   7   6    0.76    0.52
  -8   1   6    0.58    0.06
   7  -8   6    0.62    0.09
   1   7   6    0.38    0.22
   1   7   6    0.72    0.08
  -8   1   6    0.34    0.18
   1   7   6    0.67    0.08
   1   7   6    0.77    0.10
  -8   1   6    0.90    0.47
  -4  -7  -6   39.29    1.44
  -7  11  -6   39.11    1.37
  11  -4  -6   37.82    1.37
  -4  -7  -6   39.99    2.91
  -7  11  -6   37.08    1.39
  -7  11  -6   36.94    2.75
  -7  11  -6   34.48    2.05
  11  -4  -6   36.23    1.42
  11  -4  -6   39.25    2.46
  -7  11  -6   38.30    2.10
  -4  -7  -6   36.91    2.16
  11  -4  -6   39.42    1.94
  -7  11  -6   38.51    1.37
  -7  11  -6   37.59    2.66
   4   7   6   36.78    2.06
 -11   4   6   36.16    1.36
 -11   4   6   36.85    1.91
   7 -11   6   37.26    1.40
 -11   4   6   41.15    2.52
 -11   4   6   38.20    1.42
   4   7   6   39.24    2.71
   4   7   6   36.82    1.41
   4   7   6   41.18    1.35
   4   7   6   36.41    1.35
  -2  10  -6    0.34    0.26
  10  -8  -6    0.02    0.05
  -8  -2  -6    0.04    0.06
  -8  -2  -6   -0.01    0.17
  -2  10  -6   -0.03    0.04
  -2  10  -6    0.02    0.04
  -8  -2  -6    0.23    0.70
  -2  10  -6   -0.24    0.54
 -10   8   6    0.00    0.04
 -10   8   6    0.08    0.15
   2 -10   6    0.05    0.04
   2 -10   6   -0.38    0.65
   2 -10   6    0.00    0.04
   8   2   6    0.16    0.08
 -10   8   6   -0.07    0.50
   2 -10   6    0.13    0.20
 -10   8   6    0.48    0.24
   8   2   6    0.13    0.23
   8   2   6   -0.32    0.68
   8   2   6    0.01    0.04
 -10   8   6    0.04    0.06
 -10   8   6    0.10    0.46
 -10   8   6    0.05    0.06
   7  -8  -6    0.67    0.10
   1   7  -6    0.31    0.45
   1   7  -6    0.50    0.05
   1   7  -6    1.07    0.31
  -8   1  -6    0.45    0.08
   1   7  -6    0.57    0.08
  -8   1  -6    0.93    0.40
  -8   1  -6    0.46    0.47
  -8   1  -6    0.54    0.07
  -1  -7   6    0.65    0.27
   8  -1   6    0.58    0.08
  -7   8   6    0.38    0.19
  -7   8   6    0.55    0.09
  -7   8   6    0.40    0.07
   8  -1   6    0.40    0.54
  -1  -7   6    0.33    0.43
  -7   8   6    0.44    0.08
   8  -1   6    0.48    0.09
  -1  -7   6    0.66    0.06
  -1  -7   6    0.56    0.08
  -7   8   6    0.71    0.25
  -7   8   6    0.78    0.40
  -7   8   6    0.92    0.47
   8  -1   6    0.78    0.30
  -8   4  -6   13.67    1.32
   4   4  -6   14.67    0.58
  -8   4  -6   13.48    0.98
   4  -8  -6   14.77    0.58
  -8   4  -6   15.28    0.58
   4  -8  -6   14.80    0.60
   4  -8  -6   14.52    1.29
  -8   4  -6   14.37    0.58
   4  -8  -6   14.25    0.96
  -4   8   6   14.53    0.58
  -4  -4   6   14.70    1.26
  -4  -4   6   14.61    0.97
   8  -4   6   14.38    1.60
   8  -4   6   15.31    0.58
  -4   8   6   16.59    1.32
   8  -4   6   14.60    0.59
   8  -4   6   16.04    1.05
  -4   8   6   16.03    0.97
  -4  -4   6   14.96    0.58
  -4   8   6   14.60    0.58
   7   1  -6   10.38    0.77
  -8   7  -6    9.89    0.81
   1  -8  -6    9.38    0.43
   1  -8  -6    9.84    0.39
   1  -8  -6    9.29    1.31
  -8   7  -6    9.75    0.40
   1  -8  -6    9.14    0.81
  -8   7  -6    8.13    1.20
  -8   7  -6    9.16    0.41
   7   1  -6    9.48    0.42
   7   1  -6    8.41    1.14
  -1   8   6    9.70    0.79
  -1   8   6    9.65    0.40
  -7  -1   6    9.48    0.41
  -7  -1   6   10.12    1.24
   8  -7   6    9.32    0.40
   8  -7   6    9.53    0.82
  -1   8   6    8.27    1.16
   8  -7   6   10.32    1.42
   8  -7   6   10.09    0.44
  -7  -1   6    9.84    0.76
  -1   8   6    9.65    0.41
  -8  10  -6    0.54    0.71
  -8  10  -6    0.43    0.08
  10  -2  -6    0.70    0.27
  -8  10  -6    0.13    0.17
  -2  -8  -6    0.57    0.30
  -8  10  -6    0.38    0.07
  -2  -8  -6    0.45    0.10
  -8  10  -6    0.39    0.07
  -8  10  -6    0.79    0.66
  -2  -8  -6    0.89    0.68
  10  -2  -6    0.49    0.06
  -8  10  -6    0.25    0.23
  10  -2  -6    1.15    0.54
 -10   2   6    0.21    0.18
   8 -10   6    0.42    0.09
 -10   2   6    0.43    0.09
   2   8   6    0.45    0.07
 -10   2   6    0.78    0.59
   2   8   6    0.50    0.09
   2   8   6   -0.11    0.55
   2   8   6    0.57    0.29
   2   8   6    0.48    0.07
  -9   0  -6   25.05    2.10
   0   9  -6   25.07    1.49
  -9   0  -6   22.15    1.50
   0   9  -6   23.25    0.88
   0   9  -6   23.78    0.90
  -9   0  -6   25.54    0.95
   9  -9  -6   24.90    0.93
  -9   0  -6   23.94    0.89
   0   9  -6   25.62    2.00
  -9   9   6   24.36    1.41
  -9   9   6   28.66    2.00
   9   0   6   25.60    1.57
   9   0   6   24.30    0.90
  -9   9   6   25.05    0.94
  -9   9   6   25.15    0.95
   0  -9   6   23.50    0.91
   9   0   6   22.72    0.95
   0  -9   6   23.40    1.51
   9   0   6   25.26    2.12
   0  -9   6   23.67    0.87
   0  -9   6   26.83    2.14
  -9   9   6   24.42    1.85
  -9   9   6   23.63    1.41
  -9   9   6   23.81    0.93
  -9   3  -6    6.43    1.13
  -9   3  -6    5.27    0.69
  -9   3  -6    4.51    0.23
   6  -9  -6    5.08    0.25
   3   6  -6    4.00    0.54
   3   6  -6    5.20    0.25
   6  -9  -6    4.35    0.28
  -9   3  -6    4.64    0.34
   3   6  -6    6.24    1.05
   6  -9  -6    3.69    0.96
   6  -9  -6    4.46    0.67
  -3  -6   6    3.82    0.53
   9  -3   6    4.61    0.26
  -6   9   6    4.91    0.26
   9  -3   6    4.62    0.24
   9  -3   6    5.48    1.04
  -6   9   6    4.80    0.25
  -3  -6   6    5.34    0.95
  -3  -6   6    4.96    0.25
   9  -3   6    5.82    0.78
   3  -9  -6   18.35    0.69
   3  -9  -6   16.52    0.83
   3  -9  -6   16.55    1.57
   6   3  -6   18.13    0.71
  -9   6  -6   15.98    1.53
  -9   6  -6   18.32    0.73
  -9   6  -6   15.84    1.14
   3  -9  -6   16.45    1.15
  -9   6  -6   17.68    0.69
  -6  -3   6   17.65    0.70
  -3   9   6   19.17    1.56
  -3   9   6   18.35    1.16
  -6  -3   6   17.46    1.14
  -3   9   6   17.76    0.70
   9  -6   6   18.07    0.70
  -3   9   6   19.09    0.70
   9  -6   6   20.34    1.26
   9  -6   6   19.09    1.68
  -6  -3   6   16.70    1.51
  -9   9  -6   24.22    0.91
  -9   9  -6   21.90    2.01
   0  -9  -6   24.08    2.08
  -9   9  -6   23.65    0.88
   9   0  -6   24.27    1.84
   9   0  -6   21.99    0.91
  -9   9  -6   22.48    1.46
   0  -9  -6   23.09    0.92
   9   0  -6   25.46    1.42
  -9   9  -6   24.89    1.53
  -9   9  -6   22.35    1.96
   9   0  -6   23.44    0.82
  -9   9  -6   21.83    0.89
   0   9   6   21.72    1.94
   9  -9   6   23.16    0.90
  -9   0   6   23.48    0.91
  -9   0   6   24.49    1.42
   0   9   6   23.97    1.46
  -9   0   6   23.07    0.82
   0   9   6   24.13    0.90
  -9   0   6   21.57    1.82
   0   9   6   23.44    0.86
   0   9   6   22.94    0.87
  -1  11  -6    0.70    0.31
  -1  11  -6    0.60    0.88
  -1  11  -6    0.87    0.11
 -10  -1  -6    0.76    0.12
  -1  11  -6    1.00    0.11
 -10  -1  -6    1.00    0.41
 -10  -1  -6    1.68    1.00
  11 -10  -6    0.63    0.10
 -10  -1  -6    0.81    0.09
   1 -11   6    1.18    0.88
   1 -11   6    0.72    0.33
 -11  10   6    0.68    0.11
 -11  10   6    0.81    0.32
  10   1   6    0.70    0.12
  10   1   6    1.89    0.89
 -11  10   6    0.89    0.13
   1 -11   6    0.78    0.09
 -11  10   6    0.93    0.33
   1 -11   6    0.79    0.13
  10   1   6    0.67    0.37
  10   1   6    1.03    0.10
 -11  10   6    0.67    0.66
 -11  10   6    0.75    0.12
 -11  10   6    1.17    0.79
   2   8  -6    0.44    0.69
 -10   2  -6    1.00    0.13
 -10   2  -6    1.50    0.71
   2   8  -6    0.99    0.12
   2   8  -6    1.01    0.09
   8 -10  -6    1.09    0.12
   2   8  -6    0.99    0.39
 -10   2  -6    0.98    0.10
 -10   2  -6    1.38    0.41
  -8  10   6    1.06    0.14
  -2  -8   6    1.20    0.34
  -8  10   6    0.92    0.30
  -8  10   6    1.34    0.37
  -8  10   6    1.22    0.74
  -8  10   6    0.87    0.12
  10  -2   6    0.60    0.29
  -8  10   6    1.26    0.65
  -2  -8   6    0.94    0.11
  10  -2   6    0.98    0.74
  10  -2   6    0.82    0.13
  -2  -8   6    0.26    0.62
  -8  10   6    0.93    0.12
  -2  -8   6    0.99    0.10
  10  -2   6    1.12    0.12
   5 -10  -6    2.88    0.20
   5 -10  -6    3.07    0.56
   5 -10  -6    3.05    0.19
 -10   5  -6    2.92    0.18
   5 -10  -6    2.41    0.76
 -10   5  -6    4.11    0.67
 -10   5  -6    4.22    0.97
   5   5  -6    3.25    0.20
   5   5  -6    3.38    0.85
   5   5  -6    3.32    0.57
 -10   5  -6    3.13    0.19
  -5  -5   6    1.92    0.79
  10  -5   6    3.66    0.95
  -5  10   6    3.02    0.19
  10  -5   6    2.97    0.19
  -5  10   6    3.10    0.20
  10  -5   6    2.96    0.21
  -5  10   6    2.61    0.52
  -5  -5   6    2.52    0.52
  10  -5   6    2.13    0.47
  -5  10   6    3.86    0.90
  -5  -5   6    2.81    0.28
   8   2  -6    1.38    0.15
 -10   8  -6    2.75    0.88
 -10   8  -6    1.56    0.14
 -10   8  -6    1.79    0.15
   2 -10  -6    1.30    0.17
   2 -10  -6    1.30    0.63
   2 -10  -6    1.65    0.16
 -10   8  -6    1.26    0.39
   2 -10  -6    1.54    0.92
   8   2  -6    2.13    0.78
   8   2  -6    1.67    0.40
  10  -8   6    0.83    0.31
  -8  -2   6    1.19    0.62
  -8  -2   6    1.23    0.14
  10  -8   6    1.35    0.14
  10  -8   6    1.79    0.16
  10  -8   6    1.80    0.80
  -8  -2   6    0.82    0.31
  -2  10   6    1.28    0.14
 -10  11  -6    3.35    0.22
  -1 -10  -6    3.04    0.24
  11  -1  -6    2.67    0.92
 -10  11  -6    4.74    0.82
  11  -1  -6    3.26    0.16
  -1 -10  -6    2.71    1.26
  -1 -10  -6    5.28    0.97
 -10  11  -6    3.52    0.21
 -10  11  -6    3.29    0.21
 -10  11  -6    2.72    1.00
 -10  11  -6    4.59    1.29
  11  -1  -6    3.62    0.63
  11  -1  -6    3.18    0.25
 -10  11  -6    3.95    0.76
   1  10   6    3.47    0.69
   1  10   6    3.10    0.19
 -11   1   6    2.89    0.58
 -11   1   6    4.48    1.07
   1  10   6    3.02    0.19
 -11   1   6    3.16    0.16
 -11   1   6    3.35    0.24
   1  10   6    3.55    0.23
  10 -11   6    3.56    0.23
   1  10   6    2.22    0.97
 -11   1  -6    3.18    1.04
 -11   1  -6    2.31    0.15
  10 -11  -6    2.19    0.18
   1  10  -6    2.08    0.48
 -11   1  -6    1.55    0.43
   1  10  -6    2.23    0.17
 -11   1  -6    2.36    0.19
   1  10  -6    2.24    0.96
   1  10  -6    2.20    0.13
  -1 -10   6    2.05    0.98
 -10  11   6    2.13    0.48
 -10  11   6    1.68    0.43
  -1 -10   6    2.27    0.13
  11  -1   6    3.07    1.13
  11  -1   6    2.09    0.20
 -10  11   6    0.17    0.69
  11  -1   6    2.50    0.60
  -1 -10   6    2.10    0.56
 -10  11   6    2.95    1.00
 -10  11   6    2.08    0.18
 -10  11   6    2.53    0.20
 -10  11   6    2.30    0.19
  -1 -10   6    2.63    0.18
  11  -1   6    2.03    0.16
 -11   4  -6   36.99    2.05
 -11   4  -6   37.36    1.35
   4   7  -6   36.09    1.34
   4   7  -6   38.69    2.58
 -11   4  -6   43.01    2.81
 -11   4  -6   33.83    1.32
   4   7  -6   36.18    1.95
   7 -11  -6   36.79    1.35
  -4  -7   6   35.86    2.62
  11  -4   6   35.53    1.34
  -4  -7   6   36.15    1.35
  -7  11   6   37.30    1.35
  11  -4   6   37.14    2.06
  -4  -7   6   36.50    2.04
  11  -4   6   34.88    1.37
  -7  11   6   36.29    1.36
  -7  11   6   36.11    1.94
  11  -4   6   36.55    2.71
  -7  11   6   37.88    2.53
 -11   7  -6    0.60    0.73
   4 -11  -6    0.22    0.18
   4 -11  -6    0.31    0.09
 -11   7  -6    0.28    0.08
   4 -11  -6    1.61    0.74
 -11   7  -6    0.40    0.27
   4 -11  -6    0.28    0.07
   7   4  -6    0.36    0.09
 -11   7  -6    0.27    0.07
  -7  -4   6    0.24    0.07
  -7  -4   6   -0.73    0.62
  -4  11   6    0.25    0.08
  11  -7   6   -0.20    0.71
  -4  11   6    1.20    0.67
  11  -7   6    0.24    0.08
  -4  11   6    0.38    0.08
  -7  -4   6    0.06    0.19
  11  -7   6    0.25    0.08
  11  -7   6    0.08    0.20
  -4  11   6    0.76    0.32
   1 -11  -6    1.69    0.95
  10   1  -6    0.73    0.31
  10   1  -6    1.21    0.16
 -11  10  -6    0.65    0.84
 -11  10  -6    1.30    0.15
 -11  10  -6    1.39    0.14
 -11  10  -6    1.86    0.98
  10   1  -6    0.82    0.77
 -11  10  -6    1.40    0.43
   1 -11  -6    1.30    0.17
 -11  10  -6    1.20    0.41
   1 -11  -6    1.41    0.45
  -1  11   6    1.60    0.49
 -10  -1   6    1.69    0.45
  11 -10   6    1.41    0.15
  -1  11   6    1.33    0.13
 -10  -1   6    1.02    0.74
  -1  11   6    1.59    0.16
 -10  -1   6    1.58    0.16
  -1  11   6    0.41    0.85
 -12   6  -6    0.24    0.08
   6 -12  -6    0.04    0.19
   6 -12  -6    0.35    0.08
   6 -12  -6    1.33    0.73
 -12   6  -6    0.50    0.29
   6   6  -6    0.66    0.28
   6   6  -6    0.65    0.11
   6 -12  -6    0.41    0.10
   6   6  -6   -0.54    0.65
 -12   6  -6    0.54    0.82
 -12   6  -6    0.28    0.07
  -6  12   6    0.31    0.08
  -6  -6   6    0.33    0.09
  12  -6   6    0.23    0.24
  -6  12   6    0.50    0.31
  -6  12   6    0.61    0.11
  12  -6   6   -0.26    0.76
  12  -6   6    0.30    0.08
  -6  -6   6    0.43    0.29
  12  -6   6    0.29    0.09
  -6  -6   6    0.84    0.82
  -6  12   6   -0.64    0.67
   0   1  -7   18.62    0.79
  -1   0  -7   16.97    0.92
   0   1  -7   17.76    0.93
   1  -1  -7   17.29    0.74
   0   1  -7   18.38    0.85
  -1   0  -7   17.34    0.78
  -1   1   7   17.36    0.80
  -2  -1  -7   29.52    1.61
   2   1   7   32.47    1.39
  -3   2   7   31.75    1.24
   2   1   7   31.23    1.62
  -3   2   7   31.78    1.25
   2   0  -7    9.24    0.33
   2   0  -7    8.69    0.37
   0  -2  -7    9.44    0.65
   0  -2  -7    8.97    0.34
  -2   2  -7    8.68    0.32
   0  -2  -7    8.69    0.49
   2   0  -7    8.73    0.44
  -2   0   7    8.93    0.38
   0   2   7    8.41    0.49
  -2   0   7    8.70    0.33
   2  -2   7    8.81    0.34
  -2   0   7    8.58    0.43
   2  -2   7    9.25    0.32
   2  -2   7    8.69    0.67
   0   2   7    7.89    0.60
  -2   0   7    9.20    0.33
  -2   0   7    9.13    0.33
   0   2   7    8.87    0.34
   0   2   7    9.29    0.34
   2  -2   7    9.01    0.52
   5  -3  -7  121.05    4.47
  -3  -2  -7  117.33    4.96
  -2   5  -7  114.18    4.79
   2  -5   7  121.71    4.86
   3   2   7  119.76    4.93
  -5   3   7  117.89    4.45
   1   2  -7   60.19    2.37
   2  -3  -7   59.03    2.31
   3  -1   7   55.79    2.53
  -1  -2   7   56.49    2.35
  -2   3   7   56.80    2.30
  -1  -3  -7   10.13    0.67
  -3   4  -7    9.86    0.86
  -1  -3  -7   11.15    0.43
  -3   4  -7   10.64    0.68
  -3   4  -7   11.00    0.89
   4  -1  -7   11.35    0.53
  -3   4  -7   10.88    0.40
   4  -1  -7   10.40    0.63
   4  -1  -7   11.23    0.41
  -3   4  -7   10.98    0.68
  -1  -3  -7   11.03    0.91
   4  -1  -7   10.89    0.43
  -3   4  -7   11.18    0.39
   1   3   7   10.87    0.89
  -4   1   7   11.28    0.53
   1   3   7   12.14    0.69
   1   3   7   10.96    0.43
  -4   1   7   11.25    0.65
   3  -4   7   10.92    0.42
   1   3   7   11.19    0.42
  -4   1   7   12.11    0.42
  -4   1   7   10.74    0.43
  -4  -3  -7   12.43    1.09
   7  -4  -7    8.04    0.54
   7  -4  -7    8.00    0.74
  -4  -3  -7    8.21    0.33
   7  -4  -7    8.15    0.36
  -4  -3  -7    9.40    1.26
  -4  -3  -7    8.15    0.36
   7  -4  -7    8.24    0.34
  -3   7  -7    7.52    0.33
  -3   7  -7    8.16    0.32
  -3   7  -7    7.62    1.07
  -3   7  -7    8.62    0.71
   3  -7   7    8.30    0.32
   4   3   7    8.96    1.18
   3  -7   7    8.82    1.85
   4   3   7    8.73    0.71
  -7   4   7    7.79    0.74
  -7   4   7    7.74    0.54
   3  -7   7    8.32    0.34
  -7   4   7    8.32    0.34
  -7   4   7    8.45    0.36
   4   3   7    7.69    0.36
   4   3   7    8.64    0.33
   0   4  -7    1.25    0.38
   0   4  -7    1.88    0.10
   0   4  -7    2.28    0.33
   4  -4  -7    1.87    0.11
  -4   0  -7    1.37    0.26
  -4   0  -7    1.96    0.11
   0   4  -7    1.87    0.09
  -4   0  -7    1.59    0.43
  -4   0  -7    1.89    0.11
   0  -4   7    1.72    0.41
   0  -4   7    1.68    0.09
   0  -4   7    1.78    0.31
   4   0   7    1.67    0.11
  -4   4   7    1.90    0.12
  -4   4   7    1.70    0.11
  -4   4   7    1.88    0.11
   4   0   7    1.96    0.11
  -4   4   7    2.47    0.29
   4   0   7    1.86    0.31
  -4   4   7    2.18    0.36
  -4   4   7    2.34    0.26
  -4   4   7    1.46    0.31
   4   0   7    2.55    0.52
   1  -4  -7  212.86    7.95
   3   1  -7  219.47    7.77
  -4   3  -7  217.95    8.09
  -1   4   7  210.07    7.91
  -3  -1   7  207.41    7.74
   4  -3   7  223.44    8.13
  -4   6  -7    8.58    0.68
   6  -2  -7    8.59    0.36
   6  -2  -7    9.50    0.72
  -4   6  -7    8.23    0.32
  -4   6  -7    8.41    0.34
  -2  -4  -7    7.75    0.66
  -4   6  -7    7.78    0.63
   6  -2  -7    8.26    0.32
  -2  -4  -7    8.98    1.13
  -4   6  -7    8.42    1.08
  -2  -4  -7    8.50    0.36
   6  -2  -7    8.58    0.52
  -4   6  -7    8.33    1.07
  -4   6  -7    8.46    0.32
  -6   2   7    8.42    0.35
   4  -6   7    8.39    0.34
   2   4   7    8.33    0.33
  -6   2   7    7.81    0.51
   2   4   7    7.75    0.64
   2   4   7    7.85    1.00
   2   4   7    7.95    0.35
   2   4   7    8.31    0.33
  -6   2   7    8.20    0.33
  -6   2   7    7.58    0.69
  -5  -4  -7   22.74    1.91
   9  -5  -7   20.06    0.79
   9  -5  -7   18.98    1.09
   9  -5  -7   20.29    1.43
  -5  -4  -7   19.19    1.31
  -4   9  -7   19.29    1.26
  -4   9  -7   20.02    0.73
  -5  -4  -7   20.77    0.80
   9  -5  -7   20.07    0.76
  -4   9  -7   19.84    0.76
  -4   9  -7   18.56    1.64
   5   4   7   19.54    1.28
  -9   5   7   19.48    0.76
   4  -9   7   20.24    0.76
  -9   5   7   21.29    1.47
  -9   5   7   20.60    0.79
   5   4   7   18.21    1.67
   5   4   7   21.37    0.74
   4  -9   7   19.45    0.74
   5   4   7   20.33    0.79
   4  -9   7   22.35    1.78
  -9   5   7   18.48    1.09
   4  -9   7   20.70    1.31
  -1   6  -7   94.35    4.05
  -5  -1  -7   87.87    4.15
  -6   5   7   91.49    3.78
   1  -6   7   91.84    4.07
   5   1   7   93.56    4.19
  -6   5   7   88.90    3.74
   3  -5  -7    5.11    0.64
   2   3  -7    5.07    0.21
   2   3  -7    6.75    0.74
   3  -5  -7    5.11    0.22
   3  -5  -7    4.96    0.40
  -5   2  -7    6.53    0.60
  -5   2  -7    4.72    0.22
   3  -5  -7    5.17    0.24
   2   3  -7    5.39    0.19
   2   3  -7    5.15    0.41
  -5   2  -7    5.02    0.22
  -5   2  -7    4.73    0.73
  -2  -3   7    5.06    0.19
  -3   5   7    5.01    0.40
   5  -2   7    5.06    0.23
  -2  -3   7    5.38    0.69
  -3   5   7    5.07    0.23
   5  -2   7    5.21    0.79
  -3   5   7    5.33    0.23
   5  -2   7    4.81    0.45
  -2  -3   7    5.02    0.41
  -3   5   7    5.38    0.65
   5  -2   7    5.10    0.23
  -2  -3   7    5.30    0.22
  -5   5  -7    5.83    0.82
   0  -5  -7    6.27    0.90
  -5   5  -7    5.23    0.24
   5   0  -7    5.41    0.42
  -5   5  -7    6.24    0.23
   5   0  -7    5.70    0.22
   0  -5  -7    5.15    0.50
   0  -5  -7    5.53    0.26
   5   0  -7    5.37    0.25
   5   0  -7    4.45    0.61
   0   5   7    5.64    0.25
   0   5   7    5.32    0.50
   5  -5   7    5.49    0.23
   0   5   7    5.81    0.25
   0   5   7    6.09    0.84
  -5   0   7    5.37    0.42
  -5   0   7    5.47    0.25
   5  -5   7    5.40    0.81
   5  -5   7    5.64    0.25
  -5   0   7    4.25    0.59
   0   5   7    5.72    0.24
  -5   0   7    5.89    0.22
  -3  -5  -7   37.71    2.39
  -5   8  -7   35.20    1.30
   8  -3  -7   36.33    1.63
   8  -3  -7   36.73    1.96
   8  -3  -7   35.68    1.32
  -5   8  -7   34.53    2.27
  -5   8  -7   36.52    1.27
   8  -3  -7   35.20    1.28
  -5   8  -7   35.56    2.25
  -3  -5  -7   36.34    1.89
  -5   8  -7   33.67    1.80
  -5   8  -7   34.62    1.80
  -5   8  -7   36.49    1.27
  -3  -5  -7   36.40    1.33
   3   5   7   37.46    1.84
   3   5   7   38.15    1.28
  -8   3   7   33.34    1.92
  -8   3   7   34.51    1.28
   3   5   7   36.53    1.28
   5  -8   7   35.40    1.30
  -8   3   7   36.77    1.32
   3   5   7   39.81    2.35
  -8   3   7   34.61    1.62
   3   5   7   35.80    1.32
  11  -6  -7    0.54    0.09
  -5  11  -7    0.62    0.10
  -5  11  -7   -0.93    0.64
  -5  11  -7    0.55    0.08
  -5  11  -7    0.94    0.37
  -6  -5  -7    0.76    0.13
  11  -6  -7    0.65    0.53
  -6  -5  -7    0.85    0.89
  -6  -5  -7    1.09    0.42
  11  -6  -7    0.75    0.28
  11  -6  -7    0.58    0.11
   6   5   7    0.61    0.07
 -11   6   7    0.61    0.23
   6   5   7    0.98    0.38
   5 -11   7    0.69    0.10
   6   5   7    0.64    0.67
   6   5   7    0.67    0.08
 -11   6   7    0.59    0.11
 -11   6   7    0.80    0.68
   6   5   7    0.53    0.11
 -11   6   7    0.62    0.09
   8  -6  -7   26.42    0.96
  -2   8  -7   23.46    1.78
  -2   8  -7   25.53    1.42
  -6  -2  -7   27.02    2.03
  -6  -2  -7   25.86    0.95
  -2   8  -7   25.57    0.94
  -6  -2  -7   28.05    1.00
  -2   8  -7   24.97    0.93
   2  -8   7   26.87    1.93
  -8   6   7   25.39    1.34
   2  -8   7   25.51    0.94
  -8   6   7   25.87    1.30
  -8   6   7   24.89    1.65
  -8   6   7   25.44    0.96
   6   2   7   28.26    0.95
  -8   6   7   27.85    1.00
   6   2   7   25.36    1.93
   2  -8   7   24.83    1.45
   2  -8   7   26.29    0.95
  -8   6   7   23.77    1.60
   6   2   7   24.94    0.98
  -8   6   7   25.86    0.99
  -6   1  -7   84.64    4.05
   1   5  -7   91.17    3.91
   6  -1   7   95.15    4.16
  -5   6   7   89.53    3.77
  -1  -5   7   90.05    3.98
  -6   4  -7    2.49    0.60
   4   2  -7    3.27    0.17
   4   2  -7    2.55    0.54
  -6   4  -7    3.34    0.45
   2  -6  -7    4.36    0.53
  -6   4  -7    3.19    0.17
   4   2  -7    3.58    0.45
   2  -6  -7    3.37    0.17
   2  -6  -7    3.27    0.18
  -6   4  -7    3.47    0.17
   2  -6  -7    2.34    0.54
   6  -4   7    3.89    0.52
  -2   6   7    3.17    0.59
  -2   6   7    3.43    0.17
  -4  -2   7    3.53    0.17
  -2   6   7    3.38    0.18
   6  -4   7    3.37    0.70
  -2   6   7    3.31    0.40
   6  -4   7    3.25    0.17
  -4  -2   7    4.19    0.66
  -4  -2   7    3.37    0.40
   6  -4   7    3.35    0.18
  -1  -6  -7  108.20    4.40
   7  -1  -7  110.06    4.56
  -1  -6  -7  110.27    4.97
  -6   7  -7  108.85    4.92
  -6   7  -7  107.30    4.90
   1   6   7  118.15    4.94
  -7   1   7  108.55    4.56
  -6  10  -7    3.06    0.56
  -6  10  -7    2.46    0.83
  -4  -6  -7    3.88    0.66
  -4  -6  -7    3.33    1.05
  -6  10  -7    4.00    0.19
  -6  10  -7    3.59    0.19
  10  -4  -7    2.65    0.69
  10  -4  -7    3.85    0.52
  -4  -6  -7    3.48    0.24
  -6  10  -7    3.33    0.21
  -6  10  -7    4.09    0.68
  -6  10  -7    4.47    1.00
  10  -4  -7    3.45    0.19
  10  -4  -7    3.34    0.23
   4   6   7    3.07    0.54
   4   6   7    3.36    0.18
   4   6   7    3.86    0.95
   4   6   7    3.76    0.18
 -10   4   7    2.68    0.74
 -10   4   7    3.98    0.57
   4   6   7    3.28    0.22
 -10   4   7    3.58    0.23
   6 -10   7    3.47    0.21
 -10   4   7    3.58    0.21
  -7  -3  -7   15.86    1.24
  -3  10  -7   18.57    1.68
  10  -7  -7   16.27    0.64
  -3  10  -7   17.37    1.19
  -7  -3  -7   18.89    2.11
  -3  10  -7   15.58    0.61
  -3  10  -7   16.60    0.63
  -7  -3  -7   15.56    0.61
  -7  -3  -7   16.39    0.67
 -10   7   7   16.64    0.67
 -10   7   7   16.34    1.06
 -10   7   7   15.87    1.39
   3 -10   7   15.43    1.88
   3 -10   7   15.48    0.61
   7   3   7   16.24    1.20
 -10   7   7   15.69    0.67
   3 -10   7   15.65    1.19
   7   3   7   17.07    0.61
   7   3   7   17.49    2.01
 -10   7   7   15.97    0.64
   3 -10   7   16.03    0.63
 -10   7   7   16.25    1.04
   7   3   7   14.95    0.66
 -10   7   7   17.29    1.46
  -7   0  -7   11.01    1.40
   0   7  -7   10.85    0.80
   0   7  -7    9.34    0.38
   0   7  -7    9.99    0.39
  -7   0  -7   10.28    0.40
   7  -7  -7    9.84    0.42
   0   7  -7   11.24    1.29
  -7   0  -7   10.24    0.43
  -7   0  -7   10.47    0.84
  -7   7   7    9.78    0.71
  -7   7   7   11.72    1.03
  -7   7   7   10.00    0.71
  -7   7   7   10.03    0.43
   0  -7   7   10.00    0.38
   0  -7   7    9.76    0.39
   0  -7   7   12.51    1.46
  -7   7   7   10.50    1.04
  -7   7   7   10.13    0.44
   7   0   7    9.46    0.82
  -7   7   7    9.84    0.42
   7   0   7    9.21    0.43
   7   0   7    7.39    1.20
   7   0   7   10.28    0.41
   0  -7   7   10.90    0.83
   4  -7  -7   20.14    0.74
   4  -7  -7   19.66    0.75
  -7   3  -7   20.86    1.19
   4  -7  -7   17.50    1.33
  -7   3  -7   20.33    1.54
   4  -7  -7   19.23    1.08
   3   4  -7   19.67    0.73
  -7   3  -7   20.21    0.74
  -7   3  -7   18.53    0.73
  -3  -4   7   19.48    0.73
   7  -3   7   20.66    1.57
   7  -3   7   19.20    0.74
  -3  -4   7   19.33    1.10
  -4   7   7   20.93    1.09
  -3  -4   7   19.11    1.40
  -4   7   7   19.81    0.74
   7  -3   7   22.07    1.21
  -4   7   7   19.55    1.38
  -4   7   7   19.98    0.74
   7  -3   7   19.30    0.74
  -7   6  -7    6.81    0.32
   1  -7  -7    6.86    0.34
   1  -7  -7    7.26    1.06
   1  -7  -7    7.28    0.31
   6   1  -7    7.14    0.33
  -7   6  -7    7.17    0.65
   1  -7  -7    7.13    0.65
   6   1  -7    7.17    0.58
   6   1  -7    7.36    0.92
  -7   6  -7    7.72    0.31
  -7   6  -7    8.29    1.15
  -6  -1   7    7.29    0.32
   7  -6   7    7.66    1.14
   7  -6   7    7.28    0.67
   7  -6   7    6.88    0.30
  -6  -1   7    7.15    0.58
  -1   7   7    7.92    1.06
  -1   7   7    7.94    0.32
  -1   7   7    7.43    0.63
  -6  -1   7    8.06    0.97
  -1   7   7    7.09    0.32
   7  -6   7    7.02    0.32
  -7   9  -7    0.04    0.04
   9  -2  -7    0.09    0.04
   9  -2  -7    0.09    0.12
   9  -2  -7   -0.18    0.38
  -7   9  -7    0.16    0.06
  -7   9  -7    0.13    0.04
  -7   9  -7    0.40    0.22
  -2  -7  -7    0.07    0.06
  -2  -7  -7    0.43    0.54
  -7   9  -7    0.50    0.57
  -7   9  -7    0.00    0.14
  -7   9  -7    0.23    0.58
   9  -2  -7   -0.02    0.04
  -2  -7  -7    0.12    0.17
   2   7   7    0.07    0.06
   7  -9   7    0.07    0.05
   2   7   7    0.06    0.04
   2   7   7   -0.03    0.53
  -9   2   7    0.26    0.18
  -9   2   7    0.68    0.43
   2   7   7    0.23    0.23
   2   7   7    0.03    0.04
  -9   2   7    0.08    0.06
  -9   2   7    0.04    0.03
  -7  12  -7    1.79    0.21
  12  -5  -7    1.93    0.19
  12  -5  -7    2.03    0.15
  -7  12  -7    1.66    0.16
  -5  -7  -7    2.04    0.20
  -7  12  -7    1.91    0.14
  -7  12  -7    1.40    0.98
  -7  12  -7    0.45    0.95
  -7  12  -7    2.20    0.64
  -7  12  -7    2.62    0.59
   5   7   7    2.05    0.13
   7 -12   7    1.82    0.17
 -12   5   7    1.78    0.14
   5   7   7    2.40    0.52
   5   7   7    1.71    0.18
 -12   5   7    1.99    0.55
   5   7   7    2.08    0.13
   5   7   7    1.35    0.96
 -12   5   7    2.58    0.97
 -12   5   7    1.95    0.18
  -8  -1  -7    5.76    0.79
  -1   9  -7    7.66    0.75
   9  -8  -7    7.58    0.34
  -1   9  -7    6.96    0.31
  -8  -1  -7    5.65    1.18
  -8  -1  -7    7.41    0.35
  -1   9  -7    7.18    0.30
  -1   9  -7    7.13    1.17
  -8  -1  -7    7.31    0.31
   8   1   7    6.92    0.36
   1  -9   7    7.46    0.31
  -9   8   7    7.16    0.36
  -9   8   7    7.41    1.11
  -9   8   7    6.54    0.64
   8   1   7    7.33    0.32
  -9   8   7    7.03    0.34
   1  -9   7    5.95    1.17
   8   1   7    8.39    0.81
   1  -9   7    7.17    0.32
   8   1   7    8.55    1.37
   1  -9   7    7.21    0.93
  -9   8   7    7.36    0.36
  -9   8   7    9.89    1.17
  -9   8   7    7.23    0.65
  -8   2  -7    3.62    0.82
  -8   2  -7    3.55    0.19
   2   6  -7    3.78    0.19
   2   6  -7    3.34    0.14
  -8   2  -7    3.41    0.52
   2   6  -7    2.38    0.65
   6  -8  -7    3.80    0.20
  -8   2  -7    3.43    0.20
   2   6  -7    3.89    0.56
   8  -2   7    2.84    0.84
  -2  -6   7    2.59    0.46
  -6   8   7    3.75    0.21
  -2  -6   7    2.76    0.70
  -6   8   7    3.37    0.67
   8  -2   7    3.59    0.21
  -2  -6   7    3.45    0.19
   8  -2   7    4.85    0.70
  -6   8   7    3.69    0.23
   8  -2   7    3.80    0.20
  -2  -6   7    3.68    0.14
  -6   8   7    4.57    0.59
   3  -8  -7  119.90    5.28
  -8   5  -7  117.81    5.34
   5   3  -7  119.71    5.12
   8  -5   7  126.88    5.46
  -3   8   7  122.22    5.22
  -5  -3   7  120.46    5.17
   8   0  -7    2.80    0.47
  -8   8  -7    2.92    0.84
   0  -8  -7    2.52    0.19
  -8   8  -7    2.30    0.16
  -8   8  -7    3.05    0.57
  -8   8  -7    3.58    0.62
  -8   8  -7    2.84    0.16
   0  -8  -7    1.99    0.73
   8   0  -7    2.40    0.18
  -8   8  -7    2.70    0.16
  -8   8  -7    1.70    0.63
   8   0  -7    2.34    0.66
   0  -8  -7    2.52    0.49
   0   8   7    2.58    0.17
  -8   0   7    2.59    0.12
   0   8   7    2.62    0.79
   0   8   7    2.61    0.16
   0   8   7    2.55    0.15
  -8   0   7    2.91    0.74
  -8   0   7    2.72    0.18
  -8   0   7    2.28    0.41
   8  -8   7    2.84    0.18
   0   8   7    2.03    0.41
  -8  11  -7   16.40    1.97
  -8  11  -7   14.93    1.22
  -3  -8  -7   16.83    1.36
  11  -3  -7   16.22    0.69
  -8  11  -7   15.88    0.63
  -8  11  -7   12.26    1.84
  -8  11  -7   15.59    1.24
  -8  11  -7   15.57    0.65
  11  -3  -7   16.75    1.62
  -3  -8  -7   13.49    1.95
  11  -3  -7   16.19    1.11
  -3  -8  -7   16.23    0.70
  -8  11  -7   16.29    0.63
  11  -3  -7   15.62    0.61
   3   8   7   15.29    0.67
 -11   3   7   16.64    2.00
   3   8   7   18.00    2.07
 -11   3   7   15.50    1.17
 -11   3   7   16.79    0.68
   3   8   7   16.64    1.24
   3   8   7   16.93    0.62
 -11   3   7   15.51    0.61
   3   8   7   15.91    0.62
   8 -11   7   16.21    0.66
  -9  -2  -7    4.29    1.23
  -9  -2  -7    2.88    0.17
  -2  11  -7    3.69    0.69
  -2  11  -7    2.37    0.95
  -9  -2  -7    2.60    0.58
  -2  11  -7    2.77    0.17
  -9  -2  -7    3.25    0.23
  11  -9  -7    2.93    0.20
  -2  11  -7    2.95    0.18
 -11   9   7    2.99    0.23
   9   2   7    3.71    1.18
 -11   9   7    2.80    0.51
 -11   9   7    2.93    0.20
   9   2   7    3.27    0.67
 -11   9   7    3.11    0.23
 -11   9   7    2.39    0.47
 -11   9   7    3.49    0.96
   9   2   7    3.15    0.23
   2 -11   7    2.02    0.96
   2 -11   7    3.16    0.18
 -11   9   7    3.27    0.95
   9   2   7    3.19    0.18
   2 -11   7    2.40    0.49
   2 -11   7    3.18    0.27
   1   8  -7   26.02    0.97
  -9   1  -7   25.17    2.11
   8  -9  -7   27.17    1.00
   1   8  -7   25.50    0.94
   1   8  -7   26.87    2.00
   1   8  -7   28.65    1.57
  -9   1  -7   26.90    1.01
  -9   1  -7   27.53    1.01
  -8   9   7   25.45    1.48
  -1  -8   7   28.17    2.16
  -8   9   7   26.19    1.00
   9  -1   7   26.78    1.62
  -8   9   7   28.39    1.49
  -8   9   7   26.60    1.99
   9  -1   7   25.46    0.98
  -8   9   7   26.74    1.01
   9  -1   7   25.27    1.02
  -8   9   7   27.89    1.03
  -1  -8   7   24.90    0.98
  -1  -8   7   26.83    0.94
  -8   9   7   27.59    1.93
   9  -1   7   29.67    2.24
  -1  -8   7   23.22    1.52
   5  -9  -7    5.21    0.28
   4   5  -7    5.35    0.26
   5  -9  -7    5.18    0.95
   4   5  -7    5.84    1.02
  -9   4  -7    4.74    0.25
   5  -9  -7    7.13    0.81
  -9   4  -7    5.41    0.26
  -9   4  -7    5.32    0.70
   4   5  -7    5.70    0.72
  -9   4  -7    4.73    0.98
   5  -9  -7    5.11    0.27
  -5   9   7    5.36    0.30
   9  -4   7    5.10    0.27
  -5   9   7    5.14    0.27
   9  -4   7    5.43    0.27
  -5   9   7    4.01    0.74
   9  -4   7    4.77    1.06
   9  -4   7    6.10    0.78
  -5   9   7    4.51    1.27
  -4  -5   7    6.55    0.76
  -4  -5   7    6.10    1.03
  -4  -5   7    5.21    0.26
  -9   7  -7    3.42    0.57
   7   2  -7    2.82    0.49
   2  -9  -7    3.45    0.22
   7   2  -7    4.48    0.84
   2  -9  -7    2.94    0.55
  -9   7  -7    3.31    0.20
   2  -9  -7    2.47    0.84
   2  -9  -7    3.44    0.19
  -9   7  -7    3.48    0.19
   7   2  -7    3.07    0.29
  -9   7  -7    3.10    0.79
   9  -7   7    4.13    0.96
   9  -7   7    3.34    0.58
  -7  -2   7    3.88    0.83
  -2   9   7    2.27    0.40
   9  -7   7    3.52    0.20
  -2   9   7    3.50    0.21
  -2   9   7    3.13    0.79
   9  -7   7    3.46    0.21
  -7  -2   7    3.43    0.21
  -2   9   7    3.78    0.20
  -7  -2   7    2.87    0.47
  -9  10  -7    0.34    0.08
  10  -1  -7   -0.24    0.54
  -1  -9  -7    0.33    0.09
  -9  10  -7    0.31    0.07
  10  -1  -7    0.60    0.26
  -9  10  -7    0.78    0.37
  10  -1  -7    0.29    0.09
  10  -1  -7    0.32    0.05
  -1  -9  -7    0.47    0.26
  -9  10  -7    0.35    0.25
  -9  10  -7   -1.65    0.61
  -9  10  -7    0.27    0.07
  -9  10  -7    0.60    0.73
  -1  -9  -7    1.58    0.86
   1   9   7    0.23    0.06
   9 -10   7    0.47    0.09
 -10   1   7    0.43    0.09
   1   9   7    0.87    0.37
 -10   1   7    0.35    0.05
 -10   1   7    0.33    0.22
   1   9   7    0.22    0.06
   1   9   7    0.87    0.67
 -10   1   7    0.64    0.64
 -10   0  -7   12.21    0.54
 -10   0  -7   11.93    0.49
  10 -10  -7   11.89    0.53
   0  10  -7   12.52    1.04
 -10   0  -7   10.56    1.68
   0  10  -7   12.58    0.50
   0  10  -7   11.79    0.47
 -10   0  -7   13.30    1.15
   0  10  -7   12.58    1.65
 -10  10   7   13.08    0.55
   0 -10   7   11.28    0.50
   0 -10   7   12.41    0.47
 -10  10   7   12.04    0.53
 -10  10   7   13.61    1.62
  10   0   7   15.48    1.96
  10   0   7   11.53    0.56
 -10  10   7   12.90    0.56
 -10  10   7   11.55    0.95
   0 -10   7   12.94    1.11
 -10  10   7   10.97    0.93
  10   0   7   14.13    1.16
 -10  10   7   12.44    1.64
   0 -10   7   11.65    1.74
  10   0   7   12.60    0.50
   3   7  -7   19.03    0.74
   7 -10  -7   18.87    0.76
 -10   3  -7   22.78    1.95
 -10   3  -7   20.26    0.77
   3   7  -7   23.58    1.81
 -10   3  -7   19.29    1.33
   3   7  -7   19.34    1.25
  -7  10   7   20.62    1.26
  -3  -7   7   17.65    1.75
  -7  10   7   18.95    0.76
  -7  10   7   19.73    1.66
  -3  -7   7   18.99    0.75
  -7  10   7   18.82    0.77
  10  -3   7   21.27    1.95
  -3  -7   7   18.83    1.30
  10  -3   7   18.80    0.75
  10  -3   7   18.69    0.78
  10  -3   7   20.77    1.37
   4 -10  -7    5.68    0.28
 -10   6  -7    6.95    1.17
 -10   6  -7    5.26    0.72
 -10   6  -7    5.81    0.38
   6   4  -7    5.76    0.37
   4 -10  -7    5.67    0.31
 -10   6  -7    5.27    0.27
   4 -10  -7    6.89    1.16
   4 -10  -7    4.61    0.61
  -4  10   7    5.68    0.29
  10  -6   7    3.92    1.02
  -4  10   7    6.11    1.10
  10  -6   7    4.63    0.65
  -6  -4   7    6.11    0.80
  -4  10   7    5.82    0.29
  -4  10   7    6.76    0.82
  10  -6   7    5.71    0.29
  -6  -4   7    5.99    0.30
  -6  -4   7    5.48    1.05
  10  -6   7    5.53    0.30
   1 -10  -7   33.74    2.03
   1 -10  -7   36.91    1.38
   1 -10  -7   35.90    2.67
   9   1  -7   35.91    1.36
 -10   9  -7   34.04    2.59
 -10   9  -7   37.45    1.32
 -10   9  -7   34.00    1.34
 -10   9  -7   34.22    1.98
 -10   9  -7   43.72    3.36
   9   1  -7   35.59    2.44
 -10   9  -7   39.08    2.44
   9   1  -7   39.76    1.94
 -10   9  -7   36.67    1.33
  -9  -1   7   37.80    2.48
  -9  -1   7   36.01    1.35
  -1  10   7   37.24    1.99
  10  -9   7   35.70    1.35
  -1  10   7   34.46    2.48
  -9  -1   7   35.37    1.90
  -1  10   7   35.68    1.33
  -1  10   7   36.12    1.34
   2   9  -7    2.13    0.51
 -11   2  -7    1.41    0.79
   2   9  -7    0.40    0.66
   2   9  -7    1.37    0.16
 -11   2  -7    0.92    0.36
 -11   2  -7    1.59    0.16
 -11   2  -7    1.23    0.12
   9 -11  -7    1.30    0.14
   2   9  -7    1.31    0.08
  11  -2   7    1.37    0.14
  11  -2   7    1.13    0.39
  -9  11   7    1.65    0.44
  -9  11   7    1.40    0.76
  -2  -9   7    0.63    0.81
  -9  11   7    1.36    0.15
  11  -2   7    1.19    0.16
  -9  11   7    1.35    0.43
  -9  11   7    0.69    0.72
  -2  -9   7    1.50    0.14
  11  -2   7    2.59    1.02
  -9  11   7    1.32    0.15
  -9  11   7    1.47    0.16
  -2  -9   7    0.64    0.26
   6 -11  -7    1.66    0.42
 -11   5  -7    1.64    0.45
   5   6  -7    0.94    0.72
   5   6  -7    1.16    0.32
   6 -11  -7    2.80    0.82
   6 -11  -7    1.90    0.18
   5   6  -7    1.64    0.16
 -11   5  -7    1.81    0.15
 -11   5  -7    2.50    0.92
   6 -11  -7    2.12    0.16
  -6  11   7    2.12    0.84
  -5  -6   7    0.51    0.71
  -5  -6   7    1.92    0.17
  -6  11   7    1.41    0.39
  11  -5   7    2.12    0.17
  11  -5   7    2.27    0.54
  -6  11   7    1.95    0.17
  11  -5   7    2.01    0.17
  11  -5   7    2.72    1.02
  -6  11   7    2.01    0.17
  -5  -6   7    1.72    0.43
   8   3  -7    2.38    0.81
 -11   8  -7    0.76    0.10
   8   3  -7    0.95    0.14
   3 -11  -7    1.17    0.16
 -11   8  -7    2.00    0.87
   3 -11  -7    1.20    0.12
   3 -11  -7    1.58    0.47
   8   3  -7    0.83    0.31
 -11   8  -7    1.63    0.47
 -11   8  -7    1.23    0.13
   3 -11  -7    1.20    0.74
  -3  11   7    1.15    0.13
  -3  11   7    1.16    0.77
  11  -8   7    1.26    0.13
  -8  -3   7    1.33    0.41
  -3  11   7    0.92    0.12
  11  -8   7    1.09    0.42
  -3  11   7    0.56    0.28
  11  -8   7    0.97    0.12
  -8  -3   7    1.74    0.79
  11  -8   7    0.80    0.83
  -8  -3   7    1.20    0.14
   7   5  -7   14.09    1.28
 -12   7  -7   12.87    0.56
 -12   7  -7   15.35    1.99
   7   5  -7   13.98    0.59
   5 -12  -7   12.95    0.60
   5 -12  -7   13.43    0.57
   7   5  -7   15.82    2.21
 -12   7  -7   14.09    0.58
   5 -12  -7    8.89    1.57
 -12   7  -7   15.16    1.22
   5 -12  -7   12.98    1.14
  -5  12   7   14.30    1.13
  12  -7   7   12.74    0.58
  -5  12   7   13.64    0.58
  12  -7   7   13.42    0.59
  12  -7   7   16.13    1.28
  -7  -5   7   14.28    0.59
  12  -7   7   13.48    1.96
  -7  -5   7   13.46    1.74
  -5  12   7   13.08    0.58
  -7  -5   7   13.09    1.13
  -5  12   7   13.48    1.76
   1   0  -8   22.68    0.98
   1   0  -8   23.31    0.93
  -1   1  -8   23.86    0.99
   0  -1  -8   22.45    1.10
  -1   1  -8   23.81    1.15
   1  -1   8   23.62    1.16
   0   1   8   24.16    1.11
   1  -1   8   24.59    1.00
   2  -2  -8  708.06   24.26
  -2   0  -8  700.66   25.81
   2   0   8  645.06   25.68
  -2   2   8  691.81   24.21
   0  -2   8  697.99   25.08
  -2   3  -8   43.23    2.04
  -1  -2  -8   44.61    2.09
   1   2   8   44.96    2.06
   1   2   8   42.06    1.79
  -3   1   8   44.45    1.61
  -3  -1  -8    6.72    0.54
  -3  -1  -8    6.99    0.28
  -1   4  -8    5.46    0.69
  -1   4  -8    6.59    0.27
  -3  -1  -8    6.11    0.82
  -1   4  -8    6.03    0.46
   4  -3  -8    6.86    0.27
  -3  -1  -8    6.64    0.29
   3   1   8    7.20    0.28
  -4   3   8    7.15    0.49
  -4   3   8    7.26    0.48
   1  -4   8    7.08    0.27
  -4   3   8    6.82    0.37
  -4   3   8    7.57    0.38
   3   1   8    6.28    0.28
   3   1   8    5.66    0.80
  -4   3   8    6.73    0.29
  -4   3   8    6.69    0.28
   1  -4   8    6.76    0.49
   1  -4   8    7.35    0.69
  -4   3   8    6.93    0.29
  -3   2  -8   14.09    0.55
   2   1  -8   14.90    0.54
   1  -3  -8   14.93    0.73
  -3   2  -8   15.00    0.53
   1  -3  -8   14.42    0.89
  -3   2  -8   14.77    0.78
   2   1  -8   15.48    0.66
   2   1  -8   14.14    0.77
  -3   2  -8   14.19    0.98
   2   1  -8   15.52    0.53
   1  -3  -8   15.31    0.56
  -1   3   8   13.15    0.86
  -1   3   8   14.85    0.55
   3  -2   8   14.92    0.55
  -1   3   8   14.84    0.73
   3  -2   8   12.69    0.96
  -2  -1   8   15.00    0.53
  -2  -1   8   15.04    0.66
  -2  -1   8   15.77    0.79
   3  -2   8   15.17    0.53
  -1   3   8   15.13    0.55
   3  -2   8   14.78    0.79
  -3   5  -8  100.70    4.21
  -2  -3  -8  101.04    4.31
  -3   5  -8   92.13    4.15
   2   3   8   98.28    4.21
  -5   2   8  101.05    3.83
  -2   6  -8  155.41    6.18
  -4  -2  -8  154.36    6.35
   2  -6   8  152.34    6.19
  -6   4   8  148.02    5.74
   4   2   8  160.23    6.34
  -6   4   8  149.98    5.98
   1   3  -8    1.93    0.37
  -4   1  -8    1.45    0.40
   3  -4  -8    2.02    0.24
   1   3  -8    1.72    0.25
   3  -4  -8    1.65    0.11
   1   3  -8    1.70    0.09
  -4   1  -8    2.55    0.45
   3  -4  -8    1.89    0.33
  -4   1  -8    1.80    0.11
  -4   1  -8    1.72    0.10
   1   3  -8    1.87    0.09
   3  -4  -8    1.70    0.10
   4  -1   8    2.20    0.48
   4  -1   8    1.65    0.10
  -3   4   8    1.66    0.23
  -3   4   8    1.26    0.28
  -3   4   8    1.82    0.11
  -1  -3   8    1.97    0.29
   4  -1   8    1.42    0.26
  -1  -3   8    1.70    0.08
  -1  -3   8    1.63    0.09
  -1  -3   8    1.58    0.37
   4  -1   8    1.88    0.11
  -3   4   8    1.50    0.11
  -4   4  -8  475.62   17.02
   0  -4  -8  451.62   16.91
   4   0  -8  473.77   16.56
   4  -4   8  501.86   17.09
  -4   0   8  468.47   16.54
   0   4   8  477.04   16.90
   7  -3  -8    0.28    0.06
  -4   7  -8    0.15    0.06
   7  -3  -8    0.23    0.05
  -4   7  -8    0.73    0.44
  -4   7  -8    0.17    0.05
  -3  -4  -8    0.18    0.18
  -4   7  -8    0.33    0.43
  -4   7  -8    0.20    0.16
  -4   7  -8    0.20    0.04
  -4   7  -8    0.20    0.16
  -3  -4  -8    0.31    0.44
  -7   3   8   -0.05    0.22
   3   4   8    0.34    0.36
  -7   3   8    0.12    0.04
  -7   3   8    0.36    0.16
   3   4   8    0.12    0.05
   3   4   8    0.21    0.18
   4  -7   8    0.17    0.05
   3   4   8    0.13    0.04
  -7   3   8    0.14    0.06
  -5  -3  -8    2.73    0.47
   8  -5  -8    3.68    0.19
  -3   8  -8    3.60    0.19
  -5  -3  -8    3.96    0.19
  -5  -3  -8    2.46    0.75
  -3   8  -8    3.67    0.17
  -5  -3  -8    3.60    0.22
  -3   8  -8    4.04    0.83
  -3   8  -8    4.02    0.58
   3  -8   8    3.63    0.17
   3  -8   8    3.88    0.19
   3  -8   8    3.15    0.75
  -8   5   8    4.02    0.23
  -8   5   8    3.64    0.20
   5   3   8    4.19    0.19
   3  -8   8    2.33    0.41
   5   3   8    3.29    0.80
   5   3   8    3.50    0.22
   5   3   8    3.43    0.50
  -5   0  -8   35.18    1.69
   0   5  -8   38.37    1.96
   0   5  -8   35.01    1.60
  -5   0  -8   35.50    2.08
   0  -5   8   33.69    1.92
   5   0   8   35.33    1.70
  -5   5   8   33.16    1.70
  -5   5   8   35.69    1.77
  -5   5   8   34.95    1.50
   0  -5   8   35.13    1.62
  -5   5   8   35.73    1.49
   5   0   8   33.37    2.05
  -5   3  -8   12.96    1.07
   2  -5  -8   13.34    0.52
   3   2  -8   12.61    0.49
  -5   3  -8   13.94    0.49
   2  -5  -8   12.73    0.75
  -5   3  -8   12.91    0.50
   2  -5  -8   14.04    0.99
  -5   3  -8   12.82    0.81
   3   2  -8   12.81    0.90
   2  -5  -8   13.04    0.50
   3   2  -8   12.91    0.71
  -3  -2   8   11.78    0.88
   5  -3   8   14.29    1.14
   5  -3   8   13.08    0.50
  -2   5   8   12.15    0.72
  -3  -2   8   13.79    0.50
  -3  -2   8   13.00    0.46
   5  -3   8   12.73    0.49
  -2   5   8   13.04    0.51
  -3  -2   8   13.50    0.72
  -2   5   8   13.75    0.97
  -2   5   8   13.13    0.51
  -3  -2   8   13.36    0.46
  -5   6  -8    0.26    0.31
  -5   6  -8    0.05    0.03
  -1  -5  -8    0.14    0.06
   6  -1  -8    0.00    0.04
  -5   6  -8   -0.12    0.10
   6  -1  -8    0.04    0.22
  -1  -5  -8    0.31    0.20
  -1  -5  -8   -0.28    0.32
  -5   6  -8   -0.01    0.34
   6  -1  -8    0.00    0.07
  -5   6  -8    0.01    0.11
  -5   6  -8    0.05    0.03
   1   5   8    0.06    0.04
   1   5   8   -0.07    0.13
   1   5   8    0.01    0.04
  -6   1   8   -0.01    0.04
   1   5   8   -0.31    0.32
   1   5   8    0.04    0.04
  -6   1   8    0.29    0.31
  -6   1   8    0.14    0.10
  -4  -5  -8   73.24    3.38
   9  -4  -8   79.79    3.11
  -5   9  -8   77.98    3.32
  -5   9  -8   81.67    3.95
  -5   9  -8   77.09    3.98
  -5   9  -8   70.99    3.30
  -4  -5  -8   76.67    4.06
   9  -4  -8   76.09    3.75
  -9   4   8   74.96    3.47
   4   5   8   76.32    3.91
  -9   4   8   72.95    3.05
   4   5   8   74.76    3.30
  -4  10  -8    9.58    0.45
  -4  10  -8    9.53    0.40
  -4  10  -8   10.64    0.92
  -6  -4  -8   10.22    0.47
  -6  -4  -8    7.17    0.89
  10  -6  -8    9.98    0.52
  -4  10  -8   12.41    1.56
  -6  -4  -8    8.32    1.47
   4 -10   8    9.40    1.45
 -10   6   8   10.56    0.43
 -10   6   8    9.88    1.22
 -10   6   8   10.14    0.79
   6   4   8   10.93    1.56
   4 -10   8   10.21    0.43
   6   4   8   10.02    0.46
 -10   6   8   10.44    0.47
   4 -10   8   11.02    0.95
   4 -10   8    9.77    0.40
   6   4   8   10.99    0.41
   6   4   8   10.26    0.93
  -1   7  -8   17.99    1.47
  -1   7  -8   18.25    1.12
  -1   7  -8   19.11    0.71
   7  -6  -8   19.60    0.74
  -6  -1  -8   21.65    1.68
  -6  -1  -8   19.51    0.73
  -6  -1  -8   20.26    0.76
  -1   7  -8   19.20    0.71
  -7   6   8   19.77    0.76
  -7   6   8   19.86    1.04
  -7   6   8   20.39    1.33
   6   1   8   18.40    0.75
   1  -7   8   19.16    1.17
   1  -7   8   19.10    0.71
  -7   6   8   18.34    1.28
   1  -7   8   19.87    0.72
   6   1   8   21.76    1.67
   1  -7   8   17.67    1.49
   6   1   8   21.09    0.73
  -7   6   8   19.73    1.04
  -7   6   8   19.03    0.78
  -7   6   8   20.47    0.77
  -6   2  -8  148.77    5.97
   4  -6  -8  139.58    5.61
  -2  -4   8  137.44    5.68
  -4   6   8  142.71    5.59
   6  -2   8  147.23    5.96
   5   1  -8    0.88    0.09
   1  -6  -8    0.67    0.20
  -6   5  -8    0.65    0.07
   5   1  -8    0.95    0.34
  -6   5  -8    0.54    0.38
   1  -6  -8    0.81    0.10
   1  -6  -8    1.38    0.50
  -6   5  -8    0.60    0.08
   5   1  -8    1.27    0.26
  -6   5  -8    0.68    0.24
   6  -5   8    0.76    0.09
   6  -5   8    0.68    0.42
  -5  -1   8    0.76    0.05
  -1   6   8    0.78    0.09
   6  -5   8    0.57    0.20
  -5  -1   8    0.55    0.19
  -1   6   8    0.14    0.33
  -5  -1   8    0.68    0.04
   6  -5   8    0.64    0.07
  -1   6   8    0.75    0.09
  -5  -1   8    0.69    0.08
  -1   6   8    0.68    0.22
  -5  -1   8    0.63    0.34
  -6   8  -8   34.40    1.81
  -6   8  -8   32.35    2.24
  -6   8  -8   32.74    1.24
   8  -2  -8   33.53    1.26
   8  -2  -8   33.45    1.21
  -6   8  -8   33.60    1.78
  -6   8  -8   34.39    1.22
  -2  -6  -8   34.47    1.43
  -6   8  -8   34.19    1.21
  -2  -6  -8   36.46    2.41
  -2  -6  -8   32.56    1.81
   8  -2  -8   36.32    1.93
   8  -2  -8   34.88    2.52
  -6   8  -8   34.78    2.31
  -8   2   8   36.02    1.87
  -8   2   8   35.69    1.28
   2   6   8   36.21    1.79
   2   6   8   34.87    1.23
   6  -8   8   34.52    1.25
   2   6   8   37.67    2.29
  -8   2   8   33.18    1.21
   2   6   8   32.96    1.26
   2   6   8   34.47    1.23
  -6  11  -8    0.10    0.06
  -6  11  -8    0.34    0.73
  11  -5  -8    0.29    0.07
  -5  -6  -8    0.13    0.22
  -6  11  -8    0.92    0.77
  -5  -6  -8    0.03    0.72
  -6  11  -8    0.12    0.17
  11  -5  -8    0.55    0.24
  11  -5  -8    0.23    0.47
  -6  11  -8    0.19    0.05
  -5  -6  -8    0.09    0.07
  11  -5  -8    0.07    0.07
  -6  11  -8    0.07    0.05
  -6  11  -8    0.07    0.22
   5   6   8    0.09    0.05
 -11   5   8    0.33    0.22
   6 -11   8    0.19    0.06
 -11   5   8    0.25    0.06
 -11   5   8    0.30    0.56
   5   6   8    0.09    0.06
   5   6   8   -0.21    0.72
 -11   5   8    0.13    0.08
   5   6   8    0.23    0.06
   5   6   8    0.22    0.24
  -7  -2  -8   20.43    1.38
  -2   9  -8   22.18    1.33
  -2   9  -8   19.75    0.77
  -2   9  -8   16.82    1.65
  -7  -2  -8   20.46    0.78
  -7  -2  -8   21.36    1.93
   9  -7  -8   21.17    0.80
  -7  -2  -8   22.02    0.83
  -2   9  -8   20.01    0.76
  -9   7   8   21.58    0.83
  -9   7   8   20.56    0.83
   7   2   8   20.00    0.82
   2  -9   8   21.07    0.78
  -9   7   8   20.75    1.18
   2  -9   8   21.07    1.35
   7   2   8   22.23    0.78
   7   2   8   22.14    1.38
  -9   7   8   21.48    1.57
   2  -9   8   19.04    1.77
   2  -9   8   19.88    0.77
  -9   7   8   21.03    0.80
  -9   7   8   22.31    1.59
  -9   7   8   21.90    1.19
   7   2   8   22.72    1.92
  -7   1  -8    1.00    0.51
   1   6  -8    0.63    0.07
  -7   1  -8    0.41    0.06
   6  -7  -8    0.44    0.07
  -7   1  -8    0.43    0.23
   1   6  -8    0.63    0.44
  -7   1  -8    0.43    0.09
   1   6  -8    0.51    0.18
   7  -1   8   -0.04    0.44
  -6   7   8    0.36    0.18
  -6   7   8   -0.03    0.25
   7  -1   8    0.47    0.07
  -1  -6   8    0.32    0.37
  -1  -6   8    0.48    0.06
   7  -1   8    0.41    0.20
   7  -1   8    0.56    0.08
  -1  -6   8    0.26    0.16
  -6   7   8    0.63    0.09
  -6   7   8    1.13    0.42
  -6   7   8    0.55    0.09
  -6   7   8    0.36    0.17
  -7   4  -8   59.42    2.59
  -7   4  -8   56.91    3.02
   3  -7  -8   59.83    2.52
   4   3  -8   61.91    2.48
   4   3  -8   56.10    2.79
   3  -7  -8   56.02    2.88
  -4  -3   8   58.76    2.48
   7  -4   8   62.79    3.16
  -3   7   8   58.25    2.87
  -3   7   8   61.68    2.50
  -4  -3   8   57.48    2.84
   7   0  -8   42.05    1.44
   7   0  -8   39.82    1.50
   0  -7  -8   41.18    1.52
   0  -7  -8   39.63    2.03
  -7   7  -8   40.47    1.49
  -7   7  -8   41.44    2.04
   7   0  -8   43.51    1.88
  -7   7  -8   43.47    2.56
   0  -7  -8   43.34    2.58
   7   0  -8   42.19    2.25
   0   7   8   41.82    1.48
  -7   0   8   40.75    1.86
  -7   0   8   42.74    2.26
   0   7   8   40.90    1.50
   0   7   8   40.99    1.99
   0   7   8   39.70    1.48
   7  -7   8   42.90    1.50
   0   7   8   45.95    2.53
  -3  -7  -8    1.19    0.83
  -7  10  -8    0.06    0.58
  -7  10  -8    0.32    0.21
  -7  10  -8    0.48    0.09
  10  -3  -8   -0.01    0.42
  -3  -7  -8    0.43    0.10
  10  -3  -8    0.29    0.06
  -7  10  -8    0.38    0.06
  -7  10  -8    0.41    0.61
  -3  -7  -8    0.24    0.24
  10  -3  -8    0.17    0.06
  -7  10  -8    0.27    0.06
  -7  10  -8    0.34    0.20
  10  -3  -8    0.53    0.21
   3   7   8    0.07    0.58
 -10   3   8    0.27    0.06
 -10   3   8    0.22    0.07
   3   7   8    0.37    0.06
 -10   3   8    0.76    0.55
   3   7   8    0.34    0.06
   3   7   8    0.20    0.21
   7 -10   8    0.34    0.08
   3   7   8    0.36    0.09
 -10   3   8    0.64    0.23
  -8  -3  -8   16.89    2.21
  -8  -3  -8   22.01    0.84
  11  -8  -8   20.32    0.79
  -3  11  -8   19.65    0.81
  -8  -3  -8   17.99    1.43
  -8  -3  -8   20.10    0.76
  -3  11  -8   18.90    1.36
  -3  11  -8   19.86    0.75
  -3  11  -8   20.59    1.98
   3 -11   8   19.52    0.76
 -11   8   8   20.08    0.82
 -11   8   8   19.65    1.73
   8   3   8   22.57    2.11
 -11   8   8   19.88    0.83
   8   3   8   19.50    0.83
   8   3   8   19.75    1.42
   3 -11   8   19.11    2.25
 -11   8   8   19.28    1.25
   3 -11   8   20.33    0.78
   8   3   8   21.72    0.76
 -11   8   8   19.98    0.79
   0   8  -8   20.41    0.76
   0   8  -8   20.69    1.27
  -8   0  -8   18.31    1.31
   8  -8  -8   20.40    0.79
   0   8  -8   21.63    1.72
  -8   0  -8   20.39    0.77
  -8   0  -8   22.70    1.89
  -8   0  -8   20.39    0.80
   0   8  -8   19.62    0.74
   8   0   8   22.83    1.40
   8   0   8   18.74    0.80
   0  -8   8   19.72    0.76
  -8   8   8   20.56    1.52
   8   0   8   20.35    1.80
   0  -8   8   23.23    1.87
   0  -8   8   20.81    0.74
  -8   8   8   20.72    0.80
  -8   8   8   22.79    1.64
   0  -8   8   20.11    1.30
  -8   8   8   19.75    1.16
  -8   8   8   19.48    1.16
   8   0   8   20.88    0.77
  -8   8   8   20.65    0.79
  -8   8   8   21.53    0.82
   3   5  -8    1.99    0.13
   5  -8  -8    1.73    0.58
   5  -8  -8    1.65    0.14
  -8   3  -8    1.72    0.62
   5  -8  -8    2.07    0.14
  -8   3  -8    2.03    0.16
  -8   3  -8    1.77    0.17
  -8   3  -8    2.49    0.47
   5  -8  -8    1.61    0.37
  -5   8   8    1.84    0.14
   8  -3   8    2.37    0.67
  -3  -5   8    1.80    0.13
  -3  -5   8    1.10    0.27
  -5   8   8    1.92    0.14
  -3  -5   8    2.15    0.62
   8  -3   8    1.66    0.36
  -5   8   8    1.62    0.31
  -5   8   8    1.64    0.47
   8  -3   8    2.01    0.14
   8  -3   8    2.03    0.15
   6   2  -8   29.01    1.46
  -8   6  -8   30.84    2.10
   6   2  -8   28.49    1.06
   2  -8  -8   28.84    1.09
   2  -8  -8   31.95    2.23
   6   2  -8   30.26    1.88
  -8   6  -8   29.35    1.04
   2  -8  -8   27.80    1.04
  -6  -2   8   28.78    1.47
   8  -6   8   27.62    1.05
  -6  -2   8   23.96    1.74
  -2   8   8   30.28    1.55
  -2   8   8   27.60    1.06
   8  -6   8   29.06    1.07
   8  -6   8   31.95    2.17
  -6  -2   8   28.74    1.07
   8  -6   8   30.31    1.63
  -2   8   8   28.26    1.06
  -2   8   8   29.04    1.94
   9  -1  -8    0.04    0.15
  -8   9  -8    0.03    0.04
  -8   9  -8   -0.50    0.55
  -8   9  -8   -1.04    0.47
  -1  -8  -8    0.01    0.15
  -1  -8  -8    0.01    0.06
   9  -1  -8    0.03    0.03
  -1  -8  -8   -0.95    0.62
  -8   9  -8    0.06    0.04
  -8   9  -8    0.01    0.04
   9  -1  -8    0.04    0.06
   9  -1  -8    0.18    0.42
  -8   9  -8    0.10    0.21
  -8   9  -8   -0.10    0.21
  -9   1   8   -0.69    0.47
   1   8   8    0.04    0.05
  -9   1   8    0.08    0.14
   1   8   8    0.02    0.17
   1   8   8    0.05    0.06
  -9   1   8    0.05    0.03
   1   8   8   -0.06    0.04
   1   8   8   -0.19    0.54
  -9   1   8    0.02    0.06
   8  -9   8    0.19    0.07
  -1  10  -8    0.14    0.05
  10  -9  -8    0.11    0.06
  -9  -1  -8   -0.29    0.66
  -1  10  -8    0.16    0.06
  -1  10  -8    0.22    0.22
  -9  -1  -8    0.05    0.18
  -9  -1  -8    0.13    0.07
  -1  10  -8    0.75    0.67
   9   1   8   -0.73    0.68
 -10   9   8   -0.05    0.12
   9   1   8    0.04    0.20
 -10   9   8    0.14    0.07
   1 -10   8    0.09    0.05
   9   1   8    0.10    0.05
 -10   9   8    0.14    0.07
   1 -10   8    0.79    0.67
 -10   9   8   -0.08    0.54
 -10   9   8   -0.04    0.60
 -10   9   8    0.22    0.18
   9   1   8    0.11    0.07
 -10   9   8    0.11    0.07
   1 -10   8    0.12    0.20
   1 -10   8    0.17    0.05
   2   7  -8   79.08    3.28
  -9   2  -8   73.51    4.00
   2   7  -8   82.14    3.89
  -9   2  -8   75.73    3.39
   2   7  -8   73.25    2.62
   9  -2   8   73.68    3.37
   9  -2   8   76.26    2.68
   9  -2   8   74.46    2.71
  -7   9   8   78.15    3.73
  -7   9   8   79.83    3.24
  -2  -7   8   74.95    3.34
  -2  -7   8   78.98    3.97
  -7   9   8   78.49    3.88
  -7   9   8   74.36    3.25
   9  -2   8   80.94    4.13
   5   4  -8    5.37    0.68
   4  -9  -8    4.25    0.69
   4  -9  -8    4.46    0.25
   5   4  -8    4.73    0.90
  -9   5  -8    4.65    0.67
  -9   5  -8    4.17    0.23
   4  -9  -8    6.13    1.18
  -9   5  -8    4.67    0.23
  -9   5  -8    6.35    1.10
   5   4  -8    4.26    0.23
   4  -9  -8    4.45    0.25
   9  -5   8    4.24    0.95
   9  -5   8    5.13    0.69
  -5  -4   8    5.18    0.96
  -4   9   8    4.55    0.24
  -5  -4   8    4.49    0.24
  -4   9   8    4.35    0.24
  -5  -4   8    4.70    0.65
   9  -5   8    4.01    0.23
  -9   8  -8    9.55    0.87
   1  -9  -8    9.63    0.46
  -9   8  -8   10.20    1.51
   8   1  -8    9.59    0.45
   8   1  -8   10.35    1.31
   1  -9  -8   10.32    0.93
  -9   8  -8   10.03    0.44
   1  -9  -8   12.24    1.65
   8   1  -8   10.51    0.81
  -9   8  -8   10.82    0.42
  -1   9   8   10.94    1.50
  -8  -1   8    9.68    0.79
  -1   9   8   10.29    0.91
  -8  -1   8    9.68    0.44
  -1   9   8    9.64    0.44
  -1   9   8   10.22    0.43
   9  -8   8    9.92    0.45
  -8  -1   8    9.96    1.28
  11  -2  -8   44.49    2.14
  -9  11  -8   44.11    3.10
  -2  -9  -8   41.58    1.60
  -9  11  -8   42.97    1.52
  11  -2  -8   41.42    1.49
  -2  -9  -8   46.37    3.29
  -9  11  -8   40.08    1.55
  11  -2  -8   40.75    1.58
  11  -2  -8   47.42    2.80
  -9  11  -8   42.96    3.18
  -2  -9  -8   39.75    2.38
  -9  11  -8   44.21    1.52
  -9  11  -8   37.73    2.26
  -9  11  -8   44.82    2.55
 -11   2   8   43.25    2.75
   9 -11   8   41.68    1.57
   2   9   8   42.20    1.52
   2   9   8   45.56    3.05
   2   9   8   40.85    1.56
 -11   2   8   40.48    1.49
 -11   2   8   42.29    2.13
   2   9   8   43.36    1.51
 -11   2   8   43.81    1.58
   1   9  -8    3.10    0.18
 -10   1  -8    2.29    0.94
 -10   1  -8    2.95    0.60
 -10   1  -8    2.99    0.18
   1   9  -8    2.76    0.14
 -10   1  -8    2.90    0.21
   9 -10  -8    2.96    0.20
  10  -1   8    2.90    0.18
  -1  -9   8    2.81    0.14
  10  -1   8    1.48    0.86
  -1  -9   8    1.50    1.29
  10  -1   8    3.40    0.68
  -9  10   8    3.54    0.94
  -9  10   8    2.89    0.85
  -9  10   8    3.13    0.22
  -1  -9   8    2.75    0.20
  10  -1   8    2.67    0.22
  -9  10   8    3.34    0.57
  -9  10   8    3.28    0.22
  -9  10   8    3.00    0.51
  -9  10   8    2.94    0.20
   6 -10  -8    4.56    0.63
   6 -10  -8    6.23    0.30
 -10   4  -8    5.67    0.29
   6 -10  -8    5.12    1.05
 -10   4  -8    5.66    1.12
   4   6  -8    5.85    0.29
 -10   4  -8    7.02    0.31
   4   6  -8    5.61    1.08
 -10   4  -8    4.95    0.71
   6 -10  -8    6.06    0.32
   4   6  -8    7.72    0.89
  -6  10   8    6.30    1.08
  10  -4   8    7.19    0.92
  10  -4   8    6.21    0.31
  10  -4   8    5.21    1.24
  -6  10   8    6.17    0.76
  -4  -6   8    5.74    0.75
  -6  10   8    6.03    0.31
  10  -4   8    5.80    0.31
  -4  -6   8    6.30    0.30
  -6  10   8    5.83    0.31
  -4  -6   8    6.20    1.10
   3 -10  -8    0.59    0.58
   3 -10  -8   -0.20    0.08
   7   3  -8   -0.01    0.05
   7   3  -8    0.04    0.17
 -10   7  -8    0.02    0.05
   3 -10  -8    0.00    0.04
 -10   7  -8   -0.17    0.55
 -10   7  -8    0.08    0.06
 -10   7  -8   -0.02    0.16
   3 -10  -8    0.03    0.06
   7   3  -8    0.24    0.50
  -3  10   8    0.14    0.07
  -3  10   8    0.05    0.16
  10  -7   8   -0.12    0.17
  -3  10   8    0.02    0.05
  10  -7   8    0.00    0.05
  10  -7   8   -0.01    0.05
  -3  10   8    0.31    0.57
  -7  -3   8    0.10    0.06
  -7  -3   8    0.89    0.59
  10  -7   8   -0.30    0.62
  -7  -3   8    0.08    0.17
  10   0  -8    2.86    0.52
 -10  10  -8    3.20    0.67
 -10  10  -8    3.33    1.13
  10   0  -8    4.03    0.98
 -10  10  -8    3.11    0.20
 -10  10  -8    3.06    0.19
   0 -10  -8    3.30    1.12
 -10  10  -8    3.02    0.21
  10   0  -8    3.60    0.24
 -10  10  -8    4.77    0.80
   0 -10  -8    3.32    0.25
   0 -10  -8    3.08    0.65
 -10  10  -8    1.45    1.02
   0  10   8    3.34    0.20
   0  10   8    3.05    0.22
 -10   0   8    3.03    0.53
 -10   0   8    2.87    0.90
  10 -10   8    3.24    0.23
 -10   0   8    2.96    0.22
   0  10   8    2.69    0.98
   0  10   8    3.00    0.60
 -10   0   8    3.53    0.15
 -11   3  -8    0.85    0.10
 -11   3  -8    0.60    0.84
   8 -11  -8    0.55    0.09
   3   8  -8    0.81    0.34
   3   8  -8    0.62    0.72
   3   8  -8    0.85    0.11
 -11   3  -8    0.87    0.12
 -11   3  -8    1.23    0.43
  11  -3   8    1.00    0.12
  -3  -8   8    0.57    0.67
  11  -3   8    0.83    0.13
  -3  -8   8    1.21    0.41
  -8  11   8    0.89    0.13
  -3  -8   8    0.80    0.11
  -8  11   8    0.95    0.14
  -8  11   8    0.82    0.72
  11  -3   8    1.16    0.39
  -8  11   8    0.88    0.33
  11  -3   8    0.66    0.80
  -8  11   8    2.74    0.99
  -8  11   8    0.76    0.11
  -8  11   8    1.47    0.38
   6   5  -8   39.77    1.48
   5 -11  -8   40.09    1.51
   5 -11  -8   41.34    2.81
 -11   6  -8   37.53    2.77
   5 -11  -8   40.09    1.47
 -11   6  -8   37.17    2.14
 -11   6  -8   38.52    1.47
 -11   6  -8   43.08    1.48
   5 -11  -8   38.59    2.14
  -5  11   8   39.74    1.49
  -6  -5   8   41.03    2.15
  -5  11   8   41.89    2.11
  11  -6   8   45.09    3.00
  -6  -5   8   40.36    1.48
  -5  11   8   39.74    1.48
  11  -6   8   40.90    1.49
  -5  11   8   42.04    2.67
  -6  -5   8   37.89    2.68
  11  -6   8   39.32    1.49
  11  -6   8   43.55    2.27
   9   2  -8   10.82    0.51
   2 -11  -8   10.73    0.53
 -11   9  -8    9.87    0.98
   9   2  -8   11.38    1.62
 -11   9  -8   12.11    0.49
 -11   9  -8   10.69    1.66
   2 -11  -8   10.86    1.04
   9   2  -8   12.02    0.97
 -11   9  -8   10.64    0.49
   2 -11  -8   13.41    1.97
  -9  -2   8   11.02    0.51
  11  -9   8   11.63    0.52
  -9  -2   8   12.83    1.65
  -2  11   8   12.22    1.04
  -2  11   8   11.45    0.49
  -2  11   8   11.47    1.66
  -2  11   8   11.09    0.50
  -9  -2   8   10.96    0.95
   0   0  -9   12.43    0.67
   0   0  -9   11.95    0.42
   0   0  -9   11.72    0.44
   0   0  -9   11.12    0.53
   0   0   9   11.40    0.53
   0   0   9   11.76    0.42
   0   0   9   11.68    0.43
   0   0   9   11.06    0.64
  -1   2  -9   45.05    2.01
  -1  -1  -9   46.78    2.09
   1  -2   9   46.99    2.05
   1   1   9   46.19    2.06
   1  -2  -9   35.08    1.49
  -2   1  -9   34.59    1.67
   1   1  -9   35.02    1.44
   1   1  -9   35.65    1.45
  -1   2   9   32.78    1.48
   2  -1   9   33.52    1.66
  -2   4  -9    3.48    0.41
  -2   4  -9    3.67    0.59
  -2  -2  -9    2.82    0.40
  -2  -2  -9    3.70    0.18
  -2   4  -9    3.79    0.17
  -2  -2  -9    3.68    0.18
  -2   4  -9    4.21    0.38
  -2   4  -9    4.53    0.66
  -2  -2  -9    3.01    0.60
   4  -2  -9    3.71    0.17
   2   2   9    3.86    0.18
  -4   2   9    3.90    0.17
  -4   2   9    3.77    0.22
   2  -4   9    3.97    0.17
   2   2   9    2.96    0.38
  -4   2   9    3.88    0.18
   2   2   9    3.54    0.18
  -4   2   9    4.00    0.29
   2   2   9    5.37    0.75
   3  -3  -9    9.86    0.46
   3  -3  -9   10.24    0.38
  -3   0  -9    9.71    0.38
   0   3  -9   10.10    0.35
   3  -3  -9    9.80    0.39
   0   3  -9   10.30    0.58
  -3   0  -9    9.13    0.62
  -3   0  -9   10.39    0.38
   0   3  -9   10.47    0.76
  -3   0  -9   10.08    0.86
   3  -3  -9   10.63    0.58
   0   3  -9    9.28    0.37
   3   0   9   10.30    0.39
   3   0   9    9.32    0.38
   3   0   9    9.57    0.84
   0  -3   9    9.14    0.35
  -3   3   9    9.78    0.47
  -3   3   9    9.40    0.56
   0  -3   9   10.62    0.59
  -3   3   9    9.77    0.38
  -3   3   9   10.06    0.38
   0  -3   9    9.70    0.37
   0  -3   9    8.40    0.71
   3   0   9    9.49    0.62
   0  -3  -9   17.13    0.90
  -3   3  -9   18.56    0.63
  -3   3  -9   19.37    0.95
   3   0  -9   18.30    0.66
   0  -3  -9   16.96    1.11
   0  -3  -9   18.24    0.67
  -3   3  -9   15.94    1.14
  -3   3  -9   17.44    0.66
   3  -3   9   19.95    0.98
   3  -3   9   19.76    1.24
  -3   0   9   17.99    0.74
   0   3   9   18.27    0.66
   0   3   9   18.11    0.66
   3  -3   9   17.99    0.67
  -3   0   9   17.11    0.84
   0   3   9   18.27    0.66
  -3   0   9   17.70    0.64
  -3   0   9   18.47    0.69
   0   3   9   16.72    1.09
   0   3   9   17.62    0.90
  -3   6  -9  125.56    5.30
  -3  -3  -9  126.24    5.45
   6  -3  -9  128.80    4.79
  -3   6  -9  119.73    5.30
  -6   3   9  130.14    4.82
   3   3   9  134.99    5.44
  -4  -1  -9   20.42    1.48
   5  -4  -9   20.20    0.75
  -1   5  -9   21.05    1.08
  -4  -1  -9   20.39    0.75
  -4  -1  -9   20.79    0.76
  -1   5  -9   21.20    0.71
  -1   5  -9   19.36    0.73
  -1   5  -9   20.64    1.35
  -5   4   9   18.76    1.09
  -5   4   9   20.07    0.75
  -5   4   9   22.26    0.92
  -5   4   9   20.54    0.93
   1  -5   9   19.67    1.08
   1  -5   9   20.54    0.74
   4   1   9   19.29    0.76
   1  -5   9   20.03    0.71
   4   1   9   20.61    1.47
  -5   4   9   20.77    0.77
  -5   4   9   20.25    0.76
   1  -5   9   19.16    1.33
   4   1   9   21.13    0.75
  -5   4   9   21.05    1.09
   2   2  -9   10.29    0.37
  -4   2  -9   10.62    0.38
  -4   2  -9    9.65    0.86
  -4   2  -9    9.69    0.39
   2  -4  -9   10.42    0.41
   2   2  -9   10.77    0.56
   2   2  -9   10.47    0.71
   2  -4  -9   10.03    0.74
  -4   2  -9   10.48    0.67
   2  -4  -9    9.93    0.57
  -2   4   9    9.71    0.73
   4  -2   9   10.42    0.40
  -2  -2   9    9.61    0.55
   4  -2   9   10.13    0.39
   4  -2   9   10.05    0.90
  -2  -2   9    9.10    0.70
  -2   4   9   10.11    0.40
  -2  -2   9    9.85    0.37
  -2   4   9    9.64    0.40
   4  -2   9    9.96    0.66
  -2   4   9    9.49    0.56
  -2  -2   9   10.17    0.38
  -1  -4  -9   72.19    3.41
  -4   5  -9   72.52    3.38
   5  -1  -9   74.16    2.91
  -4   5  -9   74.85    3.42
   1   4   9   73.93    3.36
  -5   1   9   75.97    2.95
  -4   8  -9    1.19    0.08
  -4   8  -9    1.02    0.12
   8  -4  -9    0.52    0.35
  -4   8  -9    0.55    0.57
   8  -4  -9    1.00    0.10
  -4  -4  -9    0.32    0.49
  -4   8  -9    0.93    0.07
   8  -4  -9    1.52    0.27
  -4  -4  -9    1.40    0.23
  -4  -4  -9    0.84    0.30
   8  -4  -9    1.24    0.12
  -4   8  -9    0.95    0.27
  -4   8  -9    0.77    0.53
  -4   8  -9    1.05    0.30
  -8   4   9    1.11    0.15
   4  -8   9    1.08    0.10
   4   4   9    1.04    0.10
  -8   4   9    1.40    0.26
  -8   4   9    1.12    0.10
  -8   4   9    1.71    0.43
   4   4   9    0.96    0.12
   4   4   9    0.87    0.58
   4   4   9    0.86    0.27
  -5  -2  -9   17.93    0.69
  -2   7  -9   16.92    0.63
  -5  -2  -9   18.03    0.66
   7  -5  -9   18.12    0.67
  -2   7  -9   18.29    1.08
  -5  -2  -9   16.09    1.49
  -2   7  -9   17.09    0.65
  -2   7  -9   17.81    1.41
  -7   5   9   16.91    1.14
   5   2   9   16.44    0.68
  -7   5   9   16.60    0.90
   5   2   9   17.63    1.51
   5   2   9   18.42    1.14
  -7   5   9   17.44    0.67
   5   2   9   18.49    0.66
   2  -7   9   17.22    1.09
  -7   5   9   16.75    0.89
   2  -7   9   17.49    0.65
   2  -7   9   18.15    1.46
  -7   5   9   18.06    0.69
  -7   5   9   17.03    1.14
  -5   1  -9  126.83    5.58
   1   4  -9  133.52    5.38
   4  -5  -9  140.73    5.26
  -4   5   9  139.32    5.24
   5  -1   9  142.72    5.69
  -1  -4   9  138.97    5.45
   4   1  -9   13.78    0.72
   4   1  -9   13.57    0.52
  -5   4  -9   13.55    1.13
  -5   4  -9   14.44    0.50
   1  -5  -9   13.54    0.81
  -5   4  -9   12.86    0.84
   1  -5  -9   11.84    1.02
   1  -5  -9   13.32    0.54
   4   1  -9   12.87    0.90
  -4  -1   9   13.55    0.48
  -4  -1   9   13.41    0.49
  -1   5   9   13.59    0.52
  -4  -1   9   14.17    0.72
  -1   5   9   12.21    0.77
   5  -4   9   13.85    0.53
  -1   5   9   13.52    0.52
  -1   5   9   13.08    1.02
  -4  -1   9   14.15    0.91
   5  -4   9   14.74    0.89
   5  -4   9   13.49    0.50
  -1   5   9   13.48    0.53
   5  -4   9   15.72    1.23
  -5   7  -9    6.37    0.25
  -5   7  -9    5.22    0.89
   7  -2  -9    5.78    0.68
  -2  -5  -9    6.36    1.05
  -2  -5  -9    5.91    0.71
   7  -2  -9    5.76    0.29
   7  -2  -9    6.64    0.46
  -5   7  -9    6.18    0.36
   7  -2  -9    6.48    0.26
  -5   7  -9    6.36    0.25
  -2  -5  -9    6.32    0.31
  -5   7  -9    6.55    1.03
  -5   7  -9    6.87    0.77
   2   5   9    6.34    0.30
   5  -7   9    6.46    0.29
  -7   2   9    6.18    0.33
   2   5   9    6.51    1.01
   2   5   9    6.42    0.63
  -7   2   9    5.62    0.45
  -7   2   9    6.10    0.26
   2   5   9    6.27    0.28
  -7   2   9    6.75    0.77
   2   5   9    6.11    0.27
  10  -5  -9   25.48    1.29
  -5  10  -9   23.81    0.87
  10  -5  -9   26.34    1.69
  -5  10  -9   24.38    1.51
  -5  10  -9   22.50    2.24
  -5  -5  -9   26.21    2.21
  10  -5  -9   23.18    0.90
  -5  10  -9   20.88    1.95
  -5  10  -9   23.03    0.90
  -5  -5  -9   25.16    0.95
  10  -5  -9   24.14    0.94
  -5  10  -9   23.55    0.87
  -5  -5  -9   26.53    1.64
  -5  10  -9   19.43    1.44
   5 -10   9   23.91    0.91
 -10   5   9   23.85    0.94
   5   5   9   23.19    0.94
 -10   5   9   22.77    0.90
 -10   5   9   23.30    1.27
   5   5   9   27.42    2.10
   5   5   9   25.57    0.89
   5   5   9   24.88    1.53
 -10   5   9   23.03    1.65
   5   5   9   25.95    0.89
  -3   9  -9   -0.01    0.04
  -6  -3  -9   -0.05    0.57
  -3   9  -9   -0.03    0.03
  -6  -3  -9    0.04    0.04
   9  -6  -9    0.05    0.04
  -6  -3  -9    0.00    0.15
  -3   9  -9   -0.02    0.51
  -6  -3  -9   -0.01    0.05
  -3   9  -9   -0.17    0.08
  -9   6   9    0.00    0.11
  -9   6   9   -0.04    0.05
   3  -9   9   -0.01    0.04
   6   3   9   -0.01    0.05
  -9   6   9    0.02    0.33
  -9   6   9    0.10    0.14
  -9   6   9    0.24    0.38
   6   3   9    0.37    0.25
  -9   6   9    0.00    0.05
   6   3   9    0.03    0.04
   6   3   9    0.04    0.57
   3  -9   9   -0.09    0.08
  -9   6   9    0.11    0.08
   3  -9   9    0.51    0.48
  -6   0  -9    6.51    0.77
   0   6  -9    4.87    0.21
   0   6  -9    5.56    0.82
   0   6  -9    5.39    0.52
  -6   0  -9    6.14    0.99
  -6   0  -9    5.14    0.24
  -6   0  -9    5.28    0.25
   0   6  -9    5.14    0.21
   6  -6  -9    5.31    0.24
   6   0   9    4.65    0.25
   0  -6   9    4.77    0.21
   0  -6   9    5.82    0.69
  -6   6   9    5.45    0.46
  -6   6   9    5.30    0.28
   0  -6   9    5.37    0.87
  -6   6   9    3.75    0.62
   6   0   9    3.82    0.52
  -6   6   9    5.08    0.25
   0  -6   9    5.04    0.21
  -6   6   9    5.45    0.45
  -6   6   9    5.31    0.72
   6   0   9    5.16    0.94
   6   0   9    5.54    0.24
   3   3  -9   68.80    3.00
   3  -6  -9   69.83    3.08
  -6   3  -9   64.90    3.24
  -6   3  -9   62.75    2.80
  -3  -3   9   59.00    2.94
  -3  -3   9   66.32    2.68
   6  -3   9   71.90    2.87
  -3   6   9   72.80    3.08
   6  -3   9   72.02    3.37
   0  -6  -9    3.60    0.24
   0  -6  -9    2.38    0.60
  -6   6  -9    4.07    0.24
  -6   6  -9    3.06    0.74
  -6   6  -9    3.63    0.51
  -6   6  -9    4.47    0.19
   6   0  -9    3.99    0.21
   6   0  -9    5.62    0.85
   0  -6  -9    4.27    0.54
   6   0  -9    4.31    0.48
   0   6   9    4.79    0.62
   0   6   9    4.34    0.22
   6  -6   9    3.41    0.78
   0   6   9    4.99    0.84
   6  -6   9    3.72    0.54
   6  -6   9    4.27    0.22
   0   6   9    4.30    0.20
   6  -6   9    4.10    0.19
   0   6   9    4.27    0.21
  -6   0   9    4.45    0.22
   9  -3  -9   17.81    0.66
  -3  -6  -9   18.28    2.04
  -6   9  -9   17.50    0.65
  -6   9  -9   16.56    1.19
  -3  -6  -9   17.57    0.72
  -6   9  -9   15.25    1.81
  -6   9  -9   18.12    0.65
   9  -3  -9   17.13    0.71
  -6   9  -9   18.03    1.65
  -6   9  -9   18.09    1.22
   9  -3  -9   18.48    1.01
  -3  -6  -9   17.42    1.26
   9  -3  -9   19.19    1.35
  -6   9  -9   17.48    0.69
   3   6   9   15.85    1.58
  -9   3   9   17.64    1.35
   3   6   9   19.06    1.23
  -9   3   9   17.66    1.02
   3   6   9   18.18    0.67
  -9   3   9   16.89    0.66
   3   6   9   18.15    0.67
  -9   3   9   18.28    0.71
   3   6   9   16.83    0.70
   6  -9   9   17.48    0.69
  -7  -4  -9    0.64    0.32
  -4  11  -9    0.31    0.06
  -4  11  -9   -0.02    0.17
  -4  11  -9    0.08    0.76
  -4  11  -9    0.17    0.06
  11  -7  -9    0.22    0.06
  -7  -4  -9   -0.10    0.77
   4 -11   9    0.45    0.28
   4 -11   9    0.32    0.71
 -11   7   9    0.19    0.06
 -11   7   9    0.09    0.16
 -11   7   9    0.16    0.07
   7   4   9    0.48    0.11
 -11   7   9    0.35    0.23
   4 -11   9    0.27    0.06
   4 -11   9    0.19    0.07
 -11   7   9   -0.15    0.53
 -11   7   9   -0.58    0.50
 -11   7   9    0.17    0.08
   7   4   9    0.16    0.23
   7   4   9   -0.08    0.75
   7   4   9    0.25    0.06
  -1   8  -9   63.26    3.30
  -1   8  -9   61.45    2.76
  -7  -1  -9   63.90    3.51
  -1   8  -9   63.98    2.18
  -7  -1  -9   57.86    2.85
   7   1   9   65.56    2.91
   7   1   9   65.72    3.54
   1  -8   9   61.55    2.83
  -8   7   9   58.72    3.13
  -8   7   9   61.76    2.67
   1  -8   9   62.54    3.39
   7   1   9   66.02    2.20
   7   1   9   58.19    2.23
  -8   7   9   66.18    3.04
  -8   7   9   63.13    2.61
   2   5  -9    0.39    0.04
  -7   2  -9    0.00    0.39
  -7   2  -9    0.24    0.17
   5  -7  -9    0.28    0.18
  -7   2  -9    0.47    0.07
   5  -7  -9    0.44    0.07
  -7   2  -9    0.39    0.06
   5  -7  -9    0.41    0.35
   5  -7  -9    0.39    0.07
  -2  -5   9    0.39    0.04
   7  -2   9    0.42    0.07
   7  -2   9    0.37    0.07
  -2  -5   9    0.37    0.06
  -5   7   9    0.42    0.18
  -5   7   9    0.42    0.07
  -5   7   9    0.97    0.37
   7  -2   9   -0.24    0.36
   7  -2   9    0.48    0.23
  -2  -5   9   -0.02    0.32
  -5   7   9    0.34    0.07
  -2  -5   9    0.51    0.22
  -7   5  -9   21.69    1.68
   2  -7  -9   23.28    0.89
  -7   5  -9   23.76    1.33
   2  -7  -9   23.30    0.86
  -7   5  -9   22.38    0.87
   5   2  -9   23.01    0.87
   2  -7  -9   22.85    1.28
   2  -7  -9   21.97    1.61
   5   2  -9   24.04    1.20
   5   2  -9   24.31    1.53
  -7   5  -9   24.67    0.85
  -5  -2   9   22.53    1.18
  -2   7   9   24.23    0.88
   7  -5   9   26.46    1.84
  -2   7   9   22.98    0.88
   7  -5   9   23.77    0.88
  -2   7   9   23.80    1.27
  -5  -2   9   23.40    1.48
   7  -5   9   22.74    0.86
  -2   7   9   23.76    1.61
  -5  -2   9   23.01    0.87
   7  -5   9   25.13    1.38
  -7   8  -9   14.74    0.57
  -7   8  -9   13.98    1.05
  -7   8  -9   16.36    0.57
   8  -1  -9   14.93    0.91
   8  -1  -9   15.64    0.72
  -7   8  -9   14.73    1.71
  -1  -7  -9   14.19    1.11
  -1  -7  -9   15.69    1.84
  -7   8  -9   14.11    1.07
   8  -1  -9   13.68    1.19
   8  -1  -9   15.29    0.56
  -7   8  -9   15.16    1.72
  -1  -7  -9   14.90    0.63
  -7   8  -9   14.44    0.60
   1   7   9   15.33    0.61
  -8   1   9   14.69    0.91
   1   7   9   15.57    0.60
  -8   1   9   16.31    0.62
   1   7   9   15.23    0.59
  -8   1   9   14.57    0.56
  -8   1   9   15.35    1.24
   7  -8   9   15.16    0.61
   1   7   9   15.41    1.07
   1   7   9   16.28    1.51
  -4  -7  -9    0.92    0.13
  11  -4  -9    1.25    0.33
  11  -4  -9    0.82    0.13
  -7  11  -9    0.64    0.83
  -7  11  -9    0.92    0.48
  11  -4  -9    1.05    0.11
  -7  11  -9    1.01    0.10
  -7  11  -9    0.84    0.11
  -4  -7  -9    1.41    0.48
  -7  11  -9    0.90    0.10
  -4  -7  -9    1.50    0.89
  -7  11  -9    0.49    1.52
  11  -4  -9    0.86    0.58
  -7  11  -9    1.38    0.44
   7 -11   9    0.88    0.13
   4   7   9    1.11    0.80
   4   7   9    0.95    0.17
 -11   4   9    0.98    0.10
   4   7   9    1.04    0.14
   4   7   9    0.68    0.33
   4   7   9    0.91    0.10
 -11   4   9    0.86    0.13
 -11   4   9    0.87    0.29
 -11   4   9    1.11    0.63
  -2  10  -9    5.06    0.24
  -8  -2  -9    5.30    0.30
  -8  -2  -9    5.03    0.80
  -2  10  -9    5.38    0.33
  -8  -2  -9    3.97    1.14
  -2  10  -9    6.93    1.24
  -8  -2  -9    5.10    0.26
  -2  10  -9    5.56    0.80
  10  -8  -9    4.97    0.27
   8   2   9    6.50    0.90
 -10   8   9    5.33    0.92
   8   2   9    5.10    0.30
 -10   8   9    4.63    0.86
   2 -10   9    5.05    0.24
   2 -10   9    5.44    0.80
   2 -10   9    5.53    0.25
   8   2   9    7.71    1.40
 -10   8   9    6.73    0.62
 -10   8   9    5.29    0.28
 -10   8   9    5.03    0.64
 -10   8   9    5.48    0.31
   2 -10   9    6.18    1.26
 -10   8   9    5.17    0.30
   8   2   9    5.69    0.26
  -8   1  -9   16.83    0.70
   7  -8  -9   16.56    0.64
   1   7  -9   15.31    1.43
   1   7  -9   16.26    0.62
   1   7  -9   17.01    1.08
   1   7  -9   15.75    0.59
  -8   1  -9   15.23    1.76
  -8   1  -9   16.66    1.16
  -7   8   9   16.58    0.66
   8  -1   9   16.29    0.68
   8  -1   9   17.11    1.19
  -7   8   9   16.56    0.67
  -1  -7   9   16.70    1.51
  -1  -7   9   16.14    0.59
  -7   8   9   17.59    1.35
   8  -1   9   16.66    1.62
   8  -1   9   16.77    0.64
  -7   8   9   16.55    1.00
  -1  -7   9   15.87    1.09
  -7   8   9   16.12    1.02
  -1  -7   9   15.21    0.61
  -7   8   9   16.05    0.65
  -7   8   9   16.01    1.36
  -8   4  -9   13.33    0.55
   4   4  -9   14.62    0.56
   4   4  -9   15.01    0.93
  -8   4  -9   13.27    0.99
   4  -8  -9   14.26    0.59
  -8   4  -9   14.97    0.56
  -8   4  -9   11.44    1.46
   4   4  -9   13.99    1.21
   4  -8  -9   13.95    1.26
   4  -8  -9   14.46    0.56
   4  -8  -9   13.59    0.92
  -4   8   9   13.50    0.56
  -4   8   9   13.38    1.22
   8  -4   9   13.51    1.00
  -4  -4   9   14.00    1.25
  -4  -4   9   14.56    0.56
   8  -4   9   14.45    0.57
   8  -4   9   13.89    0.56
  -4   8   9   13.96    0.91
  -4  -4   9   13.76    0.92
   8  -4   9   12.02    1.54
  -4   8   9   13.92    0.57
  -8   7  -9   55.84    2.72
   7   1  -9   60.18    2.16
   7   1  -9   61.85    3.04
   1  -8  -9   56.40    3.25
  -8   7  -9   52.08    3.21
   7   1  -9   62.26    2.59
   1  -8  -9   59.72    2.17
   1  -8  -9   58.12    2.75
  -1   8   9   64.70    2.73
   8  -7   9   67.25    3.53
   8  -7   9   61.80    2.16
  -1   8   9   65.90    3.29
  -7  -1   9   58.97    2.99
  -1   8   9   59.88    2.15
   8  -7   9   65.13    2.84
  -7  -1   9   58.34    2.57
  10  -2  -9    4.89    0.22
  -8  10  -9    4.34    0.75
  10  -2  -9    4.62    0.28
  -2  -8  -9    4.77    0.29
  -8  10  -9    4.94    0.23
  -2  -8  -9    4.02    1.13
  -8  10  -9    4.99    0.23
  10  -2  -9    5.50    0.67
  -8  10  -9    4.58    0.26
  -8  10  -9    4.09    1.07
  -8  10  -9    3.41    1.02
  10  -2  -9    4.26    0.86
  -8  10  -9    5.01    0.77
  -2  -8  -9    5.56    0.87
   2   8   9    4.77    0.24
 -10   2   9    4.86    0.27
 -10   2   9    4.52    0.60
   2   8   9    4.93    0.78
 -10   2   9    3.55    0.85
   2   8   9    4.81    0.24
   8 -10   9    4.53    0.27
 -10   2   9    4.57    0.21
   2   8   9    4.54    0.27
   2   8   9    5.60    1.15
   0   9  -9    0.16    0.05
  -9   0  -9   -0.31    0.56
  -9   0  -9    0.26    0.08
   0   9  -9    0.76    0.64
  -9   0  -9    0.38    0.07
   9  -9  -9    0.18    0.07
   0   9  -9    0.15    0.05
  -9   0  -9    0.42    0.24
   0   9  -9    0.17    0.20
   9   0   9    0.11    0.06
  -9   9   9    0.19    0.07
   0  -9   9    0.21    0.06
  -9   9   9    0.19    0.07
   0  -9   9    0.19    0.05
   0  -9   9    0.13    0.19
   9   0   9    0.08    0.19
   9   0   9    0.17    0.06
  -9   9   9    0.26    0.20
  -9   9   9    0.37    0.23
  -9   9   9   -0.03    0.43
   9   0   9    1.23    0.85
   0  -9   9   -0.31    0.60
  -9   9   9    0.39    0.10
  -9   9   9    0.88    0.60
   3   6  -9   36.83    2.57
   6  -9  -9   34.21    1.28
   3   6  -9   33.55    1.98
  -9   3  -9   31.88    1.27
   3   6  -9   34.28    1.24
   6  -9  -9   34.87    1.75
   6  -9  -9   35.12    1.26
  -9   3  -9   35.87    1.90
   6  -9  -9   36.74    2.21
  -9   3  -9   32.32    2.35
  -9   3  -9   37.12    1.40
  -6   9   9   34.54    1.73
  -6   9   9   32.73    2.12
   9  -3   9   33.47    1.26
  -3  -6   9   34.56    2.28
  -3  -6   9   33.40    1.24
   9  -3   9   36.07    1.91
   9  -3   9   35.08    2.46
  -6   9   9   34.45    1.27
   9  -3   9   33.69    1.28
  -6   9   9   33.64    1.26
  -3  -6   9   32.81    1.78
   6   3  -9    1.88    0.59
  -9   6  -9    1.49    0.13
   3  -9  -9    1.41    0.39
  -9   6  -9    1.94    0.69
  -9   6  -9    1.60    0.13
  -9   6  -9    1.43    0.38
   6   3  -9    1.62    0.14
   3  -9  -9    1.64    0.15
   6   3  -9    1.95    0.38
   3  -9  -9    1.67    0.13
   3  -9  -9    1.68    0.73
  -3   9   9    1.95    0.65
  -6  -3   9    1.70    0.66
  -3   9   9    1.63    0.14
   9  -6   9    1.38    0.70
  -6  -3   9    1.67    0.14
   9  -6   9    1.64    0.13
  -3   9   9    1.58    0.14
   9  -6   9    1.40    0.36
  -3   9   9    1.83    0.40
  -6  -3   9    2.11    0.41
   9  -6   9    1.60    0.15
   0  -9  -9    5.44    0.32
  -9   9  -9    5.95    0.27
  -9   9  -9    5.60    1.15
  -9   9  -9    5.89    0.82
  -9   9  -9    5.56    1.15
  -9   9  -9    5.86    0.28
  -9   9  -9    5.78    0.87
   0  -9  -9    6.68    0.94
   0  -9  -9    2.97    0.96
   9   0  -9    5.60    0.31
  -9   9  -9    5.98    0.30
  -9   0   9    5.13    1.17
   0   9   9    5.59    0.32
   9  -9   9    5.71    0.31
   0   9   9    5.58    0.30
  -9   0   9    5.84    0.84
  -9   0   9    5.79    0.23
   0   9   9    5.24    0.72
  -9   0   9    5.50    0.30
   0   9   9    8.16    1.34
   0   9   9    5.53    0.28
 -10   2  -9    0.49    0.08
   2   8  -9    0.52    0.28
   2   8  -9   -0.05    0.60
 -10   2  -9    0.43    0.30
 -10   2  -9    1.42    0.79
 -10   2  -9    0.39    0.09
   2   8  -9    0.53    0.08
   8 -10  -9    0.39    0.08
  -2  -8   9    0.40    0.05
  10  -2   9    0.34    0.10
  10  -2   9   -0.25    0.62
  -8  10   9    0.35    0.09
  -8  10   9    0.44    0.22
  10  -2   9    0.48    0.10
  -2  -8   9    0.23    0.24
  -8  10   9    0.14    0.17
  -2  -8   9    0.39    0.10
  -8  10   9    0.48    0.10
  -2  -8   9   -0.08    0.58
  -8  10   9    0.41    0.56
  -8  10   9    0.48    0.09
  -8  10   9    0.35    0.50
  10  -2   9    0.71    0.32
 -10   5  -9   20.68    0.84
   5   5  -9   23.74    1.36
 -10   5  -9   23.77    0.85
   5   5  -9   24.96    1.83
   5 -10  -9   20.13    1.81
   5 -10  -9   21.45    0.88
 -10   5  -9   24.20    2.03
   5   5  -9   22.85    0.85
   5 -10  -9   23.33    1.41
   5 -10  -9   22.70    0.85
 -10   5  -9   19.05    1.37
  10  -5   9   23.57    1.50
  -5  10   9   21.86    1.34
  10  -5   9   22.86    2.01
  -5  -5   9   23.24    1.40
  -5  -5   9   21.87    0.85
  -5  10   9   23.77    1.79
  -5  -5   9   21.67    1.84
  -5  10   9   22.21    0.86
  10  -5   9   20.05    0.90
  10  -5   9   22.13    0.86
  -5  10   9   21.96    0.86
   2 -10  -9   19.95    1.94
 -10   8  -9   17.19    1.32
   8   2  -9   20.99    1.29
   8   2  -9   20.11    1.76
   8   2  -9   19.57    0.80
   2 -10  -9   19.74    0.83
 -10   8  -9   19.28    0.79
 -10   8  -9   20.68    0.77
 -10   8  -9   21.21    1.96
  10  -8   9   24.30    1.51
  -2  10   9   19.58    1.32
  -8  -2   9   17.65    1.66
  -2  10   9   20.79    0.80
  -8  -2   9   20.75    0.81
  10  -8   9   25.15    2.17
  -2  10   9   19.81    0.79
  -8  -2   9   19.67    1.27
  -2  10   9   23.24    1.93
  10  -8   9   19.72    0.78
  10  -8   9   20.67    0.81
   4   7  -9   -0.12    0.13
 -11   4  -9    1.00    0.78
   4   7  -9   -0.42    0.55
 -11   4  -9    0.36    0.26
 -11   4  -9    0.20    0.06
   4   7  -9    0.11    0.07
 -11   4  -9    0.20    0.07
   7 -11  -9    0.12    0.06
  -7  11   9    0.11    0.07
  -7  11   9    0.68    0.64
  -4  -7   9    0.03    0.63
  11  -4   9   -0.72    0.74
  11  -4   9   -0.04    0.16
  -7  11   9    0.68    0.30
  11  -4   9    0.07    0.06
  11  -4   9    0.11    0.07
  -4  -7   9    0.16    0.19
  -7  11   9    0.13    0.06
  -4  -7   9    0.08    0.06
   4 -11  -9    2.98    0.57
   7   4  -9    5.93    1.16
 -11   7  -9    5.17    0.26
   4 -11  -9    4.73    0.29
   7   4  -9    4.27    0.26
 -11   7  -9    4.94    0.80
   7   4  -9    5.82    0.78
   4 -11  -9    5.77    1.16
 -11   7  -9    4.74    1.11
 -11   7  -9    4.22    0.25
   4 -11  -9    4.83    0.25
  11  -7   9    4.55    0.26
  11  -7   9    4.31    1.15
  -7  -4   9    3.36    0.59
  -7  -4   9    3.96    0.26
  -4  11   9    3.55    0.59
  -4  11   9    3.14    0.92
  11  -7   9    4.64    0.27
  11  -7   9    3.70    0.65
  -4  11   9    4.69    0.27
  -7  -4   9    5.57    1.16
   1  -1 -10    3.45    0.15
  -1   0 -10    2.90    0.42
  -1   0 -10    3.37    0.15
   1  -1 -10    3.74    0.30
   0   1 -10    3.37    0.16
   0   1 -10    3.24    0.24
   0   1 -10    3.18    0.39
  -1   0 -10    3.51    0.29
   1  -1 -10    3.47    0.22
   1  -1 -10    3.13    0.15
  -1   0 -10    3.45    0.16
  -1   1  10    3.32    0.16
  -1   1  10    3.64    0.16
   1   0  10    3.51    0.16
   0  -1  10    3.13    0.25
   0  -1  10    3.37    0.15
  -1   1  10    3.51    0.29
   1   0  10    3.41    0.46
   1   0  10    3.60    0.29
  -1   1  10    3.34    0.21
   1   0  10    3.36    0.15
   0  -1  10    3.54    0.14
   0  -1  10    3.16    0.39
  -1   3 -10    0.41    0.13
  -1   3 -10    0.57    0.16
  -1   3 -10    0.43    0.24
  -2  -1 -10    0.41    0.05
  -2  -1 -10    0.48    0.06
  -1   3 -10    0.47    0.05
  -2  -1 -10    0.45    0.14
  -1   3 -10    0.64    0.26
  -2  -1 -10    0.82    0.29
   2   1  10    0.55    0.16
   2   1  10    0.96    0.35
  -3   2  10    0.70    0.08
  -3   2  10    0.47    0.07
  -3   2  10    0.49    0.06
  -3   2  10    0.48    0.06
  -3   2  10    0.43    0.06
   2   1  10    0.55    0.06
   2   1  10    0.55    0.06
   2   0 -10  465.96   15.34
   0  -2 -10  407.55   15.72
  -2   2 -10  452.90   15.84
   2   0 -10  450.08   15.33
   0   2  10  425.65   15.72
   2  -2  10  483.74   15.91
  -2   5 -10    0.09    0.13
  -3  -2 -10    0.04    0.04
  -3  -2 -10    0.10    0.04
  -2   5 -10    0.03    0.03
  -2   5 -10   -0.17    0.24
  -2   5 -10   -0.07    0.25
  -3  -2 -10    0.15    0.29
   5  -3 -10    0.04    0.03
  -3  -2 -10    0.01    0.11
  -2   5 -10    0.08    0.11
  -5   3  10    0.03    0.12
   2  -5  10    0.02    0.03
  -5   3  10    0.10    0.06
   3   2  10    0.00    0.04
  -5   3  10   -0.01    0.04
  -5   3  10    0.02    0.06
   3   2  10    0.03    0.03
  -5   3  10   -0.17    0.11
   3   2  10    0.33    0.16
  -5   3  10    0.00    0.03
  -5   3  10    0.02    0.03
   3   2  10    0.32    0.36
  -3   1 -10    9.17    0.84
  -3   1 -10   10.82    0.43
   1   2 -10   11.23    0.72
   1   2 -10   11.25    0.42
   2  -3 -10   11.42    0.55
  -3   1 -10   11.53    0.68
   2  -3 -10   11.12    0.44
   1   2 -10   11.38    0.41
   1   2 -10   11.83    0.58
   2  -3 -10   10.96    0.68
  -3   1 -10   11.44    0.42
   3  -1  10   11.15    0.44
  -2   3  10   11.09    0.43
  -2   3  10   11.07    0.56
  -1  -2  10   10.19    0.71
   3  -1  10   11.24    0.89
  -2   3  10   12.38    0.44
  -1  -2  10   11.22    0.59
  -2   3  10   11.58    0.69
   3  -1  10   11.27    0.68
  -1  -2  10   11.47    0.41
   3  -1  10   10.67    0.42
  -2   3  10   11.02    0.43
   4  -1 -10    1.72    0.20
  -3   4 -10    1.99    0.12
  -1  -3 -10    2.09    0.13
   4  -1 -10    1.78    0.12
  -3   4 -10    2.13    0.32
  -1  -3 -10    1.90    0.12
  -1  -3 -10    2.14    0.53
  -1  -3 -10    2.33    0.38
  -3   4 -10    2.30    0.51
  -4   1  10    2.06    0.23
   1   3  10    2.45    0.13
  -4   1  10    2.12    0.11
   3  -4  10    2.09    0.12
   1   3  10    1.77    0.33
   1   3  10    1.47    0.43
  -4   1  10    2.03    0.12
  -4   1  10    2.17    0.11
   1   3  10    1.91    0.12
   7  -4 -10   14.49    0.55
  -4  -3 -10   15.07    0.59
  -3   7 -10   13.97    0.51
  -4  -3 -10   13.53    1.00
  -3   7 -10   13.82    0.55
  -4  -3 -10   14.41    0.56
  -3   7 -10   14.21    0.95
  -3   7 -10   13.77    1.30
  -4  -3 -10   14.55    1.42
  -3   7 -10   14.49    0.51
  -3   7 -10   12.53    0.91
  -3   7 -10   13.08    1.24
  -7   4  10   15.48    0.98
   4   3  10   15.03    0.55
  -7   4  10   14.27    0.55
  -7   4  10   14.57    0.58
   4   3  10   14.48    0.99
   4   3  10   13.80    1.34
   4   3  10   13.43    0.57
   3  -7  10   14.65    0.55
  -7   4  10   13.58    0.74
  -4   0 -10  231.80    8.89
   0   4 -10  227.17    8.65
  -4   4  10  236.03    8.30
   0  -4  10  221.86    8.62
   4   0  10  243.70    8.91
   1  -4 -10   10.23    0.41
   3   1 -10   10.34    0.39
   1  -4 -10    9.47    0.81
  -4   3 -10    9.61    0.40
   1  -4 -10   10.57    0.63
   3   1 -10    9.87    0.52
  -4   3 -10    9.09    0.65
   3   1 -10    9.93    0.67
  -4   3 -10   10.40    0.38
  -4   3 -10    9.43    0.89
  -1   4  10    9.31    0.61
   4  -3  10   10.16    0.38
  -3  -1  10   10.14    0.59
  -1   4  10   10.47    0.83
  -1   4  10   10.28    0.40
   4  -3  10   10.23    0.41
  -1   4  10    9.80    0.40
  -3  -1  10   10.48    0.76
  -3  -1  10   10.45    0.37
   4  -3  10    9.99    0.94
  -1   4  10   10.35    0.40
  -3  -1  10   10.07    0.37
  -3  -1  10   10.33    0.39
  -2  -4 -10  103.56    4.75
  -4   6 -10  102.17    4.66
  -4   6 -10  110.16    4.74
   6  -2 -10  110.06    4.11
  -4   6 -10  109.63    4.24
  -6   2  10  108.54    4.14
   2   4  10  111.12    4.74
  -4   9 -10    2.00    0.78
  -5  -4 -10    0.73    0.09
  -4   9 -10    0.57    0.06
  -4   9 -10    0.55    0.06
  -4   9 -10    0.85    0.63
  -4   9 -10    0.40    0.26
  -5  -4 -10    1.19    0.72
  -4   9 -10    0.18    0.17
  -4   9 -10    0.49    0.08
  -5  -4 -10    0.63    0.11
  -5  -4 -10    0.52    0.26
   5   4  10    0.82    0.09
   5   4  10    0.59    0.29
   5   4  10    0.63    0.09
  -9   5  10    1.32    0.27
  -9   5  10    0.97    0.12
   4  -9  10    0.58    0.09
   5   4  10    0.75    0.59
  -9   5  10    1.57    0.46
  -5  -1 -10   14.72    0.57
  -1   6 -10   16.21    0.94
  -1   6 -10   14.80    1.21
  -5  -1 -10   15.45    1.38
   6  -5 -10   15.10    0.57
  -1   6 -10   13.84    0.55
  -1   6 -10   15.25    0.53
  -5  -1 -10   13.00    0.96
  -5  -1 -10   14.64    0.58
  -6   5  10   14.67    0.58
  -6   5  10   14.03    0.76
  -6   5  10   15.19    0.77
   5   1  10   13.86    0.58
   5   1  10   14.23    1.33
  -6   5  10   14.02    0.61
  -6   5  10   14.42    0.57
  -6   5  10   15.54    0.97
   1  -6  10   14.57    0.53
   1  -6  10   15.11    0.95
   5   1  10   14.89    0.98
  -6   5  10   14.97    0.99
   5   1  10   15.75    0.57
   1  -6  10   15.70    1.27
   1  -6  10   15.04    0.55
   3  -5 -10   15.89    0.83
   3  -5 -10   17.71    1.08
  -5   2 -10   16.58    0.60
  -5   2 -10   14.89    0.60
   2   3 -10   16.36    0.57
   2   3 -10   17.07    1.08
  -5   2 -10   14.46    0.93
   3  -5 -10   15.64    0.60
   3  -5 -10   16.50    0.62
  -5   2 -10   16.99    1.29
   2   3 -10   16.06    0.84
   2   3 -10   15.91    0.58
   5  -2  10   16.15    0.61
   5  -2  10   15.38    0.95
  -2  -3  10   16.48    0.86
  -3   5  10   15.88    0.61
  -2  -3  10   12.84    1.01
  -3   5  10   14.77    1.00
   5  -2  10   17.61    1.33
  -2  -3  10   15.63    0.57
   5  -2  10   15.51    0.60
  -3   5  10   16.90    0.84
  -2  -3  10   16.35    0.58
  -3   5  10   15.85    0.61
  -5   5 -10   25.65    0.98
   0  -5 -10   24.74    1.67
  -5   5 -10   27.32    1.76
   5   0 -10   28.84    1.40
   5   0 -10   27.43    1.17
   5   0 -10   27.99    0.98
  -5   5 -10   26.27    1.38
   0  -5 -10   26.12    1.00
   0  -5 -10   25.77    1.35
  -5   5 -10   27.22    0.96
   5  -5  10   25.98    0.96
   0   5  10   27.14    0.97
   0   5  10   26.19    1.67
   5  -5  10   29.86    1.46
   5  -5  10   26.38    1.78
   5  -5  10   27.80    0.99
   0   5  10   25.37    1.33
   0   5  10   26.62    0.98
  -5   0  10   27.05    1.36
  -5   0  10   27.23    0.94
  -5   0  10   27.46    1.17
   0   5  10   25.84    0.98
  -5   8 -10   10.83    0.46
   8  -3 -10   10.53    0.88
   8  -3 -10   11.58    0.68
  -3  -5 -10   11.09    0.93
  -5   8 -10   10.71    0.88
  -3  -5 -10    9.63    1.42
  -5   8 -10   10.40    1.40
  -3  -5 -10   11.57    0.50
  -5   8 -10   11.41    0.42
  -5   8 -10    9.92    1.34
  -5   8 -10   11.67    0.42
   8  -3 -10   11.86    0.44
  -5   8 -10   10.77    0.88
   8  -3 -10   11.28    0.48
  -8   3  10   10.94    0.68
   3   5  10   11.61    0.45
   3   5  10   10.00    0.55
   3   5  10   10.50    0.87
   5  -8  10   11.76    0.47
   3   5  10   11.56    0.46
  -8   3  10   11.04    0.52
  -8   3  10   11.02    0.94
  -8   3  10   11.19    0.44
   3   5  10   10.65    1.39
  -5  11 -10   22.98    0.91
  -6  -5 -10   24.45    1.78
  -6  -5 -10   24.48    0.96
  -6  -5 -10   20.14    2.80
  -5  11 -10   22.55    2.09
  -5  11 -10   24.23    0.87
  -5  11 -10   24.46    4.13
  -5  11 -10   23.73    1.55
  -5  11 -10   22.78    0.87
  11  -6 -10   23.87    0.91
  -5  11 -10   24.78    3.02
   6   5  10   23.53    0.95
 -11   6  10   22.54    1.30
 -11   6  10   24.13    0.95
   6   5  10   24.77    1.60
   6   5  10   22.60    2.22
   5 -11  10   23.82    0.92
 -11   6  10   23.22    0.91
   6   5  10   26.52    0.90
 -11   6  10   26.15    1.83
  -6  -2 -10   10.84    0.45
  -2   8 -10   10.66    0.44
   8  -6 -10   11.02    0.45
  -6  -2 -10   10.47    0.91
  -2   8 -10   10.53    0.84
  -2   8 -10   11.01    0.41
  -6  -2 -10   12.28    1.55
  -6  -2 -10   11.13    0.48
  -2   8 -10   11.19    1.34
  -8   6  10    9.37    0.68
   2  -8  10   12.25    1.47
   6   2  10   10.31    0.52
   2  -8  10   11.68    0.44
  -8   6  10   10.74    0.46
  -8   6  10    9.69    0.91
   6   2  10   12.64    0.95
   2  -8  10   10.87    0.41
  -8   6  10   10.88    0.48
   2  -8  10   10.93    0.88
   6   2  10   11.91    1.54
  -8   6  10   10.70    0.70
   6   2  10   11.91    0.45
  -8   6  10   10.55    0.97
  -6   1 -10    4.16    0.21
  -6   1 -10    3.86    0.20
   5  -6 -10    4.11    0.20
  -6   1 -10    4.31    0.82
   1   5 -10    4.20    0.18
  -6   1 -10    3.73    0.51
   1   5 -10    3.80    0.17
  -5   6  10    3.88    0.37
   6  -1  10    5.58    0.96
  -5   6  10    4.01    0.21
   6  -1  10    3.08    0.45
   6  -1  10    3.57    0.20
   6  -1  10    4.26    0.21
  -1  -5  10    4.79    0.59
  -5   6  10    4.39    0.63
  -1  -5  10    5.02    0.79
  -1  -5  10    4.00    0.17
  -1  -5  10    3.97    0.18
  -5   6  10    3.88    0.21
  -6   4 -10   63.59    2.77
   2  -6 -10   63.58    3.04
   4   2 -10   66.38    2.89
  -6   4 -10   65.56    3.23
   2  -6 -10   64.08    2.68
  -4  -2  10   61.46    2.85
  -4  -2  10   64.19    2.57
  -2   6  10   64.75    3.02
   6  -4  10   67.24    3.27
   6  -4  10   70.46    2.82
  -2   6  10   66.24    2.66
   7  -1 -10    3.41    0.16
   7  -1 -10    3.14    0.55
  -6   7 -10    3.43    0.20
  -1  -6 -10    3.55    0.59
  -6   7 -10    2.63    0.79
  -6   7 -10    4.46    0.61
  -1  -6 -10    5.25    1.00
  -6   7 -10    4.28    0.61
  -6   7 -10    3.72    0.17
   7  -1 -10    3.70    0.42
  -6   7 -10    3.94    0.17
   7  -1 -10    3.90    0.22
  -6   7 -10    3.84    0.81
  -1  -6 -10    3.79    0.23
   1   6  10    4.30    0.84
   1   6  10    3.93    0.20
  -7   1  10    3.64    0.21
   1   6  10    3.66    0.21
  -7   1  10    3.46    0.62
  -7   1  10    4.21    0.46
  -7   1  10    3.69    0.17
   1   6  10    2.87    0.45
   1   6  10    3.58    0.19
   6  -7  10    3.44    0.20
  -6  10 -10    2.12    0.47
  10  -4 -10    3.61    0.48
  -6  10 -10    3.06    0.19
  -4  -6 -10    2.92    0.62
  -6  10 -10    3.18    0.16
  -4  -6 -10    3.04    1.04
  10  -4 -10    3.01    0.22
  -4  -6 -10    2.93    0.23
  10  -4 -10    3.39    0.18
  -6  10 -10    4.11    0.95
  10  -4 -10    3.44    0.71
  -6  10 -10    3.03    0.16
  -6  10 -10    2.58    0.85
   4   6  10    2.81    0.56
   4   6  10    3.36    0.18
   6 -10  10    2.97    0.20
   4   6  10    3.39    0.22
   4   6  10    3.13    0.20
 -10   4  10    3.55    0.50
 -10   4  10    3.19    0.73
   4   6  10    3.12    0.92
 -10   4  10    3.05    0.18
  -3  10 -10    4.74    0.24
  -7  -3 -10    4.05    1.14
  -7  -3 -10    4.61    0.28
  -7  -3 -10    4.20    0.31
  -3  10 -10    4.77    0.68
  -7  -3 -10    4.22    0.71
  -3  10 -10    4.61    0.21
  10  -7 -10    4.82    0.25
  -3  10 -10    4.18    1.06
 -10   7  10    6.36    0.99
   3 -10  10    4.49    0.21
 -10   7  10    4.52    0.59
   3 -10  10    4.65    0.24
   7   3  10    6.78    1.12
 -10   7  10    4.44    0.28
   7   3  10    4.80    0.24
 -10   7  10    4.51    0.25
   7   3  10    3.99    0.27
 -10   7  10    4.86    0.29
 -10   7  10    4.90    0.88
   3 -10  10    5.48    1.13
   3 -10  10    2.99    0.53
 -10   7  10    4.64    0.57
   7   3  10    4.02    1.02
   0   7 -10   33.39    1.15
   7  -7 -10   34.50    1.19
  -7   0 -10   33.92    1.20
  -7   0 -10   32.85    1.77
   0   7 -10   31.39    2.03
   0   7 -10   29.92    1.15
   0   7 -10   30.23    1.63
  -7   0 -10   33.07    2.28
  -7   0 -10   32.11    1.18
   0  -7  10   30.62    1.68
  -7   7  10   31.04    1.79
  -7   7  10   32.39    1.53
   7   0  10   33.36    1.78
  -7   7  10   32.56    1.87
  -7   7  10   32.77    1.24
   7   0  10   32.79    2.28
  -7   7  10   32.66    1.32
   0  -7  10   32.55    1.15
   7   0  10   35.05    1.19
   0  -7  10   36.18    2.20
   7   0  10   31.48    1.21
   0  -7  10   30.37    1.15
   3   4 -10    4.00    0.19
   3   4 -10    3.90    0.50
   4  -7 -10    3.45    0.65
   4  -7 -10    3.48    0.46
  -7   3 -10    4.60    0.64
   3   4 -10    4.21    0.70
  -7   3 -10    4.12    0.20
   4  -7 -10    4.10    0.22
  -7   3 -10    4.25    0.88
   4  -7 -10    3.96    0.20
  -4   7  10    4.10    0.67
  -4   7  10    4.44    0.51
   7  -3  10    4.10    0.61
   7  -3  10    3.79    0.21
   7  -3  10    3.49    0.82
  -3  -4  10    3.89    0.19
  -3  -4  10    3.67    0.68
  -4   7  10    3.97    0.21
  -3  -4  10    3.98    0.51
   7  -3  10    3.72    0.20
  -7   6 -10    3.29    0.80
   1  -7 -10    3.59    0.22
  -7   6 -10    3.59    0.55
   6   1 -10    4.36    0.71
  -7   6 -10    3.71    0.17
   6   1 -10    3.82    0.20
  -7   6 -10    3.21    0.19
  -1   7  10    3.65    0.54
  -1   7  10    2.73    0.69
   7  -6  10    3.42    0.20
  -1   7  10    3.49    0.20
  -6  -1  10    3.25    0.14
  -6  -1  10    3.26    0.14
   7  -6  10    2.97    0.81
   7  -6  10    5.43    0.86
  -1   7  10    3.59    0.23
  -1   7  10    3.22    0.19
  -6  -1  10    3.45    0.66
   7  -6  10    3.41    0.17
  -6  -1  10    3.52    0.20
  -7   9 -10   36.90    1.30
  -7   9 -10   38.06    2.02
  -2  -7 -10   34.91    2.00
   9  -2 -10   37.90    1.71
  -7   9 -10   36.82    2.55
  -7   9 -10   33.90    1.93
  -2  -7 -10   38.53    2.67
  -7   9 -10   34.69    1.34
   9  -2 -10   36.35    1.30
  -7   9 -10   38.14    1.30
  -7   9 -10   33.61    2.49
   9  -2 -10   41.55    2.16
  -2  -7 -10   36.55    1.38
   9  -2 -10   36.80    1.37
  -9   2  10   36.11    2.11
   7  -9  10   36.60    1.35
   2   7  10   37.15    1.96
  -9   2  10   37.33    1.36
   2   7  10   37.40    1.32
   2   7  10   36.69    1.33
  -9   2  10   35.83    1.72
   2   7  10   40.31    2.55
  -9   2  10   35.92    1.30
   2   7  10   35.20    1.35
  -8  -1 -10    4.45    0.26
  -1   9 -10    5.16    0.73
   9  -8 -10    4.27    0.24
  -1   9 -10    4.25    0.21
  -8  -1 -10    5.42    1.20
  -8  -1 -10    4.24    0.23
  -1   9 -10    4.04    0.93
  -8  -1 -10    3.34    0.68
  -1   9 -10    3.93    0.20
  -9   8  10    4.53    0.25
  -9   8  10    4.31    0.26
  -9   8  10    4.37    0.59
   8   1  10    5.04    0.78
  -9   8  10    4.94    0.86
  -9   8  10    4.31    0.54
  -9   8  10    4.59    0.27
   1  -9  10    4.17    0.20
   8   1  10    3.78    0.25
   1  -9  10    4.93    0.78
   8   1  10    4.13    1.06
  -9   8  10    5.61    0.92
   8   1  10    5.07    0.24
   1  -9  10    4.52    0.21
   1  -9  10    4.20    1.01
   2   6 -10   14.05    0.55
  -8   2 -10   15.05    0.58
   2   6 -10   14.22    0.52
  -8   2 -10   14.30    0.57
  -8   2 -10   14.19    1.69
   6  -8 -10   14.71    0.58
  -8   2 -10   13.39    1.03
   8  -2  10   15.13    1.09
   8  -2  10   16.08    1.58
  -2  -6  10   13.30    1.28
  -6   8  10   14.50    0.92
  -2  -6  10   14.37    0.52
  -6   8  10   14.55    0.59
  -2  -6  10   12.80    0.95
  -2  -6  10   13.46    0.55
  -6   8  10   14.43    1.21
   8  -2  10   16.24    0.59
  -6   8  10   14.20    0.59
  -8   5 -10   13.49    0.50
   3  -8 -10   12.36    0.53
   5   3 -10   12.45    0.50
  -8   5 -10   12.56    1.50
   5   3 -10   11.62    1.11
  -8   5 -10   12.33    0.94
   3  -8 -10   11.38    1.35
   3  -8 -10   11.97    0.88
  -8   5 -10   12.17    0.54
   5   3 -10   12.60    0.84
   3  -8 -10   12.37    0.50
  -3   8  10   13.29    0.59
   8  -5  10   11.02    1.46
   8  -5  10   12.56    0.52
  -3   8  10   11.74    1.18
  -3   8  10   12.11    0.52
   8  -5  10   11.46    0.93
  -3   8  10   12.83    0.88
   8  -5  10   11.86    0.50
  -5  -3  10   12.95    0.85
  -5  -3  10   11.23    1.28
  -5  -3  10   12.85    0.51
  -8   8 -10    4.18    0.61
   8   0 -10    6.98    0.98
   0  -8 -10    5.95    0.32
  -8   8 -10    5.04    0.69
  -8   8 -10    5.23    1.07
  -8   8 -10    6.15    0.26
   0  -8 -10    4.07    0.60
  -8   8 -10    5.53    0.28
   0  -8 -10    4.70    1.03
   8   0 -10    5.79    0.55
  -8   8 -10    5.92    0.26
   8   0 -10    5.92    0.30
  -8   8 -10    5.83    1.13
  -8   0  10    5.65    0.90
   0   8  10    5.84    0.30
   0   8  10    5.77    0.28
   0   8  10    5.94    0.28
   0   8  10    5.01    1.06
  -8   0  10    5.64    0.29
  -8   0  10    5.65    0.23
   8  -8  10    5.90    0.30
  -8   0  10    5.36    0.54
   0   8  10    6.40    0.78
  -3  -8 -10    2.77    0.23
  11  -3 -10    2.70    0.47
  -8  11 -10    2.95    0.16
  -3  -8 -10    2.64    0.64
  -8  11 -10    2.59    0.19
  -3  -8 -10    4.47    1.24
  -8  11 -10    2.83    0.16
  -8  11 -10    2.70    0.57
  11  -3 -10    2.59    0.16
  -8  11 -10    4.83    1.22
  11  -3 -10    2.07    0.71
  -8  11 -10    2.63    1.11
  -8  11 -10    2.46    0.58
  11  -3 -10    2.21    0.21
   3   8  10    2.08    0.53
 -11   3  10    2.48    0.21
   8 -11  10    2.80    0.20
 -11   3  10    2.88    0.50
 -11   3  10    2.72    0.86
   3   8  10    2.43    0.17
   3   8  10    2.81    0.21
 -11   3  10    2.63    0.16
   3   8  10    2.50    0.17
   3   8  10    2.26    0.98
  -2  11 -10    5.84    1.24
  -9  -2 -10    4.75    0.29
  -2  11 -10    4.55    0.23
  -2  11 -10    4.20    0.70
  -9  -2 -10    7.81    1.53
  -9  -2 -10    4.74    0.87
   9   2  10    4.18    1.30
 -11   9  10    4.46    0.98
 -11   9  10    3.69    0.85
   2 -11  10    4.17    1.19
   9   2  10    4.68    0.30
 -11   9  10    4.59    0.63
   2 -11  10    5.76    0.91
 -11   9  10    4.77    0.29
   9   2  10    4.82    0.83
   1   8 -10    7.46    0.30
  -9   1 -10    5.50    1.17
   1   8 -10    9.15    1.27
   1   8 -10    7.72    0.33
  -9   1 -10    7.79    0.37
  -9   1 -10    7.31    0.36
   1   8 -10    8.43    0.77
  -9   1 -10    5.80    0.78
   8  -9 -10    7.53    0.36
  -8   9  10    7.82    0.38
   9  -1  10    6.41    1.32
  -8   9  10    7.87    0.39
  -1  -8  10    7.82    0.30
  -1  -8  10    7.21    0.33
   9  -1  10    7.62    0.38
  -1  -8  10    8.11    1.29
  -1  -8  10    7.52    0.90
  -8   9  10    8.06    0.69
  -8   9  10    7.75    1.09
   9  -1  10   10.79    0.95
  -8   9  10    7.72    0.70
  -8   9  10    7.63    0.37
   9  -1  10    7.86    0.35
  -8   9  10    5.41    0.96
   4   5 -10   27.08    1.49
   5  -9 -10   29.18    1.55
  -9   4 -10   28.84    1.03
  -9   4 -10   27.84    1.61
   5  -9 -10   28.59    1.96
   4   5 -10   27.82    1.02
  -9   4 -10   25.90    1.02
   5  -9 -10   28.02    1.06
   4   5 -10   28.69    1.93
   5  -9 -10   27.92    1.03
  -9   4 -10   26.65    2.12
   9  -4  10   26.79    2.19
  -5   9  10   29.05    1.93
  -4  -5  10   25.06    1.88
   9  -4  10   28.08    1.05
  -5   9  10   27.52    1.04
  -5   9  10   27.62    1.49
  -4  -5  10   26.97    1.02
  -4  -5  10   25.74    1.49
  -5   9  10   27.73    1.05
   9  -4  10   30.40    1.70
   9  -4  10   28.02    1.05
   7   2 -10    8.23    0.70
  -9   7 -10    9.56    1.37
   2  -9 -10    7.60    1.27
   2  -9 -10    8.06    0.40
  -9   7 -10    8.86    0.35
  -9   7 -10    7.59    0.36
   7   2 -10    8.30    0.49
   7   2 -10    7.89    1.12
   2  -9 -10    6.22    0.77
  -9   7 -10    6.30    0.78
   9  -7  10    9.06    1.42
   9  -7  10    7.98    0.38
   9  -7  10    6.78    0.84
  -7  -2  10    7.96    1.12
   9  -7  10    7.89    0.35
  -2   9  10    7.94    0.37
  -2   9  10    8.44    0.38
  -7  -2  10    8.21    0.37
  -7  -2  10    7.39    0.68
  -2   9  10    6.41    1.11
  -2   9  10    7.61    0.74
  -1  -9 -10    1.37    0.90
  -9  10 -10    0.44    0.09
  10  -1 -10    0.58    0.06
  10  -1 -10    0.51    0.24
  -9  10 -10    1.16    0.43
  10  -1 -10    0.52    0.11
  -9  10 -10    0.33    0.07
  -1  -9 -10    0.12    0.20
  -9  10 -10    0.75    0.76
  -9  10 -10    0.10    0.86
  -9  10 -10    0.41    0.26
  -1  -9 -10    0.49    0.12
  10  -1 -10   -0.02    0.53
  -9  10 -10    0.50    0.08
 -10   1  10    0.53    0.06
 -10   1  10    0.58    0.11
   9 -10  10    0.35    0.09
 -10   1  10    0.63    0.27
   1   9  10    0.37    0.09
   1   9  10    0.32    0.24
   1   9  10    0.51    0.09
   1   9  10    0.43    0.08
 -10   1  10    0.67    0.60
   1   9  10    0.65    0.79
   0  10 -10   -0.15    0.13
   0  10 -10    0.07    0.04
   0  10 -10    0.12    0.71
   0  10 -10    0.12    0.06
 -10   0 -10    0.61    0.84
  10 -10 -10    0.04    0.05
 -10   0 -10    0.07    0.05
 -10   0 -10    0.05    0.07
 -10   0 -10    0.26    0.24
 -10  10  10    0.05    0.06
 -10  10  10    0.07    0.18
   0 -10  10    0.07    0.04
  10   0  10    0.09    0.06
  10   0  10    0.67    0.84
   0 -10  10   -0.08    0.13
 -10  10  10    0.08    0.06
 -10  10  10    0.06    0.07
 -10  10  10   -0.77    0.53
  10   0  10    0.26    0.23
   0 -10  10    0.13    0.72
   0 -10  10    0.14    0.06
 -10   3 -10    0.21    0.06
 -10   3 -10    0.22    0.22
   3   7 -10    0.22    0.53
   3   7 -10    0.30    0.07
   7 -10 -10    0.26    0.07
 -10   3 -10    0.24    0.08
   3   7 -10    0.33    0.23
 -10   3 -10    0.45    0.58
  -7  10  10    0.19    0.06
  -3  -7  10    0.23    0.22
  -7  10  10    0.54    0.26
  10  -3  10   -0.39    0.66
  -3  -7  10   -0.50    0.57
  -7  10  10    0.04    0.50
  10  -3  10    0.26    0.07
  10  -3  10    0.03    0.16
  10  -3  10    0.15    0.07
  -7  10  10    0.31    0.08
   4 -10 -10    0.45    0.57
 -10   6 -10    0.82    0.35
   6   4 -10    0.55    0.26
   4 -10 -10    0.33    0.07
   6   4 -10    0.27    0.13
   4 -10 -10    0.37    0.22
 -10   6 -10    0.35    0.08
 -10   6 -10    0.24    0.07
   6   4 -10    1.39    0.65
 -10   6 -10    0.59    0.75
   4 -10 -10    0.58    0.11
  10  -6  10    0.58    0.10
  10  -6  10    0.44    0.29
  -6  -4  10    0.31    0.08
  10  -6  10    0.81    0.74
  10  -6  10    0.40    0.09
  -4  10  10    1.06    0.34
  -4  10  10    1.34    0.67
  -4  10  10    0.29    0.08
  -4  10  10    0.32    0.08
  -6  -4  10    0.11    0.53
  -6  -4  10    0.37    0.23
 -10   9 -10    1.47    0.13
   1 -10 -10   -0.24    0.74
 -10   9 -10   -0.39    0.75
   1 -10 -10    1.78    0.52
 -10   9 -10    1.53    0.48
   1 -10 -10    1.56    0.18
 -10   9 -10    1.41    0.42
 -10   9 -10    1.54    0.14
   9   1 -10    1.24    0.15
 -10   9 -10    1.46    0.15
   9   1 -10    2.10    0.73
 -10   9 -10    3.06    1.11
   9   1 -10    1.00    0.34
  -9  -1  10    1.65    0.40
  -1  10  10    1.44    0.14
  -1  10  10    1.45    0.14
  -1  10  10    1.44    0.44
  -9  -1  10    0.20    0.61
  -1  10  10    1.45    0.16
  -1  10  10    1.94    0.88
  -9  -1  10    1.47    0.16
  10  -9  10    1.69    0.17
   2   9 -10   18.89    0.71
 -11   2 -10   18.82    0.75
   2   9 -10   18.62    1.86
   2   9 -10   17.03    1.26
 -11   2 -10   18.26    1.40
 -11   2 -10   24.46    2.27
  -2  -9  10   16.78    1.33
  -9  11  10   18.28    0.77
  -9  11  10   20.74    1.94
  -2  -9  10   13.42    1.88
  11  -2  10   18.50    2.29
  -9  11  10   17.13    1.20
  11  -2  10   16.21    0.75
  -9  11  10   19.25    1.82
 -11   5 -10    0.87    0.12
   6 -11 -10    1.11    0.35
 -11   5 -10    1.39    0.80
 -11   5 -10    0.80    0.10
   5   6 -10    1.49    0.81
   6 -11 -10    0.81    0.14
 -11   5 -10    1.34    0.43
   6 -11 -10    0.79    0.11
   6 -11 -10    1.02    0.63
   5   6 -10    0.58    0.28
   5   6 -10    0.87    0.11
  -5  -6  10    0.84    0.11
  11  -5  10    1.05    0.77
  11  -5  10    1.05    0.38
  -5  -6  10    0.98    0.32
  11  -5  10    0.80    0.13
  -6  11  10    0.77    0.12
  -5  -6  10    1.24    0.80
  -6  11  10    0.66    0.63
  -6  11  10    0.91    0.12
  11  -5  10    0.79    0.11
  -6  11  10    1.04    0.35
   8   3 -10    9.51    1.38
 -11   8 -10    8.75    0.38
   3 -11 -10   10.10    0.95
   3 -11 -10    9.91    1.59
   8   3 -10    8.56    0.41
 -11   8 -10    9.27    1.08
   3 -11 -10    8.80    0.44
 -11   8 -10    7.77    0.39
   8   3 -10   10.08    0.85
 -11   8 -10    8.11    1.59
   3 -11 -10    8.37    0.38
  -3  11  10    8.54    0.40
  11  -8  10    8.80    0.42
  11  -8  10    7.96    0.39
  -8  -3  10    8.23    0.80
  -3  11  10    7.55    0.93
  -8  -3  10    8.44    0.40
  -3  11  10    8.06    0.40
  11  -8  10    7.72    1.02
  -8  -3  10    6.84    1.20
  -3  11  10    8.77    1.41
  11  -8  10   10.68    1.76
   0  -1 -11    0.94    0.18
   1   0 -11    0.99    0.17
   1   0 -11    0.95    0.07
  -1   1 -11    1.01    0.06
   0  -1 -11    1.05    0.07
   0  -1 -11    0.91    0.08
   0  -1 -11    0.66    0.23
  -1   1 -11    1.11    0.08
   1   0 -11    1.07    0.13
  -1   1 -11    1.52    0.31
   0   1  11    0.89    0.24
   0   1  11    0.93    0.17
   1  -1  11    1.55    0.32
   0   1  11    0.97    0.08
   1  -1  11    1.04    0.06
  -1   0  11    1.10    0.07
   1  -1  11    1.00    0.08
   1  -1  11    0.97    0.18
   0   1  11    1.06    0.07
  -1   0  11    0.98    0.07
   0   2 -11    2.58    0.24
   2  -2 -11    2.69    0.17
   0   2 -11    2.81    0.14
   0   2 -11    2.01    0.34
   2  -2 -11    2.71    0.24
  -2   0 -11    2.83    0.13
  -2   0 -11    2.14    0.30
   0   2 -11    3.01    0.26
   2  -2 -11    2.67    0.14
   0   2 -11    2.44    0.38
  -2   0 -11    2.17    0.42
   2   0  11    3.38    0.39
  -2   2  11    2.37    0.24
   0  -2  11    2.81    0.13
  -2   2  11    2.82    0.18
   2   0  11    2.83    0.14
  -2   2  11    2.74    0.14
   0  -2  11    2.69    0.11
  -2   2  11    2.76    0.14
  -2   2  11    2.64    0.14
   0  -2  11    2.71    0.11
   2   0  11    2.56    0.13
   2   0  11    2.82    0.49
  -1  -2 -11  100.50    4.23
  -2   3 -11  100.91    4.18
   2  -3  11  106.04    4.26
   1   2  11  106.74    4.23
  -1   4 -11   41.34    1.84
  -3  -1 -11   43.83    2.31
  -3  -1 -11   44.39    1.96
  -1   4 -11   42.33    2.15
  -4   3  11   44.65    1.70
  -4   3  11   44.00    1.71
   3   1  11   44.79    2.32
   3   1  11   45.49    1.94
  -3   2 -11    0.08    0.03
   2   1 -11    0.01    0.02
   2   1 -11    0.13    0.08
   1  -3 -11    0.11    0.09
  -3   2 -11    0.01    0.03
  -3   2 -11    0.01    0.08
   1  -3 -11    0.08    0.04
   2   1 -11    0.14    0.14
   2   1 -11    0.13    0.04
  -3   2 -11   -0.19    0.18
   1  -3 -11   -0.08    0.16
   3  -2  11    0.33    0.26
  -2  -1  11    0.27    0.16
   3  -2  11    0.14    0.10
  -2  -1  11    0.07    0.08
  -1   3  11    0.07    0.04
  -2  -1  11    0.02    0.02
  -1   3  11    0.60    0.16
  -1   3  11    0.19    0.19
   3  -2  11    0.02    0.02
  -2  -1  11    0.01    0.02
  -3   5 -11   13.86    0.87
  -3   5 -11   13.40    0.53
  -2  -3 -11   13.95    0.54
  -3   5 -11   13.96    1.15
   5  -2 -11   14.26    0.52
  -2  -3 -11   15.01    1.25
  -3   5 -11   12.52    0.83
  -2  -3 -11   12.25    0.87
  -3   5 -11   13.27    1.14
  -2  -3 -11   14.08    0.55
   2   3  11   13.53    1.16
   2   3  11   14.24    0.88
  -5   2  11   14.04    0.52
   2   3  11   13.42    0.54
   2   3  11   14.29    0.53
   3  -5  11   14.45    0.54
  -5   2  11   13.36    0.68
  -5   2  11   14.00    0.54
  -2   6 -11    4.45    0.53
  -2   6 -11    5.41    0.88
  -2   6 -11    4.91    0.23
  -4  -2 -11    3.77    0.83
  -2   6 -11    3.38    0.47
   6  -4 -11    5.42    0.24
  -4  -2 -11    5.40    0.25
  -4  -2 -11    4.69    0.67
  -4  -2 -11    5.31    0.26
  -6   4  11    4.83    0.24
   4   2  11    4.41    0.82
   2  -6  11    5.14    0.23
   4   2  11    4.95    0.25
  -6   4  11    5.59    0.36
  -6   4  11    5.36    0.36
  -6   4  11    5.18    0.26
  -6   4  11    5.25    0.26
   4   2  11    5.75    0.25
  -6   4  11    5.86    0.50
  -6   4  11    4.90    0.54
   4   2  11    5.64    0.67
  -4   1 -11  140.14    5.75
   1   3 -11  147.18    5.46
   3  -4 -11  139.48    5.29
  -3   4  11  145.54    5.31
   4  -1  11  144.14    5.77
  -1  -3  11  139.32    5.47
   4   0 -11    0.17    0.04
   4   0 -11    0.13    0.13
  -4   4 -11    0.05    0.03
   4   0 -11    0.08    0.06
  -4   4 -11    0.10    0.04
   0  -4 -11   -0.24    0.21
   0  -4 -11   -0.01    0.03
  -4   4 -11   -0.08    0.26
  -4   4 -11    0.02    0.10
   0  -4 -11    0.06    0.11
  -4   0  11    0.03    0.03
   4  -4  11   -0.01    0.10
   4  -4  11    0.10    0.04
   0   4  11    0.05    0.04
  -4   0  11    0.02    0.02
  -4   0  11    0.06    0.06
   4  -4  11   -0.30    0.27
   0   4  11   -0.04    0.07
   0   4  11    0.10    0.04
   4  -4  11    0.02    0.02
  -4   0  11    0.09    0.13
   0   4  11    0.06    0.04
   0   4  11   -0.15    0.22
  -4   0  11    0.05    0.03
  -4   7 -11   73.69    3.23
  -3  -4 -11   71.13    3.79
  -4   7 -11   79.31    3.77
  -4   7 -11   76.81    3.77
  -3  -4 -11   74.91    3.31
  -4   7 -11   77.25    3.26
   7  -3 -11   79.41    3.11
   3   4  11   79.98    3.81
   3   4  11   83.95    3.31
  -7   3  11   77.34    3.15
  -5  -3 -11   39.15    1.40
  -5  -3 -11   40.08    2.60
  -3   8 -11   37.08    2.34
  -3   8 -11   35.06    1.35
  -5  -3 -11   37.06    1.36
   8  -5 -11   38.97    1.36
  -3   8 -11   37.02    1.31
  -5  -3 -11   37.15    2.00
  -3   8 -11   36.17    1.88
   5   3  11   39.08    1.98
  -8   5  11   38.34    1.64
   5   3  11   40.03    2.52
  -8   5  11   38.12    1.40
  -8   5  11   37.93    1.63
  -8   5  11   38.28    1.39
   5   3  11   40.09    1.36
  -8   5  11   38.07    1.92
  -8   5  11   34.78    1.87
  -8   5  11   37.12    1.36
   5   3  11   36.83    1.40
   3  -8  11   38.01    1.36
  -5   0 -11   17.83    0.70
   5  -5 -11   18.80    0.69
  -5   0 -11   18.90    0.70
  -5   0 -11   17.96    1.10
  -5   0 -11   18.57    1.47
   0   5 -11   18.06    0.67
   0   5 -11   19.20    0.65
   5   0  11   19.22    1.13
  -5   5  11   19.14    0.72
  -5   5  11   18.53    0.70
  -5   5  11   17.25    1.09
   0  -5  11   19.14    1.35
   5   0  11   18.32    1.47
  -5   5  11   18.17    0.70
   0  -5  11   18.59    0.67
   0  -5  11   20.02    1.06
   0  -5  11   17.00    0.65
  -5   5  11   18.20    0.89
   5   0  11   20.13    0.70
  -5   5  11   16.44    1.03
  -5   5  11   18.44    0.88
   5   0  11   17.81    0.70
  -5   3 -11   17.35    1.32
  -5   3 -11   18.27    0.64
  -5   3 -11   16.36    0.65
   3   2 -11   17.77    1.07
   2  -5 -11   17.54    0.93
   3   2 -11   17.83    0.86
  -5   3 -11   16.80    1.00
   2  -5 -11   17.38    0.67
   3   2 -11   17.39    0.64
   2  -5 -11   16.92    1.16
   5  -3  11   17.47    0.64
  -2   5  11   16.88    1.14
  -3  -2  11   17.24    0.62
   5  -3  11   17.44    0.67
  -3  -2  11   17.37    0.86
   5  -3  11   20.19    1.43
  -2   5  11   17.40    0.91
  -2   5  11   17.66    0.66
  -3  -2  11   17.57    0.64
  -2   5  11   17.60    0.66
  -3  -2  11   15.30    1.04
   5  -3  11   16.74    1.01
  -1  -5 -11   13.81    0.57
   6  -1 -11   14.11    0.55
  -5   6 -11   13.76    0.93
  -1  -5 -11   12.99    0.92
   6  -1 -11   12.38    0.84
  -5   6 -11   13.88    1.73
  -5   6 -11   14.49    0.50
  -5   6 -11   12.65    1.23
  -5   6 -11   13.77    0.50
   6  -1 -11   13.92    0.69
  -5   6 -11   12.94    0.62
  -1  -5 -11   12.33    1.21
   1   5  11   14.20    0.54
   5  -6  11   14.03    0.55
   1   5  11   12.82    1.20
   1   5  11   13.59    0.55
  -6   1  11   14.13    0.71
   1   5  11   13.95    0.54
  -6   1  11   13.57    0.51
  -6   1  11   14.10    0.55
   1   5  11   13.62    0.91
  -6   1  11   14.49    0.90
   9  -4 -11    1.78    0.16
  -5   9 -11    2.41    1.32
  -5   9 -11    1.83    0.14
  -4  -5 -11    1.88    0.54
  -5   9 -11    1.85    0.10
  -4  -5 -11    2.63    0.99
  -5   9 -11    2.00    0.73
   9  -4 -11    2.30    0.34
  -5   9 -11    1.89    0.10
   9  -4 -11    1.59    0.47
  -4  -5 -11    1.67    0.16
   9  -4 -11    1.98    0.13
  -5   9 -11    1.86    0.45
   4   5  11    1.68    0.16
   4   5  11    2.56    0.53
   4   5  11    1.91    0.14
  -9   4  11    2.22    0.36
   5  -9  11    1.82    0.18
   4   5  11    0.48    0.56
  -9   4  11    1.72    0.15
   4   5  11    1.92    0.14
  -9   4  11    2.00    0.53
  -9   4  11    1.86    0.16
  -4  10 -11   14.93    0.63
  -4  10 -11   15.74    1.87
  -6  -4 -11   16.53    1.48
  -6  -4 -11   16.72    0.68
  -4  10 -11   15.44    0.59
  -4  10 -11   18.98    1.26
  -6  -4 -11   14.74    0.62
  10  -6 -11   15.90    0.63
  -4  10 -11   16.20    0.59
  -6  -4 -11   14.71    2.86
   6   4  11   16.96    1.24
 -10   6  11   14.92    0.93
   6   4  11   16.14    0.67
 -10   6  11   17.17    0.68
 -10   6  11   15.96    0.64
 -10   6  11   15.17    1.30
   6   4  11   17.38    0.63
 -10   6  11   17.38    1.00
 -10   6  11   15.24    1.30
 -10   6  11   15.51    0.67
   4 -10  11   15.13    0.66
   6   4  11   15.73    1.90
   7  -6 -11   11.47    0.47
  -1   7 -11   12.00    0.85
  -6  -1 -11   12.30    1.48
  -6  -1 -11   11.60    0.48
  -1   7 -11   11.09    0.45
  -1   7 -11   12.23    0.43
  -6  -1 -11   11.90    0.49
  -1   7 -11   11.80    1.16
  -6  -1 -11   11.59    0.92
   1  -7  11   10.28    1.31
   6   1  11   13.00    0.48
   6   1  11   10.74    0.49
  -7   6  11   10.48    0.61
  -7   6  11   12.10    0.97
  -7   6  11   12.09    0.50
  -7   6  11   11.56    0.48
   1  -7  11   11.94    0.45
   1  -7  11   11.84    0.88
   6   1  11   12.16    1.51
  -7   6  11   13.17    1.72
   6   1  11   12.62    0.95
  -7   6  11   13.33    1.04
  -7   6  11   10.93    0.69
  -6   2 -11    5.78    0.57
   2   4 -11    6.16    0.25
   2   4 -11    6.88    0.52
   2   4 -11    6.12    0.24
   4  -6 -11    5.92    0.75
  -6   2 -11    6.32    0.97
   4  -6 -11    6.32    0.32
   4  -6 -11    6.28    0.49
  -6   2 -11    5.73    0.27
   2   4 -11    7.59    0.89
  -6   2 -11    6.20    0.27
   4  -6 -11    6.01    0.27
  -2  -4  11    5.73    0.25
   6  -2  11    6.11    0.28
   6  -2  11    5.71    0.27
   6  -2  11    4.97    0.64
  -2  -4  11    6.03    0.23
  -4   6  11    5.60    0.30
   6  -2  11    5.14    0.91
  -4   6  11    5.81    0.28
  -2  -4  11    5.74    0.50
  -4   6  11    6.08    0.48
  -4   6  11    5.89    0.74
  -2  -4  11    7.79    0.93
  -6   5 -11  108.22    4.44
  -6   5 -11  107.81    4.94
   5   1 -11  114.11    4.51
   1  -6 -11  111.32    4.40
   1  -6 -11  111.17    4.87
  -1   6  11  115.23    4.39
   6  -5  11  121.28    4.53
  -5  -1  11  109.96    4.47
  -1   6  11  113.73    4.82
   6  -5  11  119.01    5.10
  -6   8 -11    0.23    0.20
  -6   8 -11    0.62    0.29
  -2  -6 -11    0.66    0.11
  -2  -6 -11    0.64    0.35
  -6   8 -11    0.33    0.50
  -6   8 -11    0.52    0.06
   8  -2 -11    0.53    0.06
  -6   8 -11    0.58    0.06
   8  -2 -11    0.40    0.16
  -6   8 -11    0.58    0.09
   8  -2 -11    0.68    0.36
   8  -2 -11    0.39    0.12
  -6   8 -11    0.95    0.55
   2   6  11    0.41    0.08
  -8   2  11    0.79    0.21
  -8   2  11    0.51    0.09
   2   6  11    0.55    0.08
   2   6  11    0.19    0.50
  -8   2  11    0.71    0.35
   2   6  11    0.58    0.28
   2   6  11    0.45    0.12
   6  -8  11    0.77    0.11
  -8   2  11    0.50    0.06
  -6  11 -11    7.92    1.02
  -5  -6 -11    6.38    0.35
  -5  -6 -11    5.37    1.38
  -6  11 -11    5.88    0.26
  -6  11 -11    4.63    1.13
  -6  11 -11    5.97    0.30
  11  -5 -11    5.99    0.56
  -6  11 -11    8.96    1.54
  11  -5 -11    5.62    0.33
  11  -5 -11    5.91    0.92
  -6  11 -11    6.05    0.26
  -5  -6 -11    6.30    1.01
  11  -5 -11    5.66    0.29
   5   6  11    5.21    1.44
 -11   5  11    5.99    0.29
 -11   5  11    6.34    0.34
   5   6  11    5.63    0.28
 -11   5  11    5.57    0.97
 -11   5  11    5.44    0.65
   5   6  11    6.29    0.29
   5   6  11    5.91    0.33
   5   6  11    4.66    0.91
   6 -11  11    6.10    0.31
  -2   9 -11   10.56    0.39
  -2   9 -11    9.99    0.90
   9  -7 -11   10.40    0.44
  -7  -2 -11   10.83    1.67
  -7  -2 -11   10.55    0.47
  -7  -2 -11   10.24    0.43
  -2   9 -11    9.72    0.42
  -7  -2 -11    9.76    1.13
  -2   9 -11    6.76    1.20
  -9   7  11    9.51    1.10
   7   2  11   10.18    0.93
   7   2  11   11.05    0.44
   7   2  11    9.59    0.46
  -9   7  11   10.46    0.73
  -9   7  11    9.94    0.47
   2  -9  11   10.74    0.42
   2  -9  11   10.43    0.92
   7   2  11   10.15    1.46
   2  -9  11   10.87    1.59
  -9   7  11   10.18    0.45
  -9   7  11   10.69    0.47
   2  -9  11    9.58    0.39
  -9   7  11   10.95    0.73
  -9   7  11   10.54    1.02
   1   6 -11   37.50    1.34
  -7   1 -11   37.79    1.96
  -7   1 -11   38.22    2.47
  -7   1 -11   38.72    1.43
   1   6 -11   39.33    1.35
  -7   1 -11   39.87    1.39
  -1  -6  11   37.43    2.26
  -1  -6  11   35.82    1.83
   7  -1  11   39.60    2.49
  -6   7  11   38.76    1.41
   7  -1  11   40.79    1.39
  -6   7  11   38.33    1.89
   7  -1  11   36.73    1.40
  -6   7  11   38.77    1.50
  -1  -6  11   37.72    1.34
  -6   7  11   37.30    2.38
   7  -1  11   40.31    2.00
  -1  -6  11   37.00    1.35
   3  -7 -11    0.13    0.12
   3  -7 -11    0.06    0.05
   4   3 -11    0.08    0.04
  -7   4 -11   -0.08    0.40
   3  -7 -11    0.26    0.39
   3  -7 -11    0.07    0.04
  -7   4 -11    0.09    0.04
   4   3 -11   -0.15    0.30
  -7   4 -11    0.06    0.04
  -7   4 -11    0.00    0.11
   4   3 -11   -0.04    0.10
  -3   7  11    0.33    0.34
  -3   7  11    0.09    0.05
  -4  -3  11    0.04    0.04
   7  -4  11   -0.08    0.08
  -3   7  11    0.35    0.16
  -3   7  11    0.14    0.05
   7  -4  11    0.07    0.41
  -4  -3  11   -0.02    0.10
  -4  -3  11   -0.23    0.27
   7  -4  11    0.12    0.05
   0  -7 -11    3.07    0.21
  -7   7 -11    3.14    0.19
  -7   7 -11    3.56    0.16
   0  -7 -11    2.67    0.78
  -7   7 -11    2.41    0.78
  -7   7 -11    3.33    0.56
   7   0 -11    2.64    0.56
   7   0 -11    3.14    0.20
   0  -7 -11    2.47    0.44
   7   0 -11    3.88    0.45
   0   7  11    3.11    0.19
   0   7  11    2.80    0.80
   0   7  11    3.35    0.19
  -7   0  11    3.11    0.15
  -7   0  11    3.32    0.14
   7  -7  11    3.27    0.20
  -7   0  11    3.21    0.43
   0   7  11    2.88    0.19
  -7   0  11    3.40    0.20
   0   7  11    3.44    0.58
  -7   0  11    3.07    0.59
  10  -3 -11    2.13    0.17
  10  -3 -11    2.02    0.13
  -7  10 -11    1.54    0.11
  -7  10 -11    1.56    0.11
  -7  10 -11    1.70    0.15
  -7  10 -11    1.22    0.74
  -7  10 -11    1.44    0.74
  -7  10 -11    1.12    0.38
  -7  10 -11    1.33    0.36
  -3  -7 -11    1.41    0.69
  10  -3 -11    1.26    0.52
  10  -3 -11    2.30    0.39
   3   7  11    1.60    0.13
 -10   3  11    2.60    0.67
   3   7  11    1.71    0.16
 -10   3  11    1.59    0.16
   7 -10  11    1.42    0.14
 -10   3  11    1.75    0.12
   3   7  11    1.87    0.14
 -10   3  11    2.27    0.41
  -8  -3 -11    1.48    0.17
  -3  11 -11    1.68    0.87
  -3  11 -11    1.91    0.52
  -8  -3 -11    1.14    0.48
  -3  11 -11    1.32    0.13
  -8  -3 -11    1.74    1.28
  -3  11 -11    1.37    0.11
  -8  -3 -11    1.36    0.13
  11  -8 -11    1.37    0.14
   3 -11  11    1.01    0.41
 -11   8  11    1.17    0.15
 -11   8  11    0.70    0.57
 -11   8  11    1.56    0.37
 -11   8  11    1.19    0.14
   8   3  11    1.25    0.16
   3 -11  11    1.32    0.10
 -11   8  11    1.36    0.66
 -11   8  11    1.49    0.17
   3 -11  11    0.73    0.91
 -11   8  11    1.68    0.37
   3 -11  11    1.45    0.13
   8   3  11    1.42    0.46
   8   3  11    0.10    0.87
   8   3  11    1.55    0.13
   0   8 -11   12.75    0.96
  -8   0 -11   11.29    1.65
   0   8 -11   13.07    0.49
  -8   0 -11   11.85    1.03
   0   8 -11   12.09    0.49
   0   8 -11   15.31    1.47
   8  -8 -11   13.41    0.54
  -8   0 -11   13.30    0.55
  -8   0 -11   12.77    0.52
  -8   8  11   12.02    0.84
   8   0  11   12.28    0.55
   0  -8  11   11.66    1.57
  -8   8  11   13.15    0.57
   8   0  11   14.47    1.78
   8   0  11   13.53    0.53
   8   0  11   13.62    1.07
  -8   8  11   13.02    0.86
  -8   8  11   12.53    0.55
  -8   8  11   13.26    1.19
   0  -8  11   12.63    1.00
   0  -8  11   13.21    0.49
   0  -8  11   12.24    0.49
  -8   8  11   13.73    1.24
  -8   8  11   13.08    0.54
   3   5 -11   68.98    3.29
   3   5 -11   68.82    2.83
  -8   3 -11   65.93    2.97
  -8   3 -11   71.78    3.65
   5  -8 -11   70.43    3.31
   5  -8 -11   64.50    2.80
  -5   8  11   66.84    3.22
  -3  -5  11   62.58    3.28
   8  -3  11   66.73    3.01
  -3  -5  11   65.41    2.86
  -5   8  11   65.83    2.78
   8  -3  11   66.49    3.63
   6   2 -11    3.46    0.68
  -8   6 -11    4.31    0.23
  -8   6 -11    5.20    0.72
   2  -8 -11    3.89    0.79
  -8   6 -11    4.70    0.98
   6   2 -11    4.48    0.24
   2  -8 -11    4.37    0.26
  -8   6 -11    4.70    0.22
   8  -6  11    4.43    0.25
   8  -6  11    4.17    0.22
  -6  -2  11    4.99    0.24
  -2   8  11    4.40    0.24
  -2   8  11    4.46    0.27
   8  -6  11    4.28    0.67
   8  -6  11    4.41    1.00
  -6  -2  11    4.98    0.81
  -8   9 -11   40.66    2.76
  -1  -8 -11   33.40    2.04
  -8   9 -11   35.39    1.38
  -8   9 -11   37.20    2.05
  -1  -8 -11   36.51    1.42
   9  -1 -11   39.02    1.78
  -8   9 -11   39.06    2.11
  -1  -8 -11   37.19    2.74
  -8   9 -11   37.01    1.34
   9  -1 -11   38.81    2.19
  -8   9 -11   39.27    1.34
  -8   9 -11   38.73    2.68
   9  -1 -11   37.00    1.40
   1   8  11   38.05    2.58
   8  -9  11   38.17    1.40
  -9   1  11   37.39    2.20
   1   8  11   39.68    1.48
   1   8  11   38.13    2.01
  -9   1  11   35.96    1.32
   1   8  11   38.01    1.39
  -9   1  11   37.40    1.39
   1   8  11   37.92    1.37
  -9   1  11   37.14    1.77
  -9  -1 -11   10.08    0.42
  -1  10 -11    9.66    0.90
  -1  10 -11    9.52    0.39
  -9  -1 -11    8.49    1.45
  -1  10 -11    8.97    0.39
  -9  -1 -11    9.69    0.45
  -9  -1 -11    7.57    0.96
  10  -9 -11    9.92    0.44
  -1  10 -11    8.55    1.46
   9   1  11   10.10    0.46
   1 -10  11    8.58    1.11
 -10   9  11    9.13    0.46
 -10   9  11    9.97    1.26
 -10   9  11    9.84    0.47
   1 -10  11    8.97    0.39
   9   1  11    9.42    0.46
   9   1  11   11.75    1.07
   9   1  11   11.53    1.71
 -10   9  11    9.19    0.77
   1 -10  11    9.54    0.39
 -10   9  11    9.48    0.78
   1 -10  11    8.82    1.77
 -10   9  11    6.78    1.15
 -10   9  11    9.27    0.44
   2   7 -11    4.69    0.23
   2   7 -11    4.64    0.19
   2   7 -11    4.34    0.64
  -9   2 -11    4.78    0.24
  -9   2 -11    4.23    1.02
  -9   2 -11    4.72    0.26
  -9   2 -11    6.36    1.06
   2   7 -11    4.47    0.96
   7  -9 -11    4.34    0.25
  -2  -7  11    4.48    0.66
  -2  -7  11    4.49    0.23
   9  -2  11    4.41    1.05
   9  -2  11    4.16    0.26
  -2  -7  11    4.57    0.18
  -2  -7  11    4.56    0.97
  -7   9  11    4.71    0.26
   9  -2  11    4.63    0.29
  -7   9  11    4.47    0.65
  -7   9  11    4.49    0.26
  -7   9  11    4.31    0.80
   9  -2  11    4.08    0.65
  -7   9  11    6.37    1.09
  -7   9  11    4.76    0.28
  -7   9  11    5.52    0.66
   4  -9 -11    7.90    0.39
   4  -9 -11    7.90    0.73
  -9   5 -11    8.61    0.37
  -9   5 -11    6.51    1.18
   4  -9 -11    8.75    1.24
  -9   5 -11    6.70    0.82
   5   4 -11    7.94    0.68
   5   4 -11    7.82    0.36
   5   4 -11    7.57    1.08
  -9   5 -11    7.65    0.36
   4  -9 -11    8.47    0.37
   9  -5  11    8.02    0.37
  -5  -4  11    6.79    1.07
   9  -5  11    8.11    0.38
   9  -5  11    8.33    0.98
  -4   9  11    7.83    0.37
  -4   9  11    7.97    0.71
  -4   9  11    8.00    1.15
  -5  -4  11    8.14    0.70
  -5  -4  11    7.75    0.39
   9  -5  11    7.62    1.34
  -4   9  11    8.74    0.38
  -9   8 -11    0.88    0.43
   1  -9 -11    0.61    0.11
   1  -9 -11    0.28    0.59
  -9   8 -11    0.58    0.70
   8   1 -11    0.59    0.24
  -9   8 -11    0.64    0.10
   1  -9 -11    0.35    0.26
   8   1 -11    0.24    0.46
  -9   8 -11    0.80    0.10
   8   1 -11    0.68    0.11
  -8  -1  11    0.47    0.23
  -1   9  11    0.82    0.11
  -8  -1  11    0.73    0.53
  -8  -1  11    0.70    0.10
  -1   9  11    0.61    0.10
  -1   9  11    0.35    0.68
   9  -8  11    0.55    0.10
  -1   9  11    0.63    0.09
  -1   9  11    0.63    0.31
   1   9 -11    6.03    1.14
   1   9 -11    3.81    0.18
   9 -10 -11    4.09    0.24
 -10   1 -11    3.69    0.22
 -10   1 -11    4.30    0.77
   1   9 -11    4.43    0.71
 -10   1 -11    4.58    1.25
   1   9 -11    4.33    0.21
  10  -1  11    4.27    0.24
  -9  10  11    3.95    0.26
  -9  10  11    3.71    0.25
  -1  -9  11    6.08    1.23
  -1  -9  11    4.17    0.18
  -1  -9  11    3.68    0.21
  -9  10  11    3.88    0.94
  -9  10  11    3.08    0.77
  -1  -9  11    3.22    0.60
  10  -1  11    3.38    0.25
  -9  10  11    4.26    0.63
  -9  10  11    3.84    0.26
  10  -1  11    4.76    1.27
  10  -1  11    4.16    0.75
   6 -10 -11    0.12    0.06
 -10   4 -11   -0.80    0.58
   4   6 -11   -0.19    0.48
 -10   4 -11    0.08    0.06
 -10   4 -11    0.14    0.05
   6 -10 -11   -0.10    0.52
 -10   4 -11   -0.04    0.15
   4   6 -11    0.21    0.06
   4   6 -11    0.25    0.20
   6 -10 -11   -0.02    0.05
   6 -10 -11    0.10    0.16
  -4  -6  11    0.14    0.16
  10  -4  11    0.07    0.06
  -6  10  11    0.07    0.06
  -6  10  11    0.18    0.18
  -6  10  11    0.44    0.48
  -6  10  11    0.15    0.06
  -4  -6  11    0.12    0.05
  10  -4  11    0.15    0.20
  10  -4  11    0.07    0.06
  10  -4  11    0.06    0.71
  -4  -6  11   -0.14    0.55
   7   3 -11   48.82    2.84
   3 -10 -11   49.69    2.50
   7   3 -11   49.63    1.82
 -10   7 -11   48.75    1.82
 -10   7 -11   53.50    1.80
   7   3 -11   50.84    2.36
   3 -10 -11   51.83    3.11
   3 -10 -11   50.73    1.81
 -10   7 -11   49.45    3.21
 -10   7 -11   46.73    2.50
   3 -10 -11   48.47    1.85
  10  -7  11   54.40    2.64
  -7  -3  11   55.63    2.99
  -3  10  11   49.30    2.43
  10  -7  11   56.06    3.36
  -7  -3  11   48.48    2.37
  -7  -3  11   51.12    1.82
  -3  10  11   50.34    1.83
  -3  10  11   50.51    3.01
  10  -7  11   49.92    1.84
  10  -7  11   48.96    1.81
  -3  10  11   50.24    1.83
 -11   3 -11    2.21    0.57
 -11   3 -11    1.76    0.16
   3   8 -11    1.14    0.13
 -11   3 -11    1.32    0.13
   3   8 -11    1.79    0.46
   3   8 -11    1.31    0.78
   8 -11 -11    1.52    0.15
 -11   3 -11    0.27    0.93
  -8  11  11    1.61    0.40
  -8  11  11    1.92    0.80
  -8  11  11    1.39    0.39
  -3  -8  11    0.83    0.81
  -3  -8  11    1.45    0.44
  11  -3  11    1.47    0.15
  11  -3  11    0.34    0.85
  -3  -8  11    1.23    0.14
  -8  11  11    1.24    0.15
  -8  11  11    1.36    0.83
  11  -3  11    1.09    0.40
  -8  11  11    0.97    0.14
  11  -3  11    1.40    0.16
  -8  11  11    1.30    0.15
   5 -11 -11    0.30    0.09
   5 -11 -11    0.63    0.31
   6   5 -11    0.28    0.08
   5 -11 -11   -0.57    0.61
   6   5 -11   -0.33    0.56
 -11   6 -11    0.21    0.06
 -11   6 -11    0.31    0.26
 -11   6 -11    0.65    0.70
   6   5 -11    0.08    0.18
 -11   6 -11    0.28    0.08
   5 -11 -11    0.37    0.08
  -5  11  11   -0.08    0.60
  11  -6  11    0.24    0.08
  11  -6  11    0.30    0.08
  11  -6  11    0.64    0.35
  11  -6  11   -0.43    0.77
  -5  11  11    0.28    0.20
  -6  -5  11    0.95    0.73
  -6  -5  11    0.29    0.08
  -5  11  11    0.29    0.08
  -5  11  11    0.29    0.08
  -6  -5  11    0.28    0.21
   0   0 -12  360.36   12.77
   0   0  12  366.62   12.77
  -1   2 -12    0.80    0.07
  -1   2 -12    0.83    0.05
  -1   2 -12    1.16    0.21
  -1  -1 -12    1.00    0.08
  -1  -1 -12    0.51    0.15
  -1  -1 -12    0.81    0.08
  -1   2 -12    1.21    0.30
  -1  -1 -12    0.88    0.31
  -2   1  12    0.87    0.07
   1  -2  12    0.81    0.07
   1   1  12    0.88    0.07
   1  -2  12    0.46    0.22
   1   1  12    0.98    0.21
  -2   1  12    0.86    0.07
   1   1  12    0.97    0.30
   1   1  12    0.80    0.07
   1  -2  12    0.93    0.19
  -2   1  12    1.07    0.08
  -2   1  12    0.81    0.07
   1  -2  12    0.76    0.05
   1   1 -12    2.10    0.19
   1  -2 -12    1.39    0.28
   1  -2 -12    1.51    0.20
  -2   1 -12    1.80    0.11
   1   1 -12    1.51    0.25
   1   1 -12    1.90    0.29
   1   1 -12    1.68    0.17
  -2   1 -12    1.52    0.35
  -2   1 -12    1.63    0.09
   1   1 -12    1.77    0.10
   1  -2 -12    1.65    0.11
  -2   1 -12    1.49    0.25
  -1   2  12    1.54    0.10
  -1  -1  12    1.86    0.10
  -1  -1  12    1.62    0.09
   2  -1  12    1.55    0.37
   2  -1  12    1.74    0.11
  -1  -1  12    1.71    0.09
   2  -1  12    1.70    0.09
  -1   2  12    1.78    0.10
   2  -1  12    1.65    0.26
  -1   2  12    1.57    0.30
  -1   2  12    1.85    0.23
  -2   4 -12  305.90   11.64
  -2  -2 -12  317.14   11.81
   2   2  12  334.30   11.81
   0   3 -12   37.04    1.75
   3  -3 -12   35.08    1.42
   0   3 -12   32.43    1.70
   0   3 -12   34.04    1.47
  -3   0 -12   35.50    1.60
   0   3 -12   35.70    1.48
  -3   0 -12   34.03    1.91
   3   0  12   33.62    1.57
  -3   3  12   32.58    1.42
   3   0  12   36.61    1.94
   0  -3 -12   37.65    1.67
   0  -3 -12   37.53    1.95
  -3   3 -12   39.68    1.72
   3   0 -12   37.16    1.46
   3   0 -12   39.07    1.48
  -3   3 -12   40.28    2.05
   3  -3  12   42.03    1.77
   3  -3  12   43.11    2.13
   0   3  12   37.34    1.66
   0   3  12   39.51    1.95
  -3  -3 -12    3.07    0.72
  -3  -3 -12    2.37    0.45
   6  -3 -12    4.03    0.19
  -3   6 -12    3.27    0.44
  -3  -3 -12    3.57    0.20
  -3   6 -12    3.79    0.78
  -3   6 -12    3.64    0.19
  -3  -3 -12    3.76    0.22
  -3   6 -12    4.40    0.56
  -3   6 -12    3.72    0.72
   3   3  12    4.06    0.80
  -6   3  12    4.00    0.27
  -6   3  12    3.76    0.26
   3   3  12    3.69    0.52
  -6   3  12    3.84    0.19
   3   3  12    3.79    0.21
  -6   3  12    3.93    0.21
  -6   3  12    4.18    0.38
  -6   3  12    4.08    0.21
   3   3  12    4.03    0.20
  -6   3  12    3.19    0.38
   3  -6  12    4.02    0.20
  -1   5 -12   25.69    0.96
  -4  -1 -12   27.16    0.99
  -4  -1 -12   24.39    1.39
  -4  -1 -12   25.37    1.77
   5  -4 -12   26.86    0.97
  -4  -1 -12   26.31    0.98
   4   1  12   26.91    1.41
   1  -5  12   27.61    0.96
  -5   4  12   27.45    1.23
  -5   4  12   27.93    1.09
  -5   4  12   27.28    0.98
   4   1  12   25.56    0.98
  -5   4  12   26.23    0.98
   4   1  12   28.31    0.98
   4   1  12   25.36    1.75
  -5   4  12   25.32    1.23
  -5   4  12   27.83    1.00
  -5   4  12   26.09    1.08
  -4   2 -12  446.39   16.27
   2  -4 -12  444.70   15.90
   2   2 -12  464.69   15.83
  -2  -2  12  450.14   15.89
  -2   4  12  432.87   15.90
   4  -2  12  467.87   16.34
   5  -1 -12    0.72    0.09
  -4   5 -12    0.73    0.24
   5  -1 -12    0.87    0.18
  -4   5 -12    0.07    0.31
  -4   5 -12    0.38    0.20
  -4   5 -12    0.74    0.08
  -1  -4 -12    0.30    0.36
  -1  -4 -12    0.67    0.09
  -1  -4 -12    0.67    0.23
   1   4  12    0.63    0.08
   1   4  12    0.69    0.38
  -5   1  12    0.84    0.07
   1   4  12    0.89    0.08
  -5   1  12    0.65    0.08
  -5   1  12    0.68    0.07
  -5   1  12    0.55    0.18
   1   4  12    0.80    0.09
   1   4  12    0.61    0.22
  -5   1  12    0.78    0.12
   4  -5  12    0.94    0.09
  -4   8 -12   40.95    1.52
  -4   8 -12   41.08    2.30
  -4  -4 -12   38.89    1.63
  -4  -4 -12   43.86    1.56
  -4  -4 -12   42.59    2.76
  -4   8 -12   43.35    2.96
  -4  -4 -12   41.62    2.17
   8  -4 -12   43.85    1.52
  -8   4  12   43.79    1.56
  -8   4  12   42.49    1.76
  -8   4  12   42.35    1.52
   4   4  12   45.32    1.53
   4   4  12   41.78    2.11
  -8   4  12   40.74    2.00
   4   4  12   40.72    2.64
   4  -8  12   44.67    1.53
   4   4  12   41.29    1.55
  -5  -2 -12   12.99    1.02
  -2   7 -12   14.48    0.98
  -5  -2 -12   15.46    0.60
  -5  -2 -12   13.18    1.59
  -2   7 -12   13.59    0.57
  -5  -2 -12   15.34    0.61
   7  -5 -12   15.69    0.59
  -2   7 -12   16.51    1.34
  -7   5  12   14.57    0.61
   5   2  12   16.22    0.59
  -7   5  12   15.54    0.77
   5   2  12   15.50    1.05
   2  -7  12   15.14    0.58
   5   2  12   14.16    0.60
  -7   5  12   15.25    0.77
  -7   5  12   14.88    0.65
  -7   5  12   15.50    0.59
  -7   5  12   15.94    0.99
   5   2  12   13.46    1.56
  -7   5  12   15.84    0.99
  -5   1 -12    0.13    0.04
   4  -5 -12    0.25    0.06
  -5   1 -12    0.26    0.06
   4  -5 -12    0.28    0.12
   1   4 -12    0.29    0.05
  -5   1 -12    0.21    0.15
   1   4 -12    0.10    0.10
   1   4 -12    0.25    0.04
  -5   1 -12    0.46    0.34
   4  -5 -12    0.15    0.22
   1   4 -12    0.15    0.27
  -1  -4  12    0.36    0.26
  -4   5  12    0.25    0.06
  -4   5  12    0.40    0.06
  -1  -4  12    0.33    0.04
   5  -1  12    0.50    0.22
  -4   5  12    0.26    0.21
  -4   5  12    0.35    0.13
  -1  -4  12    0.30    0.04
   5  -1  12    0.19    0.05
   5  -1  12    0.06    0.34
  -1  -4  12    0.25    0.13
   4   1 -12   14.43    0.69
   4   1 -12   14.25    0.87
  -5   4 -12   14.10    0.49
  -5   4 -12   12.64    0.52
   1  -5 -12   14.10    1.13
   4   1 -12   13.19    0.51
   1  -5 -12   13.68    0.54
   1  -5 -12   12.82    0.82
  -5   4 -12   13.05    1.15
  -5   4 -12   12.77    0.86
  -4  -1  12   13.62    0.48
  -4  -1  12   12.92    0.84
   5  -4  12   13.01    0.49
  -4  -1  12   12.92    0.51
  -4  -1  12   12.84    0.67
   5  -4  12   15.60    0.94
  -1   5  12   13.07    0.52
  -4  -1  12   12.91    0.49
  -1   5  12   12.83    0.52
  -1   5  12   11.08    1.03
  -1   5  12   13.16    0.52
   5  -4  12   14.81    1.26
   5  -4  12   12.99    0.53
  -1   5  12   13.01    0.81
   7  -2 -12   55.12    2.41
   7  -2 -12   59.21    2.02
  -2  -5 -12   57.82    3.20
   7  -2 -12   58.13    2.21
  -5   7 -12   58.83    2.87
  -5   7 -12   62.41    3.63
  -2  -5 -12   58.21    2.67
  -5   7 -12   53.49    3.05
  -5   7 -12   55.15    2.57
   2   5  12   62.81    3.17
  -7   2  12   58.20    2.25
   2   5  12   60.86    2.62
  -7   2  12   54.09    2.45
  -5  -5 -12    0.17    0.65
  -5  10 -12    0.14    0.06
  -5  10 -12    0.17    0.04
  -5  -5 -12    0.16    0.24
  -5  10 -12    0.03    0.62
  -5  10 -12   -0.07    0.16
  10  -5 -12    0.18    0.06
  -5  10 -12    0.25    0.04
  -5  -5 -12    0.24    0.09
   5 -10  12    0.21    0.07
   5   5  12    0.15    0.65
   5   5  12    0.25    0.07
 -10   5  12    0.23    0.06
   5   5  12   -0.09    0.15
   5   5  12    0.23    0.06
 -10   5  12    0.22    0.08
 -10   5  12    0.75    0.49
   5   5  12    0.25    0.06
 -10   5  12    0.41    0.18
  -6  -3 -12   33.69    1.96
  -3   9 -12   38.93    3.59
  -6  -3 -12   34.54    2.54
  -6  -3 -12   36.53    1.30
  -3   9 -12   32.54    1.24
  -3   9 -12   34.89    1.20
   9  -6 -12   33.70    1.25
  -6  -3 -12   33.18    1.25
   6   3  12   36.71    1.25
  -9   6  12   34.89    1.29
  -9   6  12   32.35    1.87
  -9   6  12   33.36    1.56
   6   3  12   34.00    2.47
  -9   6  12   33.61    1.26
  -9   6  12   34.34    1.56
   6   3  12   34.88    1.29
  -9   6  12   34.90    1.89
   6   3  12   33.41    1.89
   3  -9  12   34.17    1.25
  -9   6  12   33.72    1.29
  -6   0 -12   64.97    2.88
  -6   0 -12   63.56    3.40
   6   0  12   66.90    2.90
  -6   6  12   66.28    2.59
   0  -6  12   64.11    2.78
  -6   6  12   64.51    2.89
   6   0  12   64.95    3.41
  -6   6  12   64.39    2.84
  -6   6  12   66.92    2.56
   0  -6  12   64.08    3.23
  -6   3 -12    0.47    0.20
   3   3 -12    0.49    0.06
   3  -6 -12    0.49    0.23
   3   3 -12    0.28    0.29
  -6   3 -12    0.70    0.38
   3   3 -12    0.17    0.14
  -6   3 -12    0.32    0.06
   3  -6 -12    0.31    0.07
  -3  -3  12    0.45    0.26
   6  -3  12    0.86    0.48
   6  -3  12    0.37    0.07
  -3  -3  12    0.33    0.05
   6  -3  12    0.49    0.19
  -3   6  12    0.52    0.19
  -3  -3  12    0.44    0.04
  -3   6  12    0.32    0.07
  -3   6  12    0.28    0.25
  -3  -3  12    0.55    0.17
   6  -3  12    0.33    0.06
  -3   6  12    0.20    0.05
   0  -6 -12   52.22    3.38
   0  -6 -12   49.81    2.67
   6   0 -12   55.49    2.46
  -6   6 -12   53.00    2.46
   6   0 -12   54.96    2.17
  -6   6 -12   54.17    2.99
   0   6  12   54.47    2.42
   6  -6  12   56.36    3.08
  -6   0  12   53.98    2.16
  -6   0  12   55.84    2.44
   0   6  12   55.03    2.88
   6  -6  12   59.50    2.56
  -3  -6 -12    0.07    0.19
   9  -3 -12    0.37    0.09
  -6   9 -12    0.49    0.06
  -6   9 -12    0.55    0.06
  -6   9 -12    0.62    0.31
   9  -3 -12    0.97    0.23
   9  -3 -12    0.59    0.07
  -6   9 -12    0.09    0.57
  -6   9 -12    0.41    0.07
  -6   9 -12    0.70    0.59
   9  -3 -12    0.58    0.37
  -6   9 -12    0.12    0.20
  -3  -6 -12    0.58    0.63
  -3  -6 -12    0.37    0.09
   3   6  12    0.16    0.21
   3   6  12    0.49    0.08
   3   6  12    0.55    0.08
   3   6  12    1.25    0.72
  -9   3  12    0.51    0.36
  -9   3  12    0.46    0.09
   6  -9  12    0.45    0.09
  -9   3  12    0.65    0.22
   3   6  12    0.54    0.10
  -9   3  12    0.52    0.07
  -7  -4 -12    2.76    1.16
  -4  11 -12    3.24    0.16
  -7  -4 -12    4.07    0.76
  -7  -4 -12    3.33    0.24
  -4  11 -12    2.09    0.49
  -4  11 -12    3.01    0.15
  -4  11 -12    4.26    0.74
  11  -7 -12    2.92    0.20
  -4  11 -12    2.82    0.19
  -4  11 -12    5.08    1.28
  -4  11 -12    3.66    1.09
   7   4  12    3.44    0.20
   7   4  12    3.13    1.09
 -11   7  12    3.05    0.47
   4 -11  12    3.09    0.20
 -11   7  12    3.03    0.76
   7   4  12    3.47    0.69
 -11   7  12    3.12    0.24
 -11   7  12    3.24    0.49
 -11   7  12    2.82    0.20
 -11   7  12    3.58    0.79
   7   4  12    3.17    0.23
 -11   7  12    2.94    0.23
   8  -7 -12    2.72    0.17
  -1   8 -12    3.03    0.80
  -1   8 -12    2.75    0.52
  -1   8 -12    2.52    0.15
  -7  -1 -12    3.02    0.88
  -7  -1 -12    2.31    0.16
  -7  -1 -12    2.76    0.57
  -1   8 -12    2.71    0.13
  -7  -1 -12    2.38    0.19
  -8   7  12    2.74    0.20
  -8   7  12    2.34    0.58
   1  -8  12    0.87    0.63
  -8   7  12    2.78    0.39
   1  -8  12    2.51    0.13
   1  -8  12    2.61    0.53
   7   1  12    2.61    0.17
  -8   7  12    3.12    0.58
   7   1  12    2.39    0.19
   7   1  12    2.23    0.85
  -8   7  12    2.49    0.18
   7   1  12    2.29    0.47
   1  -8  12    2.71    0.15
  -8   7  12    2.22    0.37
  -8   7  12    2.52    0.19
  -7   2 -12   45.67    2.73
   5  -7 -12   47.54    2.43
   2   5 -12   45.51    2.46
   5  -7 -12   48.04    2.07
   2   5 -12   49.80    1.67
   2   5 -12   47.61    1.66
   2   5 -12   48.25    2.11
  -7   2 -12   45.35    2.25
  -2  -5  12   45.57    2.52
   7  -2  12   45.01    1.70
  -2  -5  12   45.92    2.12
   7  -2  12   49.44    1.71
  -5   7  12   51.24    2.55
   7  -2  12   48.54    2.84
  -5   7  12   46.91    1.71
  -2  -5  12   45.42    1.66
  -5   7  12   56.39    3.32
  -7   5 -12    7.30    0.70
  -7   5 -12    8.29    0.33
   2  -7 -12    7.42    0.65
  -7   5 -12    8.33    1.19
   5   2 -12    7.89    0.34
   5   2 -12    6.72    0.87
   2  -7 -12    7.73    1.05
   5   2 -12    8.02    0.59
  -2   7  12    8.10    1.06
  -5  -2  12    7.92    0.34
  -2   7  12    7.74    0.35
  -5  -2  12    8.12    0.59
  -2   7  12    8.02    0.66
   7  -5  12    8.22    0.75
  -2   7  12    8.01    0.36
   7  -5  12    7.87    0.36
  -5  -2  12    7.82    0.29
  -5  -2  12    7.31    0.90
   7  -5  12   11.12    1.39
  -2   7  12    7.96    0.36
  -5  -2  12    7.72    0.29
   7  -5  12    7.72    0.33
  -1  -7 -12    3.45    0.72
  -7   8 -12    4.30    0.66
  -1  -7 -12    3.36    0.23
  -7   8 -12    3.53    0.17
  -7   8 -12    3.33    0.17
  -7   8 -12    3.23    0.52
  -1  -7 -12    4.54    1.23
  -7   8 -12    4.62    1.02
   8  -1 -12    3.22    0.21
  -7   8 -12    3.21    0.20
  -7   8 -12    2.98    0.83
   8  -1 -12    3.57    0.43
   8  -1 -12    3.64    0.62
   7  -8  12    3.45    0.21
  -8   1  12    3.16    0.20
   1   7  12    3.41    1.48
  -8   1  12    3.29    0.16
   1   7  12    3.41    0.20
   1   7  12    3.50    0.22
  -8   1  12    3.87    0.63
  -8   1  12    3.57    0.44
   1   7  12    3.38    0.20
   1   7  12    3.52    0.72
  -7  11 -12   38.48    2.79
  -7  11 -12   36.03    1.25
  -4  -7 -12   36.84    1.37
  11  -4 -12   34.48    1.28
  11  -4 -12   35.85    2.09
  -7  11 -12   35.14    1.25
  11  -4 -12   34.99    1.35
  -7  11 -12   29.74    2.74
  -7  11 -12   33.85    1.31
  -7  11 -12   35.86    2.07
  -4  -7 -12   38.45    2.91
  11  -4 -12   34.31    1.68
  -4  -7 -12   33.19    2.12
 -11   4  12   33.46    1.28
 -11   4  12   36.84    1.35
 -11   4  12   34.50    2.16
   7 -11  12   37.17    1.33
 -11   4  12   35.58    1.73
   4   7  12   37.10    2.06
   4   7  12   35.84    2.71
   4   7  12   34.76    1.29
   4   7  12   36.61    1.33
   4   7  12   33.95    1.34
  -8  -2 -12    3.11    0.20
  -2  10 -12    4.89    1.11
  -2  10 -12    3.10    0.18
  -2  10 -12    4.02    0.65
  -8  -2 -12    3.36    0.24
  10  -8 -12    3.26    0.21
  -2  10 -12    3.21    0.16
   8   2  12    3.97    0.25
   2 -10  12    3.35    0.19
   2 -10  12    2.70    0.60
 -10   8  12    3.29    0.48
 -10   8  12    3.14    0.24
   8   2  12    3.99    1.17
 -10   8  12    2.93    0.23
 -10   8  12    2.54    0.64
 -10   8  12    3.42    0.81
   8   2  12    3.35    0.21
 -10   8  12    2.97    0.21
 -10   8  12    3.33    0.49
   2 -10  12    3.55    0.17
   2 -10  12    3.79    1.07
   8   2  12    3.75    0.71
  -8   1 -12    5.12    0.26
  -8   1 -12    5.15    0.76
   1   7 -12    4.35    0.76
   1   7 -12    4.64    0.21
  -8   1 -12    4.95    1.09
   1   7 -12    4.88    0.22
   7  -8 -12    4.88    0.25
  -8   1 -12    5.04    0.34
  -7   8  12    4.22    0.77
   8  -1  12    3.68    0.59
   8  -1  12    4.47    0.27
  -1  -7  12    3.45    0.84
  -1  -7  12    4.92    0.20
  -7   8  12    4.85    0.27
  -7   8  12    4.87    0.78
  -1  -7  12    4.36    0.21
   8  -1  12    5.81    1.12
  -7   8  12    4.66    0.56
  -7   8  12    5.72    0.65
  -7   8  12    4.68    0.26
  -7   8  12    4.54    0.26
  -1  -7  12    4.49    0.62
   4  -8 -12   29.18    1.11
  -8   4 -12   29.27    1.65
   4  -8 -12   27.23    1.86
   4  -8 -12   27.49    1.49
  -8   4 -12   27.26    1.07
   4   4 -12   28.51    1.46
   4   4 -12   34.81    1.96
   4  -8 -12   28.89    1.08
  -8   4 -12   30.47    1.07
   4   4 -12   30.03    1.07
  -8   4 -12   28.14    2.11
   8  -4  12   32.99    2.27
  -4   8  12   28.31    1.49
  -4   8  12   28.94    1.09
   8  -4  12   28.04    1.08
  -4  -4  12   30.57    1.51
  -4  -4  12   28.74    1.83
   8  -4  12   31.17    1.69
  -4   8  12   28.98    1.09
   8  -4  12   29.89    1.11
  -4  -4  12   28.55    1.06
  -4   8  12   31.32    1.92
   7   1 -12    0.15    0.14
   1  -8 -12    1.12    0.52
   1  -8 -12    0.30    0.09
  -8   7 -12    0.09    0.17
   1  -8 -12    0.26    0.20
  -8   7 -12    0.12    0.06
  -8   7 -12    0.22    0.05
   7   1 -12    0.29    0.08
  -8   7 -12    0.83    0.62
   7   1 -12    0.02    0.35
   8  -7  12    0.52    0.58
  -7  -1  12    0.24    0.03
  -7  -1  12    0.34    0.38
  -1   8  12    0.14    0.20
   8  -7  12    0.29    0.08
  -1   8  12    0.30    0.07
   8  -7  12    0.00    0.16
  -7  -1  12    0.49    0.20
  -1   8  12    1.31    0.65
  -1   8  12    0.21    0.07
  -1   8  12    0.14    0.06
   8  -7  12    0.17    0.05
  -8  10 -12    7.19    1.31
  -2  -8 -12    4.96    1.19
  -8  10 -12    5.91    0.32
  -8  10 -12    7.41    1.00
  -8  10 -12    8.32    1.51
  -2  -8 -12    6.53    0.36
  -8  10 -12    6.49    0.28
  10  -2 -12    5.17    0.87
  -8  10 -12    6.72    0.28
  10  -2 -12    6.68    0.28
  -8  10 -12    5.61    0.83
  10  -2 -12    6.43    0.34
  -2  -8 -12    5.32    0.76
  10  -2 -12    6.88    0.59
   2   8  12    5.57    1.15
   8 -10  12    6.45    0.34
   2   8  12    6.53    0.30
   2   8  12    5.54    0.81
   2   8  12    6.43    0.31
   2   8  12    6.12    0.33
 -10   2  12    6.62    1.03
 -10   2  12    6.38    0.60
 -10   2  12    6.75    0.34
 -10   2  12    6.08    0.28
  -9   0 -12   31.22    1.17
  -9   0 -12   31.73    2.52
   0   9 -12   34.73    2.39
  -9   0 -12   31.41    1.91
   0   9 -12   30.71    1.75
   9  -9 -12   30.66    1.18
   0   9 -12   32.39    1.13
  -9   0 -12   33.24    1.20
   0   9 -12   29.42    1.13
  -9   9  12   32.36    1.63
  -9   9  12   30.14    1.61
  -9   9  12   29.05    2.03
   9   0  12   32.74    1.92
   0  -9  12   31.25    1.13
   9   0  12   34.31    1.18
   0  -9  12   30.83    2.37
  -9   9  12   31.19    2.05
   0  -9  12   29.80    1.83
  -9   9  12   32.21    1.21
   9   0  12   32.20    2.58
  -9   9  12   31.27    1.19
   0  -9  12   30.26    1.13
  -9   9  12   32.67    1.23
   9   0  12   30.00    1.20
   6  -9 -12    0.10    0.14
   6  -9 -12    0.98    0.53
  -9   3 -12    0.11    0.06
   3   6 -12    0.18    0.05
  -9   3 -12    0.07    0.15
   3   6 -12   -0.33    0.45
  -9   3 -12   -0.97    0.49
   6  -9 -12    0.13    0.06
  -9   3 -12    0.09    0.05
   3   6 -12    0.11    0.17
   6  -9 -12    0.12    0.06
  -3  -6  12    0.75    0.59
  -3  -6  12    0.14    0.05
   9  -3  12    0.15    0.11
  -3  -6  12   -0.06    0.09
   9  -3  12    0.27    0.23
   9  -3  12    0.01    0.61
   9  -3  12    0.08    0.06
  -6   9  12    0.19    0.18
  -6   9  12    0.13    0.06
  -6   9  12   -0.13    0.41
   6   3 -12   28.85    1.94
   3  -9 -12   27.45    1.59
  -9   6 -12   29.20    1.03
  -9   6 -12   31.03    2.29
  -9   6 -12   26.46    1.63
  -9   6 -12   26.07    1.05
   3  -9 -12   28.78    2.10
   6   3 -12   28.20    1.05
   3  -9 -12   27.74    1.09
   9  -6  12   29.17    1.71
   9  -6  12   26.95    1.03
  -6  -3  12   27.65    1.05
  -3   9  12   26.70    1.98
   9  -6  12   28.67    1.07
  -3   9  12   28.82    1.56
   9  -6  12   29.92    2.30
  -3   9  12   28.37    1.06
  -3   9  12   27.97    1.06
   9   0 -12   36.11    2.14
   0  -9 -12   33.08    1.97
   0  -9 -12   32.87    1.31
  -9   9 -12   33.63    1.23
  -9   9 -12   36.47    1.23
  -9   9 -12   33.77    2.05
  -9   9 -12   33.01    2.62
  -9   9 -12   31.24    2.60
   9   0 -12   34.31    1.69
   0  -9 -12   31.77    2.59
  -9   9 -12   32.93    1.27
   9   0 -12   33.80    1.28
  -9   0  12   32.87    1.69
  -9   0  12   33.37    1.19
   0   9  12   33.42    1.26
  -9   0  12   34.17    1.28
   9  -9  12   35.35    1.29
   0   9  12   35.31    1.93
   0   9  12   38.28    2.62
   0   9  12   33.89    1.25
  -9   0  12   33.12    1.19
  -9   0  12   35.77    2.17
   0   9  12   34.30    1.28
   8 -10 -12    4.17    0.25
   2   8 -12    5.35    0.75
 -10   2 -12    4.53    0.26
 -10   2 -12    4.10    0.24
   2   8 -12    5.41    1.14
 -10   2 -12    3.90    0.73
   2   8 -12    4.14    0.22
 -10   2 -12    7.04    1.40
  -8  10  12    4.35    0.95
  -2  -8  12    3.67    0.60
  10  -2  12    4.65    1.28
  10  -2  12    5.07    0.85
  -8  10  12    5.40    1.26
  -2  -8  12    4.29    0.19
  -8  10  12    4.59    0.60
  -2  -8  12    3.17    1.01
  -8  10  12    4.16    0.26
  10  -2  12    3.86    0.26
  -8  10  12    3.47    0.64
  -2  -8  12    4.14    0.22
  -8  10  12    4.23    0.26
  10  -2  12    4.15    0.25
   5   5 -12    0.78    0.27
   5 -10 -12    0.63    0.11
 -10   5 -12    0.57    0.09
 -10   5 -12    0.62    0.10
   5 -10 -12    0.90    0.53
 -10   5 -12    0.59    0.27
   5 -10 -12    0.73    0.31
   5   5 -12    0.81    0.11
 -10   5 -12    1.06    0.76
   5   5 -12    0.36    0.51
   5 -10 -12    0.53    0.09
  -5  10  12    0.48    0.10
  10  -5  12    0.50    0.11
  10  -5  12    0.67    0.11
  -5  10  12    0.52    0.22
  -5  -5  12    0.52    0.64
  -5  10  12    0.09    0.52
  10  -5  12    0.08    0.76
  -5  10  12    0.62    0.10
  10  -5  12    0.81    0.46
  -5  -5  12    0.69    0.27
  -5  -5  12    0.84    0.11
   8   2 -12    4.27    0.61
   2 -10 -12    3.19    0.98
 -10   8 -12    3.39    0.20
   8   2 -12    2.92    0.79
   8   2 -12    3.21    0.22
 -10   8 -12    2.72    0.54
 -10   8 -12    3.20    0.22
 -10   8 -12    4.37    1.14
   2 -10 -12    3.57    0.26
   2 -10 -12    3.51    0.69
  10  -8  12    3.38    0.24
  -2  10  12    3.67    0.23
  10  -8  12    3.29    0.20
  -2  10  12    4.53    0.69
  -8  -2  12    3.98    0.58
  10  -8  12    4.00    0.74
  -2  10  12    4.71    1.06
  10  -8  12    6.36    1.43
  -8  -2  12    3.13    0.21
  -2  10  12    3.38    0.22
  -2  10  12    3.99    0.22
  -8  -2  12    3.78    0.86
   4   7 -12   36.52    1.95
   4   7 -12   36.21    1.30
 -11   4 -12   34.74    2.08
 -11   4 -12   33.00    1.30
   7 -11 -12   35.43    1.32
   4   7 -12   43.11    2.67
   7 -11 -12   35.77    1.94
 -11   4 -12   38.37    1.33
 -11   4 -12   36.51    2.84
  11  -4  12   34.80    2.87
  -4  -7  12   31.41    1.34
  11  -4  12   37.05    2.15
  11  -4  12   34.19    1.34
  -7  11  12   35.25    1.34
  -7  11  12   36.17    2.45
  -4  -7  12   33.43    2.61
  -7  11  12   35.90    1.90
  11  -4  12   36.03    1.33
  -7  11  12   35.95    1.34
  -4  -7  12   33.57    1.96
   4 -11 -12    2.17    0.50
 -11   7 -12    2.92    0.19
   7   4 -12    2.23    0.89
 -11   7 -12    0.96    0.80
   4 -11 -12    2.47    0.18
   7   4 -12    2.68    0.20
   4 -11 -12    2.71    0.97
   7   4 -12    2.84    0.51
 -11   7 -12    2.20    0.53
 -11   7 -12    2.55    0.19
   4 -11 -12    2.63    0.22
  -4  11  12    1.88    0.90
  11  -7  12    3.27    1.21
  11  -7  12    2.70    0.19
  -7  -4  12    2.67    0.19
  11  -7  12    2.99    0.65
  11  -7  12    2.65    0.21
  -4  11  12    2.59    0.20
  -4  11  12    2.73    0.52
  -4  11  12    2.73    0.21
  -7  -4  12    2.40    0.85
  -7  -4  12    2.16    0.48
  -1   0 -13    0.31    0.12
   0   1 -13    0.34    0.11
  -1   0 -13    0.30    0.22
   1  -1 -13    0.49    0.06
  -1   0 -13    0.57    0.06
   1  -1 -13    0.45    0.06
  -1   0 -13    0.48    0.07
   1  -1 -13    0.54    0.17
   0   1 -13    0.43    0.18
   1  -1 -13    0.51    0.11
   1   0  13    0.32    0.12
   0  -1  13    0.37    0.23
  -1   1  13    0.96    0.14
   1   0  13    0.49    0.05
   1   0  13    0.41    0.06
  -1   1  13    0.99    0.20
  -1   1  13    0.36    0.05
   0  -1  13    0.44    0.04
   0  -1  13    0.47    0.13
   1   0  13    0.24    0.19
   0  -1  13    0.44    0.06
  -1   3 -13    5.31    0.42
  -2  -1 -13    5.22    0.23
  -1   3 -13    4.79    0.65
  -1   3 -13    5.16    0.42
  -1   3 -13    4.57    0.23
  -1   3 -13    5.02    0.65
  -2  -1 -13    5.20    0.78
  -2  -1 -13    5.18    0.47
  -2  -1 -13    4.82    0.24
   1  -3  13    5.29    0.23
   2   1  13    5.25    0.46
  -3   2  13    5.20    0.24
   2   1  13    4.81    0.22
   2   1  13    5.19    0.24
  -3   2  13    5.13    0.23
   2   1  13    3.84    0.62
  -3   2  13    5.28    0.23
  -2   2 -13    1.29    0.35
  -2   2 -13    1.81    0.27
  -2   2 -13    1.81    0.09
  -2   2 -13    1.81    0.12
   0  -2 -13    1.67    0.39
   0  -2 -13    1.98    0.29
   0  -2 -13    1.93    0.12
   0  -2 -13    1.66    0.11
   2   0 -13    1.77    0.18
   2   0 -13    1.72    0.19
   2   0 -13    2.01    0.11
   2  -2  13    1.88    0.43
   0   2  13    1.33    0.34
  -2   0  13    1.74    0.10
   2  -2  13    1.71    0.11
   0   2  13    1.61    0.11
  -2   0  13    1.68    0.10
  -2   0  13    1.69    0.10
   2  -2  13    2.01    0.31
   0   2  13    1.54    0.11
   0   2  13    1.65    0.26
   2  -2  13    1.62    0.08
  -2   5 -13   27.50    1.45
  -3  -2 -13   31.64    1.97
  -2   5 -13   28.43    1.78
  -3  -2 -13   32.08    1.13
  -2   5 -13   29.00    1.10
  -3  -2 -13   29.97    1.56
  -3  -2 -13   30.99    1.12
   3   2  13   31.84    1.55
  -5   3  13   31.44    1.13
   3   2  13   30.01    1.12
  -5   3  13   31.36    1.12
   2  -5  13   32.99    1.11
   3   2  13   33.16    1.97
   3   2  13   32.58    1.12
  -5   3  13   30.38    1.11
  -5   3  13   30.17    1.15
  -5   3  13   27.98    1.13
  -3   1 -13   52.55    2.19
  -3   1 -13   54.63    2.57
   1   2 -13   51.00    2.22
   1   2 -13   52.45    2.23
   2  -3 -13   53.84    2.18
   3  -1  13   50.96    2.54
  -2   3  13   48.52    2.17
   3  -1  13   56.07    2.22
  -3   4 -13   37.01    2.08
  -1  -3 -13   35.17    2.07
  -1  -3 -13   39.14    1.78
  -3   4 -13   40.10    1.77
   1   3  13   41.24    1.77
   1   3  13   38.92    2.09
  -4  -3 -13    0.09    0.06
  -4  -3 -13    0.04    0.15
   7  -4 -13    0.20    0.05
  -4  -3 -13    0.26    0.49
  -3   7 -13    0.06    0.13
  -3   7 -13    0.07    0.04
  -3   7 -13    0.16    0.16
  -3   7 -13    0.10    0.37
  -3   7 -13   -0.28    0.49
  -7   4  13    0.33    0.23
  -7   4  13    0.19    0.09
   4   3  13   -0.43    0.40
  -7   4  13    0.59    0.14
   4   3  13    0.13    0.05
  -7   4  13    0.43    0.19
   4   3  13    0.27    0.07
  -7   4  13    0.17    0.05
  -7   4  13    0.07    0.05
   4   3  13    0.02    0.15
   3  -7  13    0.20    0.05
  -4   0 -13    0.95    0.29
   0   4 -13    0.89    0.32
   0   4 -13    0.65    0.07
  -4   0 -13    0.73    0.09
  -4   0 -13    0.22    0.36
  -4   0 -13    0.66    0.09
   0   4 -13    0.84    0.22
  -4   4  13    0.59    0.20
  -4   4  13    0.64    0.08
   4   0  13    0.65    0.24
   0  -4  13    0.64    0.07
   4   0  13    0.73    0.09
  -4   4  13    0.89    0.15
   4   0  13    0.79    0.09
   4   0  13    0.79    0.45
  -4   4  13    0.51    0.07
   1  -4 -13   74.57    3.36
  -4   3 -13   76.54    3.16
   3   1 -13   83.66    3.07
  -4   3 -13   80.11    3.59
  -3  -1  13   76.58    3.05
   4  -3  13   83.02    3.65
  -4   6 -13    2.00    0.41
  -4   6 -13    2.21    0.42
  -2  -4 -13    1.40    0.58
  -2  -4 -13    2.20    0.16
  -4   6 -13    0.96    0.50
  -2  -4 -13    1.29    0.30
  -4   6 -13    3.15    0.75
  -4   6 -13    1.97    0.15
   2   4  13    1.98    0.14
  -6   2  13    1.96    0.12
   2   4  13    2.20    0.14
  -6   2  13    1.95    0.14
   2   4  13    2.06    0.40
   2   4  13    3.34    0.74
  -6   2  13    2.29    0.29
   4  -6  13    2.32    0.15
  -4   9 -13    3.19    0.52
  -4   9 -13    4.48    1.05
  -5  -4 -13    3.49    1.01
  -4   9 -13    3.62    0.21
   9  -5 -13    3.79    0.21
  -5  -4 -13    3.63    0.24
  -5  -4 -13    4.26    0.68
  -5  -4 -13    3.76    0.21
   5   4  13    3.67    0.24
  -9   5  13    3.63    0.43
  -9   5  13    3.80    0.44
   5   4  13    4.12    0.22
  -9   5  13    3.78    0.24
   5   4  13    3.27    0.60
   5   4  13    3.30    0.89
  -9   5  13    3.78    0.24
   4  -9  13    3.93    0.25
  -9   5  13    3.68    0.29
  -9   5  13    3.85    0.61
  -5  -1 -13   61.57    2.79
  -5  -1 -13   64.18    3.36
   5   1  13   66.36    3.35
  -6   5  13   59.49    2.58
  -6   5  13   64.71    2.60
  -6   5  13   60.83    2.37
   1  -6  13   63.87    2.71
   5   1  13   61.18    2.77
  -5   2 -13    3.02    0.45
   2   3 -13    2.81    0.14
  -5   2 -13    3.70    0.73
   3  -5 -13    2.81    0.49
   2   3 -13    2.87    0.14
   2   3 -13    3.69    0.56
   2   3 -13    3.46    0.40
  -5   2 -13    2.99    0.15
  -5   2 -13    2.60    0.16
   3  -5 -13    2.61    0.17
   3  -5 -13    3.03    0.37
   5  -2  13    2.77    0.63
   5  -2  13    2.73    0.15
  -3   5  13    3.46    0.38
  -3   5  13    3.01    0.17
  -2  -3  13    2.79    0.13
   5  -2  13    2.76    0.44
  -2  -3  13    2.59    0.37
   5  -2  13    2.99    0.17
  -2  -3  13    1.92    0.44
  -3   5  13    2.61    0.49
  -2  -3  13    2.71    0.14
  -3   5  13    2.70    0.16
   0  -5 -13   10.93    1.27
   0  -5 -13   11.39    0.81
  -5   5 -13   10.92    0.46
   5   0 -13   11.22    0.46
  -5   5 -13   12.25    0.42
  -5   5 -13   11.44    1.13
   0  -5 -13   11.49    0.49
   5   0 -13   11.64    0.57
   5   0 -13   10.54    0.71
  -5   5 -13   10.46    0.79
  -5   0  13   11.71    0.44
   0   5  13   11.56    0.46
  -5   0  13   10.68    0.57
  -5   0  13   10.59    0.71
   0   5  13   11.46    0.47
   5  -5  13   12.01    0.87
   0   5  13   11.52    0.48
   5  -5  13   11.08    0.42
   0   5  13   12.37    1.11
  -5   0  13   11.22    0.46
  -5   0  13   11.77    0.43
   5  -5  13   12.03    0.47
   0   5  13   11.05    0.79
   5  -5  13   12.08    1.20
  -5   8 -13   37.37    1.95
  -3  -5 -13   36.79    2.00
   8  -3 -13   39.47    1.54
  -5   8 -13   35.16    1.91
   8  -3 -13   37.35    1.38
   8  -3 -13   38.87    1.34
  -5   8 -13   34.49    2.40
  -3  -5 -13   38.10    1.40
  -5   8 -13   35.75    1.36
  -5   8 -13   35.67    2.43
   8  -3 -13   36.93    1.73
  -3  -5 -13   38.08    2.61
  -8   3  13   37.61    1.34
   3   5  13   38.64    1.36
   3   5  13   39.64    1.36
   3   5  13   36.10    1.92
   3   5  13   35.41    1.37
   3   5  13   37.97    2.46
  -8   3  13   37.04    1.56
  -8   3  13   38.34    1.39
  -8   3  13   37.48    1.82
  -6  -5 -13   -0.80    0.91
  -5  11 -13    0.01    0.03
  -6  -5 -13    0.01    0.06
  -6  -5 -13   -0.19    0.13
  11  -6 -13    0.03    0.05
  -5  11 -13    0.13    0.06
  -5  11 -13    0.15    0.75
  -5  11 -13   -0.45    0.65
  -5  11 -13    0.04    0.03
  -5  11 -13    0.05    0.16
  -5  11 -13    0.16    0.21
 -11   6  13   -0.03    0.04
 -11   6  13    0.20    0.48
 -11   6  13   -0.02    0.11
   6   5  13    0.41    0.88
 -11   6  13   -0.02    0.06
 -11   6  13    0.08    0.14
   6   5  13    0.04    0.06
   6   5  13   -0.01    0.04
   5 -11  13    0.03    0.05
   6   5  13    0.03    0.22
 -11   6  13   -0.01    0.07
   6   5  13   -0.01    0.05
 -11   6  13    0.76    0.51
  -6  -2 -13    6.63    1.24
  -2   8 -13    5.56    1.02
  -2   8 -13    5.00    0.24
  -6  -2 -13    5.06    0.26
  -6  -2 -13    5.32    0.29
   8  -6 -13    5.02    0.29
  -6  -2 -13    5.75    0.84
  -2   8 -13    6.15    0.78
  -8   6  13    5.20    0.27
  -8   6  13    5.59    0.45
   6   2  13    7.07    1.25
   6   2  13    5.66    0.27
  -8   6  13    5.18    0.28
  -8   6  13    5.17    0.67
   6   2  13    5.76    0.77
  -8   6  13    4.74    0.41
   2  -8  13    4.93    0.24
  -8   6  13    5.33    0.69
  -8   6  13    5.36    0.29
   6   2  13    4.96    0.28
  -6   1 -13   33.72    1.17
   1   5 -13   38.24    1.98
  -6   1 -13   31.87    1.17
   1   5 -13   31.36    1.53
   5  -6 -13   29.70    1.40
   5  -6 -13   29.23    1.63
   5  -6 -13   33.19    1.17
  -6   1 -13   30.20    2.11
   1   5 -13   32.22    1.13
  -6   1 -13   39.46    2.02
  -1  -5  13   29.45    1.12
  -1  -5  13   31.68    1.13
   6  -1  13   31.94    1.68
  -5   6  13   31.14    1.18
  -1  -5  13   30.68    1.55
   6  -1  13   30.25    1.17
  -5   6  13   32.70    1.69
  -1  -5  13   32.38    1.94
  -5   6  13   31.96    1.18
  -5   6  13   33.00    1.42
   6  -1  13   33.46    1.18
   6  -1  13   34.59    2.20
  -6   4 -13   11.21    1.35
   2  -6 -13   10.39    0.45
   4   2 -13   10.22    0.63
   2  -6 -13   10.20    0.97
  -6   4 -13   10.12    0.43
   2  -6 -13   10.10    0.72
   4   2 -13   10.20    0.84
   4   2 -13   10.63    0.42
  -6   4 -13   11.23    0.41
  -6   4 -13    9.78    0.78
  -4  -2  13    8.87    0.81
  -4  -2  13   10.59    0.42
   6  -4  13   10.88    0.83
  -4  -2  13   10.47    0.64
  -2   6  13   11.17    1.00
  -2   6  13   10.11    0.44
   6  -4  13   10.22    0.41
   6  -4  13   10.99    0.45
  -4  -2  13    9.78    0.40
  -2   6  13   10.53    0.44
   6  -4  13   11.70    1.39
  -4  -2  13   10.76    0.39
  -2   6  13   10.56    0.43
  -2   6  13   10.88    0.74
  -6   7 -13   60.17    1.90
  -6   7 -13   57.20    2.59
   7  -1 -13   54.61    1.95
  -1  -6 -13   51.86    3.04
  -1  -6 -13   52.61    1.97
   7  -1 -13   53.82    2.37
  -6   7 -13   57.51    3.12
   7  -1 -13   55.45    2.14
  -6   7 -13   54.49    3.08
  -6   7 -13   49.22    2.48
  -6   7 -13   53.08    1.94
  -1  -6 -13   49.81    2.51
   1   6  13   55.90    2.51
  -7   1  13   51.64    2.38
  -7   1  13   56.28    2.17
   1   6  13   57.25    1.94
   6  -7  13   54.53    1.97
  -7   1  13   52.68    1.91
  -7   1  13   54.68    1.91
   1   6  13   58.75    3.04
   1   6  13   53.89    1.95
  10  -4 -13    0.02    0.12
  10  -4 -13    0.06    0.05
  -4  -6 -13   -0.59    0.74
  -6  10 -13    0.09    0.03
  -6  10 -13    0.10    0.04
  10  -4 -13    0.10    0.07
  -6  10 -13    0.19    0.18
  -6  10 -13   -0.71    0.68
  -6  10 -13    0.42    0.29
  -4  -6 -13    0.42    0.29
  -4  -6 -13    0.09    0.07
  10  -4 -13    0.24    0.38
  -6  10 -13    0.53    0.68
  -6  10 -13    0.14    0.06
   4   6  13    0.11    0.07
 -10   4  13   -0.03    0.10
   4   6  13    0.22    0.06
   4   6  13    0.19    0.10
 -10   4  13    0.67    0.42
 -10   4  13    0.27    0.06
   6 -10  13    0.17    0.06
   4   6  13    0.17    0.20
   4   6  13    1.08    0.77
 -10   4  13    0.17    0.07
  -3  10 -13   21.07    0.90
  -3  10 -13   22.84    1.48
  10  -7 -13   22.50    0.88
  -7  -3 -13   22.15    2.20
  -3  10 -13   23.50    2.06
  -7  -3 -13   23.55    1.62
  -7  -3 -13   22.19    0.88
  -7  -3 -13   25.30    0.93
   7   3  13   26.19    1.00
 -10   7  13   23.27    1.57
 -10   7  13   22.42    0.89
 -10   7  13   21.78    1.19
 -10   7  13   23.63    1.23
   7   3  13   21.87    0.91
   3 -10  13   23.36    0.88
 -10   7  13   21.89    0.92
   7   3  13   25.17    1.59
 -10   7  13   23.26    0.93
   7   3  13   26.11    2.26
  -7   0 -13    2.14    0.71
   0   7 -13    2.09    0.11
  -7   0 -13    2.05    0.16
  -7   0 -13    2.12    0.15
   7  -7 -13    2.02    0.15
   0   7 -13    1.69    0.12
  -7   0 -13    1.52    0.37
  -7   7  13    1.98    0.17
   7   0  13    1.52    0.74
   0  -7  13    1.86    0.37
  -7   7  13    2.23    0.51
  -7   7  13    1.64    0.51
   7   0  13    2.02    0.19
   0  -7  13    2.00    0.12
   7   0  13    1.90    0.40
  -7   7  13    2.13    0.34
   0  -7  13    1.87    0.10
   0  -7  13    2.57    0.70
  -7   7  13    2.27    0.35
  -7   7  13    2.06    0.16
   7   0  13    2.19    0.15
  -7   7  13    1.97    0.16
   4  -7 -13   47.03    2.41
   4  -7 -13   43.91    1.56
   4  -7 -13   43.39    1.58
  -7   3 -13   45.55    1.53
   3   4 -13   44.08    1.49
  -7   3 -13   41.15    2.59
  -7   3 -13   43.03    2.09
   3   4 -13   43.13    2.26
   3   4 -13   43.78    1.91
  -7   3 -13   42.01    1.55
   3   4 -13   43.14    1.52
  -4   7  13   38.07    2.04
  -4   7  13   42.33    1.56
   7  -3  13   45.00    1.56
  -4   7  13   34.80    2.57
  -3  -4  13   44.31    2.32
  -3  -4  13   42.58    1.52
   7  -3  13   41.71    1.54
  -3  -4  13   43.32    1.94
   7  -3  13   39.05    2.58
  -4   7  13   41.37    1.58
   7  -3  13   43.67    2.13
  -3  -4  13   42.90    1.48
   1  -7 -13    7.17    0.36
  -7   6 -13    6.94    0.33
   1  -7 -13    7.32    1.12
   6   1 -13   10.18    0.89
   6   1 -13    6.93    0.33
  -7   6 -13    7.66    0.30
   1  -7 -13    6.65    1.76
  -7   6 -13    6.18    1.10
   6   1 -13    7.43    0.54
  -7   6 -13    7.35    0.70
   7  -6  13    7.10    0.34
  -6  -1  13    6.44    0.80
   7  -6  13    7.88    0.75
   7  -6  13    9.54    1.35
  -6  -1  13    7.37    0.28
  -1   7  13    7.47    0.33
  -1   7  13    6.94    1.00
  -6  -1  13    7.39    0.42
   7  -6  13    7.23    0.30
  -1   7  13    6.90    0.33
  -6  -1  13    6.92    0.53
   9  -2 -13    1.70    0.50
   9  -2 -13    1.84    0.31
  -2  -7 -13    0.98    0.81
  -7   9 -13    1.75    0.11
  -7   9 -13    0.32    0.77
  -2  -7 -13    1.79    0.18
  -7   9 -13    1.76    0.15
  -7   9 -13    2.12    0.69
  -7   9 -13    2.90    0.83
  -2  -7 -13    1.23    0.40
   9  -2 -13    1.48    0.16
  -7   9 -13    1.81    0.10
  -7   9 -13    2.09    0.63
   2   7  13    1.54    0.14
  -9   2  13    1.27    0.51
   2   7  13    1.56    0.16
   7  -9  13    1.76    0.16
  -9   2  13    1.66    0.11
   2   7  13    1.60    0.16
   2   7  13    1.23    0.72
  -9   2  13    1.98    0.33
  -9   2  13    1.50    0.16
   2   7  13    1.77    0.49
  -1   9 -13    0.58    0.29
  -8  -1 -13    0.54    0.11
  -1   9 -13    0.63    0.72
  -1   9 -13    0.57    0.08
  -8  -1 -13    0.66    0.10
  -1   9 -13    0.66    0.07
   9  -8 -13    0.49    0.08
  -9   8  13    0.86    0.26
  -9   8  13    0.55    0.21
  -9   8  13    0.81    0.48
   8   1  13    0.39    0.40
   1  -9  13    2.44    0.86
   1  -9  13    0.64    0.08
  -9   8  13    0.57    0.10
  -9   8  13    0.62    0.12
  -9   8  13    0.62    0.47
   8   1  13    0.72    0.67
  -9   8  13    0.49    0.10
   8   1  13    0.76    0.11
   1  -9  13    0.43    0.28
   1  -9  13    0.72    0.07
   8   1  13    0.60    0.11
  -8   2 -13    0.13    0.52
  -8   2 -13    0.08    0.18
   6  -8 -13    0.17    0.06
   2   6 -13    0.07    0.44
   2   6 -13    0.09    0.04
   2   6 -13    0.16    0.03
   2   6 -13    0.00    0.12
  -8   2 -13    0.15    0.05
  -8   2 -13    0.10    0.06
  -6   8  13    0.04    0.37
   8  -2  13    0.12    0.06
  -6   8  13    0.12    0.06
  -2  -6  13    0.16    0.03
  -2  -6  13    0.17    0.04
   8  -2  13    0.10    0.06
  -6   8  13    0.25    0.16
   8  -2  13    0.71    0.59
  -2  -6  13    0.14    0.44
   8  -2  13   -0.05    0.13
  -2  -6  13    0.22    0.18
   3  -8 -13   47.36    2.30
   5   3 -13   53.27    2.65
  -8   5 -13   51.80    3.03
   5   3 -13   51.07    1.80
  -8   5 -13   53.54    1.79
   5   3 -13   51.04    2.21
   3  -8 -13   49.99    2.81
  -8   5 -13   48.78    2.42
   3  -8 -13   49.88    1.84
  -5  -3  13   48.83    1.80
   8  -5  13   53.78    2.50
  -3   8  13   49.70    2.73
   8  -5  13   54.94    3.15
   8  -5  13   50.17    1.80
  -3   8  13   49.68    2.28
   8  -5  13   51.81    1.83
  -3   8  13   49.67    1.82
  -5  -3  13   50.36    2.60
  -5  -3  13   50.77    2.22
  -3   8  13   49.05    1.82
  -8   8 -13    6.64    0.33
   0  -8 -13    6.77    0.90
  -8   8 -13    7.19    0.29
  -8   8 -13    6.41    0.29
   8   0 -13    6.88    0.34
   0  -8 -13    6.79    0.36
  -8   8 -13    8.58    1.42
   8   0 -13    4.93    0.83
   0  -8 -13    6.91    1.27
  -8   8 -13    6.77    0.98
  -8   8 -13    5.60    0.78
   8   0 -13    7.28    0.58
  -8   8 -13    6.00    1.43
  -8   0  13    5.86    0.55
   0   8  13    6.48    0.33
  -8   0  13    6.54    0.27
  -8   0  13    6.25    0.91
   8  -8  13    7.14    0.35
   0   8  13    4.92    0.63
  -8   0  13    6.47    0.27
   0   8  13    6.74    0.33
   0   8  13    7.82    1.28
  -8   0  13    6.68    0.33
   0   8  13    7.04    0.32
   8  -9 -13   28.05    1.04
  -9   1 -13   27.35    1.73
   1   8 -13   28.30    1.00
  -9   1 -13   27.69    2.32
   1   8 -13   26.02    1.56
  -9   1 -13   27.10    1.03
  -9   1 -13   28.56    1.06
   1   8 -13   26.77    0.98
   1   8 -13   28.96    2.13
  -8   9  13   28.67    1.90
   9  -1  13   25.20    1.06
  -8   9  13   28.32    1.09
  -1  -8  13   27.56    0.98
  -8   9  13   27.02    1.90
  -8   9  13   27.03    1.06
   9  -1  13   31.67    2.47
  -8   9  13   29.15    1.48
  -1  -8  13   25.39    0.99
  -8   9  13   26.36    1.06
  -1  -8  13   28.58    1.67
  -8   9  13   25.74    1.46
   9  -1  13   29.25    1.05
   9  -1  13   29.71    1.77
  -1  -8  13   31.30    2.25
   4   5 -13    0.44    0.54
  -9   4 -13    0.01    0.16
  -9   4 -13    0.07    0.05
   5  -9 -13    0.20    0.07
   4   5 -13    0.11    0.05
   5  -9 -13    0.00    0.48
   5  -9 -13    0.08    0.14
  -9   4 -13   -0.67    0.53
   5  -9 -13    0.15    0.06
  -9   4 -13    0.28    0.07
   4   5 -13    0.10    0.16
  -4  -5  13    0.63    0.50
  -5   9  13    0.28    0.20
  -5   9  13    0.09    0.06
  -4  -5  13    0.11    0.16
   9  -4  13    0.09    0.07
  -5   9  13    0.67    0.52
   9  -4  13    0.09    0.05
   9  -4  13   -0.16    0.50
   9  -4  13    0.02    0.16
  -5   9  13    0.09    0.06
  -4  -5  13    0.22    0.06
   7   2 -13   12.63    0.54
   7   2 -13   15.68    1.30
   2  -9 -13   11.89    1.54
   2  -9 -13   12.75    0.58
  -9   7 -13   12.52    0.54
  -9   7 -13   14.14    0.52
  -9   7 -13   12.95    1.06
   7   2 -13   13.59    0.89
  -9   7 -13   15.13    1.84
   2  -9 -13   10.45    0.97
   9  -7  13   14.14    1.13
  -2   9  13   12.29    0.54
   9  -7  13   12.56    0.51
  -7  -2  13   12.00    0.86
  -2   9  13   15.11    1.73
  -2   9  13   14.69    1.06
  -2   9  13   12.37    0.55
   9  -7  13   13.57    0.56
  -7  -2  13   12.39    0.54
  -2   9  13   12.42    0.54
  -7  -2  13   13.25    1.29
   9  -7  13   13.57    1.80
  -9  10 -13    0.40    0.78
  -1  -9 -13    0.34    0.10
  10  -1 -13    0.37    0.10
  -9  10 -13    0.36    0.06
  -9  10 -13    0.32    0.06
  -1  -9 -13    0.15    0.23
  -9  10 -13    0.24    0.26
  -9  10 -13    0.27    0.07
  10  -1 -13    0.47    0.21
  -9  10 -13   -0.04    0.13
  -9  10 -13   -0.18    0.77
  -1  -9 -13    0.54    0.90
  10  -1 -13    1.04    0.56
 -10   1  13    0.41    0.06
   9 -10  13    0.27    0.08
   1   9  13    0.34    0.08
 -10   1  13    0.39    0.09
   1   9  13    0.40    0.09
   1   9  13    0.41    0.24
   1   9  13    0.09    0.68
 -10   1  13    0.64    0.23
   1   9  13    0.28    0.09
 -10   1  13    0.37    0.06
 -10   1  13    1.30    0.66
   3   7 -13    5.18    0.68
   7 -10 -13    5.17    0.28
 -10   3 -13    5.45    1.24
   3   7 -13    5.11    0.25
 -10   3 -13    6.28    0.93
 -10   3 -13    5.40    0.28
 -10   3 -13    4.62    0.26
   3   7 -13    5.28    0.95
  -7  10  13    4.90    0.29
  -7  10  13    4.35    0.89
  -3  -7  13    5.31    0.78
  10  -3  13    4.93    0.29
  -3  -7  13    5.00    0.25
  -3  -7  13    5.73    1.14
  -7  10  13    4.48    0.62
  -7  10  13    5.08    0.29
  10  -3  13    8.08    1.51
  10  -3  13    5.84    0.90
  10  -3  13    5.17    0.28
 -10   6 -13   10.02    0.42
 -10   6 -13    9.82    0.95
   6   4 -13   10.35    1.40
   4 -10 -13    8.56    0.82
 -10   6 -13    9.12    1.53
   4 -10 -13   10.59    1.56
   6   4 -13   10.06    0.54
   4 -10 -13    9.73    0.47
   4 -10 -13    9.83    0.43
 -10   6 -13    9.25    0.43
  -6  -4  13    9.51    0.42
  -4  10  13    9.18    0.44
  10  -6  13    8.68    1.45
  10  -6  13    9.79    0.45
  -4  10  13    9.13    0.44
  10  -6  13   10.35    0.98
  -4  10  13   10.47    1.38
  -4  10  13    9.15    0.82
  10  -6  13    9.17    0.42
 -10   9 -13   13.93    0.61
   1 -10 -13   14.42    1.22
 -10   9 -13   17.95    2.24
   9   1 -13   14.31    0.62
 -10   9 -13   14.88    1.98
   1 -10 -13   13.82    0.65
   9   1 -13   13.91    1.59
 -10   9 -13   14.16    1.19
 -10   9 -13   14.72    0.58
 -10   9 -13   15.32    0.58
   1 -10 -13   13.35    1.89
   9   1 -13   14.15    0.99
 -10   9 -13   15.36    1.30
  -1  10  13   13.99    0.61
  -9  -1  13   13.33    1.59
  -9  -1  13   14.50    1.00
  -1  10  13   14.40    0.60
  -1  10  13   14.00    1.14
  -1  10  13   14.54    1.88
  -1  10  13   14.31    0.62
  -9  -1  13   14.73    0.62
  10  -9  13   15.81    0.64
 -11   5 -13    1.70    0.95
   6 -11 -13    2.99    0.21
 -11   5 -13    2.44    0.56
 -11   5 -13    3.07    0.21
 -11   5 -13    2.96    0.20
   5   6 -13    3.10    0.58
   6 -11 -13    2.43    0.55
   5   6 -13    3.72    1.00
   6 -11 -13    2.78    0.23
   6 -11 -13    3.32    0.91
  -6  11  13    2.85    0.93
  -6  11  13    2.94    0.22
  -5  -6  13    2.16    0.51
  -6  11  13    2.52    0.54
  11  -5  13    2.73    0.21
  11  -5  13    2.91    0.21
  -6  11  13    2.90    0.22
  11  -5  13    3.30    0.70
  -5  -6  13    2.95    0.20
  11  -5  13    5.42    1.32
  -5  -6  13    2.71    0.95
  -1   1 -14    3.12    0.14
   0  -1 -14    3.24    0.30
   0  -1 -14    2.97    0.15
  -1   1 -14    2.78    0.16
   1   0 -14    2.79    0.15
   1   0 -14    2.94    0.35
  -1   1 -14    2.55    0.45
   1   0 -14    3.39    0.23
  -1   1 -14    2.85    0.28
   0  -1 -14    3.08    0.47
   0  -1 -14    2.90    0.16
  -1   0  14    2.89    0.15
   1  -1  14    3.34    0.31
   0   1  14    3.21    0.44
   1  -1  14    3.46    0.52
   0   1  14    2.71    0.27
   1  -1  14    2.98    0.16
  -1   0  14    3.08    0.14
   1  -1  14    2.93    0.13
   0   1  14    3.13    0.16
  -1   0  14    2.69    0.35
   0   1  14    3.08    0.15
  -1   0  14    3.01    0.23
   0   2 -14  344.85   12.23
   0   2 -14  341.19   12.22
  -2   0 -14  336.17   12.47
   2  -2 -14  343.69   11.91
   2   0  14  350.08   12.47
  -2   2  14  343.40   11.93
  -2   3 -14    1.11    0.24
  -1  -2 -14    1.13    0.10
  -2   3 -14    0.89    0.32
  -1  -2 -14    1.13    0.27
  -2   3 -14    1.15    0.10
  -1  -2 -14    1.04    0.10
  -1  -2 -14    1.03    0.37
   1   2  14    1.46    0.27
  -3   1  14    0.88    0.09
   1   2  14    1.05    0.09
   2  -3  14    0.97    0.22
  -3   1  14    1.06    0.09
   2  -3  14    1.81    0.46
   1   2  14    1.31    0.10
  -3   1  14    1.28    0.10
   1   2  14    1.23    0.41
  -3   1  14    1.15    0.09
  -3  -1 -14    1.52    0.12
  -1   4 -14    1.51    0.29
  -3  -1 -14    1.61    0.12
  -1   4 -14    1.32    0.40
  -3  -1 -14    1.32    0.29
  -1   4 -14    1.67    0.31
  -1   4 -14    1.54    0.11
  -3  -1 -14    1.88    0.52
  -1   4 -14    1.73    0.45
  -4   3  14    1.83    0.12
   1  -4  14    1.72    0.11
  -4   3  14    1.43    0.12
  -4   3  14    1.75    0.12
   3   1  14    1.97    0.12
   3   1  14    1.24    0.27
   3   1  14    0.79    0.35
  -4   3  14    1.93    0.12
   3   1  14    1.64    0.12
   1  -3 -14    6.03    0.46
   2   1 -14    6.72    0.27
  -3   2 -14    6.33    0.52
  -3   2 -14    7.38    0.92
   1  -3 -14    5.63    0.67
   2   1 -14    6.30    0.36
   2   1 -14    7.41    0.38
   2   1 -14    6.76    0.48
   1  -3 -14    6.23    0.29
  -3   2 -14    6.01    0.27
   2   1 -14    6.07    0.46
   3  -2  14    6.29    0.29
  -1   3  14    6.54    0.28
  -2  -1  14    6.49    0.27
   3  -2  14    6.85    0.86
  -1   3  14    6.39    0.29
  -1   3  14    6.45    0.46
  -2  -1  14    6.46    0.26
  -1   3  14    5.10    0.67
  -1   3  14    6.22    0.29
   3  -2  14    7.47    0.57
  -2  -1  14    6.43    0.26
   3  -2  14    6.22    0.27
  -2  -3 -14   11.62    1.36
  -3   5 -14   13.73    0.89
  -3   5 -14   13.11    0.86
  -3   5 -14   13.13    0.54
  -2  -3 -14   13.92    0.56
  -2  -3 -14   13.68    0.55
  -3   5 -14   14.47    1.20
  -3   5 -14   13.02    1.16
  -2  -3 -14   12.90    0.91
   2   3  14   14.83    1.25
  -5   2  14   14.19    0.55
  -5   2  14   13.62    0.53
  -5   2  14   14.33    0.53
   3  -5  14   14.29    0.54
  -5   2  14   14.17    0.55
   2   3  14   14.02    0.54
   2   3  14   13.64    0.89
   2   3  14   13.48    0.54
  -2   6 -14   45.72    2.25
  -4  -2 -14   49.43    2.38
  -2   6 -14   49.63    2.75
  -4  -2 -14   52.92    2.91
  -2   6 -14   54.07    2.51
   6  -4 -14   53.27    1.82
  -2   6 -14   49.51    1.81
  -2   6 -14   52.11    3.05
   4   2  14   53.74    2.90
  -6   4  14   51.78    2.02
   4   2  14   54.69    2.39
  -6   4  14   52.20    2.00
   3  -4 -14    0.08    0.04
   1   3 -14   -0.03    0.08
  -4   1 -14    0.03    0.11
  -4   1 -14    0.03    0.04
   3  -4 -14    0.11    0.08
   1   3 -14    0.06    0.03
  -4   1 -14    0.25    0.06
   3  -4 -14    0.13    0.16
   1   3 -14    0.16    0.20
  -4   1 -14   -0.25    0.29
   1   3 -14    0.12    0.26
   1   3 -14    0.06    0.10
   4  -1  14    0.05    0.10
  -3   4  14    0.02    0.04
  -3   4  14    0.01    0.17
  -1  -3  14    0.18    0.04
   4  -1  14    0.00    0.31
  -3   4  14    0.11    0.10
  -3   4  14    0.16    0.05
  -1  -3  14    0.06    0.02
  -4   4 -14  109.38    4.84
   4   0 -14  112.87    4.06
   0  -4 -14  112.57    4.79
  -4   0  14  112.47    4.09
   0   4  14  113.85    4.75
   4  -4  14  118.78    4.46
   4  -4  14  118.64    4.96
  -4   7 -14    1.67    0.39
  -4   7 -14    1.65    0.65
  -3  -4 -14    2.43    0.16
  -4   7 -14    2.51    0.75
  -3  -4 -14    1.67    0.74
  -3  -4 -14    1.78    0.41
  -4   7 -14    2.55    0.45
  -4   7 -14    2.22    0.15
   3   4  14    2.73    0.17
  -7   3  14    2.69    0.35
  -7   3  14    2.34    0.17
   3   4  14    1.93    0.40
  -7   3  14    2.07    0.29
   3   4  14    1.58    0.63
  -7   3  14    2.45    0.18
   4  -7  14    2.43    0.16
  -7   3  14    2.66    0.15
   3   4  14    2.83    0.26
  -5  -3 -14   13.60    0.57
  -3   8 -14   13.65    0.56
   8  -5 -14   14.64    0.56
  -5  -3 -14   13.67    1.79
  -3   8 -14   13.18    1.00
  -3   8 -14   16.79    1.56
  -5  -3 -14   13.65    1.10
  -5  -3 -14   14.40    0.60
  -8   5  14   13.98    0.59
  -8   5  14   13.89    0.72
  -8   5  14   13.53    0.92
   5   3  14   13.84    0.59
   5   3  14   13.70    1.07
  -8   5  14   14.49    0.60
  -8   5  14   13.63    0.72
   5   3  14   15.27    0.57
  -8   5  14   13.75    0.58
   5   3  14   16.16    1.81
   3  -8  14   14.62    0.57
  -8   5  14   14.67    0.94
  -5   0 -14   14.22    1.00
   0   5 -14   13.52    0.56
  -5   0 -14   14.90    0.60
   5  -5 -14   15.77    0.59
  -5   0 -14   15.36    0.59
  -5   0 -14   16.98    1.46
   0   5 -14   17.51    1.25
   0   5 -14   15.79    0.92
   0  -5  14   14.44    0.56
  -5   5  14   14.49    0.90
  -5   5  14   15.22    0.73
  -5   5  14   14.98    0.61
  -5   5  14   14.79    0.59
  -5   5  14   16.37    0.97
   5   0  14   13.66    0.59
   0  -5  14   15.13    0.93
   0  -5  14   13.84    1.21
  -5   5  14   17.06    0.77
   5   0  14   16.07    0.60
  -5   5  14   14.64    0.60
   5   0  14   15.70    1.41
   5   0  14   15.02    1.01
   2  -5 -14    1.87    0.16
   3   2 -14    1.78    0.37
   3   2 -14    1.82    0.11
  -5   3 -14    2.24    0.41
  -5   3 -14    1.87    0.11
  -5   3 -14    1.71    0.13
   2  -5 -14    2.05    0.46
   3   2 -14    2.21    0.29
  -5   3 -14    1.39    0.49
  -2   5  14    1.77    0.14
   5  -3  14    1.81    0.37
  -2   5  14    1.68    0.13
  -2   5  14    0.87    0.39
   5  -3  14    1.72    0.11
  -3  -2  14    1.70    0.11
   5  -3  14    1.48    0.54
   5  -3  14    1.95    0.14
  -3  -2  14    1.71    0.10
  -2   5  14    1.78    0.13
  -2   5  14    1.42    0.26
  -3  -2  14    2.28    0.30
  -3  -2  14    2.22    0.42
  -1  -5 -14    1.65    0.15
  -1  -5 -14    2.20    0.68
   6  -1 -14    1.58    0.13
  -5   6 -14    1.52    0.56
  -1  -5 -14    1.41    0.33
  -5   6 -14    1.01    0.28
   6  -1 -14    1.97    0.28
  -5   6 -14    1.46    0.52
  -5   6 -14    1.71    0.36
  -5   6 -14    1.99    0.14
   1   5  14    1.55    0.13
  -6   1  14    1.81    0.30
  -6   1  14    2.16    0.22
  -6   1  14    1.68    0.15
   1   5  14    1.22    0.57
  -6   1  14    2.01    0.12
  -6   1  14    1.73    0.11
   1   5  14    1.37    0.32
   1   5  14    1.46    0.13
   1   5  14    1.63    0.14
   5  -6  14    1.93    0.14
  -5   9 -14   26.85    2.20
  -4  -5 -14   22.39    1.90
   9  -4 -14   28.07    1.03
  -5   9 -14   27.07    1.63
  -4  -5 -14   27.93    3.53
  -5   9 -14   25.38    2.09
  -4  -5 -14   28.60    1.09
  -5   9 -14   24.79    1.64
  -5   9 -14   26.78    1.05
   4   5  14   28.03    1.06
   4   5  14   29.82    2.48
  -9   4  14   27.38    1.03
   4   5  14   30.79    1.09
   4   5  14   32.33    1.88
   4   5  14   27.48    1.07
  -9   4  14   27.86    1.08
  -9   4  14   26.18    1.25
   5  -9  14   29.64    1.06
  -9   4  14   29.87    1.55
  -6  -4 -14    2.47    0.59
  -6  -4 -14    1.26    0.97
  -4  10 -14    2.02    0.15
  10  -6 -14    1.97    0.15
  -4  10 -14    1.94    0.50
  -4  10 -14    1.04    0.74
  -4  10 -14    0.92    0.83
  -6  -4 -14    1.98    0.20
  -6  -4 -14    1.86    0.15
  -4  10 -14    2.24    0.53
 -10   6  14    1.75    0.51
 -10   6  14    1.97    0.18
   6   4  14    0.86    0.82
   4 -10  14    2.12    0.16
 -10   6  14    1.97    0.19
   6   4  14    1.68    0.18
   6   4  14    1.69    0.48
 -10   6  14    1.94    0.16
 -10   6  14    2.15    0.34
 -10   6  14    2.65    0.60
 -10   6  14    1.97    0.33
  -6  -1 -14    3.85    0.84
  -1   7 -14    3.62    0.19
  -1   7 -14    1.75    0.75
  -6  -1 -14    3.88    0.26
   7  -6 -14    3.71    0.27
  -6  -1 -14    2.91    0.50
  -1   7 -14    3.52    0.63
  -6  -1 -14    3.71    0.21
   6   1  14    3.47    0.22
   1  -7  14    3.38    0.85
   1  -7  14    3.78    0.19
   6   1  14    4.27    0.95
   6   1  14    3.75    0.21
  -7   6  14    3.54    0.21
  -7   6  14    4.73    0.61
   6   1  14    3.16    0.54
  -7   6  14    4.12    0.56
  -7   6  14    3.81    0.23
   1  -7  14    2.76    0.46
  -7   6  14    3.73    0.22
  -7   6  14    3.72    0.34
  -7   6  14    3.41    0.33
  -6   2 -14   60.77    3.25
   2   4 -14   64.38    2.55
   4  -6 -14   60.08    2.78
   4  -6 -14   59.65    2.48
   2   4 -14   59.91    2.86
  -6   2 -14   62.36    2.74
  -2  -4  14   61.14    2.57
  -2  -4  14   62.37    2.95
   6  -2  14   64.34    2.77
   6  -2  14   64.40    3.33
  -4   6  14   62.69    2.48
  -4   6  14   62.74    2.79
   5   1 -14    4.80    0.62
  -6   5 -14    4.18    0.57
   5   1 -14    4.31    0.22
  -6   5 -14    4.47    0.31
   1  -6 -14    4.57    0.29
   1  -6 -14    4.03    0.76
  -6   5 -14    4.85    0.94
   1  -6 -14    5.42    0.68
   5   1 -14    4.85    0.38
  -6   5 -14    4.74    0.20
   6  -5  14    4.28    0.24
  -5  -1  14    4.43    0.37
  -5  -1  14    4.51    0.19
  -1   6  14    4.40    0.23
  -1   6  14    4.42    0.23
  -5  -1  14    4.51    0.59
   6  -5  14    3.94    0.90
  -1   6  14    5.42    0.64
  -1   6  14    4.26    0.79
  -1   6  14    4.38    0.23
   6  -5  14    5.97    0.76
   6  -5  14    4.28    0.20
  -5  -1  14    4.35    0.19
  -5  -1  14    4.48    0.22
  -6   8 -14   11.81    0.51
  -6   8 -14   12.18    0.97
   8  -2 -14   13.66    0.86
  -2  -6 -14   12.26    0.55
   8  -2 -14   12.44    0.65
  -6   8 -14   12.56    0.44
  -6   8 -14   11.92    1.59
  -6   8 -14   13.07    0.44
   8  -2 -14   11.78    0.52
  -2  -6 -14    9.91    1.57
  -6   8 -14   11.56    0.98
  -2  -6 -14   11.62    1.03
  -6   8 -14   10.56    1.48
   2   6  14   12.39    1.51
  -8   2  14   12.02    0.48
   6  -8  14   12.03    0.52
   2   6  14   13.31    1.00
  -8   2  14   11.34    0.88
   2   6  14   12.53    0.54
  -8   2  14   11.94    0.52
   2   6  14   12.32    0.52
  -8   2  14   11.94    0.67
   2   6  14   11.57    0.53
  -2   9 -14    5.39    0.28
  -7  -2 -14    6.97    0.98
  -2   9 -14    6.27    0.75
  -7  -2 -14    6.27    0.33
   9  -7 -14    5.94    0.30
  -7  -2 -14    8.02    1.52
  -2   9 -14    5.36    1.03
  -7  -2 -14    6.02    0.30
  -9   7  14    5.88    0.51
  -9   7  14    5.60    0.49
  -9   7  14    5.99    0.33
   7   2  14    4.98    0.73
  -9   7  14    5.88    0.31
  -9   7  14    5.74    0.32
   7   2  14    6.00    0.32
   7   2  14    6.92    0.31
  -9   7  14    6.02    0.81
  -9   7  14    6.18    0.81
   7   2  14    5.10    1.19
   2  -9  14    6.01    0.28
   1   6 -14    7.02    0.63
  -7   1 -14    6.45    1.17
   1   6 -14    8.54    1.12
  -7   1 -14    7.28    0.35
   1   6 -14    7.49    0.30
   1   6 -14    7.80    0.29
   6  -7 -14    7.37    0.34
  -7   1 -14    7.71    0.34
  -7   1 -14    8.60    0.98
  -6   7  14    7.36    0.35
  -1  -6  14    7.72    0.30
   7  -1  14    6.93    0.34
   7  -1  14    7.70    1.22
  -6   7  14    7.22    0.86
  -1  -6  14    7.33    1.05
   7  -1  14    6.69    0.82
  -6   7  14    7.41    0.35
  -6   7  14    7.48    0.55
  -6   7  14    7.97    0.58
  -6   7  14    6.59    0.89
  -1  -6  14    6.92    0.29
   7  -1  14    7.71    0.36
  -1  -6  14    7.35    0.66
  -6   7  14    7.27    0.36
  -7   4 -14   11.36    0.50
  -7   4 -14   12.43    1.52
   3  -7 -14   12.63    0.85
   4   3 -14   13.02    1.06
   4   3 -14   11.71    0.75
  -7   4 -14   13.19    0.48
  -7   4 -14   12.40    0.94
   3  -7 -14   12.61    0.53
   3  -7 -14   12.67    1.17
   4   3 -14   11.72    0.47
  -3   7  14   12.12    0.50
  -4  -3  14   11.73    0.48
   7  -4  14   11.90    0.52
  -4  -3  14   10.38    0.98
  -3   7  14   12.14    0.51
   7  -4  14   11.36    1.44
  -3   7  14   14.40    0.87
  -3   7  14   11.83    0.51
  -4  -3  14   11.62    0.76
  -3   7  14   12.46    1.13
  -4  -3  14   11.94    0.46
   7  -4  14   12.66    0.96
   7  -4  14   12.12    0.48
  -4  -3  14   11.51    0.44
   7   0 -14   20.64    1.29
  -7   7 -14   22.77    0.77
  -7   7 -14   20.25    0.81
   0  -7 -14   19.26    1.31
   0  -7 -14   20.22    0.84
   7   0 -14   21.48    1.04
  -7   7 -14   20.31    1.86
   0  -7 -14   18.39    1.70
   7   0 -14   20.73    0.81
  -7   0  14   21.03    0.76
  -7   0  14   20.99    0.76
   0   7  14   21.78    0.81
   0   7  14   20.00    0.81
  -7   0  14   21.36    0.85
  -7   0  14   21.01    1.29
   0   7  14   23.95    1.79
   0   7  14   20.67    0.82
   7  -7  14   21.58    0.83
  -7   0  14   22.23    1.07
   0   7  14   22.72    1.32
  10  -3 -14    1.34    0.15
  -3  -7 -14    0.59    0.83
  10  -3 -14    1.31    0.11
  -7  10 -14    1.13    0.13
  -7  10 -14    1.15    0.39
  10  -3 -14    1.23    0.25
  -3  -7 -14    1.15    0.15
  -7  10 -14    1.46    0.81
  -7  10 -14    1.50    0.09
  -7  10 -14    1.18    0.80
  -3  -7 -14    2.31    0.59
  -7  10 -14    1.39    0.09
  10  -3 -14    1.62    0.48
  -7  10 -14    1.25    0.40
   3   7  14    1.32    0.13
   3   7  14    1.37    0.13
 -10   3  14    1.50    0.51
 -10   3  14    1.46    0.30
   3   7  14    0.89    0.32
   3   7  14    1.36    0.16
   3   7  14    1.08    0.80
   7 -10  14    1.45    0.15
 -10   3  14    1.45    0.16
  -8   0 -14    2.16    0.17
   0   8 -14    2.22    0.14
  -8   0 -14    3.77    1.24
  -8   0 -14    3.12    0.74
   0   8 -14    2.59    0.79
   0   8 -14    2.39    0.13
   0   8 -14    2.77    0.52
   8  -8 -14    2.17    0.17
  -8   8  14    2.42    0.18
  -8   8  14    2.70    0.63
   8   0  14    3.04    0.90
  -8   8  14    2.77    0.41
  -8   8  14    3.01    0.64
   8   0  14    2.27    0.19
   0  -8  14    1.97    0.43
  -8   8  14    2.06    0.36
   8   0  14    2.54    0.18
   0  -8  14    2.22    0.12
  -8   8  14    2.15    0.19
  -8   8  14    2.33    0.20
   8   0  14    2.81    0.59
   0  -8  14    2.43    0.14
   0  -8  14    2.66    0.87
  -8   3 -14    0.86    0.10
   3   5 -14    0.73    0.08
   5  -8 -14    0.81    0.12
   5  -8 -14    0.67    0.23
  -8   3 -14    0.80    0.31
   3   5 -14    0.76    0.25
  -8   3 -14    0.71    0.10
  -8   3 -14    0.25    0.54
   3   5 -14    0.76    0.06
   5  -8 -14    0.34    0.39
   3   5 -14    1.08    0.54
  -3  -5  14    1.10    0.32
  -5   8  14    0.95    0.26
  -3  -5  14    0.91    0.51
  -5   8  14    0.62    0.09
   8  -3  14    0.72    0.10
  -5   8  14    0.66    0.10
  -5   8  14    0.98    0.48
  -3  -5  14    0.74    0.08
   8  -3  14    0.60    0.09
  -3  -5  14    0.78    0.06
   8  -3  14    1.11    0.67
   8  -3  14    0.78    0.31
   6   2 -14   10.91    1.17
  -8   6 -14    9.58    0.88
  -8   6 -14    9.61    0.44
   6   2 -14   10.52    0.44
   2  -8 -14   10.76    0.87
   6   2 -14   11.65    0.75
   2  -8 -14   13.27    1.57
   2  -8 -14   10.19    0.48
  -8   6 -14   11.05    0.42
  -8   6 -14    8.82    1.37
  -6  -2  14    9.40    0.70
  -2   8  14   10.44    0.46
  -2   8  14   10.88    0.87
   8  -6  14    9.76    0.42
   8  -6  14   10.34    0.46
  -2   8  14   10.88    1.36
  -2   8  14   10.59    0.45
   8  -6  14   11.08    1.57
  -6  -2  14   10.56    1.04
   8  -6  14   11.30    0.96
  -2   8  14   10.92    0.46
  -6  -2  14   10.20    0.44
  -1  -8 -14    2.36    0.21
  -8   9 -14    2.22    0.48
   9  -1 -14    2.29    0.19
  -1  -8 -14    1.88    0.94
  -8   9 -14    2.60    0.56
  -8   9 -14    2.64    0.14
  -8   9 -14    2.29    0.14
  -1  -8 -14    2.22    0.56
   9  -1 -14    2.45    0.37
  -8   9 -14    1.50    0.91
  -8   9 -14    2.31    0.18
  -8   9 -14    2.03    0.91
   9  -1 -14    2.00    0.55
  -9   1  14    2.44    0.13
  -9   1  14    2.46    0.19
   1   8  14    2.41    0.18
   1   8  14    2.51    0.19
   1   8  14    2.58    0.91
  -9   1  14    2.47    0.14
   8  -9  14    2.71    0.20
   1   8  14    2.45    0.18
  -9   1  14    2.57    0.57
   1   8  14    1.95    0.50
  -9   1  14    2.73    0.40
  -9   2 -14   22.79    0.89
   2   7 -14   24.02    1.86
  -9   2 -14   22.04    1.79
  -9   2 -14   24.48    0.90
   2   7 -14   23.94    0.82
  -9   2 -14   23.53    2.80
   2   7 -14   22.90    1.38
   7  -9 -14   22.99    0.89
   2   7 -14   23.61    0.85
  -7   9  14   23.01    1.00
  -2  -7  14   20.75    0.84
  -2  -7  14   22.91    1.43
  -7   9  14   22.30    0.90
  -2  -7  14   24.74    1.97
   9  -2  14   25.35    0.91
  -2  -7  14   22.71    0.82
  -7   9  14   22.57    1.28
  -7   9  14   20.26    1.27
  -7   9  14   21.78    1.64
   9  -2  14   26.28    1.63
  -7   9  14   19.46    1.69
   9  -2  14   22.17    0.90
   9  -2  14   25.58    2.21
  -7   9  14   22.41    0.90
   4  -9 -14   -0.01    0.05
  -9   5 -14   -0.02    0.63
   5   4 -14   -0.16    0.09
   4  -9 -14    0.28    0.48
   4  -9 -14    0.06    0.12
   5   4 -14   -0.02    0.04
  -9   5 -14    0.15    0.19
   5   4 -14   -0.14    0.42
  -9   5 -14   -0.01    0.04
  -9   5 -14   -0.01    0.05
  -5  -4  14   -0.17    0.49
  -4   9  14    0.08    0.05
  -4   9  14   -0.08    0.46
  -5  -4  14    0.07    0.06
   9  -5  14    0.06    0.05
  -5  -4  14   -0.02    0.13
  -4   9  14   -0.07    0.13
  -4   9  14    0.00    0.05
   9  -5  14   -0.80    0.58
   9  -5  14    0.07    0.06
   9  -5  14    0.04    0.16
   1  -9 -14    1.21    0.78
   8   1 -14    0.97    0.13
  -9   8 -14    1.64    0.46
  -9   8 -14    1.19    0.13
   1  -9 -14    1.14    0.41
   8   1 -14    0.79    0.53
   8   1 -14    1.23    0.29
  -9   8 -14    1.21    0.80
   1  -9 -14    1.14    0.16
  -9   8 -14    0.89    0.11
  -8  -1  14    1.05    0.13
  -1   9  14    1.09    0.37
  -1   9  14    1.21    0.13
   9  -8  14    1.28    0.15
  -1   9  14    1.20    0.14
   9  -8  14    0.50    0.27
  -8  -1  14    2.40    0.69
  -8  -1  14    0.78    0.26
  -1   9  14    0.76    0.11
  -1   9  14    1.16    0.78
   4   6 -14    0.40    0.08
 -10   4 -14    0.39    0.08
   6 -10 -14    0.15    0.19
   6 -10 -14    1.02    0.61
 -10   4 -14    0.51    0.09
   6 -10 -14    0.52    0.11
   4   6 -14    1.08    0.34
   6 -10 -14    0.33    0.08
   4   6 -14    0.42    0.62
  10  -4  14    1.18    0.93
  -4  -6  14    0.53    0.15
  -4  -6  14    0.49    0.26
  -6  10  14    0.78    0.60
  -6  10  14    0.15    0.17
  -6  10  14    0.28    0.08
  10  -4  14    0.34    0.24
  10  -4  14    0.47    0.10
  -6  10  14    0.33    0.09
  -4  -6  14    0.22    0.61
 -10   7 -14    1.32    0.76
 -10   7 -14    0.79    0.11
   3 -10 -14    0.70    0.12
   3 -10 -14    0.62    0.64
 -10   7 -14    1.18    0.40
   7   3 -14    0.63    0.25
   3 -10 -14    0.37    0.23
   7   3 -14    0.43    0.60
 -10   7 -14    1.01    0.11
   7   3 -14    0.81    0.12
  -7  -3  14    1.14    0.13
  -3  10  14    0.96    0.12
  -7  -3  14    0.80    0.62
  -7  -3  14    1.05    0.32
  10  -7  14    0.73    0.10
  -3  10  14    0.95    0.13
  -3  10  14    0.99    0.34
  10  -7  14    1.12    0.93
  -3  10  14    0.81    0.11
  10  -7  14    0.56    0.29
  -3  10  14    0.25    0.60
  10  -7  14    0.74    0.12
   0   0 -15    0.70    0.17
   0   0 -15    0.60    0.06
   0   0 -15    0.80    0.26
   0   0 -15    0.56    0.07
   0   0  15    0.26    0.20
   0   0  15    0.66    0.07
   0   0  15    0.64    0.15
   0   0  15    0.58    0.06
   2  -1 -15    3.28    0.23
  -1   2 -15    3.13    0.36
  -1  -1 -15    2.88    0.17
   2  -1 -15    3.40    0.23
  -1  -1 -15    2.48    0.51
  -1  -1 -15    2.89    0.16
  -1   2 -15    3.21    0.17
  -1  -1 -15    2.92    0.39
  -1   2 -15    2.93    0.50
  -2   1  15    3.24    0.16
   1  -2  15    3.03    0.16
   1  -2  15    3.00    0.13
   1  -2  15    3.40    0.39
   1   1  15    2.40    0.47
  -2   1  15    3.05    0.16
   1  -2  15    3.21    0.55
   1   1  15    2.74    0.15
   1   1  15    2.84    0.34
   1   1 -15   57.30    2.28
  -2   1 -15   57.03    2.28
   1  -2 -15   53.28    2.35
  -2   1 -15   53.75    2.59
   1   1 -15   56.62    2.28
  -1   2  15   55.05    2.34
   2  -1  15   55.79    2.62
  -2   4 -15    0.77    0.08
  -2   4 -15    1.04    0.27
  -2   4 -15    0.85    0.22
  -2  -2 -15    1.78    0.55
  -2  -2 -15    0.80    0.10
  -2  -2 -15    0.62    0.08
  -2  -2 -15    0.27    0.15
  -2   4 -15    0.73    0.36
  -2   4 -15    0.50    0.33
  -4   2  15    0.84    0.08
   2   2  15    0.82    0.09
   2   2  15    0.87    0.24
   2   2  15    0.13    0.36
   2  -4  15    0.75    0.08
  -4   2  15    0.81    0.09
  -4   2  15    0.69    0.08
   2   2  15    0.71    0.08
  -4   2  15    0.75    0.09
   3  -3 -15   40.03    1.57
   0   3 -15   38.01    1.66
   0   3 -15   41.67    1.70
  -3   0 -15   38.05    2.18
  -3   0 -15   38.21    1.81
   0   3 -15   40.61    1.96
   0   3 -15   39.28    1.95
   0   3 -15   39.72    1.41
  -3   3  15   40.42    1.61
   3   0  15   38.96    2.16
   3   0  15   40.01    1.82
  -3   3 -15    1.48    0.12
  -3   3 -15    1.35    0.28
  -3   3 -15    1.69    0.09
   0  -3 -15    2.32    0.52
   0  -3 -15    1.48    0.28
  -3   3 -15    1.39    0.41
   0  -3 -15    1.88    0.13
   3  -3  15    1.58    0.08
   0   3  15    1.88    0.12
   0   3  15    1.98    0.32
  -3   0  15    1.53    0.11
   0   3  15    1.57    0.12
   3  -3  15    1.53    0.13
   0   3  15    1.36    0.43
   3  -3  15    2.09    0.37
  -3   0  15    1.52    0.11
  -3   0  15    1.33    0.11
   3  -3  15    1.82    0.53
  -3   0  15    1.67    0.11
  -3  -3 -15   27.98    1.63
  -3  -3 -15   30.97    2.16
  -3   6 -15   30.38    1.54
  -3   6 -15   29.22    1.91
  -3  -3 -15   29.07    1.08
  -3   6 -15   27.55    1.48
  -3   6 -15   28.07    1.11
  -3  -3 -15   28.19    1.08
  -3   6 -15   25.71    1.83
   3   3  15   30.66    1.07
  -6   3  15   28.33    1.08
   3   3  15   28.14    1.07
  -6   3  15   27.72    1.05
  -6   3  15   29.36    1.06
   3  -6  15   30.13    1.07
   3   3  15   31.75    2.05
   3   3  15   30.49    1.58
  -6   3  15   28.91    1.08
  -4  -1 -15   27.48    1.49
  -1   5 -15   24.22    1.31
  -4  -1 -15   26.87    1.00
  -1   5 -15   25.29    0.98
  -1   5 -15   26.71    1.35
  -4  -1 -15   28.90    1.93
  -4  -1 -15   27.09    1.00
  -1   5 -15   28.37    1.72
  -1   5 -15   27.83    1.70
   1  -5  15   28.06    0.98
   4   1  15   27.15    1.46
  -5   4  15   26.34    1.00
   4   1  15   27.92    1.00
   4   1  15   25.92    0.99
  -5   4  15   26.79    1.02
  -5   4  15   27.03    0.99
  -5   4  15   26.48    1.11
  -5   4  15   25.05    1.11
  -5   4  15   28.71    1.11
   4   1  15   28.31    1.90
   2   2 -15    2.12    0.12
  -4   2 -15    1.89    0.54
  -4   2 -15    2.16    0.16
   2  -4 -15    2.00    0.40
   2   2 -15    2.59    0.30
  -4   2 -15    2.16    0.39
   2   2 -15    1.90    0.36
   2  -4 -15    2.05    0.15
  -4   2 -15    2.21    0.12
   2   2 -15    1.72    0.35
   2   2 -15    1.99    0.25
   2  -4 -15    2.41    0.32
  -2  -2  15    2.11    0.11
  -2  -2  15    2.23    0.12
  -2   4  15    2.12    0.14
   4  -2  15    2.32    0.63
   4  -2  15    2.17    0.15
   4  -2  15    2.54    0.42
  -2  -2  15    2.08    0.11
  -2   4  15    1.95    0.14
   4  -2  15    1.90    0.12
  -2   4  15    2.36    0.31
  -2   4  15    1.97    0.14
  -2   4  15    1.97    0.43
  -4   5 -15   83.21    3.81
  -1  -4 -15   74.77    3.80
  -4   5 -15   82.83    3.34
  -4   5 -15   79.27    3.29
  -1  -4 -15   77.53    3.32
   1   4  15   83.22    3.30
   1   4  15   79.12    3.73
  -4   8 -15   11.47    1.46
  -4   8 -15   10.85    0.90
  -4  -4 -15   12.24    2.02
  -4   8 -15   10.95    1.49
   8  -4 -15   10.87    0.44
  -4  -4 -15   10.74    1.26
  -4  -4 -15   11.20    0.49
  -4   8 -15    9.78    0.46
  -4   8 -15   10.66    0.91
  -4  -4 -15   10.70    0.47
  -8   4  15   11.12    0.55
   4  -8  15   11.78    0.51
  -8   4  15   10.70    0.45
  -8   4  15   10.81    0.56
  -8   4  15   11.06    0.49
  -8   4  15   10.93    0.48
   4   4  15   11.20    0.49
   4   4  15   15.73    2.86
  -8   4  15   10.76    0.69
  -8   4  15   10.09    0.71
   4   4  15   10.60    0.48
  -5  -2 -15   16.44    1.92
  -5  -2 -15   17.14    1.21
  -2   7 -15   16.92    0.68
  -2   7 -15   15.97    1.58
  -5  -2 -15   18.06    0.72
  -2   7 -15   15.77    1.48
  -2   7 -15   15.97    1.17
  -5  -2 -15   18.82    0.72
  -2   7 -15   17.36    1.12
   7  -5 -15   18.44    0.69
  -7   5  15   17.70    0.96
  -7   5  15   17.57    0.80
  -7   5  15   17.75    0.71
   5   2  15   20.11    1.74
   2  -7  15   18.42    0.68
  -7   5  15   18.06    0.72
   5   2  15   17.17    1.18
   5   2  15   19.58    0.70
  -7   5  15   17.16    0.71
  -7   5  15   17.86    0.80
  -7   5  15   17.04    0.95
   1   4 -15   21.38    0.79
  -5   1 -15   20.32    1.24
   1   4 -15   23.24    1.43
   4  -5 -15   22.35    0.83
  -5   1 -15   20.76    1.62
   1   4 -15   22.57    1.12
  -5   1 -15   22.14    0.81
   1   4 -15   21.40    0.76
  -5   1 -15   21.56    0.82
   4  -5 -15   20.90    1.18
   4  -5 -15   20.93    0.98
  -1  -4  15   20.75    0.76
  -4   5  15   22.08    1.01
   5  -1  15   23.84    1.72
  -4   5  15   21.67    0.82
  -4   5  15   22.74    1.21
  -4   5  15   21.79    0.82
   5  -1  15   22.43    1.27
   5  -1  15   19.97    0.80
  -4   5  15   20.74    0.81
  -1  -4  15   20.25    1.12
  -1  -4  15   22.11    0.79
   5  -1  15   22.30    0.83
  -5   4 -15    1.62    0.57
   4   1 -15    1.13    0.19
   4   1 -15    0.97    0.09
  -5   4 -15    1.06    0.07
  -5   4 -15    1.06    0.10
   1  -5 -15    1.42    0.30
  -5   4 -15    0.93    0.29
   1  -5 -15    0.93    0.11
   4   1 -15    0.96    0.26
   1  -5 -15    0.66    0.40
   5  -4  15    0.97    0.11
  -4  -1  15    0.88    0.08
  -1   5  15    0.80    0.10
  -4  -1  15    0.98    0.08
  -4  -1  15    0.87    0.08
  -1   5  15    0.94    0.10
   5  -4  15    1.06    0.07
  -4  -1  15    1.24    0.29
   5  -4  15    0.71    0.23
  -1   5  15    0.90    0.10
  -4  -1  15    1.10    0.18
   5  -4  15    1.04    0.53
  -1   5  15    1.00    0.27
  -1   5  15    0.38    0.36
  -5   7 -15    0.69    0.10
  -5   7 -15    0.71    0.26
  -5   7 -15    1.34    0.60
  -5   7 -15    1.38    0.63
  -2  -5 -15    0.96    0.13
  -5   7 -15    1.18    0.35
  -2  -5 -15   -0.27    0.57
  -2  -5 -15    0.74    0.35
   2   5  15    1.03    0.11
  -7   2  15    0.70    0.17
  -7   2  15    0.93    0.22
   2   5  15    0.61    0.14
  -7   2  15    0.71    0.08
   2   5  15    1.04    0.12
  -7   2  15    0.80    0.09
   5  -7  15    0.75    0.13
  -5  10 -15    4.57    0.27
  -5  -5 -15    5.32    0.31
  -5  10 -15    4.78    1.16
  -5  -5 -15    6.01    0.92
  -5  10 -15    4.55    0.71
  10  -5 -15    5.24    0.26
  -5  10 -15    5.01    1.11
  -5  -5 -15    4.09    1.22
   5 -10  15    5.08    0.28
 -10   5  15    5.26    0.30
 -10   5  15    4.97    0.73
 -10   5  15    5.03    0.27
   5   5  15    4.74    0.29
 -10   5  15    6.06    0.46
 -10   5  15    5.45    0.44
   5   5  15    5.54    0.27
   5   5  15    7.20    1.35
 -10   5  15    5.66    0.32
 -10   5  15    5.08    0.69
   5   5  15    5.12    0.27
   5   5  15    5.40    0.81
   9  -6 -15    3.56    0.21
  -3   9 -15    3.54    0.64
  -3   9 -15    2.74    0.88
  -3   9 -15    2.00    0.77
  -3   9 -15    3.68    0.62
  -6  -3 -15    3.53    0.24
  -6  -3 -15    3.44    0.21
   6   3  15    3.97    0.22
   6   3  15    4.66    0.86
  -9   6  15    3.48    0.21
  -9   6  15    3.57    0.35
   3  -9  15    3.72    0.21
  -9   6  15    3.49    0.34
  -9   6  15    3.55    0.24
   6   3  15    3.08    0.22
  -9   6  15    3.12    0.56
  -9   6  15    4.56    0.61
  -9   6  15    3.30    0.24
   6   3  15    3.77    1.15
  -6   0 -15    6.28    1.29
  -6   0 -15    6.48    0.92
  -6   0 -15    5.75    0.28
   0   6 -15    5.14    0.86
   0   6 -15    5.39    0.25
   0   6 -15    5.93    0.56
   6  -6 -15    5.22    0.29
   0  -6  15    6.36    0.75
   6   0  15    6.28    0.81
  -6   6  15    6.12    0.44
  -6   6  15    4.57    0.58
  -6   6  15    5.30    0.28
   6   0  15    5.24    0.27
  -6   6  15    5.62    0.29
   6   0  15    5.88    0.28
   0  -6  15    4.48    0.87
   0  -6  15    5.74    0.25
  -6   6  15    5.66    0.28
   6   0  15    4.91    0.97
  -6   6  15    5.31    0.41
  -6   6  15    6.16    0.71
  -6   3 -15   85.84    4.32
  -6   3 -15   88.29    3.82
   3  -6 -15   91.20    4.03
   3   3 -15   93.95    3.89
  -3  -3  15   95.55    3.95
   6  -3  15   96.26    3.89
   6  -3  15   97.87    4.51
  -3   6  15   99.93    4.25
   0  -6 -15    0.10    0.45
   0  -6 -15    0.13    0.06
   6   0 -15    0.15    0.09
   6   0 -15    0.24    0.21
  -6   6 -15    0.20    0.24
   6   0 -15    0.10    0.05
   0  -6 -15    0.24    0.17
  -6   6 -15    0.15    0.05
  -6   0  15    0.20    0.06
  -6   0  15    0.21    0.10
   0   6  15    0.23    0.18
   0   6  15    0.11    0.06
   0   6  15    0.02    0.42
   0   6  15    0.13    0.06
  -6   0  15    0.09    0.04
  -6   0  15    0.06    0.20
   6  -6  15    0.17    0.06
   6  -6  15   -0.34    0.53
   0   6  15    0.16    0.07
   6  -6  15    0.17    0.17
  -3  -6 -15   27.18    1.07
  -6   9 -15   26.12    2.17
  -6   9 -15   25.27    1.60
  -6   9 -15   27.01    2.21
   9  -3 -15   27.03    1.05
  -6   9 -15   26.67    1.03
   9  -3 -15   23.87    1.17
  -6   9 -15   28.67    1.70
  -3  -6 -15   32.17    2.49
  -3  -6 -15   25.97    1.70
   9  -3 -15   24.61    1.55
   3   6  15   28.36    1.02
  -9   3  15   27.34    1.47
   3   6  15   28.09    2.22
   6  -9  15   28.66    1.04
   3   6  15   25.32    1.61
  -9   3  15   28.46    1.22
   3   6  15   26.32    1.04
   3   6  15   27.13    1.02
  -9   3  15   28.08    1.05
  -1   8 -15   21.55    1.77
  -7  -1 -15   20.20    0.81
  -7  -1 -15   18.07    1.36
   8  -7 -15   20.38    0.80
  -1   8 -15   21.76    1.32
  -1   8 -15   19.38    0.77
  -7  -1 -15   22.10    0.83
  -7  -1 -15   20.97    1.99
   1  -8  15   20.37    1.76
  -8   7  15   20.11    1.33
  -8   7  15   20.94    0.82
   7   1  15   23.27    2.02
  -8   7  15   22.54    1.07
   7   1  15   19.97    0.82
   7   1  15   20.60    1.41
   1  -8  15   20.72    0.78
  -8   7  15   20.99    0.84
  -8   7  15   22.13    1.35
  -8   7  15   19.81    1.03
   1  -8  15   20.39    1.34
  -8   7  15   21.76    0.84
  -7   2 -15    4.33    0.68
   2   5 -15    2.70    0.64
   5  -7 -15    2.97    0.41
  -7   2 -15    3.15    0.19
  -7   2 -15    2.96    0.19
   5  -7 -15    2.95    0.20
   5  -7 -15    3.14    0.19
   2   5 -15    3.17    0.15
   5  -7 -15    2.78    0.60
  -7   2 -15    3.23    0.81
   2   5 -15    3.27    0.49
   2   5 -15    3.20    0.15
  -5   7  15    3.16    0.20
   7  -2  15    3.42    0.20
   7  -2  15    3.45    0.59
  -2  -5  15    2.96    0.15
   7  -2  15    2.90    0.19
  -2  -5  15    3.14    0.15
  -2  -5  15    2.96    0.70
  -5   7  15    2.91    0.19
  -2  -5  15    3.90    0.55
   7  -2  15    3.66    0.89
  -5   7  15    1.89    0.49
  -5   7  15    2.73    0.38
  -7   5 -15    4.85    0.68
   2  -7 -15    4.91    0.28
  -7   5 -15    5.17    0.26
   5   2 -15    4.50    0.67
   5   2 -15    5.20    0.45
   2  -7 -15    5.57    0.68
   5   2 -15    4.88    0.25
   2  -7 -15    4.69    0.86
  -7   5 -15    4.23    0.96
   7  -5  15    4.89    0.23
  -5  -2  15    4.95    0.24
  -2   7  15    5.17    0.27
  -2   7  15    5.02    0.26
   7  -5  15    5.11    0.27
  -5  -2  15    5.05    0.21
   7  -5  15    4.64    0.67
  -5  -2  15    4.83    0.44
  -2   7  15    5.92    0.57
  -2   7  15    4.89    0.26
   7  -5  15    4.51    1.00
  -5  -2  15    4.84    0.20
  -5  -2  15    4.98    0.70
  -2   7  15    4.34    0.81
  -1  -7 -15    1.90    0.18
  -1  -7 -15    1.51    0.41
  -7   8 -15    1.59    0.41
  -7   8 -15    1.72    0.15
   8  -1 -15    2.05    0.17
  -7   8 -15    0.79    0.70
  -7   8 -15    2.27    0.84
  -7   8 -15    2.05    0.11
  -1  -7 -15    1.91    0.81
   8  -1 -15    2.59    0.31
   8  -1 -15    2.87    0.50
  -7   8 -15    1.72    0.11
  -7   8 -15    2.20    0.50
  -8   1  15    1.91    0.16
   1   7  15    2.02    0.50
   7  -8  15    1.83    0.17
   1   7  15    2.11    0.16
   1   7  15    2.09    0.16
  -8   1  15    2.43    0.33
   1   7  15    1.99    0.17
   1   7  15    3.23    0.87
  -8   1  15    2.32    0.46
  -8   1  15    2.07    0.13
  -8   1  15    2.17    0.13
  -2  10 -15   10.31    0.97
  -8  -2 -15   11.99    1.13
  -2  10 -15   10.84    0.48
  10  -8 -15   11.90    0.51
  -2  10 -15   10.13    1.55
  -8  -2 -15   12.19    0.54
  -8  -2 -15   10.69    1.80
  -8  -2 -15   11.39    0.50
   8   2  15   12.95    0.51
   8   2  15   12.72    1.14
 -10   8  15   11.56    0.54
   8   2  15   16.03    2.11
   2 -10  15   11.50    0.48
   8   2  15   11.52    0.54
 -10   8  15   12.36    0.56
 -10   8  15    8.58    1.05
 -10   8  15   10.99    0.78
 -10   8  15   11.85    0.79
 -10   8  15   11.96    1.14
 -10   8  15   11.28    0.52
   7  -8 -15   22.48    0.87
  -8   1 -15   22.76    2.05
   1   7 -15   22.69    0.82
   1   7 -15   23.21    0.81
  -8   1 -15   22.20    0.87
  -8   1 -15   21.57    1.46
  -8   1 -15   23.71    0.88
   1   7 -15   22.25    1.32
   1   7 -15   27.49    1.88
   8  -1  15   24.07    0.88
   8  -1  15   21.45    0.88
  -1  -7  15   22.58    0.82
  -1  -7  15   25.16    1.90
   8  -1  15   25.53    1.55
  -7   8  15   23.02    0.89
  -7   8  15   22.16    0.90
  -7   8  15   22.53    0.88
  -7   8  15   22.19    1.55
  -1  -7  15   21.17    1.35
  -7   8  15   19.86    1.16
  -7   8  15   20.70    1.49
  -1  -7  15   20.66    0.81
  -7   8  15   22.61    1.18
   8  -1  15   22.91    2.03
   4   4 -15    2.27    0.14
  -8   4 -15    2.03    0.14
   4  -8 -15    2.45    0.41
   4   4 -15    2.67    0.65
   4  -8 -15    2.69    0.68
   4  -8 -15    1.96    0.17
  -8   4 -15    1.68    0.14
   4   4 -15    2.28    0.40
  -8   4 -15    2.94    0.78
  -4  -4  15    2.08    0.14
  -4  -4  15    2.23    0.39
   8  -4  15    0.77    0.72
  -4   8  15    1.96    0.16
   8  -4  15    1.83    0.14
  -4   8  15    2.21    0.40
  -4   8  15    1.84    0.16
  -4  -4  15    2.04    0.10
   8  -4  15    1.17    0.35
   8  -4  15    2.05    0.16
  -4  -4  15    1.94    0.10
  -4   8  15    1.30    0.51
  -4  -4  15    1.56    0.55
  -8   7 -15   61.48    3.51
   1  -8 -15   56.43    3.32
   7   1 -15   58.51    2.45
  -8   7 -15   57.37    2.82
   1  -8 -15   58.63    2.80
   1  -8 -15   59.39    2.19
  -8   7 -15   57.15    2.15
  -8   7 -15   65.41    2.11
   7   1 -15   61.62    2.86
  -7  -1  15   61.65    2.15
  -1   8  15   58.28    2.15
   8  -7  15   64.78    3.69
  -1   8  15   61.52    2.15
  -7  -1  15   63.12    2.90
  -1   8  15   59.82    3.32
  -7  -1  15   60.65    2.08
  -1   8  15   62.48    2.78
   8  -7  15   57.36    2.11
  -7  -1  15   60.31    2.08
  -1   8  15   59.05    2.16
   8  -7  15   61.93    2.18
  -7  -1  15   57.60    2.46
   8  -7  15   62.61    2.92
  -8  10 -15    0.87    0.94
  -2  -8 -15    0.22    0.08
  10  -2 -15    0.28    0.61
  10  -2 -15    0.26    0.08
  -2  -8 -15    0.39    0.27
  10  -2 -15    0.44    0.19
  -2  -8 -15    1.29    0.97
  -8  10 -15    1.20    0.97
  -8  10 -15    0.24    0.08
  -8  10 -15    0.31    0.05
  -8  10 -15    0.33    0.05
  -8  10 -15    0.37    0.30
  -8  10 -15    0.33    0.23
   2   8  15    0.25    0.07
   2   8  15    0.28    0.07
   2   8  15    0.38    0.27
 -10   2  15    0.25    0.06
 -10   2  15    0.34    0.09
   8 -10  15    0.20    0.07
 -10   2  15    0.23    0.05
 -10   2  15   -0.18    0.43
 -10   2  15    0.10    0.13
   2   8  15    0.29    0.09
   2   8  15   -0.73    0.65
   0   9 -15    2.66    0.56
  -9   0 -15    2.83    0.21
   9  -9 -15    2.52    0.19
  -9   0 -15    1.17    1.01
   0   9 -15    2.47    0.15
  -9   0 -15    2.29    0.66
   0   9 -15    2.71    0.14
   0   9 -15    1.90    0.81
  -9   0 -15    2.39    0.18
  -9   9  15    2.90    0.45
   0  -9  15    2.76    0.15
  -9   9  15    2.62    0.21
   9   0  15    2.62    0.19
   0  -9  15    2.48    0.13
   9   0  15    3.65    1.66
   0  -9  15    2.58    0.57
  -9   9  15    1.73    0.66
   9   0  15    2.41    0.73
  -9   9  15    2.88    0.45
  -9   9  15    1.88    0.62
  -9   9  15    2.52    0.20
   9   0  15    2.69    0.21
   0  -9  15    3.04    0.88
  -9   9  15    2.56    0.21
   6  -9 -15    8.40    0.72
   3   6 -15    8.91    0.37
  -9   3 -15    7.30    1.36
   3   6 -15    7.78    0.73
  -9   3 -15    9.29    0.40
   3   6 -15   10.68    1.33
   6  -9 -15    9.05    1.19
  -9   3 -15    7.22    0.91
   6  -9 -15    8.53    0.43
  -9   3 -15    8.05    0.39
   9  -3  15    9.32    0.41
   9  -3  15    8.78    0.41
   9  -3  15    8.44    1.05
   9  -3  15    8.72    1.46
  -6   9  15    8.95    0.42
  -3  -6  15    8.68    0.32
  -3  -6  15    8.95    0.79
  -3  -6  15    8.27    0.36
  -6   9  15    9.62    1.20
  -6   9  15    8.20    0.71
  -3  -6  15    9.38    1.29
  -6   9  15    7.99    0.40
   3  -9 -15    1.51    0.67
   6   3 -15    0.99    0.50
  -9   6 -15    1.47    0.78
   3  -9 -15    1.49    0.41
   6   3 -15    0.99    0.12
   6   3 -15    0.97    0.29
   3  -9 -15    0.98    0.14
  -9   6 -15    1.03    0.11
  -9   6 -15    1.11    0.39
  -9   6 -15    0.60    0.09
  -6  -3  15    0.89    0.11
  -3   9  15    0.78    0.11
  -6  -3  15   -0.20    0.44
   9  -6  15    0.85    0.10
   9  -6  15    0.66    0.10
  -3   9  15    1.00    0.31
   9  -6  15    0.12    0.63
  -3   9  15    0.83    0.11
  -3   9  15    1.92    0.66
  -3   9  15    0.77    0.11
  -6  -3  15    0.95    0.29
   9  -6  15    0.51    0.30
  -9   9 -15    1.54    0.93
   0  -9 -15    0.91    0.15
   0  -9 -15    1.13    0.44
  -9   9 -15    0.63    0.10
   9   0 -15    0.54    0.49
   0  -9 -15    0.05    0.74
  -9   9 -15    0.28    0.31
   9   0 -15    1.26    0.29
  -9   9 -15    1.01    0.09
  -9   9 -15   -0.98    0.73
   9   0 -15    0.62    0.11
  -9   9 -15    0.93    0.34
  -9   9 -15    1.00    0.10
  -9   0  15    0.90    0.07
   0   9  15    0.88    0.13
   0   9  15    1.22    0.42
   0   9  15   -0.11    0.71
  -9   0  15    0.51    0.21
   9  -9  15    0.98    0.14
  -9   0  15    0.85    0.12
  -9   0  15    0.92    0.07
  -9   0  15    1.47    0.58
   0   9  15    0.91    0.12
   0   9  15    0.85    0.12
 -10   2 -15    4.97    0.28
 -10   2 -15    5.27    1.28
   2   8 -15    4.81    0.20
 -10   2 -15    4.48    0.26
   8 -10 -15    4.76    0.27
   2   8 -15    6.82    1.21
   2   8 -15    4.83    0.23
   2   8 -15    5.41    0.75
 -10   2 -15    4.43    0.80
  -8  10  15    4.03    0.86
  -8  10  15    4.53    0.61
  -8  10  15    4.21    1.04
  -8  10  15    4.42    0.28
  -2  -8  15    5.23    1.24
  10  -2  15    4.97    0.80
  -2  -8  15    4.63    0.73
  -2  -8  15    4.37    0.22
  10  -2  15    4.93    0.28
  -8  10  15    4.66    0.28
  10  -2  15    3.62    1.12
  -2  -8  15    4.74    0.20
  10  -2  15    4.36    0.28
  -8  10  15    5.28    0.66
   5   5 -15   22.53    1.41
 -10   5 -15   21.44    0.89
   5   5 -15   24.96    2.06
   5 -10 -15   22.81    0.94
   5 -10 -15   22.92    1.43
 -10   5 -15   22.04    1.53
 -10   5 -15   24.21    0.89
   5 -10 -15   24.06    1.93
 -10   5 -15   26.20    2.30
   5   5 -15   23.08    0.88
  -5  -5  15   23.00    0.88
  -5  -5  15   20.59    1.89
  -5  10  15   22.51    1.38
  -5  10  15   23.21    0.92
  10  -5  15   23.16    1.59
  10  -5  15   28.25    2.39
  -5  10  15   22.89    0.91
  -5  10  15   23.44    1.91
  10  -5  15   24.03    0.92
  10  -5  15   22.06    0.90
  -5  -5  15   23.69    1.42
   8   2 -15    3.08    0.50
   2 -10 -15    2.77    0.23
   8   2 -15    2.60    0.71
   8   2 -15    3.08    0.21
 -10   8 -15    3.10    0.21
   2 -10 -15    2.96    0.64
 -10   8 -15    4.31    1.27
 -10   8 -15    2.96    0.21
   2 -10 -15    3.82    1.09
  10  -8  15    3.30    0.23
  -8  -2  15    2.96    0.20
  -8  -2  15    3.10    0.83
  -2  10  15    3.05    0.22
  -2  10  15    2.94    0.21
  10  -8  15    3.42    1.16
  -2  10  15    3.98    1.08
  -8  -2  15    2.89    0.49
  10  -8  15    2.91    0.18
  -2  10  15    3.66    0.65
  10  -8  15    4.80    2.36
  -2  10  15    3.14    0.21
   0   1 -16    5.30    0.25
  -1   0 -16    5.31    0.26
   1  -1 -16    5.49    0.24
   1  -1 -16    4.67    0.52
  -1   0 -16    5.20    0.70
  -1   0 -16    5.49    0.23
   0   1 -16    4.52    0.55
   1  -1 -16    5.51    0.36
  -1   0 -16    5.75    0.45
   1  -1 -16    5.11    0.25
   0   1 -16    5.06    0.37
   1   0  16    5.22    0.42
  -1   1  16    5.43    0.23
   0  -1  16    5.43    0.25
   0  -1  16    5.34    0.63
   1   0  16    5.19    0.23
  -1   1  16    5.87    0.36
  -1   1  16    5.20    0.24
   1   0  16    5.56    0.25
  -1   1  16    6.18    0.49
   1   0  16    5.04    0.66
   0  -1  16    5.69    0.40
  -2  -1 -16    2.83    0.42
  -1   3 -16    2.77    0.54
  -2  -1 -16    2.48    0.15
  -1   3 -16    2.81    0.40
  -1   3 -16    2.71    0.35
  -2  -1 -16    2.52    0.17
  -2  -1 -16    2.61    0.61
  -1   3 -16    2.53    0.52
  -1   3 -16    2.50    0.15
   2   1  16    2.43    0.37
   1  -3  16    2.63    0.15
  -3   2  16    2.87    0.16
  -3   2  16    2.74    0.16
   2   1  16    2.82    0.57
  -3   2  16    2.65    0.15
  -3   2  16    2.51    0.15
   2   1  16    2.39    0.14
   2   1  16    2.63    0.16
   2   0 -16  335.41   11.29
   2   0 -16  330.32   11.30
  -2   2 -16  315.64   11.88
   0  -2 -16  314.83   11.82
   0   2  16  327.27   11.79
   2  -2  16  332.76   11.98
  -3  -2 -16    1.43    0.60
  -2   5 -16    1.42    0.33
  -2   5 -16    1.51    0.12
  -2   5 -16    1.85    0.56
  -3  -2 -16    1.66    0.14
  -2   5 -16    1.89    0.56
  -2   5 -16    1.74    0.34
  -3  -2 -16    1.49    0.37
  -3  -2 -16    1.65    0.14
   3   2  16    1.84    0.62
   3   2  16    1.39    0.12
  -5   3  16    1.85    0.24
   3   2  16    1.85    0.13
   3   2  16    1.84    0.38
  -5   3  16    1.99    0.13
  -5   3  16    1.72    0.14
  -5   3  16    1.97    0.13
   2  -5  16    1.48    0.12
   1   2 -16    5.16    0.37
   2  -3 -16    4.52    0.51
  -3   1 -16    3.98    0.71
   1   2 -16    5.16    0.59
   1   2 -16    5.20    0.61
   2  -3 -16    4.95    0.24
  -3   1 -16    5.22    0.22
  -3   1 -16    4.88    0.47
   1   2 -16    5.13    0.23
  -3   1 -16    5.08    0.26
   1   2 -16    5.03    0.38
   2  -3 -16    5.49    0.36
  -1  -2  16    5.19    0.20
  -2   3  16    5.12    0.24
  -2   3  16    4.97    0.23
  -2   3  16    5.02    0.36
   3  -1  16    5.65    0.86
  -2   3  16    4.82    0.24
   3  -1  16    4.91    0.47
  -2   3  16    4.99    0.48
  -1  -2  16    4.89    0.23
   3  -1  16    5.29    0.25
   3  -1  16    4.77    0.22
  -1  -3 -16    2.66    0.50
  -1  -3 -16    2.84    0.18
  -3   4 -16    2.83    0.62
  -1  -3 -16    3.42    0.82
  -3   4 -16    2.50    0.17
  -1  -3 -16    2.83    0.18
  -3   4 -16    3.35    0.44
   1   3  16    2.83    0.42
   3  -4  16    2.82    0.17
  -4   1  16    3.24    0.16
  -4   1  16    2.79    0.16
   1   3  16    2.71    0.58
   1   3  16    2.91    0.17
  -4   1  16    2.71    0.16
   1   3  16    2.92    0.17
  -4   1  16    2.87    0.16
  -4  -3 -16   38.27    1.41
  -4  -3 -16   38.86    1.42
  -3   7 -16   33.66    2.27
  -4  -3 -16   40.08    2.63
  -3   7 -16   39.44    1.93
  -4  -3 -16   40.05    2.06
  -3   7 -16   34.85    1.87
  -3   7 -16   35.68    1.39
  -3   7 -16   41.15    2.45
  -7   4  16   38.57    1.42
  -7   4  16   37.39    1.39
   3  -7  16   39.91    1.40
  -7   4  16   38.87    1.42
   4   3  16   38.18    2.03
   4   3  16   37.34    1.41
   4   3  16   37.31    2.72
   4   3  16   43.39    1.47
   0   4 -16  154.35    6.28
  -4   0 -16  171.26    6.76
   0   4 -16  170.87    6.36
  -4   4  16  149.75    5.79
   4   0  16  166.48    6.68
  -4   3 -16    0.76    0.07
   1  -4 -16    0.83    0.36
   3   1 -16    0.74    0.19
  -4   3 -16    0.45    0.19
   3   1 -16    0.81    0.14
  -4   3 -16    0.71    0.09
   3   1 -16    0.48    0.18
   1  -4 -16    0.93    0.23
  -4   3 -16    0.99    0.45
   3   1 -16    0.85    0.13
   1  -4 -16    0.86    0.10
  -1   4  16    0.81    0.10
  -3  -1  16    0.88    0.08
  -1   4  16    1.26    0.27
   4  -3  16    1.02    0.46
   4  -3  16    0.58    0.22
   4  -3  16    0.74    0.06
  -1   4  16    0.90    0.09
  -3  -1  16    0.83    0.08
  -1   4  16    0.84    0.36
  -3  -1  16    0.69    0.07
  -4   6 -16   73.38    3.16
  -2  -4 -16   74.83    3.24
  -4   6 -16   77.48    3.22
  -2  -4 -16   71.31    3.75
  -4   6 -16   78.01    3.76
  -4   6 -16   73.59    3.66
   2   4  16   75.22    3.22
   2   4  16   76.42    3.81
  -4   9 -16    1.65    0.70
  -5  -4 -16    1.76    0.96
  -4   9 -16    2.97    0.55
   9  -5 -16    2.61    0.17
  -5  -4 -16    2.88    0.19
  -5  -4 -16    2.51    0.21
  -4   9 -16    1.94    0.82
  -5  -4 -16    2.75    0.54
  -4   9 -16    1.65    0.39
  -4   9 -16    2.75    0.18
  -9   5  16    2.97    0.27
  -9   5  16    2.47    0.42
   5   4  16    3.52    0.66
   4  -9  16    2.69    0.19
   5   4  16    2.95    0.19
  -9   5  16    2.76    0.31
   5   4  16    3.67    0.99
  -9   5  16    3.25    0.45
  -9   5  16    2.53    0.21
   5   4  16    2.65    0.20
  -9   5  16    2.70    0.18
  -9   5  16    2.72    0.21
  -1   6 -16    1.04    0.48
  -5  -1 -16    1.22    0.13
  -1   6 -16    1.35    0.11
  -5  -1 -16    1.17    0.32
  -1   6 -16    0.93    0.47
  -5  -1 -16    1.49    0.18
  -5  -1 -16    0.99    0.59
  -1   6 -16    1.63    0.33
  -1   6 -16    1.69    0.35
   5   1  16    1.38    0.13
   5   1  16    1.56    0.37
  -6   5  16    1.11    0.24
   5   1  16    1.38    0.13
  -6   5  16    1.11    0.18
   1  -6  16    1.48    0.11
  -6   5  16    1.38    0.13
   5   1  16    0.62    0.54
   3  -5 -16   29.90    1.35
  -5   2 -16   29.27    1.12
  -5   2 -16   30.06    1.98
   2   3 -16   31.52    1.63
   2   3 -16   31.03    1.09
   3  -5 -16   28.39    1.58
  -5   2 -16   30.51    1.57
   3  -5 -16   30.17    1.13
  -5   2 -16   30.62    1.09
   2   3 -16   30.43    1.36
  -3   5  16   30.79    1.12
  -3   5  16   30.41    1.12
  -3   5  16   30.05    1.36
  -2  -3  16   30.54    1.07
  -3   5  16   29.99    1.11
  -3   5  16   28.43    1.60
   5  -2  16   29.48    1.58
   5  -2  16   32.36    1.13
   5  -2  16   37.41    2.19
  -2  -3  16   30.01    1.08
   5  -2  16   28.33    1.09
   0  -5 -16   16.70    0.69
  -5   5 -16   18.02    0.76
  -5   5 -16   14.72    1.40
  -5   5 -16   17.17    0.60
   0  -5 -16   16.10    1.07
   0  -5 -16   16.86    1.39
   5   0 -16   15.63    0.73
  -5   5 -16   16.20    1.09
   5  -5  16   19.07    1.16
   0   5  16   15.89    0.65
   0   5  16   16.93    0.78
   0   5  16   16.65    0.65
  -5   0  16   16.40    0.62
   5  -5  16   16.91    0.67
   5  -5  16   16.37    0.60
   5  -5  16   17.59    1.54
  -5   0  16   17.83    0.81
  -5   0  16   16.61    0.64
  -5   0  16   16.70    0.62
  -5   8 -16    0.11    0.05
  -5   8 -16    0.03    0.51
  -5   8 -16   -0.53    0.46
  -3  -5 -16    0.29    0.23
  -5   8 -16    0.24    0.22
  -3  -5 -16   -0.07    0.05
  -3  -5 -16   -0.39    0.54
  -5   8 -16   -0.15    0.10
  -8   3  16    0.02    0.05
   5  -8  16    0.00    0.05
   3   5  16    0.16    0.21
  -8   3  16    0.06    0.06
   3   5  16    0.05    0.06
  -8   3  16    0.13    0.06
   3   5  16   -0.36    0.50
  -8   3  16    0.18    0.18
  -8   3  16   -0.03    0.05
   3   5  16    0.04    0.05
   3   5  16    0.00    0.05
  -8   3  16    0.15    0.17
  -6  -2 -16   21.93    0.84
  -2   8 -16   20.10    0.79
   8  -6 -16   20.07    0.80
  -6  -2 -16   21.74    0.83
  -2   8 -16   21.33    1.33
  -2   8 -16   19.58    1.29
  -2   8 -16   18.73    1.69
  -2   8 -16   21.24    1.78
  -8   6  16   20.10    0.82
  -8   6  16   20.79    1.18
  -8   6  16   20.87    0.96
   6   2  16   21.49    1.93
  -8   6  16   20.27    1.16
  -8   6  16   21.51    0.85
   2  -8  16   21.73    0.80
  -8   6  16   20.81    0.84
   6   2  16   22.81    0.82
  -8   6  16   20.62    0.96
   6   2  16   20.57    0.83
  -6   1 -16    5.80    1.25
  -6   1 -16    5.13    0.27
   1   5 -16    5.55    0.84
   1   5 -16    5.48    0.22
  -6   1 -16    5.83    0.27
   1   5 -16    5.69    0.52
  -6   1 -16    5.38    0.84
   1   5 -16    5.79    0.24
  -1  -5  16    4.90    0.21
   6  -1  16    5.98    1.08
  -1  -5  16    5.30    0.23
  -1  -5  16    5.99    0.56
  -1  -5  16    5.90    0.89
   6  -1  16    5.02    0.26
  -5   6  16    5.23    0.27
  -5   6  16    5.41    0.65
  -5   6  16    5.50    0.42
   6  -1  16    5.25    0.69
  -5   6  16    5.41    0.28
   6  -1  16    5.77    0.32
   2  -6 -16   63.89    2.72
   2  -6 -16   62.30    3.12
   4   2 -16   69.74    2.86
   4   2 -16   65.71    2.54
   6  -4  16   68.51    2.93
   6  -4  16   61.42    3.40
  -4  -2  16   65.68    2.84
  -2   6  16   64.72    2.72
  -2   6  16   65.55    3.12
  -4  -2  16   64.30    2.55
   7  -1 -16    0.59    0.09
  -6   7 -16    0.44    0.22
  -6   7 -16    0.12    0.62
  -1  -6 -16    0.58    0.11
   7  -1 -16    0.60    0.21
  -6   7 -16    0.47    0.08
  -6   7 -16    0.78    0.57
  -1  -6 -16    0.39    0.26
  -1  -6 -16   -0.23    0.54
  -6   7 -16    0.58    0.35
  -7   1  16    0.51    0.23
   1   6  16    0.86    0.11
   1   6  16    2.10    0.67
   1   6  16    0.87    0.31
   6  -7  16    0.51    0.09
   1   6  16    0.47    0.09
  -7   1  16    0.48    0.09
  -7   1  16    0.54    0.07
   1   6  16    0.54    0.09
  -7   1  16    0.49    0.07
  -4  -6 -16    3.03    1.07
  -6  10 -16    5.35    0.29
  -6  10 -16    5.02    0.72
  -6  10 -16    5.90    1.26
  -6  10 -16    5.66    1.29
  -4  -6 -16    5.37    0.83
  -4  -6 -16    5.51    0.33
  -6  10 -16    4.10    0.71
   4   6  16    5.42    0.31
   4   6  16    5.71    0.87
 -10   4  16    5.78    0.43
   4   6  16    5.80    0.29
   4   6  16    9.51    1.55
   4   6  16    5.86    0.29
 -10   4  16    5.39    0.44
 -10   4  16    5.30    0.67
   6 -10  16    6.12    0.31
 -10   4  16    5.64    0.75
 -10   4  16    5.35    0.27
 -10   4  16    5.82    0.32
  -3  10 -16    0.79    0.35
  10  -7 -16    0.58    0.09
  -7  -3 -16    0.48    0.10
  -7  -3 -16    0.62    0.37
  -7  -3 -16    1.33    0.90
  -3  10 -16    0.51    0.77
  -3  10 -16    0.45    0.08
  -7  -3 -16    0.47    0.11
  -3  10 -16    0.56    0.28
  -3  10 -16    0.06    0.81
 -10   7  16    0.58    0.11
 -10   7  16    0.53    0.10
 -10   7  16    0.36    0.36
 -10   7  16    0.55    0.18
   7   3  16    0.50    0.11
   7   3  16    0.58    0.10
 -10   7  16    0.54    0.12
 -10   7  16    0.64    0.20
   3 -10  16    0.69    0.09
   7   3  16    0.18    0.23
   7   3  16   -0.01    0.86
 -10   7  16    0.55    0.42
   0   7 -16   26.12    1.87
  -7   0 -16   22.38    2.07
  -7   0 -16   27.40    0.98
   0   7 -16   25.04    1.42
  -7   0 -16   25.02    1.58
  -7   0 -16   24.72    0.97
   0   7 -16   23.93    0.93
   7  -7 -16   25.13    0.96
   0  -7  16   25.24    0.93
  -7   7  16   25.64    0.99
   7   0  16   24.04    0.97
  -7   7  16   28.39    1.53
   7   0  16   29.09    2.23
   7   0  16   28.26    0.98
  -7   7  16   22.33    1.46
  -7   7  16   25.95    1.00
   0  -7  16   25.24    1.92
   7   0  16   27.60    1.64
   0  -7  16   24.46    1.47
  -7   7  16   24.49    1.20
  -7   7  16   25.04    0.98
  -7   7  16   25.84    1.21
   3   4 -16    0.26    0.34
   4  -7 -16    0.06    0.05
  -7   3 -16    0.08    0.05
   3   4 -16    0.06    0.04
  -7   3 -16    0.17    0.17
  -7   3 -16    0.06    0.51
   3   4 -16    0.07    0.03
   4  -7 -16   -0.33    0.32
   3   4 -16    0.01    0.10
   4  -7 -16    0.05    0.09
  -7   3 -16    0.08    0.05
  -4   7  16    0.01    0.04
  -3  -4  16    0.18    0.05
  -3  -4  16    0.17    0.37
   7  -3  16    0.18    0.06
  -4   7  16    0.11    0.05
  -3  -4  16    0.18    0.13
  -4   7  16    0.51    0.36
  -4   7  16   -0.01    0.11
   7  -3  16    0.15    0.06
   7  -3  16   -0.52    0.49
  -4   7  16    0.09    0.05
   7  -3  16   -0.06    0.11
   6   1 -16    9.20    0.81
  -7   6 -16    8.70    0.33
  -7   6 -16    7.39    0.36
   6   1 -16    8.18    0.36
  -7   6 -16    7.42    0.74
   6   1 -16    7.83    0.53
   1  -7 -16    7.91    0.40
   1  -7 -16    9.90    1.33
  -7   6 -16    7.29    1.20
   1  -7 -16    6.37    0.81
  -6  -1  16    7.15    0.52
  -1   7  16    7.96    0.37
   7  -6  16    8.23    0.38
  -6  -1  16    7.72    0.32
   7  -6  16    7.73    0.32
  -1   7  16    8.20    0.37
  -1   7  16    8.48    0.74
   7  -6  16    9.17    0.84
  -6  -1  16    7.77    0.32
  -6  -1  16    8.12    0.36
  -6  -1  16    9.18    0.81
  -1   7  16    7.90    0.38
  -1   7  16   10.80    1.28
   7  -6  16    7.35    1.26
  -7   9 -16   37.14    2.68
  -2  -7 -16   37.13    1.40
  -2  -7 -16   36.36    2.10
   9  -2 -16   35.83    1.36
  -2  -7 -16   33.31    2.74
   9  -2 -16   36.59    1.49
  -7   9 -16   39.12    2.78
  -7   9 -16   38.04    2.09
   9  -2 -16   35.12    1.70
  -7   9 -16   32.92    1.97
  -7   9 -16   34.13    1.34
   2   7  16   35.90    1.36
   7  -9  16   37.81    1.37
   2   7  16   36.57    2.01
   2   7  16   36.76    1.35
  -9   2  16   38.66    1.83
   2   7  16   37.01    1.33
  -9   2  16   35.48    1.30
  -9   2  16   36.62    1.54
  -9   2  16   35.14    1.31
   2   7  16   36.83    2.60
  -9   2  16   36.99    1.36
  -1   9 -16    7.73    0.91
   9  -8 -16    8.36    0.38
  -8  -1 -16    6.70    1.38
  -1   9 -16    8.26    1.32
  -8  -1 -16    7.94    0.38
  -8  -1 -16    8.78    0.41
  -8  -1 -16    6.99    0.91
  -9   8  16    7.70    0.59
  -9   8  16    7.76    0.41
   8   1  16    9.93    1.18
  -9   8  16    8.19    0.62
   1  -9  16    7.75    1.37
   1  -9  16    7.04    0.87
  -9   8  16    7.81    0.39
  -9   8  16    7.20    0.93
   8   1  16    5.49    1.37
   8   1  16    8.79    0.39
  -9   8  16    7.74    0.40
  -9   8  16    6.59    0.88
   8   1  16    7.56    0.40
   1  -9  16    8.10    0.35
   2   6 -16   14.00    1.33
  -8   2 -16   12.67    1.68
   2   6 -16   12.78    0.48
   2   6 -16   12.81    0.92
  -8   2 -16   14.26    0.59
  -8   2 -16   12.84    1.06
   6  -8 -16   12.51    0.53
   2   6 -16   12.78    0.49
  -8   2 -16   12.13    0.54
  -2  -6  16   12.18    1.48
   8  -2  16   14.78    1.86
  -6   8  16   12.27    0.55
  -2  -6  16   11.48    0.48
   8  -2  16   12.79    1.07
   8  -2  16   14.08    0.56
  -2  -6  16   12.64    0.48
  -6   8  16   13.51    0.85
  -6   8  16   12.31    1.15
  -6   8  16   13.94    0.56
  -2  -6  16   12.81    0.95
   8  -2  16   11.69    0.55
  -8   5 -16   -0.06    0.12
  -8   5 -16    0.02    0.04
  -8   5 -16    0.11    0.05
   5   3 -16    0.09    0.05
   3  -8 -16    0.00    0.06
   3  -8 -16   -0.08    0.07
   5   3 -16   -0.05    0.37
  -8   5 -16    0.10    0.57
   5   3 -16   -0.07    0.09
   3  -8 -16   -0.49    0.47
  -5  -3  16   -0.08    0.08
  -3   8  16    0.01    0.05
  -5  -3  16    0.03    0.40
   8  -5  16   -0.10    0.11
  -3   8  16    0.13    0.06
   8  -5  16    0.17    0.64
   8  -5  16    0.05    0.05
  -3   8  16    0.03    0.05
  -3   8  16    0.12    0.15
  -5  -3  16    0.01    0.02
  -3   8  16    0.34    0.46
   8  -5  16    0.01    0.04
  -8   8 -16   12.72    1.12
   0  -8 -16   12.77    1.07
   0  -8 -16   12.18    0.56
  -8   8 -16   10.14    1.55
  -8   8 -16   10.91    1.00
   8   0 -16   13.30    0.74
   8   0 -16   12.39    0.52
  -8   8 -16   12.09    0.46
  -8   8 -16   11.37    1.67
   8   0 -16   13.69    1.04
  -8   8 -16   11.46    0.52
  -8   8 -16   12.60    0.46
   0  -8 -16   12.69    1.77
   0   8  16   11.49    0.52
   0   8  16   12.45    0.53
  -8   0  16   11.65    0.46
  -8   0  16   10.97    0.72
  -8   0  16   11.76    0.46
  -8   0  16   11.91    0.52
  -8   0  16   11.46    1.01
   0   8  16   11.88    0.51
   0   8  16   12.14    1.60
   8  -8  16   12.89    0.55
   0   8  16   12.51    1.01
   1   8 -16    0.22    0.64
  -9   1 -16    0.91    0.12
   1   8 -16    1.09    0.35
  -9   1 -16    0.64    0.10
   1   8 -16    0.91    0.08
  -9   1 -16    0.45    0.32
  -9   1 -16    1.94    1.24
   8  -9 -16    0.84    0.11
   1   8 -16    0.92    0.09
   9  -1  16    0.93    0.13
  -1  -8  16    0.80    0.07
   9  -1  16    1.04    0.13
  -1  -8  16    0.65    0.28
  -1  -8  16    0.95    0.08
  -8   9  16    0.76    0.12
   9  -1  16    1.63    1.26
  -1  -8  16    1.50    0.72
  -8   9  16    0.78    0.13
  -8   9  16    0.78    0.25
  -8   9  16    0.73    0.12
  -8   9  16   -0.29    0.41
  -8   9  16    0.15    0.54
   9  -1  16    1.08    0.44
  -8   9  16    1.03    0.29
  -9   4 -16   36.13    2.60
   5  -9 -16   31.98    1.25
   4   5 -16   32.70    1.18
   5  -9 -16   30.01    2.09
  -9   4 -16   30.43    1.21
   4   5 -16   34.12    1.69
  -9   4 -16   34.52    1.20
   4   5 -16   33.90    2.13
  -9   4 -16   29.88    1.83
   5  -9 -16   33.27    1.71
  -5   9  16   32.06    1.22
   9  -4  16   33.84    2.57
   9  -4  16   29.80    1.20
  -5   9  16   31.22    1.23
   9  -4  16   33.42    1.94
  -4  -5  16   33.77    2.19
  -5   9  16   33.57    1.68
  -5   9  16   34.28    2.14
  -4  -5  16   32.39    1.70
   9  -4  16   34.63    1.24
  -4  -5  16   31.49    1.18
   2  -9 -16   11.54    0.56
   7   2 -16   13.04    0.53
  -9   7 -16   11.16    0.52
   7   2 -16   11.44    1.16
   2  -9 -16   12.15    1.02
   7   2 -16   12.78    0.84
   2  -9 -16   12.80    1.66
  -2   9  16   11.72    0.53
   9  -7  16   14.55    2.17
   9  -7  16   12.35    3.03
  -2   9  16   13.57    1.02
  -7  -2  16   12.31    0.83
  -7  -2  16   13.89    1.24
  -7  -2  16   12.31    0.52
   9  -7  16   12.93    0.56
   9  -7  16   11.91    0.49
  -2   9  16   12.54    0.55
  -2   9  16   13.28    0.55
  -2   9  16   13.42    1.59
   7 -10 -16    0.76    0.11
 -10   3 -16    1.26    0.13
   3   7 -16    0.91    0.31
   3   7 -16    0.77    0.68
   3   7 -16    1.18    0.11
 -10   3 -16    1.20    0.14
  -7  10  16    1.12    0.33
  -7  10  16    1.00    0.14
  -7  10  16   -0.20    0.58
  -3  -7  16    2.80    1.01
  -3  -7  16    1.05    0.10
  -7  10  16    0.77    0.12
  10  -3  16    0.77    0.12
  -3  -7  16    0.71    0.29
  10  -3  16    0.62    0.50
  10  -3  16    1.41    0.15
  10  -3  16   -1.18    1.69
   4 -10 -16    2.94    0.23
   6   4 -16    2.12    0.42
   4 -10 -16    1.69    0.46
   4 -10 -16    2.72    0.88
 -10   6 -16    3.06    0.21
 -10   6 -16    2.98    0.19
   6   4 -16    2.34    0.70
  10  -6  16    2.77    1.01
  -4  10  16    3.14    0.22
  -4  10  16    2.77    0.86
  -6  -4  16    2.71    0.19
  10  -6  16    3.06    0.23
  -4  10  16    2.80    0.21
  -6  -4  16    1.95    0.76
  -6  -4  16    2.67    0.46
  -4  10  16    2.58    0.21
  10  -6  16    2.58    0.18
  -4  10  16    2.09    0.47
  10  -6  16    4.97    2.33
  -1   1 -17    0.37    0.15
   1   0 -17    0.39    0.12
  -1   1 -17    0.21    0.06
   1   0 -17    0.32    0.18
   0  -1 -17    0.31    0.07
  -1   1 -17    0.31    0.05
   0  -1 -17    0.32    0.14
   0  -1 -17    0.06    0.24
  -1   1 -17    0.19    0.22
   1  -1  17    0.40    0.05
  -1   0  17    0.37    0.06
   0   1  17    0.41    0.07
   0   1  17    0.29    0.14
   0   1  17    0.55    0.26
   1  -1  17    0.39    0.06
   1  -1  17    0.55    0.17
   0   1  17    0.37    0.06
   1  -1  17    0.62    0.32
  -2   0 -17    3.12    0.16
  -2   0 -17    3.04    0.26
   2  -2 -17    3.28    0.23
   0   2 -17    3.39    0.52
   2  -2 -17    3.19    0.17
   2  -2 -17    3.40    0.33
  -2   0 -17    3.49    0.65
  -2   0 -17    3.51    0.47
   0   2 -17    3.03    0.17
   0   2 -17    3.17    0.31
   2   0  17    2.98    0.16
  -2   2  17    3.04    0.17
   2   0  17    3.83    0.48
   0  -2  17    3.14    0.13
  -2   2  17    3.09    0.23
  -2   2  17    3.23    0.17
  -2   2  17    3.13    0.18
   0  -2  17    3.06    0.14
   2   0  17    2.16    0.52
   2   0  17    3.06    0.18
   0  -2  17    3.30    0.17
  -2   2  17    3.25    0.36
  -1  -2 -17   28.31    1.03
  -1  -2 -17   27.29    1.04
  -2   3 -17   26.21    1.03
  -1  -2 -17   25.45    1.55
  -1  -2 -17   27.29    2.00
   1   2  17   28.44    1.03
   1   2  17   29.61    1.02
   2  -3  17   30.45    1.41
  -3   1  17   27.44    1.02
   2  -3  17   29.64    1.74
  -3   1  17   27.93    1.02
   2  -3  17   29.17    1.04
  -3   1  17   27.02    1.02
   1   2  17   29.64    1.39
  -3   1  17   28.28    1.02
   1   2  17   27.28    1.66
  -1   4 -17   41.53    1.57
  -3  -1 -17   45.50    1.58
  -1   4 -17   45.75    1.95
  -1   4 -17   41.96    2.25
  -3  -1 -17   40.20    2.44
  -1   4 -17   44.93    1.93
  -3  -1 -17   45.31    1.60
  -3  -1 -17   42.86    2.06
  -1   4 -17   44.60    2.29
   3   1  17   42.03    1.57
   3   1  17   42.99    2.43
   1  -4  17   46.15    1.57
   3   1  17   45.35    2.04
  -4   3  17   44.05    1.57
  -4   3  17   44.36    1.69
  -3   2 -17    2.65    0.66
   1  -3 -17    2.47    0.43
   2   1 -17    2.58    0.15
   2   1 -17    2.99    0.36
  -3   2 -17    2.52    0.16
   2   1 -17    2.62    0.22
   2   1 -17    2.54    0.21
   2   1 -17    2.18    0.32
  -3   2 -17    2.75    0.13
   1  -3 -17    2.58    0.16
  -3   2 -17    2.96    0.46
  -1   3  17    2.42    0.16
  -2  -1  17    2.44    0.14
  -2  -1  17    2.98    0.14
  -1   3  17    2.50    0.16
  -1   3  17    2.62    0.34
   3  -2  17    3.31    0.65
   3  -2  17    2.49    0.13
  -2  -1  17    2.69    0.14
   3  -2  17    2.57    0.16
   3  -2  17    2.63    0.40
  -1   3  17    2.42    0.15
  -1   3  17    2.38    0.46
  -2  -3 -17    0.45    0.08
  -3   5 -17    0.59    0.09
  -2  -3 -17    0.28    0.18
  -2  -3 -17    0.66    0.11
  -2  -3 -17    0.75    0.48
  -3   5 -17    0.50    0.42
  -3   5 -17    0.24    0.16
  -5   2  17    0.56    0.08
   2   3  17    0.28    0.39
  -5   2  17    0.37    0.08
   2   3  17    0.24    0.17
  -5   2  17    0.55    0.08
  -5   2  17    0.50    0.09
   2   3  17    0.39    0.07
   3  -5  17    0.24    0.07
   2   3  17    0.42    0.08
  -4  -2 -17    0.57    0.09
  -2   6 -17    0.26    0.17
  -4  -2 -17    0.33    0.19
  -2   6 -17    0.47    0.23
  -4  -2 -17    0.59    0.09
  -2   6 -17    0.59    0.46
  -4  -2 -17    0.80    0.56
  -2   6 -17    0.46    0.12
  -2   6 -17    0.46    0.44
   4   2  17    1.72    0.69
   2  -6  17    0.54    0.08
   4   2  17    0.47    0.08
   4   2  17    0.34    0.23
  -6   4  17    0.66    0.11
  -6   4  17    0.56    0.09
   4   2  17    0.41    0.13
  -6   4  17    0.43    0.07
  -6   4  17    0.43    0.08
   1   3 -17   31.43    1.64
   1   3 -17   31.41    1.11
  -4   1 -17   28.60    1.76
  -4   1 -17   28.11    2.20
   1   3 -17   30.56    1.37
  -4   1 -17   30.27    1.14
  -4   1 -17   31.35    1.11
   1   3 -17   32.11    1.39
   3  -4 -17   31.24    1.47
   3  -4 -17   32.45    1.29
   1   3 -17   29.89    1.61
  -3   4  17   30.51    1.29
  -3   4  17   30.58    1.14
  -1  -3  17   30.54    1.08
   4  -1  17   27.88    1.11
   4  -1  17   28.51    1.93
   4  -1  17   30.71    1.57
  -3   4  17   30.82    1.50
  -3   4  17   30.98    1.13
  -1  -3  17   32.10    1.11
   4  -1  17   32.70    1.14
  -1  -3  17   31.07    1.08
  -3   4  17   30.40    1.13
  -4   4 -17    3.77    0.75
   0  -4 -17    4.15    0.51
  -4   4 -17    3.91    0.16
  -4   4 -17    3.64    0.21
   0  -4 -17    3.77    0.75
   0  -4 -17    3.96    0.22
  -4   4 -17    4.69    0.59
  -4   0  17    4.03    0.20
   4  -4  17    3.91    0.56
   4  -4  17    3.68    0.16
   0   4  17    3.80    0.21
   4  -4  17    3.95    0.22
   0   4  17    3.61    0.21
  -4   0  17    3.95    0.19
   4  -4  17    3.27    0.80
   0   4  17    3.73    0.20
  -4   0  17    3.88    0.20
   0   4  17    3.73    0.47
  -4   0  17    3.71    0.19
   0   4  17    3.08    0.68
  -4   7 -17   19.82    0.78
  -4   7 -17   20.53    1.67
  -3  -4 -17   20.94    0.82
  -4   7 -17   20.84    1.76
  -3  -4 -17   20.66    1.34
  -4   7 -17   21.54    1.31
  -4   7 -17   20.14    1.26
  -3  -4 -17   18.75    1.77
  -3  -4 -17   20.28    0.80
   3   4  17   21.57    0.79
   3   4  17   18.93    1.73
   3   4  17   19.51    1.29
  -7   3  17   20.36    0.77
  -7   3  17   20.14    0.77
   4  -7  17   19.81    0.80
   3   4  17   19.65    0.79
[truncated: 2,347,103 more chars]
