# Supplementary material for: Phase relationships in homoleptic com­plexes of XeF2
Source: IUCrJ. 2026 May 18;13(Pt 4):420–32. doi: 10.1107/S2052252526003751 (PMC13324652; doi:10.1107/S2052252526003751)
Supplement: Supplementary file 2 [file m-13-00420-CuSbI_200Ksup2.hkl]

data_CuSbI_200K                                                                 
_shelx_title ' ag_1CuSb_0m in R-3'                                              
_shelx_refln_list_code          4                                               
_shelx_F_calc_maximum     1049.63                                               
_exptl_crystal_F_000      2013.00                                               
_reflns_d_resolution_high  0.7993                                               
                                                                                
loop_                                                                           
 _space_group_symop_operation_xyz                                               
 'x, y, z'                                                                      
 '-y, x-y, z'                                                                   
 '-x+y, -x, z'                                                                  
 'x+2/3, y+1/3, z+1/3'                                                          
 '-y+2/3, x-y+1/3, z+1/3'                                                       
 '-x+y+2/3, -x+1/3, z+1/3'                                                      
 'x+1/3, y+2/3, z+2/3'                                                          
 '-y+1/3, x-y+2/3, z+2/3'                                                       
 '-x+y+1/3, -x+2/3, z+2/3'                                                      
 '-x, -y, -z'                                                                   
 'y, -x+y, -z'                                                                  
 'x-y, x, -z'                                                                   
 '-x+2/3, -y+1/3, -z+1/3'                                                       
 'y+2/3, -x+y+1/3, -z+1/3'                                                      
 'x-y+2/3, x+1/3, -z+1/3'                                                       
 '-x+1/3, -y+2/3, -z+2/3'                                                       
 'y+1/3, -x+y+2/3, -z+2/3'                                                      
 'x-y+1/3, x+2/3, -z+2/3'                                                       
                                                                                
_cell_length_a    10.0302                                                       
_cell_length_b    10.0302                                                       
_cell_length_c    22.4539                                                       
_cell_angle_alpha  90.000                                                       
_cell_angle_beta   90.000                                                       
_cell_angle_gamma 120.000                                                       
                                                                                
_shelx_F_squared_multiplier     1.000                                           
                                                                                
loop_                                                                           
 _refln_index_h                                                                 
 _refln_index_k                                                                 
 _refln_index_l                                                                 
 _refln_F_squared_calc                                                          
 _refln_F_squared_meas                                                          
 _refln_F_squared_sigma                                                         
 _refln_observed_status                                                         
  -1   2   0      24551.86      25751.22       497.07 o                         
   0   3   0         82.71        104.66        14.37 o                         
  -2   4   0     437075.53     444180.66      6393.34 o                         
  -4   5   0        129.45        214.03        11.09 o                         
  -1   5   0      23332.90      23506.65       386.71 o                         
  -3   6   0        430.49        483.29        19.82 o                         
   0   6   0     163718.66     162327.39      2627.05 o                         
  -5   7   0     116007.86     112069.45      2118.71 o                         
  -2   7   0      43908.02      43134.37       632.99 o                         
  -7   8   0       2616.86       2370.33        60.92 o                         
  -4   8   0      57635.23      57925.57       812.70 o                         
  -1   8   0        395.51        373.34        32.36 o                         
  -6   9   0        508.30        475.02        29.17 o                         
  -3   9   0      48919.52      47325.21       485.96 o                         
   0   9   0      37475.13      37152.61       329.47 o                         
  -8  10   0       4400.16       4209.99        89.09 o                         
  -5  10   0        129.47        205.81        31.03 o                         
  -2  10   0       4481.10       4181.26        94.34 o                         
 -10  11   0        265.50        159.09        24.96 o                         
  -7  11   0      61611.04      62420.86       548.03 o                         
  -4  11   0       3009.68       2883.15        76.63 o                         
  -1  11   0       5580.07       5398.60       112.70 o                         
  -9  12   0        348.92        351.23        37.41 o                         
  -6  12   0       1413.69       1419.81        40.91 o                         
  -3  12   0        227.91        324.73        55.29 o                         
  -3   2   1       1535.94       1886.36        31.36 o                         
   0   2   1      15900.43      16192.21       293.14 o                         
  -5   3   1      41453.85      42222.59       741.41 o                         
  -2   3   1     125966.44     125999.98      1909.85 o                         
   1   3   1     132878.06     129575.35      2856.16 o                         
  -7   4   1        188.77        209.59        20.77 o                         
  -4   4   1        566.13        553.37        21.65 o                         
  -1   4   1     109396.77     110402.38      1752.16 o                         
   2   4   1        267.64        374.49        27.62 o                         
  -9   5   1      11472.89      11942.20       129.14 o                         
  -6   5   1     253625.84     254397.08      3889.59 o                         
  -3   5   1        692.96       1044.55        35.32 o                         
   0   5   1      45934.24      47502.30       728.98 o                         
   3   5   1      56452.38      55136.77      1030.00 o                         
 -11   6   1       1831.13       1828.38        53.88 o                         
  -8   6   1       4441.83       5090.94       126.01 o                         
  -5   6   1      42128.00      40895.33       590.32 o                         
  -2   6   1      20118.15      21128.93       231.43 o                         
   1   6   1      58134.93      58732.62       773.74 o                         
   4   6   1        190.62        337.21        42.23 o                         
 -10   7   1      43393.45      43531.27       387.00 o                         
  -7   7   1        204.94        358.13        26.14 o                         
  -4   7   1      73304.48      75344.69      1171.79 o                         
  -1   7   1      34295.48      34610.34       405.81 o                         
   2   7   1       4371.35       4448.20        90.93 o                         
   5   7   1       9704.02       9740.40       166.63 o                         
 -12   8   1       7401.00       7377.84       120.85 o                         
  -9   8   1        288.64        380.24        39.43 o                         
  -6   8   1        292.70        315.51        19.41 o                         
  -3   8   1      64905.43      63128.65       828.18 o                         
   0   8   1      19832.63      19922.40       205.49 o                         
   3   8   1       5380.54       6011.20        92.51 o                         
 -11   9   1        303.02        358.92        43.12 o                         
  -8   9   1      43879.44      43876.98       376.43 o                         
  -5   9   1       1714.02       1789.45        44.24 o                         
  -2   9   1       8046.76       8447.45       102.32 o                         
   1   9   1       3005.92       3039.15        72.45 o                         
 -10  10   1       5020.81       4855.30        97.65 o                         
  -7  10   1       7556.29       7427.30       153.56 o                         
  -4  10   1      17014.25      17436.49       203.50 o                         
  -1  10   1      20576.09      20486.47       226.62 o                         
  -9  11   1        109.08        200.37        30.10 o                         
  -6  11   1      11480.64      11142.06       145.64 o                         
  -3  11   1         16.23          4.44        28.49 o                         
  -8  12   1        352.79        456.63        49.85 o                         
  -5  12   1       6852.43       6912.56       102.58 o                         
   0   1   2       2602.94       2394.88        37.94 o                         
  -2   2   2     810872.88     838205.12     17277.14 o                         
   1   2   2       4803.28       5261.33        57.49 o                         
  -4   3   2      57970.12      57612.46      1108.58 o                         
  -1   3   2      14984.32      15704.13       246.59 o                         
   2   3   2      11832.37      11930.23       114.22 o                         
  -6   4   2     160544.52     160771.41      4153.38 o                         
  -3   4   2      21949.03      20558.02       329.68 o                         
   0   4   2     358128.41     357721.94      6410.20 o                         
   3   4   2         17.07          6.88        16.11 o                         
  -8   5   2       2476.76       2497.34        43.51 o                         
  -5   5   2       3800.08       4255.81        64.23 o                         
  -2   5   2       3819.00       4352.53        60.33 o                         
   1   5   2       7554.20       7263.49        82.05 o                         
   4   5   2      57595.98      57130.73       838.94 o                         
 -10   6   2       1632.13       1481.93        46.27 o                         
  -7   6   2       9496.42       9335.90        99.60 o                         
  -4   6   2      91723.81      94096.39      1615.19 o                         
  -1   6   2      21620.30      21275.75       208.35 o                         
   2   6   2      17257.63      16938.32       170.95 o                         
   5   6   2       2832.99       2579.02        98.24 o                         
 -12   7   2        752.69        748.78        41.76 o                         
  -9   7   2       7125.10       6504.33       109.80 o                         
  -6   7   2      21058.81      20249.73       187.38 o                         
  -3   7   2      47764.66      47449.66       641.00 o                         
   0   7   2      21235.59      20601.88       193.51 o                         
   3   7   2       2429.96       2668.08        46.08 o                         
 -11   8   2       7241.53       6842.74       107.42 o                         
  -8   8   2       6043.29       5112.87       106.75 o                         
  -5   8   2       2212.29       2225.09        65.85 o                         
  -2   8   2      16484.93      16091.06       167.57 o                         
   1   8   2       7617.71       7145.16       119.66 o                         
   4   8   2         21.64         17.64        27.30 o                         
 -10   9   2       4617.61       4151.25       102.07 o                         
  -7   9   2      52606.05      50890.50       520.85 o                         
  -4   9   2        673.01        609.91        39.98 o                         
  -1   9   2       3593.38       3244.87        80.71 o                         
   2   9   2      27608.29      27652.31       266.27 o                         
  -9  10   2        429.02        367.85        54.91 o                         
  -6  10   2       1422.90       1333.43        65.41 o                         
  -3  10   2       3110.70       2960.55        71.88 o                         
   0  10   2         38.03         60.37        24.88 o                         
  -8  11   2       4739.40       4431.65        94.01 o                         
  -5  11   2      23809.30      23067.37       257.37 o                         
  -2  11   2       6328.17       6442.95       119.79 o                         
  -7  12   2       1479.48       1699.41        76.34 o                         
  -4  12   2        420.57        441.38        38.32 o                         
   1   1   3      18370.69      18430.59       348.04 o                         
  -1   2   3     128208.91     122572.77      1818.96 o                         
   2   2   3       7707.50       7965.82        77.26 o                         
  -3   3   3      16423.35      17043.37       258.79 o                         
   0   3   3        953.45        882.41        36.09 o                         
   3   3   3      97214.17      99828.45      1847.11 o                         
  -5   4   3      71775.63      68360.35      1337.64 o                         
  -2   4   3        121.12        273.85        16.11 o                         
   1   4   3     181763.22     183421.67      2829.76 o                         
   4   4   3       4930.41       5399.40        89.57 o                         
  -7   5   3      66327.61      67648.54      1015.44 o                         
  -4   5   3     124539.07     127321.39      2242.14 o                         
  -1   5   3       5576.35       5121.58        63.71 o                         
   2   5   3        218.03        309.30        18.31 o                         
   5   5   3      21636.87      21681.49       206.60 o                         
  -9   6   3       4048.32       4470.69        67.71 o                         
  -6   6   3      25652.04      25802.81       243.29 o                         
  -3   6   3     152197.02     155682.17      2480.79 o                         
   0   6   3         21.84         66.59        27.62 o                         
   3   6   3      36473.27      37296.25       324.56 o                         
   6   6   3       9110.66       9771.44       127.78 o                         
 -11   7   3       5488.04       5331.95        76.43 o                         
  -8   7   3      45576.93      45303.36       485.86 o                         
  -5   7   3       5220.95       5499.81        70.71 o                         
  -2   7   3      11808.51      12405.45       133.79 o                         
   1   7   3       2697.71       2796.30        75.40 o                         
   4   7   3         79.18         81.95        25.91 o                         
 -10   8   3      21966.27      22325.39       213.75 o                         
  -7   8   3      21683.43      20874.13       194.37 o                         
  -4   8   3         14.02         51.73        18.91 o                         
  -1   8   3      95252.01      94507.23      1544.12 o                         
   2   8   3         21.18          5.24        21.69 o                         
  -9   9   3       3575.57       3687.90        62.82 o                         
  -6   9   3      17571.93      18207.50       214.25 o                         
  -3   9   3          5.99         10.95        18.38 o                         
   0   9   3        176.10        273.09        29.15 o                         
 -11  10   3        206.94        282.63        57.02 o                         
  -8  10   3       2119.16       2144.98        71.23 o                         
  -5  10   3      51459.87      51080.43       462.54 o                         
  -2  10   3      14592.81      14924.33       178.87 o                         
   1  10   3      14243.79      14422.37       164.27 o                         
 -10  11   3       4733.42       4830.52       107.11 o                         
  -7  11   3       1443.88       1554.87        69.79 o                         
  -4  11   3       1432.50       1374.16        63.90 o                         
  -1  11   3       1602.34       1263.50        58.31 o                         
  -6  12   3       1038.24       1150.49        63.72 o                         
  -1   1   4      38745.27      39000.72       611.24 o                         
  -3   2   4      44209.93      42218.39       674.03 o                         
   0   2   4    1101725.75    1114674.62     22834.57 o                         
  -5   3   4      31902.39      31357.33       514.37 o                         
  -2   3   4      24190.47      24490.86       539.11 o                         
   1   3   4      30624.27      28986.98       444.10 o                         
  -7   4   4      62014.76      64182.90       963.59 o                         
  -4   4   4     315024.88     313820.62      4617.87 o                         
  -1   4   4       8166.46       9811.79        99.74 o                         
   2   4   4     239003.42     242530.00      3701.40 o                         
  -9   5   4       3253.22       3397.60        58.09 o                         
  -6   5   4       4505.05       4150.14        70.74 o                         
  -3   5   4      14817.94      14366.83       139.02 o                         
   0   5   4      97652.73      97882.27      1810.12 o                         
   3   5   4       1400.27       1454.82        43.39 o                         
 -11   6   4      43359.69      43276.52       394.39 o                         
  -8   6   4      41168.14      40550.72       440.48 o                         
  -5   6   4       7296.40       7508.86        79.13 o                         
  -2   6   4     227164.33     228671.56      4576.12 o                         
   1   6   4       3236.54       2837.79        55.85 o                         
   4   6   4      11491.42      11769.61       130.17 o                         
 -10   7   4         75.38         79.48        32.50 o                         
  -7   7   4      77967.47      75803.88      1043.60 o                         
  -4   7   4       5678.72       6002.64        91.06 o                         
  -1   7   4      31229.24      30288.60       295.63 o                         
   2   7   4      65815.32      65407.23       934.46 o                         
   5   7   4        270.25        241.17        54.83 o                         
 -12   8   4        491.91        413.37        45.44 o                         
  -9   8   4      16963.72      16100.31       162.27 o                         
  -6   8   4      55490.73      55876.48       760.92 o                         
  -3   8   4         34.71         57.59        20.50 o                         
   0   8   4      13393.88      12904.86       132.95 o                         
   3   8   4         79.66        -11.52        33.60 o                         
 -11   9   4      14005.07      13889.07       149.22 o                         
  -8   9   4       1303.54       1099.83        65.43 o                         
  -5   9   4      77673.29      78643.64      1019.93 o                         
  -2   9   4      20296.13      20123.88       220.67 o                         
   1   9   4       2744.35       2510.13        52.16 o                         
 -10  10   4       1140.79       1002.53        50.11 o                         
  -7  10   4        271.14        199.07        39.76 o                         
  -4  10   4       6090.01       6181.18       188.14 o                         
  -1  10   4        137.98         94.45        43.23 o                         
  -9  11   4      36677.43      36964.24       375.94 o                         
  -6  11   4          8.40         10.15        29.42 o                         
  -3  11   4      17456.30      17518.19       194.21 o                         
  -8  12   4       1040.64       1022.12        60.06 o                         
  -5  12   4        643.10        615.21        41.89 o                         
   0   1   5      12719.34      13137.84       197.53 o                         
  -2   2   5        569.03        463.93        11.52 o                         
   1   2   5      37315.34      36693.73       667.38 o                         
  -4   3   5     166655.72     163896.92      2758.55 o                         
  -1   3   5      31490.70      30506.44       570.27 o                         
   2   3   5       4625.47       5043.11        90.17 o                         
  -6   4   5          1.81         14.00        11.93 o                         
  -3   4   5      95216.02      98235.60      1733.36 o                         
   0   4   5      14991.20      15252.23       154.36 o                         
   3   4   5      55778.78      55804.67       985.62 o                         
  -8   5   5      84934.70      83895.06      1232.13 o                         
  -5   5   5       4229.59       4717.15        56.85 o                         
  -2   5   5      70571.94      72705.34      1264.16 o                         
   1   5   5      70270.48      68343.53      1068.02 o                         
   4   5   5         26.65         40.18        15.63 o                         
 -10   6   5       5438.33       5994.07        93.69 o                         
  -7   6   5       3993.21       4343.39        72.16 o                         
  -4   6   5       4050.39       4194.54        56.47 o                         
  -1   6   5     135877.41     134638.20      2423.61 o                         
   2   6   5       3689.21       3892.47        82.50 o                         
   5   6   5       2371.58       2491.91        73.71 o                         
 -12   7   5      15005.28      15114.56       160.12 o                         
  -9   7   5        912.79        942.84        69.16 o                         
  -6   7   5      89984.13      91790.53      1434.79 o                         
  -3   7   5       7962.46       7811.81       130.00 o                         
   0   7   5      15708.98      15948.73       158.76 o                         
   3   7   5      14635.03      14613.99       149.89 o                         
 -11   8   5       1192.99       1115.82        55.26 o                         
  -8   8   5       6550.19       6821.76        99.97 o                         
  -5   8   5      26713.30      25344.98       274.33 o                         
  -2   8   5      13935.03      14208.74       154.32 o                         
   1   8   5      17186.96      17245.73       170.12 o                         
   4   8   5        144.03         69.73        44.04 o                         
 -10   9   5      31078.22      31664.07       288.82 o                         
  -7   9   5        535.78        545.77        36.87 o                         
  -4   9   5      31751.93      32245.56       314.78 o                         
  -1   9   5       2023.15       2166.48        49.07 o                         
   2   9   5       2732.50       2990.22        99.02 o                         
  -9  10   5        693.42        711.48        36.18 o                         
  -6  10   5       6470.70       6685.93        92.39 o                         
  -3  10   5      35995.77      35912.47       366.38 o                         
   0  10   5      12873.69      12561.00       137.55 o                         
  -8  11   5       8610.42       8849.65       119.19 o                         
  -5  11   5        193.41        287.45        30.09 o                         
  -2  11   5       2731.37       2888.44        69.55 o                         
  -7  12   5       2189.29       2301.77        73.85 o                         
  -4  12   5      11827.33      12044.86       149.29 o                         
   0   0   6    1018212.31     997854.12     24619.79 o                         
   1   1   6      26012.05      26835.85       538.10 o                         
  -1   2   6       3522.07       3765.32        46.88 o                         
   2   2   6     274100.91     267765.19      4309.58 o                         
  -3   3   6      19147.85      20586.64       363.09 o                         
   0   3   6      27798.07      25627.24       425.63 o                         
   3   3   6      11576.60      11630.98       113.85 o                         
  -5   4   6        353.74        402.75        14.05 o                         
  -2   4   6     445090.34     452554.88      6517.47 o                         
   1   4   6        798.16        790.96        27.33 o                         
   4   4   6      23040.23      23229.57       221.46 o                         
  -7   5   6      10307.51      10374.49       115.10 o                         
  -4   5   6      17283.87      16360.66       147.37 o                         
  -1   5   6      11053.78      10702.93       108.69 o                         
   2   5   6      49658.84      49760.46       739.86 o                         
   5   5   6       4785.55       4897.29       128.82 o                         
  -9   6   6      19088.51      18845.86       220.89 o                         
  -6   6   6      73861.71      75875.16      1178.99 o                         
  -3   6   6       8480.70       8415.79        98.11 o                         
   0   6   6      55631.74      56489.41       912.10 o                         
   3   6   6       5634.32       5322.06        69.11 o                         
   6   6   6         98.38        104.31        33.07 o                         
 -11   7   6         99.83        172.84        45.57 o                         
  -8   7   6       9449.16       8562.79        98.84 o                         
  -5   7   6      42564.52      41992.85       545.08 o                         
  -2   7   6        652.78        693.53        44.32 o                         
   1   7   6        475.77        616.59        32.04 o                         
   4   7   6      33988.20      34555.65       311.77 o                         
 -10   8   6          0.21         32.38        23.54 o                         
  -7   8   6        497.69        501.60        28.75 o                         
  -4   8   6      13323.88      13487.28       148.92 o                         
  -1   8   6       9276.01       8719.57       106.55 o                         
   2   8   6        416.17        405.54        36.47 o                         
  -9   9   6      22517.52      22117.00       211.59 o                         
  -6   9   6       4561.36       4363.79       117.16 o                         
  -3   9   6      16763.83      16324.00       206.12 o                         
   0   9   6      21174.06      21233.46       206.56 o                         
 -11  10   6        865.80        756.80        38.70 o                         
  -8  10   6       1032.89        902.45        35.19 o                         
  -5  10   6       2653.85       2751.57        81.16 o                         
  -2  10   6       1299.09       1352.79        70.24 o                         
   1  10   6       3302.42       3000.86        96.37 o                         
 -10  11   6       2195.04       2048.35        65.50 o                         
  -7  11   6      33632.52      33178.94       346.63 o                         
  -4  11   6        214.78        265.30        57.84 o                         
  -1  11   6       1313.66       1250.16        58.91 o                         
  -6  12   6        282.29        338.65        56.67 o                         
  -1   1   7      16332.81      16152.24       283.66 o                         
  -3   2   7      31016.02      28826.45       570.00 o                         
   0   2   7       8291.75       8126.69        78.36 o                         
  -5   3   7     110295.91     109694.27      1783.72 o                         
  -2   3   7      51736.22      53039.75       972.53 o                         
   1   3   7       9817.59      10103.34        99.84 o                         
  -7   4   7       7711.18       7495.13       100.54 o                         
  -4   4   7       1857.51       1689.25        45.35 o                         
  -1   4   7     203940.47     202296.56      3042.07 o                         
   2   4   7       7391.95       7563.44        79.67 o                         
  -9   5   7      18426.68      18306.22       181.44 o                         
  -6   5   7      80175.49      83842.95      1493.48 o                         
  -3   5   7       3811.20       4680.19        52.68 o                         
   0   5   7       5051.83       5114.53        68.89 o                         
   3   5   7      32526.45      32823.97       283.06 o                         
 -11   6   7        436.24        564.72        37.54 o                         
  -8   6   7      23190.63      23733.54       221.31 o                         
  -5   6   7      82337.66      82802.74      1629.27 o                         
  -2   6   7       2786.79       3058.76        57.81 o                         
   1   6   7     102288.45     101265.27      1644.78 o                         
   4   6   7       2768.39       3222.40        69.26 o                         
 -10   7   7      14603.22      14691.78       151.02 o                         
  -7   7   7       8317.25       9101.51       122.83 o                         
  -4   7   7      17320.88      17964.12       183.23 o                         
  -1   7   7       6999.05       6594.85        83.19 o                         
   2   7   7         92.81         75.05        24.40 o                         
   5   7   7       1795.90       1751.32        64.10 o                         
  -9   8   7       6480.96       6597.26       102.47 o                         
  -6   8   7       3035.18       3280.19        80.62 o                         
  -3   8   7     107711.94     111359.63      1974.19 o                         
   0   8   7       2470.29       2372.44        53.93 o                         
   3   8   7      14134.23      14577.61       154.82 o                         
 -11   9   7       2730.73       2742.56        68.96 o                         
  -8   9   7      24060.92      24137.57       229.24 o                         
  -5   9   7       5082.17       4785.09        95.43 o                         
  -2   9   7       3114.34       3120.76        70.48 o                         
   1   9   7        349.95        306.21        58.39 o                         
 -10  10   7      11511.02      11142.61       147.60 o                         
  -7  10   7      17748.58      17624.76       235.42 o                         
  -4  10   7       5029.80       5158.09       106.51 o                         
  -1  10   7      33085.06      33030.64       337.00 o                         
  -9  11   7       1033.24       1222.43        59.70 o                         
  -6  11   7       1644.78       1744.41        79.68 o                         
  -3  11   7       1389.58        999.47        60.89 o                         
  -5  12   7      12428.89      12339.28       181.35 o                         
   0   1   8      21484.98      21532.23       336.84 o                         
  -2   2   8     728546.25     715661.88     11587.10 o                         
   1   2   8      44096.96      40184.59       773.78 o                         
  -4   3   8       6513.72       6208.68        81.10 o                         
  -1   3   8      14984.68      13574.10       124.38 o                         
   2   3   8      92797.75      90994.28      1701.78 o                         
  -6   4   8     144060.41     141808.70      2311.35 o                         
  -3   4   8       1667.50       1573.35        35.64 o                         
   0   4   8     462503.66     461143.78      6670.94 o                         
   3   4   8         80.80        170.19        19.66 o                         
  -8   5   8       3582.38       3393.48        84.87 o                         
  -5   5   8      31511.40      32065.46       454.73 o                         
  -2   5   8      11563.68      11956.42       113.16 o                         
   1   5   8         29.15         30.51        22.52 o                         
   4   5   8      69988.73      69485.63       924.07 o                         
 -10   6   8       9535.28       9222.75       144.98 o                         
  -7   6   8      16864.52      17840.09       171.45 o                         
  -4   6   8     130576.14     132166.84      2377.51 o                         
  -1   6   8        721.43        654.32        29.82 o                         
   2   6   8      30837.17      31271.09       282.83 o                         
   5   6   8         53.69        153.18        25.74 o                         
  -9   7   8      19001.24      19038.89       183.51 o                         
  -6   7   8        601.48        450.84        36.97 o                         
  -3   7   8      53573.55      54146.98       747.69 o                         
   0   7   8      38352.59      37912.55       379.83 o                         
   3   7   8        331.08        304.62        30.01 o                         
 -11   8   8      18880.07      18334.89       191.76 o                         
  -8   8   8      19097.63      18634.92       179.70 o                         
  -5   8   8       1629.24       1729.15        49.26 o                         
  -2   8   8      25948.14      26203.86       271.60 o                         
   1   8   8          5.68         11.98        34.57 o                         
 -10   9   8        156.76        107.89        31.00 o                         
  -7   9   8      70954.14      70045.70       785.09 o                         
  -4   9   8       4174.46       4041.82        95.49 o                         
  -1   9   8       9706.38       9119.34       128.10 o                         
   2   9   8      38462.93      38571.35       356.67 o                         
  -9  10   8       2923.02       2654.97        65.44 o                         
  -6  10   8       5454.57       5538.06       104.72 o                         
  -3  10   8          1.14         23.78        30.11 o                         
   0  10   8       3090.79       2954.54        73.03 o                         
  -8  11   8        779.91        777.75        48.61 o                         
  -5  11   8      36490.36      36747.91       364.32 o                         
  -2  11   8       9949.08      10235.62       147.11 o                         
   0   0   9      11379.84      10634.99       156.97 o                         
   1   1   9      42000.53      42383.01       940.21 o                         
  -1   2   9      31889.46      31564.09       568.73 o                         
   2   2   9       3195.71       3442.28        78.47 o                         
  -3   3   9       8573.04       8953.43        83.59 o                         
   0   3   9      15518.65      16469.80       156.45 o                         
   3   3   9     120378.05     117898.16      1943.36 o                         
  -5   4   9      18925.17      18601.70       167.97 o                         
  -2   4   9       8942.44       9186.16        93.93 o                         
   1   4   9      67019.52      67927.30      1203.57 o                         
   4   4   9        961.65        978.27        46.10 o                         
  -7   5   9      16103.14      15963.07       163.46 o                         
  -4   5   9     125975.53     126867.78      2047.26 o                         
  -1   5   9      12930.74      12392.85       124.25 o                         
   2   5   9       5920.14       5689.54        68.94 o                         
   5   5   9      22007.25      21950.76       267.73 o                         
  -9   6   9         26.40          6.67        16.62 o                         
  -6   6   9       4179.51       4658.85        82.46 o                         
  -3   6   9      60807.79      61973.75      1248.55 o                         
   0   6   9       3986.72       3824.37       101.27 o                         
   3   6   9      16376.13      16092.55       158.61 o                         
 -11   7   9        148.96        207.12        35.50 o                         
  -8   7   9      57902.96      57301.78       654.03 o                         
  -5   7   9        454.05        355.73        27.24 o                         
  -2   7   9      20772.39      21360.68       207.76 o                         
   1   7   9      13639.67      13826.66       140.37 o                         
   4   7   9        830.44        860.68        32.33 o                         
 -10   8   9       4502.48       4831.14       100.80 o                         
  -7   8   9      14953.33      14840.88       154.21 o                         
  -4   8   9      12650.44      12824.89       140.89 o                         
  -1   8   9      54063.68      55383.17       746.03 o                         
   2   8   9       4479.97       4322.38        75.84 o                         
  -9   9   9        156.48        200.34        39.43 o                         
  -6   9   9      30990.47      31256.84       302.81 o                         
  -3   9   9       1283.62       1478.55        37.63 o                         
   0   9   9       5052.36       5193.86        93.10 o                         
  -8  10   9        345.39        384.47        35.72 o                         
  -5  10   9      20984.09      20227.47       234.20 o                         
  -2  10   9      18820.07      18443.56       271.81 o                         
  -7  11   9        140.10        112.99        50.21 o                         
  -4  11   9       3994.89       4138.74       137.85 o                         
  -1   1  10       3599.72       3098.75        36.66 o                         
  -3   2  10        459.49        458.17        22.39 o                         
   0   2  10     442482.75     438784.25      8841.01 o                         
  -5   3  10          1.41         28.86        14.76 o                         
  -2   3  10      10261.05      10234.31        96.98 o                         
   1   3  10       1868.87       1867.16        39.24 o                         
  -7   4  10      12641.27      13008.03       134.45 o                         
  -4   4  10     214144.17     217298.03      3625.44 o                         
  -1   4  10       9033.95       9220.93        90.13 o                         
   2   4  10      99689.14      99439.31      1548.79 o                         
  -9   5  10        506.40        603.13        64.54 o                         
  -6   5  10      13539.92      13426.13       128.86 o                         
  -3   5  10      14541.83      14544.49       143.29 o                         
   0   5  10      23204.97      24497.35       224.23 o                         
   3   5  10       9581.00      10258.96       108.88 o                         
 -11   6  10      21826.52      21807.15       237.29 o                         
  -8   6  10      10169.70       9995.20       113.33 o                         
  -5   6  10       3682.94       3637.06        79.65 o                         
  -2   6  10      58810.18      59727.57       791.22 o                         
   1   6  10       3701.73       3356.02        69.68 o                         
   4   6  10       2856.48       2866.21        54.65 o                         
 -10   7  10       4415.22       4175.67        88.68 o                         
  -7   7  10      29340.68      29665.37       275.08 o                         
  -4   7  10       3579.72       3594.53        60.02 o                         
  -1   7  10       3576.04       3139.65        68.21 o                         
   2   7  10      33168.47      33468.70       295.59 o                         
  -9   8  10       3794.58       3970.81        76.31 o                         
  -6   8  10      13055.27      13155.06       148.09 o                         
  -3   8  10      11324.31      11344.64       130.83 o                         
   0   8  10       5507.58       5254.78        89.09 o                         
   3   8  10       2563.56       2420.46        64.89 o                         
 -11   9  10       4106.06       4277.28       140.52 o                         
  -8   9  10       7438.54       6969.35       127.73 o                         
  -5   9  10      25082.65      25258.83       249.67 o                         
  -2   9  10       7794.20       7306.63       129.06 o                         
   1   9  10        285.88        443.55        36.71 o                         
 -10  10  10         19.59         63.00        29.76 o                         
  -7  10  10        183.92        207.78        33.68 o                         
  -4  10  10        220.72        376.36        47.33 o                         
  -1  10  10       1532.59       1326.12        84.15 o                         
  -9  11  10      16799.55      16511.57       408.89 o                         
  -6  11  10        893.86        772.17        37.17 o                         
  -3  11  10       7945.97       7714.68       142.13 o                         
   0   1  11        869.41        930.32        24.96 o                         
  -2   2  11       2345.12       2471.57        38.64 o                         
   1   2  11      96603.81      95554.31      1948.27 o                         
  -4   3  11      40789.15      40119.12       630.93 o                         
  -1   3  11          3.65         54.41        21.59 o                         
   2   3  11      12448.31      12626.61       140.48 o                         
  -6   4  11       4629.68       4728.02        92.76 o                         
  -3   4  11     133227.67     132087.17      2077.65 o                         
   0   4  11         60.57         41.82        13.80 o                         
   3   4  11      72404.77      71060.24       989.96 o                         
  -8   5  11      33649.42      34469.53       313.43 o                         
  -5   5  11      16247.37      16836.33       156.70 o                         
  -2   5  11      14836.78      15849.26       153.49 o                         
   1   5  11      13058.38      12572.17       128.40 o                         
   4   5  11       1711.14       1691.16        48.03 o                         
 -10   6  11      13708.02      14583.49       166.48 o                         
  -7   6  11      10751.16      10708.03       118.00 o                         
  -4   6  11       5097.20       5461.48        77.91 o                         
  -1   6  11     103806.77     104158.23      1345.58 o                         
   2   6  11        417.01        494.87        26.17 o                         
   5   6  11       5301.34       5440.12       107.96 o                         
  -9   7  11       9183.12       9347.11       104.84 o                         
  -6   7  11      35747.04      35044.32       345.29 o                         
  -3   7  11        104.35         60.76        20.36 o                         
   0   7  11       2942.46       2937.32        57.92 o                         
   3   7  11       1427.47       1565.66        66.46 o                         
 -11   8  11       1017.90       1240.41        47.78 o                         
  -8   8  11      10941.17      11731.11       128.55 o                         
  -5   8  11      61774.81      61189.02       817.21 o                         
  -2   8  11       3941.21       4080.34        70.94 o                         
   1   8  11      33532.48      34276.74       316.23 o                         
 -10   9  11       8793.44       8644.78       137.41 o                         
  -7   9  11       3913.00       4186.97        64.77 o                         
  -4   9  11       7171.91       7322.51        97.71 o                         
  -1   9  11        713.46        598.66        30.33 o                         
  -9  10  11       3815.80       3602.85       101.86 o                         
  -6  10  11         71.86         85.68        26.51 o                         
  -3  10  11      45766.44      45995.00       423.75 o                         
  -8  11  11       1062.15       1230.89        61.67 o                         
  -5  11  11        366.63        252.05        43.29 o                         
   0   0  12     342003.81     348594.81      8659.09 o                         
   1   1  12        860.66        776.02        26.20 o                         
  -1   2  12       1338.07       1553.39        25.65 o                         
   2   2  12     312155.78     302171.47      6839.57 o                         
  -3   3  12      31412.24      31609.65       461.10 o                         
   0   3  12      35412.30      35768.34       503.69 o                         
   3   3  12       3540.63       3498.09        60.05 o                         
  -5   4  12      23982.25      24373.18       234.22 o                         
  -2   4  12     426704.31     432947.22      6272.87 o                         
   1   4  12        717.76        682.90        31.70 o                         
   4   4  12      40165.53      38841.57       394.28 o                         
  -7   5  12      13430.86      13743.63       169.35 o                         
  -4   5  12        198.63        250.08        16.77 o                         
  -1   5  12      11883.53      12087.30       123.48 o                         
   2   5  12      52772.84      52933.36       658.52 o                         
   5   5  12        151.87        189.97        22.45 o                         
  -9   6  12      30634.53      31305.10       299.59 o                         
  -6   6  12      59967.53      59650.71       840.99 o                         
  -3   6  12        220.36        346.21        26.59 o                         
   0   6  12      49474.32      49996.02       678.28 o                         
   3   6  12        351.21        452.93        32.64 o                         
 -11   7  12       2569.42       2827.35        75.26 o                         
  -8   7  12       2592.51       2332.14        51.26 o                         
  -5   7  12      43409.75      43428.80       457.20 o                         
  -2   7  12       7261.03       7180.89        86.51 o                         
   1   7  12       3395.78       3076.67        53.10 o                         
   4   7  12      31856.96      32218.85       298.11 o                         
 -10   8  12       2999.58       2998.01        71.47 o                         
  -7   8  12       4473.76       4319.07        78.02 o                         
  -4   8  12      25992.71      26675.06       265.46 o                         
  -1   8  12        247.99        216.44        41.06 o                         
   2   8  12       5937.20       5840.62       103.34 o                         
  -9   9  12      28917.56      28724.50       265.07 o                         
  -6   9  12        100.69        101.23        39.40 o                         
  -3   9  12      25927.73      25531.73       277.80 o                         
   0   9  12      30947.14      31010.54       286.39 o                         
  -8  10  12       3934.60       3837.03       108.04 o                         
  -5  10  12        508.82        576.15        33.50 o                         
  -2  10  12       3293.30       3163.47       107.96 o                         
  -7  11  12      32873.05      32322.99       336.60 o                         
  -4  11  12       2419.40       2399.31        59.97 o                         
  -1   1  13        275.77        430.99        24.40 o                         
  -3   2  13       4958.01       4609.78        64.83 o                         
   0   2  13       1494.79       1578.02        27.52 o                         
  -5   3  13      27518.51      28055.61       320.13 o                         
  -2   3  13      48531.71      48086.92       736.17 o                         
   1   3  13      36171.95      35553.85       711.36 o                         
  -7   4  13         78.32        147.44        30.60 o                         
  -4   4  13        664.90        616.69        30.07 o                         
  -1   4  13      74904.60      72587.40      1306.08 o                         
   2   4  13       2050.83       1888.60        92.35 o                         
  -9   5  13       3819.93       3430.56        62.58 o                         
  -6   5  13      56479.44      57178.81       892.75 o                         
  -3   5  13       2875.09       2574.28        53.13 o                         
   0   5  13      10199.71      10418.83       103.39 o                         
   3   5  13      34575.07      34209.76       322.31 o                         
 -11   6  13         41.35         15.82        28.39 o                         
  -8   6  13       4480.18       4739.68        88.61 o                         
  -5   6  13      29004.50      29316.26       341.93 o                         
  -2   6  13       9125.53       9532.73        98.71 o                         
   1   6  13      48840.94      49952.15       443.64 o                         
   4   6  13         50.20        130.84        40.05 o                         
 -10   7  13      21094.63      21038.80       243.08 o                         
  -7   7  13       1694.82       1813.54        35.71 o                         
  -4   7  13      38539.84      39196.39       337.58 o                         
  -1   7  13       6183.87       6626.98       111.14 o                         
   2   7  13       1578.42       1532.53        60.79 o                         
  -9   8  13        530.96        573.79        33.49 o                         
  -6   8  13        143.87        126.06        16.76 o                         
  -3   8  13      47057.50      46251.74       439.38 o                         
   0   8  13       6406.66       6088.65       103.74 o                         
  -8   9  13      24418.73      25119.29       249.31 o                         
  -5   9  13         88.76        120.63        32.78 o                         
  -2   9  13      11204.84      11751.88       194.47 o                         
   1   9  13        174.60        318.43        34.11 o                         
  -7  10  13       4742.73       4621.27       104.10 o                         
  -4  10  13       8615.85       8697.03       118.90 o                         
  -1  10  13      13194.31      13228.42       157.72 o                         
  -6  11  13       2481.45       2647.68        82.79 o                         
   0   1  14       2949.52       2723.56        36.65 o                         
  -2   2  14     325460.72     325326.12      4719.59 o                         
   1   2  14       1042.39       1026.03        33.31 o                         
  -4   3  14       1605.99       1533.79        48.61 o                         
  -1   3  14       5994.98       5840.79        72.19 o                         
   2   3  14      12123.53      12574.03       141.04 o                         
  -6   4  14      47976.66      47102.62       604.04 o                         
  -3   4  14         24.58         79.23        15.10 o                         
   0   4  14     105282.78     104955.87      1573.14 o                         
   3   4  14       2195.99       2223.26        78.79 o                         
  -8   5  14      12970.06      12909.56       144.27 o                         
  -5   5  14      13537.34      13731.15       166.67 o                         
  -2   5  14       1774.72       1626.71        44.08 o                         
   1   5  14       1389.66       1587.43        51.43 o                         
   4   5  14      25393.76      25554.22       353.36 o                         
 -10   6  14       1919.11       1775.31        64.05 o                         
  -7   6  14       3417.13       3337.65        73.94 o                         
  -4   6  14      56416.02      56754.64       728.76 o                         
  -1   6  14       4245.80       4071.60        58.03 o                         
   2   6  14      11005.74      11114.92       120.95 o                         
  -9   7  14       5373.76       5463.96        92.18 o                         
  -6   7  14       6316.68       6760.86        79.40 o                         
  -3   7  14      10742.76      11006.26       114.47 o                         
   0   7  14      19734.91      19243.06       197.44 o                         
   3   7  14       1068.38       1239.62        38.94 o                         
  -8   8  14       2280.93       2121.03        65.77 o                         
  -5   8  14        600.15        676.23        28.72 o                         
  -2   8  14       9410.03       9499.62       128.67 o                         
   1   8  14       2531.08       2221.79        41.71 o                         
  -7   9  14      21355.96      20966.59       226.57 o                         
  -4   9  14          2.44          5.16        22.73 o                         
  -1   9  14       1179.57        981.27        50.92 o                         
  -6  10  14        347.51        382.74        45.00 o                         
  -3  10  14        862.07        779.55        44.27 o                         
   0   0  15        509.08        546.95        34.36 o                         
   1   1  15       2499.85       2761.86        47.60 o                         
  -1   2  15      53022.66      50936.67       823.25 o                         
   2   2  15        730.51        685.20        42.01 o                         
  -3   3  15      36449.59      36204.63       483.92 o                         
   0   3  15       1352.02       1473.32        45.92 o                         
   3   3  15      26472.16      26401.96       270.66 o                         
  -5   4  15      24284.32      24511.89       236.88 o                         
  -2   4  15       1780.60       1916.50        31.80 o                         
   1   4  15      74191.04      73467.28      1208.47 o                         
   4   4  15       9455.04       9896.74       118.12 o                         
  -7   5  15      16011.76      16274.81       182.42 o                         
  -4   5  15      19310.46      19657.53       178.15 o                         
  -1   5  15        784.16        888.06        29.73 o                         
   2   5  15        610.32        758.09        59.97 o                         
   5   5  15       4652.54       4735.81        90.32 o                         
  -9   6  15       2951.16       3223.72        77.44 o                         
  -6   6  15       4852.69       5070.45        96.56 o                         
  -3   6  15      84110.70      85902.20      1333.64 o                         
   0   6  15         73.63        128.62        15.54 o                         
   3   6  15      24946.86      24724.88       271.46 o                         
  -8   7  15      18997.74      18926.70       203.97 o                         
  -5   7  15       2837.10       2820.78        57.70 o                         
  -2   7  15       4216.19       4533.81        62.24 o                         
   1   7  15       1561.19       1823.13        59.85 o                         
 -10   8  15       9716.33      10632.90       193.44 o                         
  -7   8  15      21268.53      20559.90       209.80 o                         
  -4   8  15       1844.23       1813.20        71.61 o                         
  -1   8  15      55833.25      55065.11       467.28 o                         
   2   8  15        342.66        253.71        40.62 o                         
  -9   9  15       2214.95       2357.85        60.40 o                         
  -6   9  15       7775.22       7877.70       115.72 o                         
  -3   9  15       1022.59        773.95        62.89 o                         
   0   9  15        786.15        801.52        65.52 o                         
  -8  10  15       4238.54       4273.56        80.74 o                         
  -5  10  15      20479.08      21032.48       232.73 o                         
  -2  10  15       2883.22       2765.05        73.99 o                         
  -1   1  16       4671.96       4892.93        60.25 o                         
  -3   2  16       2316.72       2364.29        42.15 o                         
   0   2  16     312592.62     307577.44      4487.75 o                         
  -5   3  16       1335.07       1551.16        37.94 o                         
  -2   3  16       4621.38       4591.77        56.22 o                         
   1   3  16       2544.64       2604.26        46.75 o                         
  -7   4  16      34323.31      35170.98       389.84 o                         
  -4   4  16     155209.83     149846.91      3907.55 o                         
  -1   4  16        615.00        721.46        26.05 o                         
   2   4  16      71976.91      68727.46      1115.09 o                         
  -9   5  16       2272.32       2472.63        72.41 o                         
  -6   5  16       1185.33       1234.95        50.91 o                         
  -3   5  16      27783.23      27669.75       251.92 o                         
   0   5  16      15419.97      15243.58       158.60 o                         
   3   5  16          0.92         24.80        30.19 o                         
  -8   6  16      19418.63      19121.95       200.81 o                         
  -5   6  16       5312.75       4917.69        67.65 o                         
  -2   6  16      58856.73      59752.98       822.95 o                         
   1   6  16        374.31        504.05        46.38 o                         
   4   6  16       5235.64       5115.23       124.75 o                         
 -10   7  16        572.71        495.35        30.66 o                         
  -7   7  16      23510.48      23264.21       265.63 o                         
  -4   7  16        107.32         74.62        22.63 o                         
  -1   7  16       7608.43       7297.61       129.73 o                         
   2   7  16      33277.56      33096.39       311.89 o                         
  -9   8  16       7183.87       7302.00       141.51 o                         
  -6   8  16      11840.14      11660.02       131.47 o                         
  -3   8  16          7.29         17.00        18.84 o                         
   0   8  16      10688.49      11001.11       120.45 o                         
  -8   9  16        807.21        777.55        58.60 o                         
  -5   9  16      29527.66      29608.27       304.61 o                         
  -2   9  16      11493.44      11268.20       152.64 o                         
  -7  10  16       1023.76        949.30       109.92 o                         
  -4  10  16       2251.82       2561.79        91.19 o                         
   0   1  17        256.00        325.32        20.75 o                         
  -2   2  17       2899.99       2854.15        39.81 o                         
   1   2  17      25772.40      25633.71       264.65 o                         
  -4   3  17      40653.28      40221.64       430.44 o                         
  -1   3  17       2421.02       2365.20        35.64 o                         
   2   3  17        264.52        423.11        31.26 o                         
  -6   4  17        295.74        465.94        36.68 o                         
  -3   4  17      28180.19      28112.83       244.02 o                         
   0   4  17       3185.61       3481.45        49.34 o                         
   3   4  17      18495.93      18521.92       205.31 o                         
  -8   5  17      28139.73      28246.28       317.86 o                         
  -5   5  17       2462.01       2551.69        76.89 o                         
  -2   5  17      22540.67      22020.66       214.10 o                         
   1   5  17      14286.53      14987.91       170.33 o                         
   4   5  17        540.15        530.30        29.02 o                         
  -7   6  17       3464.48       3478.27        79.96 o                         
  -4   6  17        289.73        328.27        23.87 o                         
  -1   6  17      38093.54      37660.89       314.61 o                         
   2   6  17        507.47        410.51        52.64 o                         
  -9   7  17       1521.88       1535.50        61.80 o                         
  -6   7  17      34043.05      35564.06       327.80 o                         
  -3   7  17        371.76        435.73        35.78 o                         
   0   7  17       5221.36       5212.01        91.29 o                         
  -8   8  17       1077.72       1136.22        56.44 o                         
  -5   8  17      25959.90      25467.01       241.75 o                         
  -2   8  17       9251.57       9194.97       104.33 o                         
   1   8  17      14558.45      15381.24       168.70 o                         
  -7   9  17         59.69        106.92        29.96 o                         
  -4   9  17       7129.62       7014.67        97.52 o                         
  -1   9  17        211.09        438.87        58.93 o                         
   0   0  18     193780.72     199129.53      5215.53 o                         
   1   1  18       2121.74       2203.61        38.65 o                         
  -1   2  18       1379.95       1420.72        41.26 o                         
   2   2  18     114940.20     110446.80      3035.49 o                         
  -3   3  18       2212.69       2093.89        55.98 o                         
   0   3  18         38.48         55.52        17.91 o                         
   3   3  18       7913.07       7913.06       117.14 o                         
  -5   4  18       3223.92       3449.93        72.19 o                         
  -2   4  18      91368.19      91672.91      1425.78 o                         
   1   4  18       3762.15       3944.09        72.31 o                         
   4   4  18      12006.93      11882.53       206.94 o                         
  -7   5  18       1433.18       1510.58        47.69 o                         
  -4   5  18       6044.17       6355.27        75.03 o                         
  -1   5  18         37.16        213.98        37.81 o                         
   2   5  18      14369.27      14264.12       167.89 o                         
  -9   6  18      10873.26      11027.02       196.83 o                         
  -6   6  18      13621.30      13112.50       212.45 o                         
  -3   6  18        941.25        840.78        43.42 o                         
   0   6  18      17503.94      17191.38       205.70 o                         
   3   6  18        759.09        599.52        29.42 o                         
  -8   7  18       5767.56       5756.20       102.93 o                         
  -5   7  18      10995.69      10523.41       133.38 o                         
  -2   7  18       3087.73       3208.70        68.02 o                         
   1   7  18        250.53        411.28        44.05 o                         
  -7   8  18        152.40        178.86        45.68 o                         
  -4   8  18       8497.65       8648.59       105.67 o                         
  -1   8  18       2085.63       1827.25        48.24 o                         
  -6   9  18       1868.10       2003.94        56.68 o                         
  -3   9  18       7506.36       7359.89       105.35 o                         
  -1   1  19      12612.90      12951.39       129.83 o                         
  -3   2  19      14356.38      13936.57       188.75 o                         
   0   2  19        297.35        300.05        23.14 o                         
  -5   3  19      25309.02      25527.82       262.74 o                         
  -2   3  19       3277.73       3439.21        55.69 o                         
   1   3  19       8312.78       8691.33       111.99 o                         
  -7   4  19       4890.58       5186.53        82.36 o                         
  -4   4  19       1859.43       1964.59        46.29 o                         
  -1   4  19      60336.75      60981.18       875.34 o                         
   2   4  19        294.87        281.67        38.50 o                         
  -9   5  19       8276.23       8304.99       116.63 o                         
  -6   5  19      13299.73      13129.82       168.51 o                         
  -3   5  19       1251.10       1322.17        42.77 o                         
   0   5  19         97.18        139.25        25.35 o                         
   3   5  19       4415.33       4256.60        99.61 o                         
  -8   6  19       7427.88       8190.23       201.99 o                         
  -5   6  19      29607.66      28794.54       345.75 o                         
  -2   6  19          0.61         16.27        22.90 o                         
   1   6  19      39766.19      39201.12       392.60 o                         
  -7   7  19       5747.76       5634.69       127.41 o                         
  -4   7  19      11129.52      11438.89       126.87 o                         
  -1   7  19        186.05        203.71        31.70 o                         
  -6   8  19        874.73        820.52        52.87 o                         
  -3   8  19      40945.43      41679.48       357.08 o                         
   0   8  19       1076.12        939.70       184.28 o                         
  -5   9  19        587.68        572.45        37.75 o                         
   0   1  20       7143.34       7087.58        82.40 o                         
  -2   2  20     172884.83     170952.48      3727.61 o                         
   1   2  20         14.29         43.20        17.60 o                         
  -4   3  20       1849.90       2063.56        55.60 o                         
  -1   3  20        530.58        512.32        22.21 o                         
   2   3  20      13823.30      14073.94       191.55 o                         
  -6   4  20      44924.56      45368.14       441.80 o                         
  -3   4  20       1384.80       1269.31        29.89 o                         
   0   4  20      74145.64      74693.36      1217.22 o                         
   3   4  20       1270.32       1443.34        49.85 o                         
  -8   5  20       1075.33       1141.98        62.60 o                         
  -5   5  20      12469.17      12044.92       140.93 o                         
  -2   5  20       1054.59       1048.34        40.19 o                         
   1   5  20       1055.00        991.08        55.35 o                         
  -7   6  20      10180.98      10676.61       136.50 o                         
  -4   6  20      40384.58      40303.21       336.63 o                         
  -1   6  20        165.09        228.89        28.74 o                         
   2   6  20      11897.18      11731.11       158.61 o                         
  -6   7  20        496.35        473.55        36.97 o                         
  -3   7  20      12636.85      12544.50       141.16 o                         
   0   7  20      18716.46      18289.39       222.39 o                         
  -5   8  20        709.82        770.73        33.73 o                         
  -2   8  20      10247.75      10537.13       140.51 o                         
   0   0  21        947.21        810.29        42.34 o                         
   1   1  21       5537.57       5524.00        79.02 o                         
  -1   2  21      10534.19      10596.13       109.46 o                         
   2   2  21        456.01        499.52        25.47 o                         
  -3   3  21       3009.46       2847.91        44.20 o                         
   0   3  21       2786.39       2802.15        78.65 o                         
   3   3  21      15150.85      14817.78       173.32 o                         
  -5   4  21       4200.91       4223.85        70.09 o                         
  -2   4  21        920.74       1014.71        37.30 o                         
   1   4  21      25426.52      25074.03       273.24 o                         
   4   4  21        662.80        767.71        61.85 o                         
  -7   5  21       2965.63       3149.56        62.05 o                         
  -4   5  21      18083.43      18991.44       226.16 o                         
  -1   5  21       3544.27       3582.66        61.12 o                         
   2   5  21        313.32        342.57        51.93 o                         
  -6   6  21          0.29         22.89        36.43 o                         
  -3   6  21      30635.29      30202.92       331.57 o                         
   0   6  21       3111.44       3206.62        62.42 o                         
  -5   7  21        148.54        152.41        30.65 o                         
  -2   7  21       7775.78       7330.04       106.13 o                         
  -4   8  21       1843.08       1657.62        45.02 o                         
  -1   1  22       1048.26       1112.62        34.69 o                         
  -3   2  22         81.59        121.86        25.96 o                         
   0   2  22      94734.30      95689.75      1468.51 o                         
  -5   3  22          0.29         18.12        22.41 o                         
  -2   3  22        757.80        947.76        24.64 o                         
   1   3  22       2339.06       2308.37        51.72 o                         
  -7   4  22       9528.88       9767.31       135.75 o                         
  -4   4  22      36515.19      35813.80       353.76 o                         
  -1   4  22        157.35        163.24        27.08 o                         
   2   4  22      19727.67      19500.11       227.80 o                         
  -6   5  22       5475.45       5416.80       130.12 o                         
  -3   5  22       1983.40       1756.57        53.59 o                         
   0   5  22       2642.25       2602.49        53.21 o                         
  -5   6  22          1.60          2.42        31.26 o                         
  -2   6  22      19465.83      19779.27       189.50 o                         
   1   6  22       1309.46       1312.61        51.05 o                         
  -4   7  22        405.12        539.54        33.99 o                         
  -1   7  22        198.67        198.71        37.69 o                         
   0   1  23       2764.95       2886.79        58.29 o                         
  -2   2  23        118.96        109.29        13.62 o                         
   1   2  23      23791.63      23501.84       231.50 o                         
  -4   3  23       6161.65       6288.68        98.28 o                         
  -1   3  23        507.34        555.69        40.91 o                         
   2   3  23       2039.76       1935.93        57.34 o                         
  -6   4  23       3118.90       3292.29        63.33 o                         
  -3   4  23      19791.07      18958.73       225.81 o                         
   0   4  23        137.48        156.54        28.65 o                         
   3   4  23      14299.52      14148.91       196.70 o                         
  -5   5  23       6169.57       6191.28       101.21 o                         
  -2   5  23       2771.59       2603.19        80.74 o                         
   1   5  23       1187.42       1258.83        42.54 o                         
  -4   6  23         50.60         60.07        22.99 o                         
  -1   6  23      35544.79      36085.45       391.95 o                         
  -3   7  23        697.80        752.28        42.37 o                         
   0   0  24     119209.33     120384.70      3415.08 o                         
   1   1  24         97.68        104.35        22.79 o                         
  -1   2  24        347.69        350.01        21.95 o                         
   2   2  24      62164.44      61766.00       597.44 o                         
  -3   3  24       1833.91       1838.59        59.47 o                         
   0   3  24       2015.02       2017.47        57.73 o                         
   3   3  24        351.21        367.75        41.17 o                         
  -5   4  24       5716.60       5696.08       116.43 o                         
  -2   4  24      44260.75      44348.91       368.76 o                         
   1   4  24        672.34        766.31        46.88 o                         
  -4   5  24        245.55        313.11        29.14 o                         
  -1   5  24       1945.27       1808.69        63.80 o                         
  -3   6  24        325.56        385.62        31.14 o                         
  -1   1  25       1023.66       1191.18        42.20 o                         
  -3   2  25       1947.60       1944.91        58.06 o                         
   0   2  25       1006.79        937.72        31.84 o                         
  -5   3  25       5560.40       5632.65       106.58 o                         
  -2   3  25       4095.89       4334.58        59.47 o                         
   1   3  25       5075.08       4819.17        97.35 o                         
  -4   4  25         61.13         64.84        31.75 o                         
  -1   4  25      15886.11      15646.62       212.23 o                         
  -3   5  25         61.39         62.12        29.86 o                         
   0   1  26         98.34        153.08        19.68 o                         
  -2   2  26      42447.77      41557.93       373.91 o                         
   1   2  26        379.93        330.09        27.04 o                         
  -4   3  26       3829.44       3850.37        68.77 o                         
  -1   3  26          2.12        -10.11        27.30 o                         
  -3   4  26          1.09         -3.43        24.64 o                         
   0   4  26      22364.69      22346.18       259.36 o                         
   0   0  27         58.65         14.99        31.83 o                         
   1   1  27          9.75         56.82        24.50 o                         
  -1   2  27       9527.98       9378.16       107.11 o                         
  -3   3  27       3661.19       3990.06       350.50 o                         
   0   3  27        257.42        441.27       251.64 o                         
                                                                                
