# Supplementary material for: Phase relationships in homoleptic com­plexes of XeF2
Source: IUCrJ. 2026 May 18;13(Pt 4):420–32. doi: 10.1107/S2052252526003751 (PMC13324652; doi:10.1107/S2052252526003751)
Supplement: Supplementary file 3 [file m-13-00420-CuSbII_170Ksup3.hkl]

data_CuSbII_170K                                                                
_shelx_title ' ag_Cu170KTrial_0m in P-1  [Rfine as CuSbII_170K]'                
_shelx_refln_list_code          4                                               
_shelx_F_calc_maximum     1342.31                                               
_exptl_crystal_F_000      2684.00                                               
_reflns_d_resolution_high  0.8000                                               
                                                                                
loop_                                                                           
 _space_group_symop_operation_xyz                                               
 'x, y, z'                                                                      
 '-x, -y, -z'                                                                   
                                                                                
_cell_length_a     9.4864                                                       
_cell_length_b    13.7227                                                       
_cell_length_c    19.8798                                                       
_cell_angle_alpha  89.503                                                       
_cell_angle_beta   88.661                                                       
_cell_angle_gamma  87.490                                                       
                                                                                
_shelx_F_squared_multiplier     1.000                                           
                                                                                
loop_                                                                           
 _refln_index_h                                                                 
 _refln_index_k                                                                 
 _refln_index_l                                                                 
 _refln_F_squared_calc                                                          
 _refln_F_squared_meas                                                          
 _refln_F_squared_sigma                                                         
 _refln_observed_status                                                         
   1   0   0        299.49         40.37        13.46 o                         
   2   0   0      83193.28      90530.73      2693.54 o                         
   3   0   0       2251.85       2157.14        74.98 o                         
   4   0   0     893576.69     961533.38     25274.32 o                         
   5   0   0       6529.40       6306.08       228.79 o                         
   6   0   0      91297.80      84447.67      2533.97 o                         
   7   0   0       4831.96       4364.27       171.11 o                         
   8   0   0      48887.12      49810.36      1866.83 o                         
   9   0   0       8075.37       7886.45       311.46 o                         
  10   0   0      11026.23      10020.52       338.38 o                         
  11   0   0       3989.98       3866.32       198.03 o                         
 -11   1   0       4311.74       4623.82       209.56 o                         
 -10   1   0      65907.52      62301.40      1661.11 o                         
  -9   1   0       4632.69       4370.04       213.41 o                         
  -8   1   0        316.49        226.87        78.83 o                         
  -7   1   0      21914.65      27585.26      1057.42 o                         
  -6   1   0     196183.92     183462.78      6646.38 o                         
  -5   1   0        236.07        624.84        53.83 o                         
  -4   1   0          3.42         65.37        30.76 o                         
  -3   1   0       9015.08       6977.06       707.51 o                         
  -2   1   0      20959.18      20563.98       536.40 o                         
  -1   1   0       5297.11       5513.98       174.96 o                         
   0   1   0        643.68          0.00        13.46 o                         
   1   1   0       5848.35       5116.00       155.73 o                         
   2   1   0       3384.20       4120.10       115.36 o                         
   3   1   0        767.95       1774.55       355.68 o                         
   4   1   0     131414.78     123916.45      4014.36 o                         
   5   1   0       3770.11       4946.81       215.33 o                         
   6   1   0       1266.33       1138.17        84.59 o                         
   7   1   0          6.27        161.50        80.75 o                         
   8   1   0     209289.31     201856.17     10435.80 o                         
   9   1   0        517.10        422.97        69.21 o                         
  10   1   0       3565.84       3499.11       180.72 o                         
  11   1   0          4.69        113.43        86.52 o                         
 -11   2   0       7104.91       7003.98       267.24 o                         
 -10   2   0        224.52        149.96        98.05 o                         
  -9   2   0       2629.22       2351.32       155.73 o                         
  -8   2   0      22798.90      22011.69       617.15 o                         
  -7   2   0       2500.81       2507.05       128.81 o                         
  -6   2   0     171054.12     205274.50      7317.36 o                         
  -5   2   0       6075.73       6108.06       190.34 o                         
  -4   2   0       5625.35       7592.29       307.61 o                         
  -3   2   0         20.01         13.46        23.07 o                         
  -2   2   0    1583415.62    1570966.25     47028.38 o                         
  -1   2   0         35.65        134.58        11.54 o                         
   0   2   0       6832.34       6123.44       186.49 o                         
   1   2   0         14.45         57.68         9.61 o                         
   2   2   0    1370025.12    1361588.88     35475.56 o                         
   3   2   0       9959.21       9443.74       296.08 o                         
   4   2   0       1789.51        201.87      1051.65 o                         
   5   2   0          4.61        157.65        38.45 o                         
   7   2   0      17669.03      17560.90       567.16 o                         
   8   2   0       8015.05       7086.65       244.17 o                         
   9   2   0       3370.17       2901.18       174.96 o                         
  10   2   0          7.47        192.26        84.59 o                         
  11   2   0      10459.76      10666.51       361.45 o                         
 -11   3   0        239.27        119.20        69.21 o                         
 -10   3   0        374.39        280.70        99.97 o                         
  -9   3   0        121.63        178.80        59.60 o                         
  -8   3   0      98653.34      92739.78      2422.46 o                         
  -7   3   0       6383.29       7123.18       232.63 o                         
  -6   3   0       7275.57       6698.29       253.78 o                         
  -5   3   0        859.84        803.64       403.74 o                         
  -4   3   0      59713.50      58469.69      1516.92 o                         
  -3   3   0      60290.91      60532.62      2216.74 o                         
  -2   3   0      39642.34      38643.98      1001.67 o                         
  -1   3   0      16247.34      19268.16       499.87 o                         
   0   3   0       1942.91       1699.57        49.99 o                         
   1   3   0      42585.51      41768.18      1957.19 o                         
   2   3   0      99119.06      92053.42      3677.91 o                         
   3   3   0       8684.11       6752.12       221.10 o                         
   4   3   0       3135.79       3008.85       107.66 o                         
   5   3   0       5986.55       5825.44       182.65 o                         
   6   3   0     359380.72     350331.69     10553.08 o                         
   7   3   0      15748.50      15807.50       513.33 o                         
   8   3   0       6308.74       6331.08       223.02 o                         
   9   3   0       5960.82       5706.24       215.33 o                         
  10   3   0      87005.39      85512.78      2253.27 o                         
  11   3   0       7212.55       7105.88       319.15 o                         
 -11   4   0       1924.05       1674.57       124.97 o                         
 -10   4   0      18782.58      16905.30       584.47 o                         
  -9   4   0       4264.47       4110.49       178.80 o                         
  -8   4   0      30245.17      35992.73      1380.42 o                         
  -7   4   0         41.75        -53.83        57.68 o                         
  -6   4   0      36737.59      33381.86       892.08 o                         
  -5   4   0       1806.79       1732.25        88.44 o                         
  -4   4   0     536416.44     551522.62     15286.48 o                         
  -3   4   0       5543.56       5842.74       171.11 o                         
  -2   4   0       1292.50       4693.03       136.50 o                         
  -1   4   0       1505.24       1828.38        61.52 o                         
   0   4   0    1801803.12    1922393.75     72089.29 o                         
   1   4   0        545.21        607.54        30.76 o                         
   2   4   0        852.72       3095.36       201.87 o                         
   3   4   0      13195.91      12696.76       346.07 o                         
   4   4   0     306401.97     336712.09     15240.34 o                         
   5   4   0       2862.07       2891.57       115.36 o                         
   6   4   0      44040.59      42800.61      1132.40 o                         
   7   4   0       7579.27       6890.55       228.79 o                         
   8   4   0      28911.15      29082.96       794.03 o                         
   9   4   0       9248.19       9214.96       301.85 o                         
  10   4   0       1712.38       1501.54       113.43 o                         
  11   4   0       2259.75       1895.67       134.58 o                         
 -11   5   0        606.01        607.54        99.97 o                         
 -10   5   0      29235.09      27046.94       880.54 o                         
  -9   5   0       1298.40       1163.16        98.05 o                         
  -8   5   0       2881.25       3299.16       190.34 o                         
  -7   5   0       9928.96      11168.30       388.36 o                         
  -6   5   0      34583.17      32964.66       882.47 o                         
  -5   5   0       1995.10       2941.56       121.12 o                         
  -4   5   0      13579.75      13073.58       367.21 o                         
  -3   5   0      12248.97      12096.91       388.36 o                         
  -2   5   0       4870.47       4794.93       146.12 o                         
  -1   5   0       1993.08       4085.50       136.50 o                         
   0   5   0       1576.33       1305.44        49.99 o                         
   1   5   0       4951.71       4733.41       138.43 o                         
   2   5   0       9083.61       8980.40       292.23 o                         
   3   5   0       6323.32       7965.27       230.71 o                         
   4   5   0     202691.62     184858.58      7161.63 o                         
   5   5   0       2486.75       2084.08       107.66 o                         
   6   5   0      15142.28      14755.85       421.05 o                         
   7   5   0       4883.11       4708.41       178.80 o                         
   8   5   0     195395.97     195055.97      5037.18 o                         
   9   5   0        709.43        632.53        80.75 o                         
  10   5   0       7585.86       7376.96       273.01 o                         
  11   5   0          2.97        -67.29        67.29 o                         
 -10   6   0       1164.50       2245.58       282.62 o                         
  -9   6   0          1.89        -34.61        69.21 o                         
  -8   6   0      14459.38      14207.91       424.89 o                         
  -7   6   0       1635.62       1814.92       111.51 o                         
  -6   6   0     105208.24     112998.07      2912.72 o                         
  -5   6   0       1784.57       1547.68        90.36 o                         
  -4   6   0         70.35        522.94        65.37 o                         
  -3   6   0       5273.82       5587.04       201.87 o                         
  -2   6   0     757165.69     742693.06     23613.20 o                         
  -1   6   0       9238.09       9091.91       248.01 o                         
   0   6   0      20545.59      24787.90       755.58 o                         
   1   6   0       1388.09       1576.52        63.45 o                         
   2   6   0     495335.41     499562.81     16528.47 o                         
   3   6   0       3985.58       3875.93       134.58 o                         
   4   6   0      12838.71      12975.53       365.29 o                         
   5   6   0       2270.72       2285.95       121.12 o                         
   6   6   0      35715.64      34024.00      1047.81 o                         
   7   6   0       9704.08       9453.36       296.08 o                         
   8   6   0       1468.30       1297.75        98.05 o                         
   9   6   0       2262.14       1961.04       123.05 o                         
  10   6   0        419.89        230.71        80.75 o                         
  11   6   0       4627.00       4960.27       221.10 o                         
 -10   7   0       3658.80       3435.66       213.41 o                         
  -9   7   0         34.04        471.03        96.13 o                         
  -8   7   0      25240.05      23505.54       659.45 o                         
  -7   7   0        588.17        392.21        71.14 o                         
  -6   7   0      33482.55      31789.96       857.47 o                         
  -5   7   0        591.49        669.06        67.29 o                         
  -4   7   0       1293.16       1290.06        78.83 o                         
  -3   7   0      39414.73      45455.70      1182.39 o                         
  -2   7   0      31496.07      32855.07      1230.46 o                         
  -1   7   0      23136.12      24453.37       744.04 o                         
   0   7   0       1319.12       1428.48        65.37 o                         
   1   7   0      60077.30      59565.56      1538.07 o                         
   2   7   0      80177.15      76999.57      2301.34 o                         
   3   7   0      30414.95      32355.20      1209.31 o                         
   4   7   0      12629.80      12346.85       351.83 o                         
   5   7   0      48703.14      47189.88      1241.99 o                         
   6   7   0     231399.98     219859.27     11347.10 o                         
   7   7   0      16086.26      17445.54       499.87 o                         
   8   7   0      14583.72      14878.89       444.12 o                         
   9   7   0      11960.72      11727.78       374.90 o                         
  10   7   0      57806.45      58244.75      1564.99 o                         
  11   7   0       9430.14      10199.32       349.91 o                         
 -10   8   0      22067.13      19881.46       822.87 o                         
  -9   8   0         97.04        101.90        71.14 o                         
  -8   8   0      20670.51      25585.78      1001.67 o                         
  -7   8   0        679.52        682.52        80.75 o                         
  -6   8   0      28590.37      27442.99       745.96 o                         
  -5   8   0         96.24        136.50        44.22 o                         
  -3   8   0         54.94         86.52        46.14 o                         
  -2   8   0      56559.67      65214.12      2395.54 o                         
  -1   8   0      14834.93      14402.09       390.28 o                         
   0   8   0     650056.25     692944.25     20083.33 o                         
   1   8   0       1987.25       2041.79        88.44 o                         
   2   8   0      99899.16     107224.55      3197.26 o                         
   3   8   0       9184.39       8642.02       257.63 o                         
   4   8   0     136953.91     154583.61      7990.27 o                         
   5   8   0      16730.53      15865.18       451.81 o                         
   6   8   0      42821.02      44023.38      1172.78 o                         
   7   8   0        109.91         71.14        55.75 o                         
   8   8   0      13914.37      12973.61       405.67 o                         
   9   8   0       6516.72       6311.85       244.17 o                         
  10   8   0          2.64        199.95        73.06 o                         
  -9   9   0        657.20        526.79        86.52 o                         
  -8   9   0      12407.97      11458.61       361.45 o                         
  -7   9   0        474.06        586.39       121.12 o                         
  -6   9   0         43.92         53.83        55.75 o                         
  -5   9   0        330.15        494.10        61.52 o                         
  -4   9   0      43129.00      40456.98      1234.30 o                         
  -3   9   0         13.39        534.48        92.28 o                         
  -2   9   0       4977.40       4521.92       228.79 o                         
  -1   9   0       9118.63      11345.18       365.29 o                         
   0   9   0       2159.44       1753.40        88.44 o                         
   1   9   0       4968.14       5675.47       176.88 o                         
   2   9   0         93.22         94.21        46.14 o                         
   3   9   0       9838.65      10522.31       349.91 o                         
   4   9   0     139008.88     135225.09      4037.43 o                         
   5   9   0       2756.80       2707.00       123.05 o                         
   6   9   0       3571.01       3581.78       151.88 o                         
   7   9   0       9746.63       9355.30       307.61 o                         
   8   9   0     131708.23     133960.03      3487.57 o                         
   9   9   0        343.27        332.61        73.06 o                         
  10   9   0        702.36        784.42        96.13 o                         
  -9  10   0       2706.05       2626.25       148.04 o                         
  -8  10   0       9995.91       9336.08       307.61 o                         
  -7  10   0       1185.63        986.29        92.28 o                         
  -6  10   0      42332.38      39864.82      1065.11 o                         
  -5  10   0       9546.22       9103.44       324.92 o                         
  -3  10   0       9509.06       9026.54       399.90 o                         
  -2  10   0     135824.09     137464.91      5021.79 o                         
  -1  10   0       1688.42       1882.21       113.43 o                         
   0  10   0      27952.66      32643.59       999.74 o                         
   1  10   0      13117.73      12783.27       359.52 o                         
   2  10   0      37103.42      41002.99      1249.68 o                         
   3  10   0        543.04        590.23        55.75 o                         
   4  10   0      10409.76      10389.66       313.38 o                         
   5  10   0         76.65         59.60        46.14 o                         
   6  10   0       1985.24       1332.35        98.05 o                         
   7  10   0       7877.29       7744.18       269.16 o                         
   8  10   0         29.75        490.26        78.83 o                         
   9  10   0         50.32        -65.37        65.37 o                         
  -8  11   0        277.56        434.50        82.67 o                         
  -7  11   0       1870.66       1622.66       113.43 o                         
  -6  11   0      45942.46      43187.05      1334.27 o                         
  -5  11   0       9919.64       8618.95       415.28 o                         
  -4  11   0       8421.31       7723.03       357.60 o                         
  -3  11   0      17748.78      22551.94       880.54 o                         
  -2  11   0      18951.56      18645.24       744.04 o                         
  -1  11   0      13359.10      16368.90       521.02 o                         
   0  11   0       3913.33       3595.24       132.66 o                         
   1  11   0      17848.39      18266.49       992.05 o                         
   2  11   0      33623.31      31732.28       976.67 o                         
   3  11   0      15970.82      17555.13       496.03 o                         
   4  11   0       5101.75       4810.31       178.80 o                         
   5  11   0      37778.18      34189.35      1063.19 o                         
   6  11   0      99311.26      98117.26      2564.73 o                         
   7  11   0       6629.39       7461.56       265.32 o                         
   8  11   0       1422.60       1757.24       121.12 o                         
   9  11   0       8912.75       9149.59       322.99 o                         
  -8  12   0       5679.96       7561.53       274.93 o                         
  -7  12   0       2713.55       2349.40       128.81 o                         
  -6  12   0      10098.57      10520.39       494.10 o                         
  -5  12   0         59.60          5.77        92.28 o                         
  -4  12   0      69676.88      66752.19      2489.75 o                         
  -3  12   0       2777.37       2495.52       192.26 o                         
  -2  12   0      15809.63      21748.29       851.71 o                         
  -1  12   0      10260.04       9482.19       324.92 o                         
   0  12   0      55749.54      57779.48      1509.23 o                         
   1  12   0         23.89        107.66        48.06 o                         
   2  12   0      45165.74      44496.33      1359.27 o                         
   3  12   0       1309.73       1493.85        98.05 o                         
   4  12   0      10063.90       9568.71       342.22 o                         
   5  12   0       1678.15       1766.86       109.59 o                         
   6  12   0      17012.91      16132.42       476.80 o                         
   7  12   0        241.11        113.43        69.21 o                         
   8  12   0       2318.30       2064.86       136.50 o                         
  -7  13   0         29.68        -61.52       115.36 o                         
  -6  13   0       8603.18       8980.40       436.43 o                         
  -5  13   0         56.50        192.26       115.36 o                         
  -4  13   0      26174.72      26166.40      1030.51 o                         
  -3  13   0       1933.12       3597.16       236.48 o                         
  -2  13   0      12302.39      11908.50       515.25 o                         
  -1  13   0       4235.98       4248.92       344.14 o                         
   0  13   0        912.72        776.72        71.14 o                         
   1  13   0       4699.11       6186.88       292.23 o                         
   2  13   0          6.59        -15.38        46.14 o                         
   3  13   0       8592.58       8926.57       399.90 o                         
   4  13   0      37354.78      37773.05      1018.97 o                         
   5  13   0        250.79        138.43        67.29 o                         
   6  13   0        484.73        480.65        78.83 o                         
   7  13   0       5424.94       5944.64       238.40 o                         
   8  13   0      26697.99      27725.62       788.26 o                         
  -6  14   0       9794.82       9547.56       471.03 o                         
  -5  14   0       8844.30       8051.79       407.59 o                         
  -4  14   0       2557.91       3458.73       344.14 o                         
  -3  14   0       5826.09       5154.45       299.92 o                         
  -2  14   0      14958.71      14553.98       615.23 o                         
  -1  14   0       4757.77       4543.07       213.41 o                         
   0  14   0      21698.79      21006.18       844.02 o                         
   1  14   0       9728.21       9834.03       353.76 o                         
   2  14   0        266.54        515.25        80.75 o                         
   3  14   0       2344.86       2603.18       138.43 o                         
   4  14   0      11729.86      10818.39       340.30 o                         
   5  14   0       1020.40       1272.75       105.74 o                         
   6  14   0       1650.14       1618.82       119.20 o                         
   7  14   0       2862.16       3147.27       173.03 o                         
  -5  15   0       3634.61       2812.74       322.99 o                         
  -4  15   0       8549.18       8580.50       428.74 o                         
  -3  15   0       1271.98       1416.95       223.02 o                         
  -2  15   0       8021.02       8188.29       399.90 o                         
  -1  15   0      12611.67      13602.30       586.39 o                         
   0  15   0       1379.85       1113.18       107.66 o                         
   1  15   0      18797.57      18239.57       736.35 o                         
   2  15   0       8221.14       7598.06       265.32 o                         
   3  15   0      11535.30      12525.65       384.52 o                         
   4  15   0        117.21         28.84        63.45 o                         
   5  15   0      24391.99      23449.78       763.27 o                         
   6  15   0      21861.92      22169.34       644.07 o                         
  -3  16   0       4312.20       3906.69       278.77 o                         
  -2  16   0      15572.40      15988.23       678.67 o                         
  -1  16   0       6344.47       6161.89       336.45 o                         
   0  16   0       2866.48       3998.98       265.32 o                         
   1  16   0       3245.38       3041.53       161.50 o                         
   2  16   0      30463.88      29454.02       811.33 o                         
   3  16   0       1869.05       1932.20       128.81 o                         
   4  16   0        685.79        717.12        86.52 o                         
  -1  17   0        703.60       1113.18       201.87 o                         
   0  17   0        576.47        515.25        99.97 o                         
   1  17   0       3912.79       4414.26       188.41 o                         
   2  17   0       1482.54       1491.93       113.43 o                         
  -1 -17   1       1155.67       1028.58        96.13 o                         
   0 -17   1       2394.36       3212.64       242.25 o                         
  -4 -16   1       2370.37       2278.26       136.50 o                         
  -3 -16   1       4668.68       4364.27       194.18 o                         
  -2 -16   1        407.72        469.11        80.75 o                         
  -1 -16   1       3190.62       3597.16       169.19 o                         
   0 -16   1       1312.83       1611.13       171.11 o                         
   1 -16   1         91.79         38.45       105.74 o                         
   2 -16   1        930.38        922.84       142.27 o                         
   3 -16   1       8131.48       8109.47       415.28 o                         
  -6 -15   1       1848.42       1918.74       132.66 o                         
  -5 -15   1         27.70         23.07        73.06 o                         
  -4 -15   1        107.43         -7.69        61.52 o                         
  -3 -15   1       7574.59       8022.95       274.93 o                         
  -2 -15   1       1183.63       1491.93       107.66 o                         
  -1 -15   1       3279.04       3397.21       190.34 o                         
   0 -15   1       1488.98       1638.04       163.42 o                         
   1 -15   1       1385.27       1199.69       149.96 o                         
   2 -15   1      13780.89      14530.91       628.69 o                         
   3 -15   1       7904.67       7525.00       386.44 o                         
   4 -15   1       3298.31       3493.34       265.32 o                         
   5 -15   1        524.59        169.19       121.12 o                         
  -7 -14   1        652.61       1018.97       103.82 o                         
  -6 -14   1       4817.05       4660.35       209.56 o                         
  -5 -14   1       3789.29       3393.36       167.26 o                         
  -4 -14   1       5871.23       5604.34       213.41 o                         
  -3 -14   1       1053.20        940.14        86.52 o                         
  -2 -14   1       6969.93       6921.31       234.56 o                         
  -1 -14   1         21.93        -15.38        49.99 o                         
   0 -14   1        417.17        428.74        67.29 o                         
   1 -14   1       3377.57       3537.56       228.79 o                         
   2 -14   1        345.95        334.53        99.97 o                         
   3 -14   1       2467.63       2176.37       186.49 o                         
   4 -14   1       1032.90       1030.51       134.58 o                         
   5 -14   1       2611.62       2453.22       207.64 o                         
   6 -14   1       9175.10       9684.07       478.72 o                         
  -8 -13   1       6099.63       7509.62       284.54 o                         
  -7 -13   1          0.49        -44.22        69.21 o                         
  -6 -13   1       2937.11       2860.81       151.88 o                         
  -5 -13   1       6890.56       7011.67       249.94 o                         
  -4 -13   1       2039.84       2189.83       124.97 o                         
  -3 -13   1         56.83         67.29        53.83 o                         
  -2 -13   1        619.55        386.44        63.45 o                         
  -1 -13   1        310.25        217.25        55.75 o                         
   0 -13   1       1890.56       2014.87       155.73 o                         
   1 -13   1       4435.39       4268.14       242.25 o                         
   2 -13   1         40.11         71.14        86.52 o                         
   3 -13   1        473.98        211.48        99.97 o                         
   4 -13   1       2561.49       2897.34       228.79 o                         
   5 -13   1        626.00        540.25       126.89 o                         
   6 -13   1       1842.73       1791.85       171.11 o                         
   7 -13   1        255.06        211.48       128.81 o                         
  -8 -12   1       2680.10       2643.56       155.73 o                         
  -7 -12   1       7013.96       6715.59       249.94 o                         
  -6 -12   1       2486.86       2745.45       148.04 o                         
  -5 -12   1        649.41        559.47        73.06 o                         
  -4 -12   1       4247.42       3868.24       165.34 o                         
  -3 -12   1       5683.66       5404.39       194.18 o                         
  -2 -12   1       1120.07        942.07        76.90 o                         
  -1 -12   1      11856.71      11101.01       326.84 o                         
   0 -12   1       2128.92       2368.63       136.50 o                         
   1 -12   1        162.43        388.36        86.52 o                         
   2 -12   1       2127.40       2087.93       171.11 o                         
   3 -12   1      11843.79      11227.90       486.41 o                         
   4 -12   1       9209.81       8930.41       415.28 o                         
   5 -12   1         85.71        -92.28        92.28 o                         
   6 -12   1       6790.00       6992.45       365.29 o                         
   7 -12   1       1636.37       1607.28       126.89 o                         
   8 -12   1      29620.68      30444.15       972.83 o                         
  -9 -11   1          1.64        -61.52        61.52 o                         
  -8 -11   1       5464.02       5960.02       238.40 o                         
  -7 -11   1      14344.49      14894.27       446.04 o                         
  -6 -11   1       8909.67       9626.39       315.30 o                         
  -5 -11   1       1315.44       1340.04        99.97 o                         
  -4 -11   1        872.60        782.49        69.21 o                         
  -3 -11   1       4247.72       4302.75       167.26 o                         
  -2 -11   1          1.16        -71.14        71.14 o                         
  -1 -11   1       7580.67       8386.32       292.23 o                         
   0 -11   1        351.31        459.50        57.68 o                         
   1 -11   1         12.59         28.84        63.45 o                         
   2 -11   1       6499.00       6817.49       315.30 o                         
   3 -11   1       3755.95       4100.88       236.48 o                         
   4 -11   1       2898.38       2441.68       178.80 o                         
   5 -11   1         22.28        -30.76        92.28 o                         
   6 -11   1       1858.74       1638.04       171.11 o                         
   7 -11   1        322.99         69.21        63.45 o                         
   8 -11   1       1627.49       1714.95       138.43 o                         
  -9 -10   1       2144.56       1918.74       128.81 o                         
  -8 -10   1        358.67        669.06        78.83 o                         
  -7 -10   1        412.29        742.12        82.67 o                         
  -6 -10   1       6778.77       6631.00       234.56 o                         
  -5 -10   1       2945.39       2491.67       124.97 o                         
  -4 -10   1       2259.98       2153.30       111.51 o                         
  -3 -10   1       2203.50       1997.57       103.82 o                         
  -2 -10   1       4254.64       4029.74       151.88 o                         
  -1 -10   1         40.29        142.27        46.14 o                         
   0 -10   1        304.50        126.89        42.30 o                         
   1 -10   1       5139.25       4839.15       190.34 o                         
   2 -10   1        326.04        513.33        76.90 o                         
   3 -10   1       3571.28       3160.73       199.95 o                         
   4 -10   1       2110.09       2022.56       163.42 o                         
   5 -10   1        495.43        536.40        71.14 o                         
   6 -10   1      24147.65      22159.73       707.51 o                         
   7 -10   1       2779.87       2612.79       142.27 o                         
   8 -10   1       3754.47       4041.28       213.41 o                         
   9 -10   1          5.54        180.72        88.44 o                         
 -10  -9   1       6102.49       6394.52       257.63 o                         
  -9  -9   1      14614.73      15638.31       476.80 o                         
  -8  -9   1      21266.21      23786.23       676.75 o                         
  -7  -9   1        384.40        232.63        67.29 o                         
  -6  -9   1       6770.23       6333.00       223.02 o                         
  -5  -9   1       6839.67       7011.67       232.63 o                         
  -4  -9   1       7596.09       7574.99       244.17 o                         
  -3  -9   1       8887.83       8759.30       265.32 o                         
  -2  -9   1       4146.01       3516.41       130.74 o                         
  -1  -9   1        437.15        576.78        59.60 o                         
   0  -9   1        410.33        407.59        46.14 o                         
   1  -9   1       9646.02       9707.14       399.90 o                         
   2  -9   1       1355.23       1361.19       121.12 o                         
   3  -9   1        467.26        242.25        86.52 o                         
   4  -9   1        324.31        353.76        86.52 o                         
   5  -9   1          6.47        -34.61        44.22 o                         
   6  -9   1        266.48        434.50        63.45 o                         
   7  -9   1        335.47        182.65        67.29 o                         
   8  -9   1        541.36        911.31       113.43 o                         
   9  -9   1        354.60        532.56       103.82 o                         
 -10  -8   1          0.94         96.13        71.14 o                         
  -9  -8   1       1556.28       2228.28       136.50 o                         
  -8  -8   1       2093.32       2301.34       142.27 o                         
  -7  -8   1        730.58        599.85        69.21 o                         
  -6  -8   1       1053.21       1432.33        98.05 o                         
  -5  -8   1        192.97        192.26        51.91 o                         
  -4  -8   1       7025.58       6830.95       221.10 o                         
  -3  -8   1       1791.96       1686.11        86.52 o                         
  -2  -8   1       1263.11       1159.32        67.29 o                         
  -1  -8   1       7737.68       7421.18       253.78 o                         
   0  -8   1          5.43        103.82        42.30 o                         
   1  -8   1        146.54        263.39        57.68 o                         
   2  -8   1       4717.96       4787.24       228.79 o                         
   3  -8   1       9421.96       9564.87       399.90 o                         
   4  -8   1      28285.80      27896.72      1072.80 o                         
   5  -8   1        227.29        203.79        55.75 o                         
   6  -8   1      11658.47      10895.29       324.92 o                         
   7  -8   1       1857.20       1784.16       107.66 o                         
   8  -8   1      46714.94      48460.70      1291.98 o                         
   9  -8   1        211.06        209.56        94.21 o                         
  10  -8   1       6341.64       5890.80       267.24 o                         
 -11  -7   1       5800.94       6300.31       257.63 o                         
 -10  -7   1      17690.94      19054.75       567.16 o                         
  -9  -7   1         53.52        -61.52        61.52 o                         
  -8  -7   1      12646.26      13831.08       419.12 o                         
  -7  -7   1      23007.21      23213.30       649.83 o                         
  -6  -7   1      24982.66      25551.17       703.67 o                         
  -5  -7   1      12529.34      12514.11       363.37 o                         
  -4  -7   1       6275.00       6234.95       199.95 o                         
  -3  -7   1       2557.03       2532.05       105.74 o                         
  -2  -7   1       3819.42       3464.50       123.05 o                         
  -1  -7   1      55063.66      52655.79      1576.52 o                         
   0  -7   1         35.80         90.36        23.07 o                         
   1  -7   1      10134.57      11118.32       444.12 o                         
   2  -7   1      10374.36      10345.44       415.28 o                         
   3  -7   1       1847.10       1887.98       128.81 o                         
   4  -7   1       7399.75       7325.05       219.17 o                         
   5  -7   1       7359.08       6077.29       201.87 o                         
   6  -7   1        967.68        949.76        78.83 o                         
   7  -7   1       3077.17       2705.08       136.50 o                         
   8  -7   1       2018.84       2582.03       144.19 o                         
   9  -7   1        769.42        993.98       142.27 o                         
  10  -7   1          3.73        -71.14        82.67 o                         
 -11  -6   1        538.96        471.03        82.67 o                         
 -10  -6   1         90.88        -74.98        74.98 o                         
  -9  -6   1       1024.92       1197.77        96.13 o                         
  -8  -6   1        125.44        165.34        57.68 o                         
  -7  -6   1        526.50        692.13        71.14 o                         
  -6  -6   1       4823.14       4800.70       184.57 o                         
  -5  -6   1       2159.53       2086.01       101.90 o                         
  -4  -6   1      10038.15      10616.52       307.61 o                         
  -3  -6   1       8727.64       9036.15       259.55 o                         
  -2  -6   1      14263.16      14313.65       390.28 o                         
  -1  -6   1       2823.50       2428.23        99.97 o                         
   0  -6   1        263.31        446.04        32.68 o                         
   1  -6   1        458.92        536.40        57.68 o                         
   2  -6   1       4104.16       3793.26       186.49 o                         
   3  -6   1       2304.30       2086.01       103.82 o                         
   4  -6   1       2728.16       3010.77       115.36 o                         
   5  -6   1        133.50        109.59        44.22 o                         
   6  -6   1      27249.86      25618.46       695.98 o                         
   7  -6   1       1602.82       1611.13       103.82 o                         
   8  -6   1       4367.09       5112.16       201.87 o                         
   9  -6   1        232.68        394.13       115.36 o                         
  10  -6   1      23387.72      22746.12       755.58 o                         
 -11  -5   1        342.73        257.63        78.83 o                         
 -10  -5   1       6984.50       7678.81       280.70 o                         
  -9  -5   1      21731.57      21884.80       626.76 o                         
  -8  -5   1      24814.17      26904.67       745.96 o                         
  -7  -5   1       6643.19       6240.71       219.17 o                         
  -6  -5   1      12806.66      12658.31       369.14 o                         
  -5  -5   1      14076.80      13921.45       392.21 o                         
  -4  -5   1      15406.74      14390.56       401.82 o                         
  -3  -5   1      18867.15      19179.72       519.10 o                         
  -2  -5   1       3246.03       3053.07       103.82 o                         
  -1  -5   1        992.92       1224.69        57.68 o                         
   0  -5   1       3935.18       3998.98       115.36 o                         
   1  -5   1      15203.42      14848.13       557.55 o                         
   2  -5   1       4187.80       4137.41       186.49 o                         
   3  -5   1       2213.18       2080.24        88.44 o                         
   4  -5   1       3747.28       3722.13       136.50 o                         
   5  -5   1       3703.15       3910.54       138.43 o                         
   6  -5   1        659.91        471.03        67.29 o                         
   7  -5   1         59.43        -51.91        51.91 o                         
   8  -5   1         51.41        -11.54        73.06 o                         
   9  -5   1        510.20        605.61        92.28 o                         
  10  -5   1       1033.78       1036.27       101.90 o                         
  11  -5   1        142.66         94.21        69.21 o                         
 -11  -4   1        100.93        103.82        78.83 o                         
 -10  -4   1        205.65        201.87        73.06 o                         
  -9  -4   1       2091.51       2399.39       138.43 o                         
  -8  -4   1        664.96        742.12        84.59 o                         
  -7  -4   1        197.00         88.44        48.06 o                         
  -6  -4   1       3102.87       3485.65       161.50 o                         
  -5  -4   1       6017.85       5881.19       217.25 o                         
  -4  -4   1      24072.02      22550.01       695.98 o                         
  -3  -4   1       5931.25       5548.58       167.26 o                         
  -2  -4   1       1639.19       1468.86        57.68 o                         
  -1  -4   1       1594.62       1638.04        61.52 o                         
   0  -4   1        560.66        619.07        30.76 o                         
   1  -4   1         22.90         49.99        28.84 o                         
   2  -4   1        582.34        526.79        61.52 o                         
   3  -4   1       1704.75       1484.24        65.37 o                         
   4  -4   1      23482.73      21800.20       580.62 o                         
   5  -4   1        775.62        790.18        69.21 o                         
   6  -4   1      10882.56      10228.16       305.69 o                         
   7  -4   1        922.41        890.16        94.21 o                         
   8  -4   1      44747.18      47072.60      1447.71 o                         
   9  -4   1        157.24         94.21        69.21 o                         
  10  -4   1       6783.22       6363.76       248.01 o                         
  11  -4   1         13.20        -63.45        63.45 o                         
 -11  -3   1       8407.46       8626.64       363.37 o                         
 -10  -3   1      22878.06      24238.04       692.13 o                         
  -9  -3   1        599.46        605.61        78.83 o                         
  -8  -3   1      16124.33      17130.24       571.01 o                         
  -7  -3   1      20342.63      19600.76       626.76 o                         
  -6  -3   1      35175.67      35906.21      1105.49 o                         
  -5  -3   1       8294.11       7924.90       242.25 o                         
  -4  -3   1        474.05        457.58        55.75 o                         
  -3  -3   1       4010.74       3791.34       115.36 o                         
  -2  -3   1       1579.77       1401.57        61.52 o                         
  -1  -3   1      19592.80      18929.78       496.03 o                         
   0  -3   1        407.84        405.67        28.84 o                         
   1  -3   1         76.56        140.35       184.57 o                         
   2  -3   1       8671.46       8178.68       223.02 o                         
   3  -3   1      14471.72      14338.65       384.52 o                         
   4  -3   1       8373.79       7809.54       226.87 o                         
   5  -3   1       1201.51       1593.82        86.52 o                         
   6  -3   1       3764.80       3301.08       159.57 o                         
   7  -3   1         69.37        -48.06        48.06 o                         
   8  -3   1        203.66        469.11        88.44 o                         
   9  -3   1        529.46        576.78        88.44 o                         
  10  -3   1        326.79        305.69        78.83 o                         
  11  -3   1         37.20        -59.60        59.60 o                         
 -11  -2   1        774.86        863.24       103.82 o                         
 -10  -2   1         37.87        -13.46        90.36 o                         
  -9  -2   1         80.09         88.44        82.67 o                         
  -8  -2   1        280.91        301.85        73.06 o                         
  -7  -2   1        267.39        269.16        55.75 o                         
  -6  -2   1       2243.58       2478.21       117.28 o                         
  -5  -2   1        326.82        224.94        42.30 o                         
  -4  -2   1       3405.78       3304.93       115.36 o                         
  -3  -2   1       1173.89       1418.87        55.75 o                         
  -2  -2   1       6483.50       6150.35       174.96 o                         
  -1  -2   1        652.22        601.77        23.07 o                         
   0  -2   1        390.99        424.89        28.84 o                         
   1  -2   1          0.07         21.15        13.46 o                         
   2  -2   1       6371.63       6084.98       167.26 o                         
   3  -2   1        364.29        286.47        26.92 o                         
   4  -2   1        333.09        278.77        34.61 o                         
   5  -2   1       1185.34       1086.26        65.37 o                         
   6  -2   1      32770.39      30117.31       807.49 o                         
   7  -2   1       5148.27       4644.97       198.03 o                         
   8  -2   1       6834.41       6100.37       251.86 o                         
   9  -2   1        445.53        484.49        69.21 o                         
  10  -2   1       9820.75      10785.71       353.76 o                         
  11  -2   1        297.20        199.95        74.98 o                         
 -11  -1   1        131.81         26.92        69.21 o                         
 -10  -1   1       3852.75       3983.60       230.71 o                         
  -9  -1   1      17356.62      17785.84       599.85 o                         
  -8  -1   1      29565.74      30434.54       972.83 o                         
  -7  -1   1      12933.60      12491.04       436.43 o                         
  -6  -1   1       8354.83       7696.11       246.09 o                         
  -5  -1   1       7632.48       7240.46       217.25 o                         
  -4  -1   1      12135.53      11720.08       328.76 o                         
  -3  -1   1       9030.05       8778.53       244.17 o                         
  -2  -1   1       2260.14       2528.20        92.28 o                         
  -1  -1   1       2663.74       2533.97        71.14 o                         
   0  -1   1        143.08          0.00        13.46 o                         
   1  -1   1       1037.83        976.67        30.76 o                         
   2  -1   1       1948.02       1997.57        65.37 o                         
   3  -1   1       2303.41       2464.76        94.21 o                         
   4  -1   1       2525.25       2312.87        90.36 o                         
   5  -1   1       1442.33       1457.32        99.97 o                         
   6  -1   1        104.59        -24.99        51.91 o                         
   7  -1   1       1342.09       1316.97        99.97 o                         
   8  -1   1        265.15        288.39        73.06 o                         
   9  -1   1        398.28        561.40        74.98 o                         
  10  -1   1       2659.17       2668.55       151.88 o                         
  11  -1   1       2261.19       2412.85       151.88 o                         
 -11   0   1       2332.59       2433.99       151.88 o                         
 -10   0   1         64.60        105.74        88.44 o                         
  -9   0   1       1781.21       1847.61       140.35 o                         
  -8   0   1       1551.54       1716.87       109.59 o                         
  -7   0   1       3549.63       3779.80       161.50 o                         
  -6   0   1       9164.42       8886.19       322.99 o                         
  -5   0   1        273.50        223.02        46.14 o                         
  -4   0   1       2612.48       2853.12       124.97 o                         
  -3   0   1      10606.31      10618.44       288.39 o                         
  -2   0   1       3547.18       3987.44       132.66 o                         
  -1   0   1        100.38         48.06        11.54 o                         
   0   0   1        596.67          0.00        13.46 o                         
   1   0   1        151.54        101.90        21.15 o                         
   2   0   1       1708.34       1941.81        73.06 o                         
   3   0   1        851.52       1284.29        76.90 o                         
   4   0   1      19691.10      19066.29       722.89 o                         
   5   0   1        857.14        653.68        67.29 o                         
   6   0   1      12684.57      13123.57       536.40 o                         
   7   0   1        300.50        328.76        65.37 o                         
   8   0   1      23045.63      28012.08       765.19 o                         
   9   0   1          4.30        -51.91        51.91 o                         
  10   0   1       5964.32       5950.40       236.48 o                         
  11   0   1          4.72         -5.77        67.29 o                         
 -11   1   1       5943.46       6163.81       290.31 o                         
 -10   1   1      22222.70      22807.64       755.58 o                         
  -9   1   1        371.06        273.01        71.14 o                         
  -8   1   1      10262.43       9824.41       315.30 o                         
  -7   1   1       5366.17       5027.56       192.26 o                         
  -6   1   1      42593.19      41339.45      1097.80 o                         
  -5   1   1       2595.28       2464.76       105.74 o                         
  -4   1   1      11255.35      10877.99       305.69 o                         
  -3   1   1       7697.01       7623.05       248.01 o                         
  -2   1   1       4344.55       4450.79       130.74 o                         
  -1   1   1        370.60        478.72        21.15 o                         
   0   1   1         52.77          0.00         9.61 o                         
   1   1   1        246.28        276.85        11.54 o                         
   2   1   1       6085.16       5994.62       190.34 o                         
   3   1   1         18.05         34.61        13.46 o                         
   4   1   1       3333.90       3133.82       107.66 o                         
   5   1   1        829.16        905.54        55.75 o                         
   6   1   1       2093.94       1918.74       101.90 o                         
   7   1   1       4180.37       4020.13       159.57 o                         
   8   1   1         44.10        478.72       105.74 o                         
   9   1   1       1244.45       1416.95       103.82 o                         
  10   1   1       2347.16       2432.07       148.04 o                         
  11   1   1          1.24         61.52        67.29 o                         
 -11   2   1        344.79        269.16        96.13 o                         
 -10   2   1        218.18        349.91        92.28 o                         
  -9   2   1       1784.17       1903.36       123.05 o                         
  -8   2   1         94.76        198.03        67.29 o                         
  -7   2   1       1436.09       1180.47        86.52 o                         
  -6   2   1         42.25         44.22        51.91 o                         
  -5   2   1       1915.82       1987.95       111.51 o                         
  -4   2   1       3321.65       3535.64       123.05 o                         
  -3   2   1        454.56        472.96        34.61 o                         
  -2   2   1       3061.18       2960.78        90.36 o                         
  -1   2   1         36.02         67.29         9.61 o                         
   0   2   1        352.40        344.14        21.15 o                         
   1   2   1       1445.94       1378.49        40.37 o                         
   2   2   1       4286.06       4114.33       121.12 o                         
   3   2   1       1264.69       1143.94        48.06 o                         
   4   2   1       3351.66       3089.60       107.66 o                         
   5   2   1        288.20        178.80        34.61 o                         
   6   2   1       6608.58       6765.58       244.17 o                         
   7   2   1         42.60         55.75        48.06 o                         
   8   2   1       1626.32       1609.20       126.89 o                         
   9   2   1          3.84         -5.77        63.45 o                         
  10   2   1       2231.58       3030.00       182.65 o                         
  11   2   1         63.51         80.75        73.06 o                         
 -11   3   1         29.34        -57.68        80.75 o                         
 -10   3   1        321.47         26.92        76.90 o                         
  -9   3   1       8178.20       8049.87       274.93 o                         
  -8   3   1      17116.41      16507.32       480.65 o                         
  -7   3   1       5920.29       5761.99       201.87 o                         
  -6   3   1       1868.47       1738.02       115.36 o                         
  -5   3   1      10570.40      10051.28       294.16 o                         
  -4   3   1        553.97        482.57        48.06 o                         
  -3   3   1       1113.14       1463.09        76.90 o                         
  -2   3   1        617.01       1051.65       101.90 o                         
  -1   3   1       3976.74       4095.11       140.35 o                         
   0   3   1       1868.77       2447.45        99.97 o                         
   1   3   1         44.66        113.43        23.07 o                         
   2   3   1       1387.40       1255.45        49.99 o                         
   3   3   1      16572.16      16207.40       494.10 o                         
   4   3   1       4155.18       4404.64       144.19 o                         
   5   3   1          9.46        -32.68        32.68 o                         
   6   3   1        166.34        369.14        71.14 o                         
   7   3   1       8076.45       8159.46       259.55 o                         
   8   3   1       1618.16       2134.07       134.58 o                         
   9   3   1        109.45         90.36        57.68 o                         
  10   3   1       2101.60       1782.24       213.41 o                         
  11   3   1       1224.62       1399.64       140.35 o                         
 -11   4   1       2396.50       2449.37       182.65 o                         
 -10   4   1        371.10        442.19        90.36 o                         
  -9   4   1        424.99        357.60        74.98 o                         
  -8   4   1        190.99        240.32        74.98 o                         
  -7   4   1       7026.92       6888.63       273.01 o                         
  -6   4   1       3835.46       3772.11       153.81 o                         
  -5   4   1         58.85         73.06        42.30 o                         
  -4   4   1       3502.49       3814.41       134.58 o                         
  -3   4   1        716.13       1078.57        61.52 o                         
  -2   4   1       5316.67       5219.82       151.88 o                         
  -1   4   1       2063.20       2047.55        71.14 o                         
   0   4   1       3325.57       2951.17        90.36 o                         
   1   4   1       1501.34       1714.95        61.52 o                         
   2   4   1        769.59        865.16        40.37 o                         
   3   4   1       2178.68       1955.27        84.59 o                         
   4   4   1       4455.14       3970.14       138.43 o                         
   5   4   1       1853.15       1951.42        90.36 o                         
   6   4   1       1521.78       1555.37        90.36 o                         
   7   4   1       1792.92       1736.10        96.13 o                         
   8   4   1       1704.64       4652.66       186.49 o                         
   9   4   1        132.67         32.68        55.75 o                         
  10   4   1       1410.64       1391.95       107.66 o                         
  11   4   1         87.03        -61.52        61.52 o                         
 -11   5   1       2519.25       2391.70       174.96 o                         
 -10   5   1      10708.94      10510.78       353.76 o                         
  -9   5   1         25.56        -48.06        59.60 o                         
  -8   5   1       2079.48       2170.60       148.04 o                         
  -7   5   1       2772.94       2445.53       130.74 o                         
  -6   5   1      17387.93      16788.02       474.88 o                         
  -5   5   1        767.18        759.42        65.37 o                         
  -4   5   1        564.84        634.45        55.75 o                         
  -3   5   1         50.15         26.92        32.68 o                         
  -2   5   1       8401.12       7846.07       223.02 o                         
  -1   5   1       4932.96       5017.95       146.12 o                         
   0   5   1       5167.51       4835.30       142.27 o                         
   1   5   1        568.23        659.45        36.53 o                         
   2   5   1       5010.52       5350.56       159.57 o                         
   3   5   1        266.48        315.30        36.53 o                         
   4   5   1       4843.31       4516.15       149.96 o                         
   5   5   1      17284.18      16353.52       451.81 o                         
   6   5   1       1516.18       1299.67        80.75 o                         
   7   5   1        754.99        724.81        71.14 o                         
   8   5   1        137.13        205.72       115.36 o                         
   9   5   1       2840.46       2964.63       153.81 o                         
  10   5   1       1302.28       1255.45       105.74 o                         
  11   5   1        200.12        149.96        78.83 o                         
 -10   6   1        848.09       1109.33       107.66 o                         
  -9   6   1       2086.73       1911.05       151.88 o                         
  -8   6   1          9.82        324.92        73.06 o                         
  -7   6   1          1.84        -65.37        65.37 o                         
  -6   6   1        124.67         90.36        61.52 o                         
  -5   6   1        434.76        490.26        61.52 o                         
  -4   6   1         88.53        148.04        48.06 o                         
  -3   6   1        610.54        919.00        63.45 o                         
  -2   6   1         17.30         76.90        36.53 o                         
  -1   6   1       1887.14       1861.06        78.83 o                         
   0   6   1       1459.18       1505.38        61.52 o                         
   1   6   1        141.88        167.26        21.15 o                         
   2   6   1       1333.06       1218.92        92.28 o                         
   3   6   1       2959.52       3101.13       105.74 o                         
   4   6   1       2396.92       2391.70        99.97 o                         
   5   6   1        404.45        517.18        55.75 o                         
   6   6   1        333.16        396.05        57.68 o                         
   7   6   1          3.58        -46.14        46.14 o                         
   8   6   1          4.44        157.65        63.45 o                         
   9   6   1        110.81         61.52        61.52 o                         
  10   6   1          1.28        190.34        69.21 o                         
  11   6   1        544.34        553.70        90.36 o                         
 -10   7   1         34.05         34.61        74.98 o                         
  -9   7   1       3373.41       3331.84       205.72 o                         
  -8   7   1       3269.60       3872.09       182.65 o                         
  -7   7   1         36.18        -55.75        55.75 o                         
  -6   7   1        213.25        124.97        57.68 o                         
  -5   7   1       6116.02       5275.58       186.49 o                         
  -4   7   1       2692.26       2682.01       117.28 o                         
  -3   7   1       3260.08       2778.14       115.36 o                         
  -2   7   1        153.37        157.65        36.53 o                         
  -1   7   1       2870.53       2910.80       119.20 o                         
   0   7   1       2337.83       2385.93        88.44 o                         
   1   7   1        987.26       1145.86        65.37 o                         
   2   7   1       1365.88       1409.26        71.14 o                         
   3   7   1       5695.75       5765.84       182.65 o                         
   4   7   1       2769.89       2764.68       132.66 o                         
   5   7   1       4159.37       3995.13       149.96 o                         
   6   7   1        527.13        567.16        71.14 o                         
   7   7   1       3590.14       3456.81       155.73 o                         
   8   7   1        339.60        615.23        73.06 o                         
   9   7   1         85.87        -57.68        57.68 o                         
  10   7   1       1293.65       1495.77       148.04 o                         
  11   7   1        616.46        580.62        88.44 o                         
 -10   8   1       1742.30       1749.55       155.73 o                         
  -9   8   1       1039.33       1305.44       113.43 o                         
  -8   8   1        594.35        738.27        88.44 o                         
  -7   8   1       5656.52       5512.05       207.64 o                         
  -6   8   1       1629.45       1668.80       103.82 o                         
  -5   8   1       6271.58       6106.13       207.64 o                         
  -4   8   1       5913.39       6813.64       223.02 o                         
  -3   8   1       4992.67       4646.89       161.50 o                         
  -2   8   1       6202.58       5794.67       184.57 o                         
  -1   8   1       5431.00       5277.50       165.34 o                         
   0   8   1      13386.74      13152.41       361.45 o                         
   1   8   1       3488.33       3412.59       121.12 o                         
   2   8   1        609.82        684.44        55.75 o                         
   3   8   1       1167.24       1268.91        74.98 o                         
   4   8   1       3535.95       3887.47       171.11 o                         
   5   8   1       1911.31       1822.61       101.90 o                         
   6   8   1        321.37        372.98        57.68 o                         
   7   8   1       2368.08       2458.99       126.89 o                         
   8   8   1        653.10       1143.94        96.13 o                         
   9   8   1       1903.20       2245.58       138.43 o                         
  10   8   1        502.33        784.42        96.13 o                         
  -9   9   1       1464.20       1488.08       119.20 o                         
  -8   9   1        352.29        532.56        82.67 o                         
  -7   9   1        267.20        203.79        67.29 o                         
  -6   9   1        563.14        661.37        80.75 o                         
  -5   9   1       3894.13       3758.66       155.73 o                         
  -4   9   1       3872.54       3487.57       140.35 o                         
  -3   9   1        427.09        542.17        67.29 o                         
  -2   9   1          1.49        -36.53        36.53 o                         
  -1   9   1       1929.82       2405.16        99.97 o                         
   0   9   1       2081.80       2164.83        90.36 o                         
   1   9   1       2074.08       2139.84        94.21 o                         
   2   9   1          3.95          5.77        36.53 o                         
   3   9   1       1484.47       1511.15        84.59 o                         
   4   9   1        119.54        174.96        55.75 o                         
   5   9   1       5015.75       4727.64       173.03 o                         
   6   9   1         70.56         -9.61        46.14 o                         
   7   9   1       2963.76       3185.73       153.81 o                         
   8   9   1          0.11        446.04       101.90 o                         
   9   9   1        491.16        486.41        76.90 o                         
  10   9   1        754.66        794.03        92.28 o                         
  -9  10   1        361.63        205.72        88.44 o                         
  -8  10   1        104.32        311.46        82.67 o                         
  -7  10   1        849.80       1120.87        98.05 o                         
  -6  10   1        124.87        430.66        73.06 o                         
  -5  10   1        473.11        517.18        69.21 o                         
  -4  10   1        745.24        928.61        69.21 o                         
  -3  10   1       1354.28       1101.64        92.28 o                         
  -2  10   1       2772.17       2397.46       105.74 o                         
  -1  10   1       1692.76       1543.84        98.05 o                         
   0  10   1         66.86         46.14        38.45 o                         
   1  10   1        145.18         96.13        36.53 o                         
   2  10   1       1342.67       1463.09        84.59 o                         
   3  10   1       2652.01       2274.42       128.81 o                         
   4  10   1        517.60        536.40        63.45 o                         
   5  10   1       5261.62       5244.81       190.34 o                         
   6  10   1       3520.10       3706.75       165.34 o                         
   7  10   1         52.75         -5.77        65.37 o                         
   8  10   1        884.20       1301.59       107.66 o                         
   9  10   1        255.94        228.79        73.06 o                         
  -8  11   1        205.10        459.50        82.67 o                         
  -7  11   1       1647.80       1699.57       115.36 o                         
  -6  11   1        181.51        215.33        61.52 o                         
  -5  11   1       2349.75       2134.07       119.20 o                         
  -4  11   1       1697.16       1847.61       124.97 o                         
  -3  11   1        141.89        280.70        59.60 o                         
  -2  11   1         51.77         76.90        40.37 o                         
  -1  11   1        367.34        459.50        53.83 o                         
   0  11   1       2551.12       2972.32       124.97 o                         
   1  11   1       1934.76       1880.29        98.05 o                         
   2  11   1         69.73         44.22        44.22 o                         
   3  11   1       1914.18       1943.73       117.28 o                         
   4  11   1        483.43        540.25        63.45 o                         
   5  11   1       3992.72       4329.66       184.57 o                         
   6  11   1        201.47        444.12        84.59 o                         
   7  11   1        556.06        576.78        78.83 o                         
   8  11   1         21.64        173.03        65.37 o                         
   9  11   1        586.14         61.52        67.29 o                         
  -8  12   1        100.75        174.96        74.98 o                         
  -7  12   1        819.56        705.59        88.44 o                         
  -6  12   1          6.93        117.28        59.60 o                         
  -5  12   1       4582.40       4427.72       176.88 o                         
  -4  12   1       4047.96       4571.91       271.08 o                         
  -3  12   1       2350.64       2070.63       178.80 o                         
  -2  12   1        937.15        984.36        73.06 o                         
  -1  12   1       2234.15       2603.18       117.28 o                         
   0  12   1       4287.61       4502.70       163.42 o                         
   1  12   1       6190.91       6052.30       203.79 o                         
   2  12   1        494.99        521.02        59.60 o                         
   3  12   1       2950.22       2785.83       151.88 o                         
   4  12   1       7753.75       7678.81       259.55 o                         
   5  12   1        551.28        524.87        76.90 o                         
   6  12   1       3793.38       4600.75       194.18 o                         
   7  12   1       1889.36       1830.30       119.20 o                         
   8  12   1       3441.39       3724.05       184.57 o                         
  -7  13   1          5.31        -71.14        71.14 o                         
  -6  13   1       1002.13       1026.66       103.82 o                         
  -5  13   1       4757.11       4481.55       286.47 o                         
  -4  13   1       1107.99       1045.89       134.58 o                         
  -3  13   1        603.73        534.48       105.74 o                         
  -2  13   1        250.26        371.06        92.28 o                         
  -1  13   1         12.25         98.05        46.14 o                         
   0  13   1        137.71        148.04        48.06 o                         
   1  13   1       1318.60       1547.68        92.28 o                         
   2  13   1          4.53        128.81        57.68 o                         
   3  13   1       4360.17       3997.06       190.34 o                         
   4  13   1          3.73        -21.15        55.75 o                         
   5  13   1        787.27        847.86        86.52 o                         
   6  13   1         26.41         -1.92        63.45 o                         
   7  13   1        729.94        905.54        96.13 o                         
   8  13   1        203.41        526.79        86.52 o                         
  -6  14   1        349.49        597.92       142.27 o                         
  -5  14   1          1.72        -53.83        92.28 o                         
  -4  14   1        427.30        626.76       121.12 o                         
  -3  14   1        341.23        151.88        99.97 o                         
  -2  14   1       2382.79       2428.23       198.03 o                         
  -1  14   1       1163.91       1580.37        99.97 o                         
   0  14   1        416.01        530.63        63.45 o                         
   1  14   1       2607.73       2816.59       134.58 o                         
   2  14   1       4185.24       4389.26       205.72 o                         
   3  14   1         33.96        -59.60        59.60 o                         
   4  14   1       1748.39       1866.83       115.36 o                         
   5  14   1       4346.37       4172.01       186.49 o                         
   6  14   1       3015.45       3108.82       169.19 o                         
   7  14   1       1322.87       1443.86       115.36 o                         
  -5  15   1        163.87        334.53       115.36 o                         
  -4  15   1       5111.18       5367.86       328.76 o                         
  -3  15   1         86.64         90.36        99.97 o                         
  -2  15   1        193.56         49.99        99.97 o                         
  -1  15   1         20.55        128.81        55.75 o                         
   0  15   1        411.74        657.52        74.98 o                         
   1  15   1       7194.34       6982.83       292.23 o                         
   2  15   1        125.35        -73.06        80.75 o                         
   3  15   1         77.06        157.65        67.29 o                         
   4  15   1        108.81        148.04        71.14 o                         
   5  15   1       6535.97       6963.61       265.32 o                         
   6  15   1        126.98        201.87        78.83 o                         
  -3  16   1       3018.09       2974.24       236.48 o                         
  -2  16   1        620.45        555.63       134.58 o                         
  -1  16   1        720.00        982.44       113.43 o                         
   0  16   1       5917.48       6386.83       276.85 o                         
   1  16   1       3915.72       3908.62       213.41 o                         
   2  16   1       3126.25       3387.60       171.11 o                         
   3  16   1        453.85        328.76        76.90 o                         
   4  16   1       4707.92       4944.89       211.48 o                         
  -1  17   1       1718.64       1384.26       163.42 o                         
   0  17   1        262.71         48.06        82.67 o                         
   1  17   1        876.21       1076.65        98.05 o                         
   2  17   1        158.70        194.18        78.83 o                         
  -1 -17   2       4291.37       3989.37       207.64 o                         
   0 -17   2      44632.86      46768.83      1780.31 o                         
  -4 -16   2       6063.76       6448.35       246.09 o                         
  -3 -16   2       2944.19       4000.90       184.57 o                         
  -2 -16   2        845.99        830.56        84.59 o                         
  -1 -16   2        500.99        999.74        84.59 o                         
   0 -16   2         68.10        201.87        99.97 o                         
   1 -16   2       2226.17       2307.10       282.62 o                         
   2 -16   2       2541.48       2128.30       199.95 o                         
   3 -16   2       1395.23       2103.31       263.39 o                         
  -6 -15   2      14553.66      15305.71       472.96 o                         
  -5 -15   2       1408.37       1734.17       123.05 o                         
  -4 -15   2       1778.52         61.52       121.12 o                         
  -3 -15   2       6546.33       6692.52       244.17 o                         
  -2 -15   2      77637.52      77530.21      2030.25 o                         
  -1 -15   2       5122.67       5615.87       207.64 o                         
   0 -15   2       5170.43       4106.64       363.37 o                         
   1 -15   2      11316.77      10076.27       465.27 o                         
   2 -15   2      90068.82      87489.20      3233.79 o                         
   3 -15   2       4070.26       4239.30       271.08 o                         
   4 -15   2        273.82       1011.28       201.87 o                         
   5 -15   2       5505.24       5067.94       321.07 o                         
  -7 -14   2        378.77        628.69        99.97 o                         
  -6 -14   2      12859.25      13073.58       413.36 o                         
  -5 -14   2        141.64         26.92        61.52 o                         
  -4 -14   2      11038.79      10481.94       330.68 o                         
  -3 -14   2        525.61        359.52        73.06 o                         
  -2 -14   2       1657.07       1734.17       107.66 o                         
  -1 -14   2        111.56        478.72        63.45 o                         
   0 -14   2        233.23        269.16        92.28 o                         
   1 -14   2       9083.32       8745.84       399.90 o                         
   2 -14   2       1885.46       2460.91       199.95 o                         
   3 -14   2         94.56        842.09       121.12 o                         
   4 -14   2       1279.13       1013.20       142.27 o                         
   5 -14   2       9404.77       9095.75       444.12 o                         
   6 -14   2      23337.91      24434.15       993.98 o                         
  -8 -13   2        592.18        607.54        94.21 o                         
  -7 -13   2        959.45       1090.11       103.82 o                         
  -6 -13   2       3442.83       3114.59       163.42 o                         
  -5 -13   2       2684.26       2749.30       148.04 o                         
  -4 -13   2      36724.70      36284.96       980.52 o                         
  -3 -13   2       2979.16       3145.35       146.12 o                         
  -2 -13   2      17733.27      18083.84       580.62 o                         
  -1 -13   2       7936.13       6955.92       226.87 o                         
   0 -13   2     130951.27     132889.16      3962.45 o                         
   1 -13   2       3539.53       3706.75       228.79 o                         
   2 -13   2      13955.38      14630.88       607.54 o                         
   3 -13   2       4359.66       3539.48       236.48 o                         
   4 -13   2      39435.18      37394.30      1430.40 o                         
   5 -13   2          5.75         61.52        92.28 o                         
   6 -13   2        417.48        726.74       134.58 o                         
   7 -13   2       2667.24       2284.03       215.33 o                         
  -8 -12   2      14572.80      14563.59       451.81 o                         
  -7 -12   2       3098.14       3222.25       165.34 o                         
  -6 -12   2      16859.21      17595.51       513.33 o                         
  -5 -12   2      14905.03      14513.60       432.58 o                         
  -4 -12   2      12053.34      11350.95       347.99 o                         
  -3 -12   2      10357.29      11610.50       346.07 o                         
  -2 -12   2         10.19        -42.30        42.30 o                         
  -1 -12   2       1662.92       1941.81       149.96 o                         
   0 -12   2        915.81        899.77        80.75 o                         
   1 -12   2       5395.87       8390.17       371.06 o                         
   2 -12   2        350.26        580.62        99.97 o                         
   3 -12   2         47.68        930.53       161.50 o                         
   4 -12   2      13775.25      14344.42       607.54 o                         
   5 -12   2       2544.38       2920.41       221.10 o                         
   6 -12   2       6702.54       6925.16       365.29 o                         
   7 -12   2        659.83        968.98       149.96 o                         
   8 -12   2      27014.90      28967.60      1159.32 o                         
  -9 -11   2       2032.19       1872.60       136.50 o                         
  -8 -11   2        668.04        984.36        98.05 o                         
  -7 -11   2       1364.60       1193.93        96.13 o                         
  -6 -11   2      28832.23      28515.80       788.26 o                         
  -5 -11   2       2890.27       3237.64       149.96 o                         
  -4 -11   2       8822.66       7751.87       284.54 o                         
  -3 -11   2       3673.25       3316.46       140.35 o                         
  -2 -11   2     215682.97     215348.86     11083.71 o                         
  -1 -11   2      14217.67      14459.77       403.74 o                         
   0 -11   2      13335.83      13279.30       536.40 o                         
   1 -11   2       9804.04       9872.48       421.05 o                         
   2 -11   2     181358.77     172131.05      6279.17 o                         
   3 -11   2       6805.79       6944.38       328.76 o                         
   5 -11   2      16223.25      15930.55       665.21 o                         
   6 -11   2      27776.96      26666.27      1051.65 o                         
   7 -11   2       1507.62       1420.79       119.20 o                         
   8 -11   2       4018.64       4216.23       178.80 o                         
  -9 -10   2         24.04        -61.52        67.29 o                         
  -8 -10   2      10169.06      10831.85       351.83 o                         
  -7 -10   2       3792.30       3925.92       176.88 o                         
  -6 -10   2      11900.69      12083.45       372.98 o                         
  -5 -10   2        125.93        -26.92        49.99 o                         
  -4 -10   2       2952.76       2726.23       124.97 o                         
  -3 -10   2       2752.69       2851.20       124.97 o                         
  -2 -10   2       3233.23       3164.58       130.74 o                         
  -1 -10   2       1334.34       2389.77       149.96 o                         
   0 -10   2        873.96       1124.71       105.74 o                         
   1 -10   2       2464.76       2814.67       171.11 o                         
   2 -10   2      20332.41      19341.21       757.50 o                         
   3 -10   2       6388.49       6577.17       315.30 o                         
   4 -10   2       3139.23       3299.16       199.95 o                         
   5 -10   2       1816.52       4018.20       249.94 o                         
   6 -10   2      80011.09      77291.80      2328.25 o                         
   7 -10   2        170.35        442.19       134.58 o                         
   8 -10   2      13047.51      12869.79       386.44 o                         
   9 -10   2        162.27        465.27        69.21 o                         
 -10  -9   2          0.05        -30.76        69.21 o                         
  -9  -9   2        294.80        563.32        82.67 o                         
  -8  -9   2        122.50        148.04        69.21 o                         
  -7  -9   2       6727.79       6665.61       244.17 o                         
  -6  -9   2      13309.38      13167.79       396.05 o                         
  -5  -9   2       7498.38       7228.92       234.56 o                         
  -4  -9   2      75700.73      73665.80      1924.51 o                         
  -3  -9   2      15242.54      15267.26       426.81 o                         
  -2  -9   2      83036.19      82123.27      2132.15 o                         
  -1  -9   2      13354.57      14242.52       392.21 o                         
   0  -9   2     190206.70     228781.97     20127.55 o                         
   1  -9   2      22624.89      22159.73       844.02 o                         
   2  -9   2      33674.54      31907.24      1201.62 o                         
   3  -9   2       9354.33       8361.33       365.29 o                         
   4  -9   2      33636.69      33652.95      1280.44 o                         
   5  -9   2         84.25        111.51        86.52 o                         
   6  -9   2          1.02        347.99        67.29 o                         
   7  -9   2      10739.78       9741.74       357.60 o                         
   8  -9   2       2063.85       2453.22       167.26 o                         
   9  -9   2       8594.52       8572.81       284.54 o                         
 -10  -8   2       3237.56       3674.06       184.57 o                         
  -9  -8   2      10743.73      10318.52       342.22 o                         
  -8  -8   2      13364.03      13567.69       421.05 o                         
  -7  -8   2       4557.56       4466.17       182.65 o                         
  -6  -8   2        962.64        986.29        80.75 o                         
  -5  -8   2      16881.31      17791.61       503.72 o                         
  -4  -8   2       1059.27        940.14        69.21 o                         
  -3  -8   2      17564.33      17351.34       478.72 o                         
  -2  -8   2       1035.26       1226.61        71.14 o                         
  -1  -8   2       3097.66       3537.56       136.50 o                         
   0  -8   2         86.12        155.73        42.30 o                         
   1  -8   2       9158.12      11231.75       444.12 o                         
   2  -8   2      21401.47      20790.85       801.72 o                         
   4  -8   2      79534.74      77976.24      2876.19 o                         
   5  -8   2       6618.55       6730.97       251.86 o                         
   6  -8   2      37658.80      35046.82       936.30 o                         
   7  -8   2        787.01       1132.40       201.87 o                         
   8  -8   2      80400.33      77910.88      2355.17 o                         
   9  -8   2       1039.46       1065.11       109.59 o                         
  10  -8   2      11908.83      11320.19       415.28 o                         
 -10  -7   2          2.41        194.18        76.90 o                         
  -9  -7   2       5562.73       5717.77       230.71 o                         
  -8  -7   2       2013.48       3610.62       171.11 o                         
  -7  -7   2       5414.72       4981.42       188.41 o                         
  -6  -7   2      45375.81      44867.39      1374.65 o                         
  -5  -7   2      18115.30      17764.70       496.03 o                         
  -4  -7   2      20620.67      21202.28       578.70 o                         
  -3  -7   2       6058.16       5625.49       180.72 o                         
  -2  -7   2     366687.56     355966.81     12777.51 o                         
  -1  -7   2      34939.38      33441.46       876.70 o                         
   0  -7   2      16078.10      16001.68       497.95 o                         
   1  -7   2      10572.73      10618.44       421.05 o                         
   2  -7   2     235637.91     229195.33      8505.52 o                         
   3  -7   2      12800.18      11610.50       471.03 o                         
   4  -7   2        147.10        453.73        76.90 o                         
   5  -7   2      19896.75      18954.78       517.18 o                         
   6  -7   2      25522.40      27281.49       736.35 o                         
   7  -7   2       6880.28       6484.88       255.70 o                         
   8  -7   2       4626.03       4698.80       228.79 o                         
   9  -7   2      10750.14      10039.75       369.14 o                         
  10  -7   2       3867.82       3908.62       184.57 o                         
 -11  -6   2         68.60         48.06        71.14 o                         
 -10  -6   2       8318.24       8672.79       309.54 o                         
  -9  -6   2          1.80         74.98        67.29 o                         
  -8  -6   2         25.71        319.15        63.45 o                         
  -7  -6   2         62.14        -11.54        49.99 o                         
  -6  -6   2         13.18          9.61        48.06 o                         
  -5  -6   2          4.80        223.02        80.75 o                         
  -4  -6   2       8879.04       9047.69       269.16 o                         
  -3  -6   2       1150.26       1470.78        73.06 o                         
  -2  -6   2       4668.44       4491.16       144.19 o                         
  -1  -6   2       6149.02       7886.45       219.17 o                         
   0  -6   2      15113.37      14788.53       557.55 o                         
   1  -6   2      69444.40      67332.81      2460.91 o                         
   2  -6   2      38551.11      36802.14      1366.96 o                         
   3  -6   2       4964.31       6546.41       278.77 o                         
   4  -6   2      59534.24      55768.46      1451.55 o                         
   5  -6   2       4279.21       5016.03       167.26 o                         
   6  -6   2     109609.00     105546.12      2733.92 o                         
   7  -6   2       3526.99       4977.58       384.52 o                         
   8  -6   2      44497.59      42783.31      1616.89 o                         
   9  -6   2        158.73        269.16        76.90 o                         
  10  -6   2      44828.39      41841.24      1130.48 o                         
 -11  -5   2       1212.35       1067.04       107.66 o                         
 -10  -5   2       1937.25       3024.23       221.10 o                         
  -9  -5   2       1478.09       1101.64        96.13 o                         
  -8  -5   2        474.46        715.20        88.44 o                         
  -7  -5   2      15113.89      14015.65       471.03 o                         
  -6  -5   2      38743.20      38422.88      1430.40 o                         
  -5  -5   2       7237.84       7078.96       255.70 o                         
  -4  -5   2     117734.00     141192.80      7282.76 o                         
  -3  -5   2      26139.34      25987.60       797.87 o                         
  -2  -5   2     179730.05     171606.19      5975.40 o                         
  -1  -5   2       1708.68       1839.91        67.29 o                         
   0  -5   2     100151.88     101616.36      3895.16 o                         
   1  -5   2      12326.12      11172.15       428.74 o                         
   2  -5   2      49998.97      53026.85      1945.66 o                         
   3  -5   2         19.78         78.83        23.07 o                         
   4  -5   2      10248.45      10341.59       290.31 o                         
   5  -5   2       7763.73       7632.67       230.71 o                         
   6  -5   2       1512.14       1924.51       126.89 o                         
   7  -5   2       9090.06       8440.15       303.77 o                         
   8  -5   2       3172.70       3927.84       249.94 o                         
   9  -5   2      14136.64      12725.60       386.44 o                         
  10  -5   2       4179.16       4214.31       192.26 o                         
  11  -5   2        557.39        607.54        86.52 o                         
 -11  -4   2       9510.35      10143.56       344.14 o                         
 -10  -4   2         40.55        111.51        76.90 o                         
  -9  -4   2       4596.32       4127.79       180.72 o                         
  -8  -4   2        177.82        442.19        76.90 o                         
  -7  -4   2       5138.37       5360.17       257.63 o                         
  -6  -4   2      14698.11      13371.59       388.36 o                         
  -5  -4   2      19364.70      20010.28       546.01 o                         
  -4  -4   2      51797.68      50892.77      1330.43 o                         
  -3  -4   2      35430.67      37153.98       976.67 o                         
  -2  -4   2      26844.54      26260.60       688.29 o                         
  -1  -4   2      13136.92      13929.14       432.58 o                         
   0  -4   2        188.29        296.08        28.84 o                         
   1  -4   2      40896.67      41822.02      1530.38 o                         
   2  -4   2      64593.44      63476.10      2316.72 o                         
   3  -4   2      26916.18      27566.04       722.89 o                         
   4  -4   2     136192.80     135653.83      5627.41 o                         
   5  -4   2       7571.49       7480.78       224.94 o                         
   6  -4   2      90833.71      86862.44      2605.10 o                         
   7  -4   2       4182.90       5125.61       265.32 o                         
   8  -4   2      82522.58      77599.41      2032.17 o                         
   9  -4   2       2663.93       3897.08       190.34 o                         
  10  -4   2      20646.44      19414.28       567.16 o                         
  11  -4   2        214.58        140.35        67.29 o                         
 -11  -3   2       3242.92       2658.94       203.79 o                         
 -10  -3   2       3315.08       3802.88       271.08 o                         
  -9  -3   2       1823.80       1711.10       130.74 o                         
  -7  -3   2       2435.58       2076.39       113.43 o                         
  -6  -3   2      33846.47      37605.79      1401.57 o                         
  -5  -3   2      17680.35      16466.95       455.65 o                         
  -4  -3   2      57538.86      76209.39      2803.13 o                         
  -3  -3   2        973.74        786.34        44.22 o                         
  -2  -3   2     241350.52     268087.34      8251.74 o                         
  -1  -3   2      31617.19      29932.74       778.65 o                         
   0  -3   2      25420.61      25983.75       959.37 o                         
   1  -3   2       2573.36       3408.75       142.27 o                         
   2  -3   2      54541.42      60674.89      2216.74 o                         
   3  -3   2       2945.65       3174.19       117.28 o                         
   4  -3   2        910.68        565.24       278.77 o                         
   5  -3   2      18631.86      17766.62       561.40 o                         
   6  -3   2       3377.17       3278.01       192.26 o                         
   7  -3   2      24073.36      23011.43       728.66 o                         
   8  -3   2       1722.20       1568.83       142.27 o                         
   9  -3   2       3090.49       3347.22       153.81 o                         
  10  -3   2       9442.97       9437.97       317.23 o                         
  11  -3   2        943.19        557.55        86.52 o                         
 -11  -2   2        384.86        344.14        84.59 o                         
 -10  -2   2        993.78       1040.12       155.73 o                         
  -8  -2   2      23136.86      22553.86       634.45 o                         
  -7  -2   2        345.85        526.79        76.90 o                         
  -6  -2   2      35395.04      34208.57       915.15 o                         
  -5  -2   2        409.64       1711.10       809.41 o                         
  -4  -2   2     132209.36     125343.00      4518.08 o                         
  -3  -2   2       1969.43       6429.13       271.08 o                         
  -2  -2   2      21357.50      20208.30       530.63 o                         
  -1  -2   2      39456.71      51077.35      2091.77 o                         
   0  -2   2          1.72         57.68         9.61 o                         
   1  -2   2      56589.47      68613.25      2622.41 o                         
   2  -2   2      75621.28      71925.87      2278.26 o                         
   3  -2   2      33542.12      34764.20      1040.12 o                         
   5  -2   2      14257.31      15970.92       505.64 o                         
   7  -2   2       3080.21       4429.64       344.14 o                         
   8  -2   2      32222.61      30703.70       834.40 o                         
   9  -2   2        631.11        486.41        69.21 o                         
  10  -2   2      32088.13      30967.10       857.47 o                         
  11  -2   2       2049.44       1768.78       171.11 o                         
 -11  -1   2         49.99        -73.06        86.52 o                         
 -10  -1   2       1352.00       1861.06       242.25 o                         
  -9  -1   2       9639.58       8578.58       292.23 o                         
  -8  -1   2       4804.55       6746.35       278.77 o                         
  -7  -1   2      19951.34      19054.75       622.92 o                         
  -6  -1   2      55509.95      61999.56      3216.49 o                         
  -5  -1   2       9564.38       8574.73       255.70 o                         
  -4  -1   2      34668.13      42191.15      1092.03 o                         
  -3  -1   2       7859.37       7140.48       201.87 o                         
  -2  -1   2     180698.64     203871.03      6919.39 o                         
  -1  -1   2       2073.73       1926.43        55.75 o                         
   0  -1   2        100.10         40.37        21.15 o                         
   1  -1   2        103.98        103.82         9.61 o                         
   2  -1   2      17993.85      20275.59       607.54 o                         
   3  -1   2      34797.62      34623.85       899.77 o                         
   4  -1   2      23803.20      28342.76      1051.65 o                         
   5  -1   2       5455.07       4743.02       153.81 o                         
   6  -1   2       2107.58       2791.59       171.11 o                         
   7  -1   2        940.07        801.72        73.06 o                         
   8  -1   2       2174.57       1524.61       142.27 o                         
   9  -1   2       5237.49       4744.94       190.34 o                         
  10  -1   2      17108.12      17011.04       507.56 o                         
  11  -1   2         47.71        -69.21        69.21 o                         
 -11   0   2       8942.26       9805.19       392.21 o                         
 -10   0   2      11784.42      11606.65       380.67 o                         
  -9   0   2        451.21        346.07        69.21 o                         
  -8   0   2      11212.79      11527.83       361.45 o                         
  -7   0   2      10982.18      12919.78       380.67 o                         
  -6   0   2     142035.55     131768.28      4777.63 o                         
  -5   0   2      11296.68      10558.84       357.60 o                         
  -4   0   2     122659.79     115580.10      4041.28 o                         
  -3   0   2      40358.85      38497.86      1155.47 o                         
  -2   0   2      64964.14      58360.10      2210.97 o                         
  -1   0   2       2629.92       2999.23        99.97 o                         
   0   0   2         78.05          0.00        13.46 o                         
   1   0   2       2703.02       2639.71        71.14 o                         
   2   0   2      66080.46      68857.42      3762.50 o                         
   3   0   2      56258.51      62787.81      3256.86 o                         
   4   0   2     128188.88     115676.23      4427.72 o                         
   5   0   2        530.79        465.27       101.90 o                         
   6   0   2      79686.21      79262.45      2378.24 o                         
   7   0   2      16264.21      15449.90       442.19 o                         
   8   0   2      38277.18      36586.81       988.21 o                         
   9   0   2       6033.83       7407.72       288.39 o                         
  10   0   2       6518.52       6194.57       244.17 o                         
  11   0   2        867.98        630.61        92.28 o                         
 -11   1   2      10477.97       9357.23       380.67 o                         
 -10   1   2       5373.43       8993.86       369.14 o                         
  -9   1   2        409.12        244.17        71.14 o                         
  -7   1   2      24443.12      23013.36       634.45 o                         
  -6   1   2      21534.47      27346.87      1043.96 o                         
  -5   1   2      17374.06      17134.09       471.03 o                         
  -4   1   2      44708.72      49598.88      1290.06 o                         
  -3   1   2       9093.00       9326.46       299.92 o                         
  -2   1   2      12783.08      17535.91       657.52 o                         
  -1   1   2       1868.33       1916.82        61.52 o                         
   0   1   2       1819.76       1751.48        71.14 o                         
   1   1   2        384.46        434.50        21.15 o                         
   2   1   2      22087.43      21250.34       642.14 o                         
   3   1   2      59261.80      57033.52      2687.78 o                         
   4   1   2      26972.56      25906.85       786.34 o                         
   5   1   2         34.07         24.99        32.68 o                         
   6   1   2       2174.16       3099.21       178.80 o                         
   7   1   2      30156.93      28442.74       770.96 o                         
   8   1   2        491.53        403.74       142.27 o                         
   9   1   2          0.74         67.29        59.60 o                         
  10   1   2       8711.03       9109.21       313.38 o                         
  11   1   2        161.03        228.79        78.83 o                         
 -11   2   2       1518.39       1655.35       146.12 o                         
 -10   2   2       4080.82       3664.45       194.18 o                         
  -9   2   2       3828.39       7100.11       546.01 o                         
  -8   2   2      68358.85      64585.43      1703.41 o                         
  -7   2   2       8761.51      11227.90       336.45 o                         
  -6   2   2      92062.70      87318.09      2270.57 o                         
  -5   2   2       2722.94       7798.01       336.45 o                         
  -4   2   2     172851.17     156756.14      6290.70 o                         
  -3   2   2       5336.94       3297.24       223.02 o                         
  -2   2   2      60736.91      54934.05      2176.37 o                         
  -1   2   2      56150.65      54922.52      2566.65 o                         
   0   2   2          0.06         34.61        11.54 o                         
   1   2   2      40537.45      44377.13      2089.85 o                         
   2   2   2      42452.19      40733.83      1626.51 o                         
   3   2   2      12680.82      11723.93       319.15 o                         
   4   2   2      90511.95      85687.74      4450.79 o                         
   5   2   2       2911.12       3051.14       126.89 o                         
   6   2   2      46013.65      43554.26      1149.71 o                         
   7   2   2       9813.86      11918.11       401.82 o                         
   8   2   2      11474.82      11285.58       346.07 o                         
   9   2   2         26.98        -19.23        57.68 o                         
  10   2   2       5162.44       5229.43       255.70 o                         
  11   2   2        916.57       1393.87       134.58 o                         
 -11   3   2        162.17         55.75        74.98 o                         
 -10   3   2        686.82        984.36       105.74 o                         
  -9   3   2      12289.48      11054.87       353.76 o                         
  -8   3   2       5904.79       6246.48       228.79 o                         
  -7   3   2        268.47        211.48        57.68 o                         
  -6   3   2      45278.27      48670.27      1478.47 o                         
  -5   3   2        863.26        851.71        65.37 o                         
  -4   3   2      13428.80      12919.78       361.45 o                         
  -3   3   2       7032.54       7027.05       201.87 o                         
  -2   3   2      62692.70      61413.16      3176.11 o                         
  -1   3   2          7.94        182.65        40.37 o                         
   0   3   2     255401.88     266935.69      8886.19 o                         
   1   3   2      37596.10      39795.61      1820.69 o                         
   2   3   2       1112.46       1688.03        69.21 o                         
   3   3   2       8295.82       8482.45       238.40 o                         
   4   3   2     249227.61     243535.89     10420.42 o                         
   5   3   2      47816.32      46097.85      1211.23 o                         
   6   3   2       1175.13       2012.95       128.81 o                         
   7   3   2       6832.11       6675.22       221.10 o                         
   8   3   2       1218.47       2084.08       223.02 o                         
   9   3   2       2455.42       2257.12       126.89 o                         
  10   3   2      18459.09      19712.28       576.78 o                         
  11   3   2       2217.43       1949.50       155.73 o                         
 -11   4   2       8462.21       8592.04       313.38 o                         
 -10   4   2      26467.79      25155.12       717.12 o                         
  -9   4   2        525.50        740.20        88.44 o                         
  -8   4   2      36868.93      33793.30       920.92 o                         
  -7   4   2       8225.63       8761.22       322.99 o                         
  -6   4   2     146859.11     141771.50      4231.61 o                         
  -5   4   2       2202.54       2391.70       157.65 o                         
  -4   4   2      96724.97      94739.27      3462.58 o                         
  -3   4   2       3111.07       3904.77       186.49 o                         
  -2   4   2      74546.99      70522.38      3122.28 o                         
   0   4   2       3840.03       1172.78        49.99 o                         
   1   4   2       4448.06       4937.20       142.27 o                         
   2   4   2      15106.66      14252.13       378.75 o                         
   3   4   2      52908.87      55062.86      2016.79 o                         
   4   4   2      53100.82      50421.74      1511.15 o                         
   5   4   2       2542.04       2628.18       109.59 o                         
   6   4   2      34561.77      34220.11       915.15 o                         
   7   4   2      21920.97      21813.66       605.61 o                         
   8   4   2       2256.57       2768.52       132.66 o                         
   9   4   2       7362.90       8453.61       284.54 o                         
  10   4   2         22.93        -36.53        67.29 o                         
  11   4   2       1832.07       1443.86       115.36 o                         
 -11   5   2      16169.44      15397.99       480.65 o                         
 -10   5   2       5418.15       7574.99       330.68 o                         
  -9   5   2         16.46        -53.83        53.83 o                         
  -8   5   2       2243.22       2553.19       167.26 o                         
  -7   5   2      17719.50      16943.75       488.34 o                         
  -6   5   2       2273.71       1878.37       149.96 o                         
  -5   5   2          6.10        -44.22        44.22 o                         
  -4   5   2         76.54        634.45        61.52 o                         
  -3   5   2       5286.03       5592.80       174.96 o                         
  -2   5   2      43319.84      46053.62      1382.34 o                         
  -1   5   2      21609.04      20198.69       536.40 o                         
   0   5   2      47645.89      46588.11      1390.03 o                         
   1   5   2        426.54       1097.80        49.99 o                         
   2   5   2     279909.34     275435.44      8576.66 o                         
   3   5   2      64610.45      61641.95      2260.96 o                         
   4   5   2      36056.08      34112.44      1040.12 o                         
   5   5   2        251.45        209.56        42.30 o                         
   6   5   2      27916.93      28150.50       872.85 o                         
   7   5   2       3728.53       3610.62       148.04 o                         
   8   5   2        290.74        599.85        80.75 o                         
   9   5   2       1793.81       1632.28       109.59 o                         
  10   5   2       2331.00       3078.06       165.34 o                         
  11   5   2       1491.97       1789.93       130.74 o                         
 -10   6   2       6282.31       6065.76       244.17 o                         
  -8   6   2      97585.80      93178.13      2437.84 o                         
  -7   6   2      21519.30      22038.60       617.15 o                         
  -6   6   2      60367.26      57039.28      1499.62 o                         
  -4   6   2     150243.70     141944.53      5279.42 o                         
  -3   6   2      60749.43      56545.18      1468.86 o                         
  -2   6   2       8934.12       9122.67       257.63 o                         
   0   6   2        436.73        390.28        32.68 o                         
   1   6   2       2449.86       3604.85       113.43 o                         
   2   6   2       6036.88       5346.71       161.50 o                         
   3   6   2       8575.46       8778.53       253.78 o                         
   4   6   2      30669.75      30190.37       803.64 o                         
   5   6   2       4579.04       4954.50       173.03 o                         
   6   6   2       1441.95       1365.04       105.74 o                         
   7   6   2        623.31        526.79       142.27 o                         
   8   6   2        114.74        234.56        63.45 o                         
   9   6   2        237.90        174.96        61.52 o                         
  10   6   2       1022.55       1109.33       103.82 o                         
  11   6   2       1438.00       1639.97       128.81 o                         
 -10   7   2        669.79        528.71        92.28 o                         
  -9   7   2      10271.20       9687.91       376.83 o                         
  -8   7   2       9506.83       9255.33       305.69 o                         
  -7   7   2       2063.65       2226.35       128.81 o                         
  -6   7   2      28139.68      28306.23       770.96 o                         
  -5   7   2       7569.97       6727.13       219.17 o                         
  -4   7   2     119393.99     117043.20      3026.15 o                         
  -3   7   2       9076.24       8394.01       248.01 o                         
  -2   7   2       8775.83      10333.90       342.22 o                         
  -1   7   2        533.94       3283.78       163.42 o                         
   0   7   2     441623.88     503121.53     15148.06 o                         
   1   7   2      75746.02      71364.48      3681.75 o                         
   2   7   2      10171.45      10087.81       282.62 o                         
   3   7   2       1913.55       1882.21        90.36 o                         
   4   7   2     352891.09     334576.12     12114.21 o                         
   5   7   2      30544.16      29819.31       803.64 o                         
   6   7   2       1118.58        959.37        94.21 o                         
   7   7   2      11112.86      11239.44       342.22 o                         
   8   7   2      17354.55      16128.57       536.40 o                         
   9   7   2         96.03        251.86        71.14 o                         
  10   7   2      15572.87      16320.83       499.87 o                         
  11   7   2       1722.06       1630.35       132.66 o                         
 -10   8   2      24404.14      23603.59       786.34 o                         
  -9   8   2       1919.35       2347.48       146.12 o                         
  -8   8   2      32612.93      31616.93       869.01 o                         
  -7   8   2       8679.98       9495.65       305.69 o                         
  -6   8   2      73649.05      71656.70      1874.52 o                         
  -5   8   2      11540.94      12873.64       376.83 o                         
  -4   8   2      46211.82      46270.88      1218.92 o                         
  -3   8   2       9335.50      11681.63       338.38 o                         
  -2   8   2      24370.99      23011.43       619.07 o                         
  -1   8   2       3787.15       5200.60       190.34 o                         
   0   8   2        312.20        507.56        48.06 o                         
   1   8   2        908.26       2464.76       134.58 o                         
   2   8   2       5563.13       5417.85       171.11 o                         
   3   8   2      31611.38      32107.19       851.71 o                         
   4   8   2       3085.43       2918.49       123.05 o                         
   5   8   2       3155.53       3306.85       142.27 o                         
   6   8   2         13.89        196.10        51.91 o                         
   7   8   2      10382.67      10428.11       326.84 o                         
   8   8   2       8174.02       8209.44       280.70 o                         
   9   8   2       8702.56       9095.75       309.54 o                         
  10   8   2       3328.63       3170.34       180.72 o                         
  -9   9   2        524.67        294.16        82.67 o                         
  -8   9   2       1726.38       1922.59       126.89 o                         
  -7   9   2      10106.48       9895.55       321.07 o                         
  -6   9   2      12838.26      12193.04       369.14 o                         
  -5   9   2       3883.88       3204.95       146.12 o                         
  -4   9   2        223.76        369.14        59.60 o                         
  -3   9   2         50.02         74.98        49.99 o                         
  -1   9   2      42589.91      40547.34      1061.27 o                         
   0   9   2      15928.65      15075.00       482.57 o                         
   1   9   2       1523.70       2831.97       111.51 o                         
   3   9   2      39295.23      38753.57      1024.74 o                         
   4   9   2      33215.09      32122.57       992.05 o                         
   5   9   2       4972.04       5271.73       190.34 o                         
   6   9   2      26421.04      24851.35       688.29 o                         
   7   9   2       2683.83       2687.78       138.43 o                         
   8   9   2         47.13         57.68        71.14 o                         
   9   9   2       3594.63       3518.33       176.88 o                         
  10   9   2        487.86        726.74        94.21 o                         
  -9  10   2        843.50       1309.28       178.80 o                         
  -8  10   2      60069.96      56649.00      1503.46 o                         
  -7  10   2      20335.36      19987.21       572.93 o                         
  -6  10   2      12248.17      12066.15       363.37 o                         
  -5  10   2          1.28        647.91       161.50 o                         
  -4  10   2      53854.61      50556.32      1330.43 o                         
  -3  10   2      35361.88      34835.34       928.61 o                         
  -2  10   2       2774.00       2803.13       119.20 o                         
  -1  10   2       5496.20       6421.44       236.48 o                         
   0  10   2        551.96        478.72        51.91 o                         
   1  10   2       7163.55       6525.26       201.87 o                         
   2  10   2        502.03        551.78        57.68 o                         
   3  10   2      14423.45      13858.00       394.13 o                         
   4  10   2        118.23        271.08        57.68 o                         
   5  10   2        572.57        169.19        57.68 o                         
   6  10   2      11282.97      11266.35       347.99 o                         
   7  10   2        292.07        459.50        71.14 o                         
   8  10   2       4630.97       4954.50       209.56 o                         
   9  10   2         83.34         80.75        67.29 o                         
  -8  11   2       5522.02       4496.93       203.79 o                         
  -7  11   2       2785.87       2355.17       134.58 o                         
  -6  11   2       9152.01       9609.08       307.61 o                         
  -5  11   2        214.31        240.32        57.68 o                         
  -4  11   2      98559.27      90736.45      2357.09 o                         
  -3  11   2      15300.37      14950.03       421.05 o                         
  -2  11   2       2541.15       5346.71       249.94 o                         
  -1  11   2         56.48       1282.36       115.36 o                         
   1  11   2      43299.00      41164.49      1088.18 o                         
   2  11   2       9671.25       9041.92       315.30 o                         
   3  11   2        823.61       1261.22        82.67 o                         
   4  11   2     141843.23     139725.86      4170.09 o                         
   5  11   2       8320.93       7690.34       261.47 o                         
   6  11   2        418.61        253.78        61.52 o                         
   7  11   2       4471.79       4516.15       196.10 o                         
   8  11   2       9885.02      10249.31       342.22 o                         
   9  11   2       1226.09       1597.67       123.05 o                         
  -8  12   2      10914.59      10358.89       340.30 o                         
  -7  12   2        846.74       1276.60       163.42 o                         
  -6  12   2      28300.01      27502.59       755.58 o                         
  -5  12   2      18772.33      19914.15       561.40 o                         
  -4  12   2       5067.52       5215.98       188.41 o                         
  -3  12   2       1939.65       3774.04       178.80 o                         
  -2  12   2       6353.42       6077.29       207.64 o                         
  -1  12   2       3545.29       3639.46       167.26 o                         
   0  12   2          8.18        -49.99        49.99 o                         
   1  12   2         19.50        788.26       142.27 o                         
   2  12   2        794.55        780.57        67.29 o                         
   3  12   2       5736.16       5540.89       194.18 o                         
   4  12   2      10409.22      10218.54       361.45 o                         
   5  12   2       4390.92       4400.80       184.57 o                         
   6  12   2       2742.59       2874.27       149.96 o                         
   7  12   2       2893.74       2993.47       165.34 o                         
   8  12   2      18747.01      19172.03       569.09 o                         
  -7  13   2       4886.24       5050.63       209.56 o                         
  -6  13   2      12399.23      11008.73       346.07 o                         
  -5  13   2       1231.96       1165.09        92.28 o                         
  -4  13   2         96.31        251.86        63.45 o                         
  -3  13   2        477.21        471.03        63.45 o                         
  -2  13   2     102829.71      99149.69      2568.57 o                         
  -1  13   2      21789.32      20810.07       576.78 o                         
   0  13   2      15288.75      15563.33       513.33 o                         
   1  13   2         38.13        453.73        57.68 o                         
   2  13   2     109175.27     108583.82      2816.59 o                         
   3  13   2      19973.50      19400.82       630.61 o                         
   4  13   2       4120.23       3601.00       215.33 o                         
   5  13   2       2479.61       2747.38       146.12 o                         
   6  13   2      15318.02      14736.62       446.04 o                         
   7  13   2        334.12        292.23        74.98 o                         
   8  13   2         80.46         73.06        67.29 o                         
  -6  14   2       1244.04       1520.77       178.80 o                         
  -5  14   2        764.86        736.35       142.27 o                         
  -4  14   2       7978.68       8334.41       415.28 o                         
  -3  14   2      20657.46      19202.79       786.34 o                         
  -2  14   2        166.00        207.64        55.75 o                         
  -1  14   2       3746.02       4839.15       211.48 o                         
   0  14   2        208.97        253.78        61.52 o                         
   1  14   2       4625.25       4794.93       180.72 o                         
   2  14   2        741.40        801.72        78.83 o                         
   3  14   2       1497.77       1363.11       113.43 o                         
   4  14   2       3408.53       3685.60       174.96 o                         
   5  14   2       1475.35        273.01        99.97 o                         
   6  14   2      15678.42      16034.37       484.49 o                         
   7  14   2        141.35        194.18        73.06 o                         
  -5  15   2         11.84        -99.97        99.97 o                         
  -4  15   2      49527.34      45722.94      1745.71 o                         
  -3  15   2      12088.94      11837.36       536.40 o                         
  -1  15   2        345.21        857.47        78.83 o                         
   0  15   2     122414.72     122474.51      3176.11 o                         
   1  15   2      26422.07      26060.65       720.97 o                         
   2  15   2       3291.05        567.16       161.50 o                         
   3  15   2        824.90       1099.72       113.43 o                         
   4  15   2      55140.77      54149.64      1445.78 o                         
   5  15   2       5005.63       4860.30       215.33 o                         
   6  15   2       1765.93       1722.64       121.12 o                         
  -3  16   2        550.54       1036.27       140.35 o                         
  -2  16   2        319.52        324.92       121.12 o                         
  -1  16   2       2734.80       2887.72       148.04 o                         
   0  16   2          3.39        -42.30        63.45 o                         
   1  16   2        228.52        544.09        82.67 o                         
   2  16   2        276.75        322.99        88.44 o                         
   3  16   2        181.51        215.33        71.14 o                         
   4  16   2       9769.08       9845.56       330.68 o                         
   0  17   2       1372.19       2682.01       194.18 o                         
   1  17   2        558.42        699.82        99.97 o                         
  -4 -16   3       6582.28       7588.45       274.93 o                         
  -3 -16   3       1557.70       1628.43       113.43 o                         
  -2 -16   3       3328.41       3512.56       165.34 o                         
  -1 -16   3       1449.16       1699.57       126.89 o                         
   0 -16   3       7311.96       8172.91       399.90 o                         
   1 -16   3       3121.44       2922.33       226.87 o                         
   2 -16   3       2402.28       2359.01       207.64 o                         
   3 -16   3        568.24        490.26       134.58 o                         
  -5 -15   3        537.55        609.46        86.52 o                         
  -4 -15   3        720.47        653.68        92.28 o                         
  -3 -15   3       2661.78       3066.52       159.57 o                         
  -2 -15   3        396.55        319.15        71.14 o                         
  -1 -15   3       3940.96       4302.75       176.88 o                         
   0 -15   3        200.92        -92.28        92.28 o                         
   1 -15   3        940.96        672.91       128.81 o                         
   2 -15   3          0.17        171.11        99.97 o                         
   3 -15   3       1729.88       1997.57       192.26 o                         
   4 -15   3        883.49        657.52       134.58 o                         
   5 -15   3        734.02        767.11       142.27 o                         
  -7 -14   3        210.59         65.37        69.21 o                         
  -6 -14   3       2191.12       3201.11       165.34 o                         
  -5 -14   3         12.06        -57.68        57.68 o                         
  -4 -14   3       2320.09       2464.76       138.43 o                         
  -3 -14   3       4506.65       4514.23       182.65 o                         
  -2 -14   3       5761.94       5906.18       211.48 o                         
  -1 -14   3       2582.07       2437.84       126.89 o                         
   0 -14   3        959.45       1126.64       128.81 o                         
   1 -14   3        871.12        953.60       121.12 o                         
   2 -14   3        104.41        322.99        99.97 o                         
   3 -14   3        104.57         46.14        92.28 o                         
   4 -14   3        802.32        797.87       128.81 o                         
   5 -14   3          0.20        -99.97        99.97 o                         
   6 -14   3        910.99        830.56       142.27 o                         
  -7 -13   3        799.11        755.58        98.05 o                         
  -6 -13   3         15.75        -36.53        63.45 o                         
  -5 -13   3         90.01         99.97        57.68 o                         
  -4 -13   3       1923.30       2139.84       124.97 o                         
  -3 -13   3       8561.60       8372.86       269.16 o                         
  -2 -13   3        432.77        226.87        57.68 o                         
  -1 -13   3        165.12        230.71        55.75 o                         
   0 -13   3       3732.48       3618.31       221.10 o                         
   1 -13   3      13745.19      13661.90       572.93 o                         
   2 -13   3       7352.39       6836.72       336.45 o                         
   3 -13   3       3457.74       3527.95       236.48 o                         
   4 -13   3        168.44        130.74        99.97 o                         
   5 -13   3       1890.35       1670.73       171.11 o                         
   6 -13   3       8941.49       8980.40       436.43 o                         
   7 -13   3       5230.22       5775.45       344.14 o                         
  -8 -12   3        681.86       1724.56       121.12 o                         
  -7 -12   3        397.90        347.99        74.98 o                         
  -6 -12   3       3362.34       3435.66       167.26 o                         
  -5 -12   3       1676.71       1574.60       103.82 o                         
  -4 -12   3       6022.39       6406.06       228.79 o                         
  -3 -12   3       2799.34       2760.83       130.74 o                         
  -2 -12   3       1938.41       1968.73       107.66 o                         
  -1 -12   3       1440.79       1480.39        88.44 o                         
   0 -12   3       4972.07       5908.11       286.47 o                         
   1 -12   3       3612.05       3599.08       215.33 o                         
   2 -12   3       6757.40       6940.54       328.76 o                         
   3 -12   3        330.47        232.63        86.52 o                         
   4 -12   3          8.15         49.99        86.52 o                         
   5 -12   3        173.83        111.51       105.74 o                         
   6 -12   3       2625.42       2945.40       228.79 o                         
   7 -12   3        675.49        882.47       142.27 o                         
  -9 -11   3        208.58         61.52        69.21 o                         
  -8 -11   3         29.50        109.59        73.06 o                         
  -7 -11   3         11.14          1.92        61.52 o                         
  -6 -11   3          0.19        -55.75        55.75 o                         
  -5 -11   3       9280.66       9499.50       299.92 o                         
  -4 -11   3        981.60        788.26        78.83 o                         
  -3 -11   3       1448.97       1420.79        88.44 o                         
  -2 -11   3        443.36        690.21        61.52 o                         
  -1 -11   3       8459.73       8361.33       251.86 o                         
   0 -11   3         31.92         -9.61        63.45 o                         
   1 -11   3       1720.65       1722.64       134.58 o                         
   2 -11   3         86.83        121.12        71.14 o                         
   3 -11   3       1201.32       1255.45       128.81 o                         
   4 -11   3       4611.50       4385.42       249.94 o                         
   5 -11   3       2695.88       2974.24       221.10 o                         
   6 -11   3        687.22        705.59       128.81 o                         
   7 -11   3         11.67        -73.06        92.28 o                         
   8 -11   3       2397.23       2991.54       148.04 o                         
  -9 -10   3       1445.71       1455.40       117.28 o                         
  -8 -10   3       1411.24       1657.27       115.36 o                         
  -7 -10   3        609.09        578.70        80.75 o                         
  -6 -10   3       2324.40       2691.62       144.19 o                         
  -5 -10   3        456.64        226.87        61.52 o                         
  -4 -10   3        544.90        369.14        57.68 o                         
  -3 -10   3       3993.10       3895.16       148.04 o                         
  -2 -10   3        644.44        834.40        67.29 o                         
  -1 -10   3       3450.41       2830.05       115.36 o                         
   0 -10   3        641.82        842.09        92.28 o                         
   1 -10   3       2438.42       2501.28       157.65 o                         
   2 -10   3        204.41        294.16        71.14 o                         
   3 -10   3          6.31         30.76        63.45 o                         
   4 -10   3       1857.96       1947.58       149.96 o                         
   5 -10   3        317.21        305.69        86.52 o                         
   6 -10   3       1434.43       1490.00       149.96 o                         
   7 -10   3       1048.88        942.07       140.35 o                         
   8 -10   3        484.65        521.02        74.98 o                         
   9 -10   3          2.10         19.23        63.45 o                         
 -10  -9   3         33.55        173.03        82.67 o                         
  -9  -9   3        173.23        180.72        65.37 o                         
  -8  -9   3        332.09        649.83        80.75 o                         
  -7  -9   3       6251.72       5973.47       224.94 o                         
  -6  -9   3         15.65        -71.14        71.14 o                         
  -5  -9   3         31.56        -42.30        42.30 o                         
  -4  -9   3         47.90        -42.30        42.30 o                         
  -3  -9   3      23194.80      22774.96       619.07 o                         
  -2  -9   3       2006.16       1980.26        98.05 o                         
  -1  -9   3       3012.35       3308.77       123.05 o                         
   0  -9   3       2571.49       2316.72       142.27 o                         
   1  -9   3      10962.72      10816.47       444.12 o                         
   2  -9   3       5306.08       5225.59       249.94 o                         
   3  -9   3       6333.61       6650.23       299.92 o                         
   4  -9   3        170.07         80.75        71.14 o                         
   5  -9   3          5.78        -61.52        71.14 o                         
   6  -9   3      15201.02      14702.02       480.65 o                         
   7  -9   3       5412.45       5108.31       190.34 o                         
   8  -9   3       2192.14       2639.71       134.58 o                         
   9  -9   3        139.11        123.05        67.29 o                         
 -10  -8   3          4.30        174.96        71.14 o                         
  -9  -8   3         60.94        111.51        67.29 o                         
  -8  -8   3          8.35        759.42       105.74 o                         
  -7  -8   3         17.45        -24.99        53.83 o                         
  -6  -8   3          0.02          0.00        49.99 o                         
  -5  -8   3       1155.65       1105.49        82.67 o                         
  -4  -8   3       2106.08       2272.50       107.66 o                         
  -3  -8   3       5888.29       5417.85       176.88 o                         
  -2  -8   3       3974.18       4287.37       221.10 o                         
  -1  -8   3       1698.09       1520.77        74.98 o                         
   0  -8   3       5731.66       6031.15       265.32 o                         
   1  -8   3       1095.18       1259.29        99.97 o                         
   2  -8   3       6873.25       7323.13       315.30 o                         
   3  -8   3        743.65        943.99        99.97 o                         
   4  -8   3        123.79         90.36        71.14 o                         
   5  -8   3        134.83        103.82        76.90 o                         
   6  -8   3       1982.40       2626.25       149.96 o                         
   7  -8   3        462.09        471.03        67.29 o                         
   8  -8   3        473.95        640.22        78.83 o                         
   9  -8   3          0.89        -61.52        61.52 o                         
  10  -8   3        953.19       1184.31       117.28 o                         
 -10  -7   3        291.74        236.48        73.06 o                         
  -9  -7   3       2049.86       1876.44       146.12 o                         
  -8  -7   3        237.15        728.66        86.52 o                         
  -7  -7   3         96.87        -24.99        46.14 o                         
  -6  -7   3        233.78        101.90        51.91 o                         
  -5  -7   3      18264.36      18308.79       513.33 o                         
  -4  -7   3       2386.56       2382.08       107.66 o                         
  -3  -7   3         27.78        -24.99        32.68 o                         
  -2  -7   3       1344.59       1424.64        74.98 o                         
  -1  -7   3       2706.07       2806.98        98.05 o                         
   0  -7   3       5135.20       4404.64       199.95 o                         
   1  -7   3       2245.62       2255.19       128.81 o                         
   2  -7   3        908.03        890.16        86.52 o                         
   3  -7   3        285.23        253.78        71.14 o                         
   4  -7   3       5737.04       5642.79       265.32 o                         
   5  -7   3        759.82        901.69        63.45 o                         
   6  -7   3       1291.25       1399.64        84.59 o                         
   7  -7   3       5848.24       5717.77       198.03 o                         
   8  -7   3       6737.23       6936.69       244.17 o                         
   9  -7   3          0.77        174.96        71.14 o                         
  10  -7   3       3139.71       3376.06       171.11 o                         
 -11  -6   3        946.82        968.98       121.12 o                         
 -10  -6   3        448.79        469.11        84.59 o                         
  -9  -6   3         18.76        -57.68        57.68 o                         
  -8  -6   3        192.07        911.31        78.83 o                         
  -7  -6   3       1058.52       1222.76       105.74 o                         
  -6  -6   3        455.73        490.26        71.14 o                         
  -5  -6   3       3395.18       2926.18       146.12 o                         
  -4  -6   3       3178.14       3030.00       134.58 o                         
  -3  -6   3        743.78        784.42        63.45 o                         
  -2  -6   3       1085.61       1136.25        73.06 o                         
  -1  -6   3       2104.98       1636.12        67.29 o                         
   0  -6   3       9111.66       8897.73       349.91 o                         
   1  -6   3       5992.60       4891.06       215.33 o                         
   2  -6   3       2850.37       2776.21       142.27 o                         
   3  -6   3       2019.96       1789.93       121.12 o                         
   4  -6   3       2272.48       1516.92       142.27 o                         
   5  -6   3       2595.37       2503.21       105.74 o                         
   6  -6   3        784.66        661.37        71.14 o                         
   7  -6   3       3902.75       3514.49       144.19 o                         
   8  -6   3       5461.18       5408.23       232.63 o                         
   9  -6   3       1126.56       1017.05        90.36 o                         
  10  -6   3          0.26        -65.37        65.37 o                         
 -11  -5   3         80.07         26.92        67.29 o                         
 -10  -5   3        386.22        503.72        86.52 o                         
  -9  -5   3        573.38        611.38        90.36 o                         
  -8  -5   3        931.23       1301.59       107.66 o                         
  -7  -5   3       8072.32       8059.48       301.85 o                         
  -6  -5   3        655.62        805.56        74.98 o                         
  -5  -5   3          1.10        -13.46        36.53 o                         
  -4  -5   3       2255.68       1974.50        94.21 o                         
  -3  -5   3      24526.88      24551.42       651.76 o                         
  -2  -5   3       2241.42       2124.46        84.59 o                         
  -1  -5   3        955.84       1092.03        71.14 o                         
   0  -5   3      35593.42      35663.97      1309.28 o                         
   1  -5   3       4691.62       4450.79       186.49 o                         
   2  -5   3       7717.14       7613.44       307.61 o                         
   3  -5   3      18780.62      18481.82       701.74 o                         
   4  -5   3       1005.81       1136.25        61.52 o                         
   5  -5   3        223.74        174.96        53.83 o                         
   6  -5   3      35514.49      34152.82       907.46 o                         
   7  -5   3       1604.59       1620.74        98.05 o                         
   8  -5   3      15745.01      15697.92       524.87 o                         
   9  -5   3       2274.58       2020.64       119.20 o                         
  10  -5   3       5080.31       4687.26       201.87 o                         
  11  -5   3        268.38        440.27        76.90 o                         
 -11  -4   3       1108.01       1032.43       107.66 o                         
 -10  -4   3       1726.13       1734.17       142.27 o                         
  -9  -4   3         17.44        -34.61        63.45 o                         
  -8  -4   3       2137.28       2234.04       128.81 o                         
  -7  -4   3        418.46        299.92        57.68 o                         
  -6  -4   3       7439.66       7550.00       246.09 o                         
  -5  -4   3       1082.54       1068.96        69.21 o                         
  -4  -4   3        204.42        149.96        36.53 o                         
  -3  -4   3       2519.41       2205.21        84.59 o                         
  -2  -4   3        252.35        326.84        38.45 o                         
  -1  -4   3          5.13         21.15        15.38 o                         
   0  -4   3       2174.04       1972.57        92.28 o                         
   1  -4   3        757.95        707.51        57.68 o                         
   2  -4   3       3489.75       3827.87       171.11 o                         
   3  -4   3        710.79        774.80        44.22 o                         
   4  -4   3         13.65         69.21        30.76 o                         
   5  -4   3        104.70        -15.38        34.61 o                         
   6  -4   3        120.61        -34.61        49.99 o                         
   7  -4   3        675.16        553.70        73.06 o                         
   8  -4   3         46.08         38.45        57.68 o                         
   9  -4   3         21.75         59.60        59.60 o                         
  10  -4   3       2519.00       2620.48       149.96 o                         
  11  -4   3         64.33         73.06        67.29 o                         
 -11  -3   3         19.30        -99.97        99.97 o                         
 -10  -3   3        403.67        190.34       111.51 o                         
  -9  -3   3       5900.43       6507.95       242.25 o                         
  -8  -3   3        303.26        851.71        82.67 o                         
  -7  -3   3         45.78        -42.30        48.06 o                         
  -6  -3   3         33.82          1.92        40.37 o                         
  -5  -3   3      21618.59      21267.65       578.70 o                         
  -4  -3   3       5169.91       4743.02       157.65 o                         
  -3  -3   3       1650.18       1705.33        71.14 o                         
  -2  -3   3          0.95         46.14        21.15 o                         
  -1  -3   3      10269.77       9785.96       263.39 o                         
   0  -3   3         81.25        151.88        21.15 o                         
   1  -3   3       8799.28       8688.17       328.76 o                         
   2  -3   3       1589.44       1520.77        65.37 o                         
   3  -3   3       1177.75       1415.02        57.68 o                         
   4  -3   3       7514.63       7548.07       219.17 o                         
   5  -3   3         20.85        130.74        38.45 o                         
   6  -3   3       9940.48       9345.69       322.99 o                         
   7  -3   3       8070.12       7848.00       284.54 o                         
   8  -3   3       8817.61       7821.08       259.55 o                         
   9  -3   3        421.71        380.67        65.37 o                         
  10  -3   3       7655.60       7409.65       267.24 o                         
  11  -3   3       8057.12       7426.95       273.01 o                         
 -11  -2   3        596.95        426.81       109.59 o                         
 -10  -2   3       4217.04       4385.42       290.31 o                         
  -9  -2   3        759.32        913.23       113.43 o                         
  -8  -2   3       9667.44      12287.25       374.90 o                         
  -7  -2   3        789.36        678.67        69.21 o                         
  -6  -2   3       3851.40       3524.10       144.19 o                         
  -5  -2   3       8306.74       7740.33       236.48 o                         
  -4  -2   3      19589.26      18995.15       515.25 o                         
  -3  -2   3        974.58        678.67        42.30 o                         
  -2  -2   3       8622.42       8380.55       226.87 o                         
  -1  -2   3          2.71         34.61        17.30 o                         
   0  -2   3       1058.06       1203.54        46.14 o                         
   1  -2   3        703.89        592.16        34.61 o                         
   2  -2   3       4506.86       4675.73       130.74 o                         
   3  -2   3        228.68        257.63        21.15 o                         
   4  -2   3         14.29        -28.84        28.84 o                         
   5  -2   3       2075.08       1862.99        84.59 o                         
   6  -2   3         62.75        -46.14        46.14 o                         
   7  -2   3       1476.59       1349.66        86.52 o                         
   8  -2   3       4547.76       4310.44       176.88 o                         
   9  -2   3       1160.69       1009.36        90.36 o                         
  10  -2   3        199.51        134.58        74.98 o                         
  11  -2   3         66.50        280.70        76.90 o                         
 -11  -1   3        201.61        190.34        94.21 o                         
 -10  -1   3        697.41        747.89       101.90 o                         
  -9  -1   3       1669.14       1878.37       124.97 o                         
  -8  -1   3        674.33        720.97        92.28 o                         
  -7  -1   3       3028.28       3187.65       173.03 o                         
  -6  -1   3       2938.39       3110.74       132.66 o                         
  -5  -1   3        553.77        415.28        48.06 o                         
  -4  -1   3          3.67        161.50        28.84 o                         
  -3  -1   3       8548.35       8420.93       238.40 o                         
  -2  -1   3       2257.97       2070.63        88.44 o                         
  -1  -1   3       9360.57       9068.84       242.25 o                         
   0  -1   3        733.65        786.34        23.07 o                         
   1  -1   3       3563.37       3508.72       111.51 o                         
   2  -1   3       8038.70       7740.33       209.56 o                         
   3  -1   3        163.95        223.02        23.07 o                         
   4  -1   3      21570.39      21469.52       571.01 o                         
   5  -1   3       5061.77       4954.50       155.73 o                         
   6  -1   3      22085.25      21663.70       592.16 o                         
   7  -1   3        183.99        101.90        46.14 o                         
   8  -1   3      25276.66      26793.16       736.35 o                         
   9  -1   3       8240.38       8034.49       267.24 o                         
  10  -1   3       8424.68       7726.87       274.93 o                         
  11  -1   3          1.76        -67.29        67.29 o                         
 -11   0   3         13.22        -23.07        74.98 o                         
 -10   0   3      11335.95      12639.08       409.51 o                         
  -9   0   3         98.70        151.88        67.29 o                         
  -8   0   3      17602.16      17082.18       496.03 o                         
  -7   0   3       1428.13       1447.71        96.13 o                         
  -6   0   3      52336.68      50744.74      1340.04 o                         
  -5   0   3        702.98        447.96        55.75 o                         
  -4   0   3      10351.57      10197.40       338.38 o                         
  -3   0   3        315.92        303.77        38.45 o                         
  -2   0   3      18846.01      17812.76       672.91 o                         
  -1   0   3        419.39        353.76        23.07 o                         
   0   0   3       4252.29       4187.39       171.11 o                         
   1   0   3       3650.30       3247.25       128.81 o                         
   2   0   3        213.97        336.45        28.84 o                         
   3   0   3        714.50        749.81        34.61 o                         
   4   0   3        303.89        205.72        38.45 o                         
   5   0   3        347.20        697.90        57.68 o                         
   6   0   3         27.33        -32.68        61.52 o                         
   7   0   3       4965.98       4812.23       178.80 o                         
   8   0   3        323.81        301.85        63.45 o                         
   9   0   3         70.44        386.44        67.29 o                         
  10   0   3        130.54         61.52        74.98 o                         
  11   0   3        224.92        182.65        80.75 o                         
 -11   1   3        141.18        -71.14        71.14 o                         
 -10   1   3        103.72         78.83        73.06 o                         
  -9   1   3       2312.65       2624.33       146.12 o                         
  -8   1   3        926.65       1195.85        98.05 o                         
  -7   1   3        609.17        432.58        63.45 o                         
  -6   1   3       1177.04       1305.44        86.52 o                         
  -5   1   3       9780.64       9784.04       288.39 o                         
  -4   1   3       4082.72       4064.35       138.43 o                         
  -3   1   3       3056.29       3178.03       124.97 o                         
  -2   1   3        105.43        103.82        21.15 o                         
  -1   1   3       6731.67       6302.24       174.96 o                         
   0   1   3          0.64          9.61         9.61 o                         
   1   1   3       2487.38       2558.96        74.98 o                         
   2   1   3       6279.49       5848.51       161.50 o                         
   3   1   3       3882.43       3752.89       111.51 o                         
   4   1   3       3446.52       3164.58       121.12 o                         
   5   1   3       2341.09       2309.03        94.21 o                         
   6   1   3      26456.63      26331.74       707.51 o                         
   7   1   3      12318.03      11964.25       351.83 o                         
   8   1   3      10815.44      10839.54       388.36 o                         
   9   1   3       2952.68       2935.79       149.96 o                         
  10   1   3      12872.58      13829.16       426.81 o                         
  11   1   3      15136.22      14746.23       459.50 o                         
 -11   2   3        404.48        376.83        90.36 o                         
 -10   2   3       6293.20       5977.32       251.86 o                         
  -9   2   3       2454.96       2605.10       146.12 o                         
  -8   2   3      26835.26      28788.80       795.95 o                         
  -7   2   3      10969.80      10420.42       321.07 o                         
  -6   2   3      13007.52      12131.52       413.36 o                         
  -5   2   3       7076.43       6779.04       248.01 o                         
  -4   2   3      26237.35      24451.45       651.76 o                         
  -3   2   3       3309.22       2964.63       105.74 o                         
  -2   2   3       1892.45       1843.76        67.29 o                         
  -1   2   3        219.60        213.41        42.30 o                         
   0   2   3       2107.42       1864.91        61.52 o                         
   1   2   3       4368.61       4137.41       115.36 o                         
   2   2   3         35.29         61.52        28.84 o                         
   3   2   3       2691.12       2708.92        84.59 o                         
   4   2   3        991.06        957.45        51.91 o                         
   5   2   3      20260.11      20025.66       544.09 o                         
   6   2   3          0.87        -34.61        34.61 o                         
   7   2   3       3519.74       3560.63       149.96 o                         
   8   2   3        709.00        588.31        71.14 o                         
   9   2   3       1961.75       1803.39       134.58 o                         
  10   2   3       1302.63       1407.33       130.74 o                         
  11   2   3       1191.15       1347.73       111.51 o                         
 -11   3   3        195.97         78.83        80.75 o                         
 -10   3   3       1126.46       1155.47       115.36 o                         
  -9   3   3       2204.42       2134.07       138.43 o                         
  -8   3   3        851.22        740.20        86.52 o                         
  -7   3   3        744.23        645.99        74.98 o                         
  -6   3   3      10887.98      10008.98       357.60 o                         
  -5   3   3          1.68        -34.61        34.61 o                         
  -4   3   3       4741.48       4762.25       155.73 o                         
  -3   3   3       3794.47       3883.62       128.81 o                         
  -2   3   3      17521.30      16586.15       446.04 o                         
  -1   3   3       3529.40       3601.00       113.43 o                         
   0   3   3        348.73        388.36        23.07 o                         
   1   3   3          2.28         82.67        23.07 o                         
   2   3   3         49.97        205.72        28.84 o                         
   3   3   3        153.54        284.54        26.92 o                         
   4   3   3       9401.89       8957.33       257.63 o                         
   5   3   3       3650.17       3349.15       134.58 o                         
   6   3   3       8170.39       8203.67       251.86 o                         
   7   3   3       3444.71       3533.71       144.19 o                         
   8   3   3      24539.28      27231.51       749.81 o                         
   9   3   3      12138.80      12148.82       371.06 o                         
  10   3   3       9208.04       9228.41       313.38 o                         
  11   3   3        183.43        101.90        84.59 o                         
 -11   4   3        286.08        319.15        88.44 o                         
 -10   4   3      21137.50      20840.83       615.23 o                         
  -9   4   3        723.19        972.83        99.97 o                         
  -8   4   3      14308.76      13981.05       421.05 o                         
  -7   4   3        191.56        161.50        67.29 o                         
  -6   4   3      48847.09      45840.22      1217.00 o                         
  -5   4   3       3527.01       3747.12       146.12 o                         
  -4   4   3      17713.20      17020.65       465.27 o                         
  -3   4   3          0.62        -30.76        30.76 o                         
  -2   4   3      23309.88      22240.48       594.08 o                         
  -1   4   3       3921.09       3814.41       119.20 o                         
   0   4   3        151.87        213.41        21.15 o                         
   1   4   3         83.91        107.66        21.15 o                         
   2   4   3          2.75         30.76        21.15 o                         
   3   4   3      35361.07      33833.67       884.39 o                         
   4   4   3       5673.77       5861.96       176.88 o                         
   5   4   3       7043.98       6682.91       236.48 o                         
   6   4   3       2939.41       3097.29       132.66 o                         
   7   4   3       3206.11       3095.36       132.66 o                         
   8   4   3        396.10        499.87        63.45 o                         
   9   4   3       1898.03       2062.93       117.28 o                         
  10   4   3        365.87        221.10        78.83 o                         
  11   4   3          0.53         76.90        67.29 o                         
 -11   5   3        518.74        405.67        98.05 o                         
 -10   5   3         23.75        -73.06        74.98 o                         
  -9   5   3          1.94        -63.45        63.45 o                         
  -8   5   3         25.24        176.88        80.75 o                         
  -7   5   3         67.29        -55.75        55.75 o                         
  -6   5   3         62.55        115.36        59.60 o                         
  -5   5   3       1444.07       1486.16        98.05 o                         
  -4   5   3      11013.80      11258.66       322.99 o                         
  -3   5   3       5702.15       5817.75       182.65 o                         
  -2   5   3       3983.47       3881.70       130.74 o                         
  -1   5   3        106.93         42.30        21.15 o                         
   0   5   3       1014.75       1186.24        55.75 o                         
   1   5   3        204.10        411.43        30.76 o                         
   2   5   3        277.03        234.56        30.76 o                         
   3   5   3        286.66        363.37        34.61 o                         
   4   5   3       1617.39       1607.28        74.98 o                         
   5   5   3       9394.70       9209.19       307.61 o                         
   6   5   3      26475.58      26785.47       728.66 o                         
   7   5   3      11200.36      11137.54       332.61 o                         
   8   5   3       7316.52       8359.40       276.85 o                         
   9   5   3       2790.07       2724.30       146.12 o                         
  10   5   3      11361.19      12537.18       394.13 o                         
  11   5   3      15222.70      15294.17       471.03 o                         
 -10   6   3       8564.32       8545.90       307.61 o                         
  -9   6   3       2855.78       2549.35       174.96 o                         
  -8   6   3      34558.04      36896.35      1005.51 o                         
  -7   6   3       4439.76       4891.06       192.26 o                         
  -6   6   3       7573.03       7744.18       253.78 o                         
  -5   6   3       1377.50       1613.05       113.43 o                         
  -4   6   3      39706.40      37302.02       988.21 o                         
  -3   6   3       5356.38       6171.50       196.10 o                         
  -2   6   3       2577.06       2355.17       101.90 o                         
  -1   6   3       6045.80       6417.59       194.18 o                         
   0   6   3       3077.12       3251.09       111.51 o                         
   1   6   3      18506.92      17232.14       465.27 o                         
   2   6   3        397.08        351.83        34.61 o                         
   3   6   3       3466.77       3193.42       115.36 o                         
   4   6   3       5103.60       4916.05       167.26 o                         
   5   6   3      12182.34      11850.82       388.36 o                         
   6   6   3        183.31        132.66        46.14 o                         
   7   6   3       4551.35       4468.09       174.96 o                         
   8   6   3        992.17       1072.80        94.21 o                         
   9   6   3        381.17        294.16        65.37 o                         
  10   6   3       1317.16       1547.68       117.28 o                         
  11   6   3       1506.83       1443.86       119.20 o                         
 -10   7   3         76.55        215.33        84.59 o                         
  -9   7   3       1627.11       1689.95       142.27 o                         
  -8   7   3        703.58        874.78        98.05 o                         
  -7   7   3       2547.31       2426.30       132.66 o                         
  -6   7   3       4107.99       4591.14       184.57 o                         
  -5   7   3       2692.27       2430.15       123.05 o                         
  -4   7   3       3812.50       3764.42       159.57 o                         
  -3   7   3       2373.84       2260.96       115.36 o                         
  -2   7   3      21880.45      21421.45       576.78 o                         
  -1   7   3       1786.10       1801.46        80.75 o                         
   0   7   3       1577.37       1691.88        78.83 o                         
   1   7   3       1850.56       1909.13        82.67 o                         
   2   7   3          9.22          5.77        30.76 o                         
   3   7   3      15394.27      15224.96       419.12 o                         
   4   7   3       8488.22       9015.01       307.61 o                         
   5   7   3       8101.07       8570.89       299.92 o                         
   6   7   3       7202.22       6984.76       234.56 o                         
   7   7   3       2521.40       2689.70       136.50 o                         
   8   7   3      15542.45      18806.74       542.17 o                         
   9   7   3      12799.47      12858.25       397.98 o                         
  10   7   3       6721.04       7228.92       273.01 o                         
 -10   8   3      28911.38      28162.04       926.69 o                         
  -9   8   3        169.23        286.47        82.67 o                         
  -8   8   3      13095.17      13167.79       407.59 o                         
  -7   8   3         41.99        -53.83        65.37 o                         
  -6   8   3      56204.33      53745.89      1420.79 o                         
  -5   8   3        524.64        476.80        65.37 o                         
  -4   8   3      19884.93      18599.10       519.10 o                         
  -3   8   3         14.62        -48.06        48.06 o                         
  -2   8   3      27670.94      27506.44       736.35 o                         
  -1   8   3      11333.09      10393.50       301.85 o                         
   0   8   3        153.66        126.89        36.53 o                         
   1   8   3          4.33        284.54        40.37 o                         
   2   8   3        338.82        369.14        48.06 o                         
   3   8   3      21406.64      20544.75       559.47 o                         
   4   8   3        226.09        188.41        48.06 o                         
   5   8   3       3754.09       3583.70       157.65 o                         
   6   8   3       4312.75       4125.87       173.03 o                         
   7   8   3       2436.14       2280.19       128.81 o                         
   8   8   3        180.38        440.27        73.06 o                         
   9   8   3       6421.45       6346.46       242.25 o                         
  10   8   3       1350.52       1307.36       115.36 o                         
  -9   9   3       1339.37       1249.68       119.20 o                         
  -8   9   3         10.58        121.12        73.06 o                         
  -7   9   3         19.48        242.25        67.29 o                         
  -6   9   3        101.95        186.49        63.45 o                         
  -5   9   3        826.70        551.78        73.06 o                         
  -4   9   3       2081.96       2205.21       117.28 o                         
  -3   9   3          9.00        -26.92        42.30 o                         
  -2   9   3         88.80        249.94        53.83 o                         
  -1   9   3       1442.89       1413.10        94.21 o                         
   0   9   3       3700.54       3795.18       138.43 o                         
   1   9   3       1269.46       1315.05        74.98 o                         
   2   9   3         72.80        322.99        49.99 o                         
   3   9   3        967.12        824.79        65.37 o                         
   4   9   3       1798.31       1882.21       101.90 o                         
   5   9   3       2135.75       2201.36       132.66 o                         
   6   9   3       6917.57       7007.83       244.17 o                         
   7   9   3      10492.79      10466.56       326.84 o                         
   8   9   3       5681.61       6975.14       251.86 o                         
   9   9   3       1280.48       1201.62       101.90 o                         
  10   9   3       5254.45       5890.80       242.25 o                         
  -9  10   3       1328.88       1247.76       115.36 o                         
  -8  10   3      24069.55      23113.33       657.52 o                         
  -7  10   3       2021.04       2309.03       132.66 o                         
  -6  10   3       3929.44       3966.29       174.96 o                         
  -5  10   3       2064.51       2064.86       117.28 o                         
  -4  10   3      19195.20      18062.70       505.64 o                         
  -3  10   3          5.78         -1.92        44.22 o                         
  -2  10   3         19.06         34.61        46.14 o                         
  -1  10   3       2145.57       2755.07       121.12 o                         
   0  10   3        864.80        807.49        65.37 o                         
   1  10   3      24016.77      22171.26       601.77 o                         
   2  10   3        956.28       1026.66        73.06 o                         
   3  10   3        193.17         49.99        40.37 o                         
   4  10   3       5935.44       5800.44       196.10 o                         
   5  10   3       2427.25       2337.86       136.50 o                         
   6  10   3        300.41        403.74        65.37 o                         
   7  10   3       8818.61       8407.47       286.47 o                         
   8  10   3       4476.34       4644.97       203.79 o                         
   9  10   3        583.34         69.21        67.29 o                         
  -8  11   3        324.89        511.41        86.52 o                         
  -7  11   3       3687.52       3104.98       159.57 o                         
  -6  11   3       7090.69       7196.24       249.94 o                         
  -5  11   3        346.76        248.01        63.45 o                         
  -4  11   3       7215.35       6925.16       234.56 o                         
  -3  11   3       2008.29       1720.71       101.90 o                         
  -2  11   3      10158.31       9709.06       296.08 o                         
  -1  11   3       4903.73       4762.25       171.11 o                         
   0  11   3       4497.49       4902.59       176.88 o                         
   1  11   3         41.79        123.05        48.06 o                         
   2  11   3       1939.66       2082.16       105.74 o                         
   3  11   3       3991.22       4441.17       167.26 o                         
   4  11   3          6.68        294.16        61.52 o                         
   5  11   3       5311.43       5192.90       221.10 o                         
   6  11   3       2549.60       2578.19       138.43 o                         
   7  11   3        370.14        509.49        78.83 o                         
   8  11   3       3629.07       5842.74       234.56 o                         
   9  11   3       8565.26       9280.32       321.07 o                         
  -7  12   3        266.09        278.77        82.67 o                         
  -6  12   3      22169.59      21102.30       596.00 o                         
  -5  12   3        335.54        378.75        67.29 o                         
  -4  12   3       2056.06       1986.03       113.43 o                         
  -3  12   3        893.98        957.45        84.59 o                         
  -2  12   3       6147.91       6138.82       213.41 o                         
  -1  12   3       8296.98       7801.85       248.01 o                         
   0  12   3          5.36        -38.45        38.45 o                         
   1  12   3        162.49        217.25        49.99 o                         
   2  12   3       2199.36       2197.52       113.43 o                         
   3  12   3      11051.17      10643.44       322.99 o                         
   4  12   3         81.91         42.30        55.75 o                         
   5  12   3       7621.26       7211.62       280.70 o                         
   6  12   3       7688.12       7273.14       261.47 o                         
   7  12   3       1072.06        911.31        94.21 o                         
   8  12   3          0.13        138.43        73.06 o                         
  -7  13   3        303.44        157.65        73.06 o                         
  -6  13   3        931.52        938.22        94.21 o                         
  -5  13   3       1625.10       1365.04       101.90 o                         
  -4  13   3       3007.90       3078.06       148.04 o                         
  -3  13   3       2188.53       2132.15       117.28 o                         
  -2  13   3       1412.85       1974.50       113.43 o                         
  -1  13   3          4.42         63.45        49.99 o                         
   0  13   3       1157.38       1259.29        84.59 o                         
   1  13   3       3516.56       3387.60       148.04 o                         
   2  13   3        590.37        859.40        78.83 o                         
   3  13   3       1941.82       1884.13       111.51 o                         
   4  13   3        986.40        942.07        96.13 o                         
   5  13   3        394.33        367.21        74.98 o                         
   6  13   3       1756.08       1736.10       121.12 o                         
   7  13   3       8772.83       8963.10       311.46 o                         
   8  13   3       2278.89       2618.56       155.73 o                         
  -6  14   3       1062.41       1178.55        98.05 o                         
  -5  14   3       1794.14       1674.57       132.66 o                         
  -4  14   3       5426.64       5042.94       198.03 o                         
  -3  14   3        929.44        936.30        84.59 o                         
  -2  14   3        145.39        167.26        55.75 o                         
  -1  14   3       3010.58       3068.45       146.12 o                         
   0  14   3       1397.14       1601.51       105.74 o                         
   1  14   3       3265.42       3491.42       157.65 o                         
   2  14   3       1311.68       1401.57       101.90 o                         
   3  14   3        621.04        644.07        74.98 o                         
   4  14   3       7992.96       8094.09       315.30 o                         
   5  14   3        727.70        682.52        90.36 o                         
   6  14   3        195.45        180.72        80.75 o                         
   7  14   3       4268.03       4173.93       196.10 o                         
  -5  15   3       5334.28       5306.34       328.76 o                         
  -4  15   3       4888.59       5481.29       328.76 o                         
  -3  15   3       2273.61       1947.58       119.20 o                         
  -2  15   3       4314.80       4229.69       178.80 o                         
  -1  15   3       8184.31       7972.96       273.01 o                         
   0  15   3       5703.62       6600.24       240.32 o                         
   1  15   3       1576.72       1738.02       111.51 o                         
   2  15   3       1438.93       1632.28       111.51 o                         
   3  15   3       1342.21       1495.77       111.51 o                         
   4  15   3        651.41       1003.59       113.43 o                         
   5  15   3       6092.89       6163.81       246.09 o                         
   6  15   3        341.90        484.49        82.67 o                         
  -3  16   3        383.88        299.92       121.12 o                         
  -2  16   3       1481.32       1520.77       103.82 o                         
  -1  16   3       6214.72       6163.81       230.71 o                         
   0  16   3         46.26        -21.15        55.75 o                         
   1  16   3        364.31        678.67        80.75 o                         
   2  16   3       1022.63       1076.65        98.05 o                         
   3  16   3       2104.21       2253.27       163.42 o                         
   4  16   3         75.22         55.75        74.98 o                         
   0  17   3        441.27        572.93        76.90 o                         
   1  17   3        530.93        434.50        74.98 o                         
  -4 -16   4      28612.03      26337.51       738.27 o                         
  -3 -16   4       1924.57       1857.22       117.28 o                         
  -1 -16   4       5955.38       6527.18       349.91 o                         
   0 -16   4      41714.16      39755.23      1530.38 o                         
   1 -16   4       1361.09       1834.15       178.80 o                         
   2 -16   4       7881.08       8247.89       407.59 o                         
   3 -16   4        319.43         80.75       115.36 o                         
  -5 -15   4       4275.89       4560.37       207.64 o                         
  -4 -15   4      15694.49      15211.50       455.65 o                         
  -3 -15   4       5651.94       4989.11       271.08 o                         
  -2 -15   4         77.08         32.68        59.60 o                         
  -1 -15   4       4815.23       6217.64       251.86 o                         
   0 -15   4        319.04        313.38        99.97 o                         
   1 -15   4       3727.52       3195.34       322.99 o                         
   2 -15   4       3023.12       3462.58       236.48 o                         
   3 -15   4        872.13       1376.57       223.02 o                         
   4 -15   4      24893.99      25118.59      1001.67 o                         
  -6 -14   4       5357.07       4762.25       209.56 o                         
  -5 -14   4       1579.42       1407.33       107.66 o                         
  -4 -14   4        464.67        847.86        80.75 o                         
  -3 -14   4       5007.48       5185.21       198.03 o                         
  -2 -14   4      36520.42      34337.39       922.84 o                         
  -1 -14   4       1572.54       1878.37       126.89 o                         
   0 -14   4       6182.85       6454.12       328.76 o                         
   1 -14   4       7285.09       7203.93       357.60 o                         
   2 -14   4      20929.22      21779.05       865.16 o                         
   3 -14   4       8807.38       8703.55       415.28 o                         
   4 -14   4      14727.68      13834.93       599.85 o                         
   5 -14   4          0.60        -99.97        99.97 o                         
   6 -14   4       7244.62       8916.95       449.89 o                         
  -7 -13   4          1.51        -13.46        69.21 o                         
  -6 -13   4      35806.62      35656.28       978.60 o                         
  -5 -13   4       1041.30        465.27       142.27 o                         
  -4 -13   4        758.58        838.25        78.83 o                         
  -3 -13   4        310.24        388.36        59.60 o                         
  -2 -13   4      13660.94      13112.04       382.59 o                         
  -1 -13   4       4109.71       9710.98       567.16 o                         
   0 -13   4       3852.02       3929.77       228.79 o                         
   1 -13   4       1654.25       2941.56       199.95 o                         
   2 -13   4      11706.11      12223.80       521.02 o                         
   3 -13   4        479.00       3166.50       221.10 o                         
   4 -13   4       8953.10       9288.01       428.74 o                         
   5 -13   4       3711.26       3654.84       265.32 o                         
   6 -13   4      37838.84      36248.44      1409.26 o                         
   7 -13   4        517.06       1090.11       157.65 o                         
  -8 -12   4       3345.78       3079.98       167.26 o                         
  -7 -12   4       3516.59       3087.67       167.26 o                         
  -6 -12   4       4242.22       4137.41       184.57 o                         
  -5 -12   4       6446.08       6606.01       234.56 o                         
  -4 -12   4      53806.11      52192.45      1380.42 o                         
  -3 -12   4       2401.09       2057.17       115.36 o                         
  -2 -12   4      27903.96      28902.24       895.93 o                         
  -1 -12   4       6255.20       5669.71       186.49 o                         
   0 -12   4      71939.70      71743.22      2653.17 o                         
   1 -12   4       2472.38       2693.54       186.49 o                         
   2 -12   4      82630.05      82107.88      3031.92 o                         
   3 -12   4        116.94        130.74        86.52 o                         
   4 -12   4      23740.75      33191.53      1259.29 o                         
   5 -12   4       3928.73       3387.60       236.48 o                         
   6 -12   4      35123.91      32541.69      1265.06 o                         
   7 -12   4       1582.65       1480.39       163.42 o                         
  -9 -11   4       4627.02       5075.63       223.02 o                         
  -8 -11   4      35596.00      36598.35      1009.36 o                         
  -7 -11   4       1403.64       1192.00       111.51 o                         
  -6 -11   4       3256.69       3374.14       161.50 o                         
  -5 -11   4      11295.47      10849.15       336.45 o                         
  -4 -11   4      48299.13      46805.36      1241.99 o                         
  -3 -11   4       6020.96       6675.22       424.89 o                         
  -2 -11   4       2317.82       2205.21       107.66 o                         
  -1 -11   4       7485.04       9168.81       265.32 o                         
   0 -11   4        243.62        223.02        71.14 o                         
   1 -11   4      16187.20      18704.84       722.89 o                         
   2 -11   4       1361.12       1330.43       128.81 o                         
   3 -11   4        235.71       1313.13       128.81 o                         
   4 -11   4      73637.51      71354.86      2645.48 o                         
   5 -11   4      15726.39      15292.25       636.38 o                         
   6 -11   4        133.52        242.25        99.97 o                         
   7 -11   4        502.67        728.66       134.58 o                         
   8 -11   4      38786.30      35863.92      1120.87 o                         
  -9 -10   4       6448.95       6273.40       253.78 o                         
  -8 -10   4        448.51        322.99        74.98 o                         
  -7 -10   4       2912.72       3253.02       159.57 o                         
  -6 -10   4      11517.96      10933.75       342.22 o                         
  -5 -10   4       4384.86       4147.02       171.11 o                         
  -4 -10   4      16326.85      15640.24       447.96 o                         
  -3 -10   4      12614.03      11372.10       336.45 o                         
  -2 -10   4      38903.87      39795.61      1211.23 o                         
  -1 -10   4       3430.38       3095.36       123.05 o                         
   0 -10   4     120280.72     121022.95      4420.03 o                         
   1 -10   4        567.30        776.72        92.28 o                         
   2 -10   4      22675.04      23263.29      1253.53 o                         
   3 -10   4       8863.77       8453.61       371.06 o                         
   4 -10   4      94365.98      93579.95      3439.51 o                         
   5 -10   4       2448.09       2324.41       186.49 o                         
   6 -10   4       9144.83      12021.93       521.02 o                         
   7 -10   4       1666.61       1534.22       157.65 o                         
   8 -10   4       5778.62       6042.69       259.55 o                         
   9 -10   4          2.24        -57.68        57.68 o                         
 -10  -9   4      27855.28      29163.71       834.40 o                         
  -9  -9   4        292.55        271.08        74.98 o                         
  -8  -9   4       3931.21       4216.23       188.41 o                         
  -7  -9   4       2863.13       2874.27       149.96 o                         
  -6  -9   4      96553.04      94381.67      2462.83 o                         
  -5  -9   4       1343.19       2508.97       194.18 o                         
  -4  -9   4      16030.18      15469.13       438.35 o                         
  -3  -9   4       2101.93       2839.66       119.20 o                         
  -2  -9   4      29034.18      27837.12       745.96 o                         
  -1  -9   4      11977.18      15919.01       497.95 o                         
   0  -9   4          6.09        -30.76        42.30 o                         
   1  -9   4      15191.04      15151.90       599.85 o                         
   2  -9   4      33932.42      33170.38      1243.91 o                         
   3  -9   4       6238.24       8911.19       378.75 o                         
   4  -9   4       4037.98       3724.05       207.64 o                         
   5  -9   4      12977.08      13994.50       578.70 o                         
   6  -9   4      51161.32      48053.12      1809.15 o                         
   7  -9   4        157.78         86.52        51.91 o                         
   8  -9   4       1817.25       2053.32       115.36 o                         
   9  -9   4        217.74        440.27        69.21 o                         
 -10  -8   4       8297.92       7798.01       292.23 o                         
  -9  -8   4         44.98         88.44        63.45 o                         
  -8  -8   4      10294.08      10028.21       332.61 o                         
  -7  -8   4       6740.79       6769.43       242.25 o                         
  -6  -8   4      37327.06      37803.81      1167.01 o                         
  -5  -8   4       4550.59       4846.84       178.80 o                         
  -4  -8   4      74120.54      76342.05      1980.26 o                         
  -3  -8   4        325.65        461.42        55.75 o                         
  -2  -8   4     303364.72     311631.97     10535.77 o                         
  -1  -8   4         35.11        159.57        36.53 o                         
   0  -8   4     125736.07     132958.36      6857.86 o                         
   1  -8   4       5868.16       5765.84       257.63 o                         
   2  -8   4     479884.53     479569.84     17039.88 o                         
   3  -8   4       8726.38       8069.09       349.91 o                         
   4  -8   4      21805.31      31899.55      1699.57 o                         
   5  -8   4       1942.72       2061.01       163.42 o                         
   6  -8   4     100164.98     104502.16      3126.12 o                         
   7  -8   4        692.24        688.29        71.14 o                         
   8  -8   4      23734.64      22561.55       626.76 o                         
   9  -8   4        874.38        794.03        86.52 o                         
  10  -8   4        283.68        728.66       142.27 o                         
 -10  -7   4       3667.89       3495.26       182.65 o                         
  -9  -7   4      14657.39      14826.98       451.81 o                         
  -8  -7   4     102388.49     101681.73      2657.01 o                         
  -7  -7   4        136.14        240.32        63.45 o                         
  -6  -7   4      13924.58      13365.82       455.65 o                         
  -5  -7   4      25122.81      25503.10       801.72 o                         
  -4  -7   4     155480.05     149446.47      7728.80 o                         
  -3  -7   4       5196.54       9355.30      1943.73 o                         
  -2  -7   4       5209.08       5412.08       194.18 o                         
  -1  -7   4      12615.14      13654.21       371.06 o                         
   0  -7   4        119.83        101.90        42.30 o                         
   1  -7   4      18603.21      20950.42       786.34 o                         
   2  -7   4        247.49        234.56        57.68 o                         
   3  -7   4      13990.03      14859.67       586.39 o                         
   4  -7   4      82782.42      79643.12      2926.18 o                         
   5  -7   4       8450.88       9047.69       311.46 o                         
   6  -7   4       6487.64       6690.60       217.25 o                         
   7  -7   4       1976.03       2339.79       165.34 o                         
   8  -7   4      28161.84      26520.15       728.66 o                         
   9  -7   4          5.62         23.07        61.52 o                         
  10  -7   4      16187.19      14721.24       442.19 o                         
 -11  -6   4        153.91          0.00        80.75 o                         
 -10  -6   4       1695.76       2730.07       161.50 o                         
  -9  -6   4       9721.94       9489.88       363.37 o                         
  -8  -6   4       3380.72       3258.78       184.57 o                         
  -7  -6   4        233.99        182.65        59.60 o                         
  -6  -6   4       8999.45       9105.37       284.54 o                         
  -5  -6   4       5185.52       4748.79       173.03 o                         
  -4  -6   4     109900.89     122991.67      3151.12 o                         
  -3  -6   4       4292.26       3787.49       136.50 o                         
  -2  -6   4       8623.02       7799.93       315.30 o                         
  -1  -6   4       4767.84       4468.09       142.27 o                         
   0  -6   4     400906.62     468220.88     30019.26 o                         
   1  -6   4       2168.51       2276.34       115.36 o                         
   2  -6   4       3944.46      16930.29      3924.00 o                         
   3  -6   4       7614.81       7188.55       307.61 o                         
   4  -6   4     313423.06     321635.19     14909.66 o                         
   5  -6   4       7250.40       6659.84       205.72 o                         
   6  -6   4       7448.67       7963.35       284.54 o                         
   7  -6   4        329.93        386.44        57.68 o                         
   8  -6   4      15113.80      15751.75       644.07 o                         
   9  -6   4       2966.56       2980.01       146.12 o                         
  10  -6   4       8735.17       7788.40       273.01 o                         
 -11  -5   4       5000.28       5660.09       242.25 o                         
 -10  -5   4      59957.98      57791.02      1782.24 o                         
  -9  -5   4       5743.05       6042.69       265.32 o                         
  -8  -5   4      33333.85      32618.60       894.00 o                         
  -7  -5   4       3168.73       3156.89       142.27 o                         
  -6  -5   4     168490.47     161562.61      5915.80 o                         
  -5  -5   4      40581.54      41227.94      1092.03 o                         
  -4  -5   4      12804.96      11472.07       328.76 o                         
  -3  -5   4        401.22        430.66        38.45 o                         
  -2  -5   4      61952.75      57416.11      1486.16 o                         
  -1  -5   4      12515.26      16455.41       434.50 o                         
   0  -5   4       1945.32       2064.86        99.97 o                         
   1  -5   4      40596.56      43348.55      1588.06 o                         
   2  -5   4      24869.30      24722.53       922.84 o                         
   3  -5   4       2840.32       3320.31       163.42 o                         
   4  -5   4      11863.72      12210.34       336.45 o                         
   5  -5   4      20894.39      26033.74      1376.57 o                         
   6  -5   4      41819.11      39851.36      1053.58 o                         
   7  -5   4       4873.77       4360.43       163.42 o                         
   8  -5   4      45857.41      43658.09      1343.89 o                         
   9  -5   4       1918.98       1605.36       149.96 o                         
  10  -5   4       2803.03       2360.94       140.35 o                         
  11  -5   4       9379.14       8766.99       303.77 o                         
 -11  -4   4       6513.93       6211.88       374.90 o                         
 -10  -4   4       4515.15       3927.84       217.25 o                         
  -9  -4   4        470.78        313.38        74.98 o                         
  -8  -4   4      11525.06      11101.01       353.76 o                         
  -7  -4   4      11748.14      11912.34       361.45 o                         
  -6  -4   4      92470.53      95010.36      4916.05 o                         
  -5  -4   4        284.96        478.72        53.83 o                         
  -4  -4   4      52845.22      51273.45      1340.04 o                         
  -3  -4   4       1357.20       1147.78        86.52 o                         
  -2  -4   4     748413.69     851457.62     23601.67 o                         
  -1  -4   4       1834.42       1793.77        61.52 o                         
   1  -4   4      33240.44      32153.33      1180.47 o                         
   2  -4   4    1094852.12    1267832.12     47699.36 o                         
   3  -4   4      25954.70      25335.84       663.29 o                         
   5  -4   4         89.24        126.89        36.53 o                         
   7  -4   4        273.69        184.57        55.75 o                         
   8  -4   4      29783.88      27125.77       740.20 o                         
   9  -4   4      12827.33      12598.71       382.59 o                         
  10  -4   4       3067.77       2633.94       198.03 o                         
  11  -4   4       2358.34       2301.34       146.12 o                         
 -11  -3   4        117.34         17.30       111.51 o                         
 -10  -3   4      10883.93      10264.69       415.28 o                         
  -9  -3   4      22689.77      23788.16       676.75 o                         
  -8  -3   4     165825.45     158838.30      4114.33 o                         
  -7  -3   4       2395.10       2753.14       132.66 o                         
  -6  -3   4      32025.20      30565.27       826.71 o                         
  -5  -3   4      32924.76      35002.60       930.53 o                         
  -4  -3   4     108522.03     103087.14      3775.96 o                         
  -3  -3   4       4641.08       7805.70       251.86 o                         
  -2  -3   4      36062.14      34743.05       905.54 o                         
   0  -3   4        885.22        372.98        24.99 o                         
   1  -3   4       8558.79      10972.20       407.59 o                         
   2  -3   4      12775.17      13283.15       349.91 o                         
   3  -3   4      20462.20      33170.38      1222.76 o                         
   4  -3   4      12111.67      10924.13       303.77 o                         
   6  -3   4      88205.17      86749.01      2247.50 o                         
   7  -3   4        227.00        322.99       101.90 o                         
   8  -3   4       5703.33       5008.34       194.18 o                         
   9  -3   4       3878.03       4268.14       201.87 o                         
  10  -3   4      48012.42      44805.87      1209.31 o                         
  11  -3   4        903.60       1193.93       105.74 o                         
 -11  -2   4        200.57        144.19       103.82 o                         
 -10  -2   4        591.39        538.32       115.36 o                         
  -9  -2   4      12985.46      13154.33       478.72 o                         
  -8  -2   4      11003.90      11122.16       346.07 o                         
  -7  -2   4        705.53        565.24        63.45 o                         
  -6  -2   4      12058.29      12144.98       486.41 o                         
  -5  -2   4      21926.03      20727.40       565.24 o                         
  -4  -2   4     312739.62     468851.44     18558.72 o                         
  -3  -2   4       1793.88       2074.47        96.13 o                         
  -2  -2   4       2872.96       3410.67       105.74 o                         
  -1  -2   4      22553.83      21006.18       551.78 o                         
   0  -2   4    1430992.50    1850894.88     55879.96 o                         
   1  -2   4      68759.67      65308.33      2480.14 o                         
   2  -2   4        174.53       1630.35       369.14 o                         
   3  -2   4      11829.15      11512.45       313.38 o                         
   5  -2   4       6682.08       5863.89       184.57 o                         
   6  -2   4       6707.07       6119.59       199.95 o                         
   7  -2   4       2669.10       2557.04       123.05 o                         
   8  -2   4      22820.01      23747.78      1315.05 o                         
   9  -2   4       9950.13      10157.02       321.07 o                         
  10  -2   4       2852.41       2343.63       140.35 o                         
  11  -2   4       9919.59       8886.19       309.54 o                         
 -11  -1   4       6746.96       7325.05       292.23 o                         
 -10  -1   4      87107.91      82575.07      2184.06 o                         
  -9  -1   4       7169.22       8147.92       284.54 o                         
  -8  -1   4      23950.43      22767.26       747.89 o                         
  -7  -1   4       3068.16       3030.00       173.03 o                         
  -5  -1   4      37049.02      38826.62      1024.74 o                         
  -4  -1   4       1697.89       1455.40        99.97 o                         
  -3  -1   4       5377.47       5058.32      2347.48 o                         
  -2  -1   4      48634.15      45897.89      1688.03 o                         
  -1  -1   4      54309.81      52805.75      1930.28 o                         
   0  -1   4       6673.84       7194.32       286.47 o                         
   1  -1   4     171298.77     211465.25      6231.10 o                         
   2  -1   4      21344.38      20898.51       630.61 o                         
   3  -1   4      29596.61      27800.60       722.89 o                         
   5  -1   4      69873.92      68915.10      2518.59 o                         
   6  -1   4        855.86        853.63        74.98 o                         
   7  -1   4      27032.18      27143.07       736.35 o                         
   8  -1   4     124605.45     121403.62      3151.12 o                         
   9  -1   4       1583.02       1376.57       182.65 o                         
  10  -1   4        631.51        565.24        94.21 o                         
  11  -1   4       9617.35       9528.34       328.76 o                         
 -11   0   4       3541.50       3543.33       198.03 o                         
 -10   0   4       3886.24       4114.33       244.17 o                         
  -9   0   4        521.57        507.56        82.67 o                         
  -8   0   4      26935.50      25949.14       724.81 o                         
  -7   0   4      13580.01      13540.77       399.90 o                         
  -5   0   4        451.56        330.68        65.37 o                         
  -4   0   4      90657.84      93924.09      3447.20 o                         
  -3   0   4      59632.37      55808.83      2059.09 o                         
  -2   0   4    1541521.25    1446269.25     38345.98 o                         
  -1   0   4      59067.70      59471.35      2482.06 o                         
   0   0   4      51061.55      58504.29      2522.43 o                         
   1   0   4      35661.75      35521.70      1561.14 o                         
   2   0   4    1593462.00    1652772.38     49571.96 o                         
   3   0   4      25066.94      24499.51       740.20 o                         
   4   0   4      11582.66       9541.79       378.75 o                         
   5   0   4         33.25        209.56        38.45 o                         
   7   0   4          2.33        -23.07        53.83 o                         
   8   0   4      18982.90      16776.49       482.57 o                         
   9   0   4      23707.80      23978.49       672.91 o                         
  10   0   4       9146.02       9238.03       317.23 o                         
  11   0   4       5625.88       5621.64       234.56 o                         
 -11   1   4          8.09        126.89        84.59 o                         
 -10   1   4      11871.75      11645.10       386.44 o                         
  -9   1   4      13559.56      14148.31       434.50 o                         
  -8   1   4     104300.71      98046.12      2564.73 o                         
  -7   1   4       6781.58       7178.94       242.25 o                         
  -6   1   4      15990.76      15065.38       434.50 o                         
  -5   1   4      21943.26      23457.47       636.38 o                         
  -4   1   4      69295.32      66384.98      1993.72 o                         
  -3   1   4        178.30       1005.51       415.28 o                         
  -2   1   4       1361.20       1295.82        59.60 o                         
  -1   1   4       5712.38       6311.85       344.14 o                         
   0   1   4        784.30        811.33        44.22 o                         
   1   1   4       7814.84      10458.87       386.44 o                         
   2   1   4      72532.11      70549.30      3054.99 o                         
   3   1   4      16686.83      16099.74       426.81 o                         
   4   1   4       2609.14       2624.33        96.13 o                         
   5   1   4       2711.45       2912.72       223.02 o                         
   6   1   4     285729.62     284194.75     10783.79 o                         
   8   1   4          6.05         57.68        63.45 o                         
   9   1   4       7191.23       7157.79       248.01 o                         
  10   1   4      86216.57      85226.32      2243.66 o                         
  11   1   4        588.54        863.24        96.13 o                         
 -11   2   4        437.10        153.81        84.59 o                         
 -10   2   4       4793.10       5454.38       236.48 o                         
  -9   2   4       4398.82       4508.46       198.03 o                         
  -7   2   4       1163.35       1257.37        92.28 o                         
  -6   2   4        703.90        828.63       142.27 o                         
  -5   2   4      23471.06      22246.24       607.54 o                         
  -4   2   4     365101.62     388043.22     11698.94 o                         
  -3   2   4      34356.62      32866.61       999.74 o                         
  -2   2   4      11817.54      11470.15       357.60 o                         
  -1   2   4      50149.24      48499.16      1780.31 o                         
   0   2   4    1322109.12    1412925.75     43333.17 o                         
   1   2   4      68219.76      67757.70      3222.25 o                         
   2   2   4       9389.21       9484.12       257.63 o                         
   3   2   4       4231.81       3866.32       115.36 o                         
   4   2   4     401259.94     397802.31     11116.39 o                         
   5   2   4      11088.20      10933.75       353.76 o                         
   6   2   4         32.29        211.48        44.22 o                         
   7   2   4      12346.78      12798.66       372.98 o                         
   8   2   4      16369.33      15192.27       501.79 o                         
   9   2   4       5898.37       5827.36       255.70 o                         
  10   2   4        460.66        615.23       105.74 o                         
  11   2   4      12012.66      11541.28       380.67 o                         
 -11   3   4       4927.70       5310.18       236.48 o                         
 -10   3   4      52212.16      48577.98      1315.05 o                         
  -9   3   4       5602.15       5185.21       211.48 o                         
  -8   3   4       6132.58       5565.89       219.17 o                         
  -7   3   4         70.68        196.10        57.68 o                         
  -6   3   4      91925.34      88062.13      2647.40 o                         
  -5   3   4      44353.84      43865.72      1157.40 o                         
  -4   3   4       5699.32       5750.46       186.49 o                         
  -3   3   4      47222.12      49220.13      1280.44 o                         
  -2   3   4        208.49        224.94        28.84 o                         
  -1   3   4      30744.87      30974.79       811.33 o                         
   0   3   4       1829.98       1895.67        65.37 o                         
   1   3   4      99742.70      99857.20      4535.38 o                         
   2   3   4         40.43         61.52        17.30 o                         
   3   3   4      40560.13      36980.95       965.14 o                         
   4   3   4     247059.56     230562.28      7032.82 o                         
   5   3   4      44584.41      37246.26       976.67 o                         
   6   3   4      15394.22      14717.40       417.20 o                         
   7   3   4      59707.29      58996.47      1549.60 o                         
   8   3   4     151278.03     148919.67      3856.71 o                         
   9   3   4       1720.95       1859.14       128.81 o                         
  10   3   4       3517.93       3456.81       169.19 o                         
  11   3   4      12134.01      11739.31       449.89 o                         
 -11   4   4        624.12        542.17        99.97 o                         
  -9   4   4         51.27        -17.30        65.37 o                         
  -8   4   4      21613.29      21417.61       609.46 o                         
  -7   4   4       3893.90       3866.32       194.18 o                         
  -6   4   4     134948.94     159520.81      5779.29 o                         
  -5   4   4       9560.51       9407.21       288.39 o                         
  -4   4   4      17589.52      19187.41       521.02 o                         
  -3   4   4      27626.12      25458.88       676.75 o                         
  -2   4   4     961961.19     925417.56     25480.03 o                         
  -1   4   4      86940.85      90178.90      3587.55 o                         
   0   4   4      34409.87      36213.83       940.14 o                         
   1   4   4      44466.40      44352.14      1630.35 o                         
   2   4   4     850298.06     886192.94     24207.28 o                         
   3   4   4      18846.56      18752.90       499.87 o                         
   4   4   4      37395.66      35125.65       924.76 o                         
   5   4   4       1798.46       1836.07        86.52 o                         
   6   4   4     173602.78     185837.17      9609.08 o                         
   7   4   4       1135.11       1376.57        84.59 o                         
   8   4   4       3515.97       3404.90       153.81 o                         
   9   4   4      15307.95      14752.00       438.35 o                         
  10   4   4       7940.09       7209.70       267.24 o                         
  11   4   4       3086.36       3303.00       176.88 o                         
 -10   5   4        739.48        853.63       107.66 o                         
  -9   5   4       6280.72       6900.16       259.55 o                         
  -8   5   4      35927.20      33133.85      1047.81 o                         
  -7   5   4       1273.91       1539.99       101.90 o                         
  -6   5   4       2382.01       2514.74       134.58 o                         
  -5   5   4       1952.31       1989.88       109.59 o                         
  -4   5   4      11320.16      11506.68       334.53 o                         
  -3   5   4        151.24        384.52        49.99 o                         
  -2   5   4      15008.92      14432.85       397.98 o                         
  -1   5   4      35484.40      39457.23      1188.16 o                         
   0   5   4       3560.82       3328.00       107.66 o                         
   1   5   4      35539.00      36498.38       951.68 o                         
   2   5   4      77952.80      76228.61      3276.09 o                         
   3   5   4      12241.54      12106.52       388.36 o                         
   4   5   4       2488.38       2351.32        96.13 o                         
   5   5   4      18499.11      17764.70       490.26 o                         
   7   5   4          4.45        113.43        49.99 o                         
   8   5   4       7586.67       7782.63       255.70 o                         
   9   5   4      16494.67      15407.60       457.58 o                         
  10   5   4      71882.19      71727.84      1901.44 o                         
  11   5   4         19.57        194.18        69.21 o                         
 -10   6   4       8872.63       8524.75       307.61 o                         
  -9   6   4       3597.49       3506.80       213.41 o                         
  -8   6   4       4407.96      14486.69       628.69 o                         
  -7   6   4       3520.41       3149.20       155.73 o                         
  -6   6   4       4920.38       5429.38       201.87 o                         
  -5   6   4      46313.62      42516.07      1128.56 o                         
  -4   6   4     371989.69     365871.97     11604.73 o                         
  -3   6   4      14773.70      14759.69       415.28 o                         
  -2   6   4       2891.34       3360.68       171.11 o                         
  -1   6   4      43611.58      42987.10      1122.79 o                         
   0   6   4     591374.75     650941.50     21434.91 o                         
   1   6   4      17752.03      17503.22       471.03 o                         
   2   6   4         15.24        174.96        30.76 o                         
   3   6   4        752.61        788.26        51.91 o                         
   4   6   4     133841.81     136607.42      6363.76 o                         
   5   6   4         32.54         49.99        40.37 o                         
   6   6   4        480.17        755.58        73.06 o                         
   7   6   4       7691.92       7442.33       246.09 o                         
   8   6   4       6772.36       6179.19       226.87 o                         
   9   6   4       4594.70       4714.18       196.10 o                         
  10   6   4       4764.91       5765.84       230.71 o                         
  11   6   4       4649.15       4608.44       211.48 o                         
 -10   7   4      19950.18      18066.54       544.09 o                         
  -9   7   4       3461.99       3116.51       198.03 o                         
  -8   7   4       3145.17       2947.32       161.50 o                         
  -7   7   4        983.85       1018.97       134.58 o                         
  -6   7   4       8564.86       8261.35       273.01 o                         
  -5   7   4       6561.35       6575.24       224.94 o                         
  -4   7   4      22932.33      21890.56       601.77 o                         
  -3   7   4      34416.86      37107.83       986.29 o                         
  -2   7   4      14850.04      13779.17       384.52 o                         
  -1   7   4      37655.09      38995.81      1443.86 o                         
   0   7   4       1680.00       1776.47        82.67 o                         
   1   7   4      65660.01      68332.55      2043.71 o                         
   2   7   4        819.09        799.80        55.75 o                         
   3   7   4     101752.07      96163.91      4977.58 o                         
   5   7   4      24079.64      21440.68       584.47 o                         
   6   7   4       7676.41       7276.99       263.39 o                         
   7   7   4      76122.62      75794.11      1987.95 o                         
   8   7   4     130715.22     128392.22      3337.61 o                         
   9   7   4       1769.69       1749.55       142.27 o                         
  10   7   4       1479.46       1663.04       117.28 o                         
  -9   8   4          0.69        -71.14        71.14 o                         
  -8   8   4      18802.53      17128.32       507.56 o                         
  -7   8   4        224.35        255.70        84.59 o                         
  -6   8   4      91200.40      94020.23      2453.22 o                         
  -5   8   4        297.92        409.51        65.37 o                         
  -4   8   4      14217.52      14578.97       419.12 o                         
  -3   8   4      34807.73      32322.52       865.16 o                         
  -2   8   4     503906.84     495619.59     15248.03 o                         
  -1   8   4      12226.11      12704.45       359.52 o                         
   0   8   4      12260.91      17480.15       549.86 o                         
   1   8   4      14722.14      14584.74       403.74 o                         
   2   8   4     327945.16     327174.16     12089.22 o                         
   3   8   4        150.36         92.28        44.22 o                         
   4   8   4      34309.64      33081.94       884.39 o                         
   5   8   4       4019.84       3908.62       146.12 o                         
   6   8   4      37562.26      34368.15      1067.04 o                         
   7   8   4       2200.41       2272.50       128.81 o                         
   8   8   4         28.50        194.18        63.45 o                         
   9   8   4       6222.70       6361.84       240.32 o                         
  10   8   4       6030.52       5581.27       230.71 o                         
  -9   9   4       1069.19       1466.93       121.12 o                         
  -8   9   4        596.62        592.16        90.36 o                         
  -7   9   4        162.52         28.84        63.45 o                         
  -6   9   4      13792.76      12867.87       390.28 o                         
  -5   9   4       1910.00       1630.35       126.89 o                         
  -4   9   4       6737.51       6300.31       211.48 o                         
  -3   9   4        304.55        709.43        76.90 o                         
  -2   9   4      10525.10      11187.53       328.76 o                         
  -1   9   4      20610.05      21990.54       594.08 o                         
   0   9   4      11118.57      10435.80       301.85 o                         
   1   9   4      16873.62      17906.97       569.09 o                         
   2   9   4      84611.48      80179.53      2084.08 o                         
   3   9   4        522.26        223.02       101.90 o                         
   4   9   4       1064.30        934.38        67.29 o                         
   5   9   4      39879.83      37553.88      1005.51 o                         
   6   9   4     122958.20     119961.69      3589.47 o                         
   7   9   4       2042.22       1886.06       117.28 o                         
   8   9   4       3915.77       4329.66       186.49 o                         
   9   9   4      10265.06       9637.92       324.92 o                         
  10   9   4      40538.56      41214.48      1132.40 o                         
  -9  10   4        124.17        138.43        84.59 o                         
  -7  10   4       1549.00       1397.72       113.43 o                         
  -6  10   4        568.46        632.53        80.75 o                         
  -5  10   4       8835.13       8444.00       278.77 o                         
  -4  10   4      79061.80      79422.03      2074.47 o                         
  -3  10   4       1611.67       1745.71        96.13 o                         
  -2  10   4       7416.38       7817.23       248.01 o                         
  -1  10   4       8496.18       8240.20       251.86 o                         
   0  10   4      82315.72      87952.55      2272.50 o                         
   1  10   4         48.06        257.63        48.06 o                         
   3  10   4       3231.07       3089.60       128.81 o                         
   4  10   4       5311.42       4204.70       190.34 o                         
   5  10   4       2575.02       2314.79       121.12 o                         
   6  10   4        148.20        363.37        65.37 o                         
   7  10   4       4895.27       4281.60       184.57 o                         
   8  10   4         21.55         30.76        65.37 o                         
   9  10   4        419.98        446.04        78.83 o                         
  -8  11   4      11326.35      10049.36       338.38 o                         
  -7  11   4       3898.31       4308.52       203.79 o                         
  -6  11   4        555.40        499.87        78.83 o                         
  -5  11   4        647.42        844.02        82.67 o                         
  -4  11   4      29502.44      28123.59       765.19 o                         
  -3  11   4      23278.70      23347.88       744.04 o                         
  -2  11   4      10069.93       9512.96       292.23 o                         
  -1  11   4      11067.82      14192.53       572.93 o                         
   0  11   4       1926.52       1941.81       103.82 o                         
   1  11   4      19476.61      21002.33       665.21 o                         
   2  11   4          4.69        157.65        63.45 o                         
   3  11   4      75667.64      70343.58      2126.38 o                         
   4  11   4      61638.91      59719.37      1570.75 o                         
   5  11   4       3819.05       3033.84       155.73 o                         
   6  11   4       2859.94       3049.22       163.42 o                         
   7  11   4      51445.66      52377.01      1391.95 o                         
   8  11   4      49221.18      50237.17      1355.42 o                         
   9  11   4       2128.03       2372.47       144.19 o                         
  -7  12   4        619.52        747.89        96.13 o                         
  -6  12   4      25957.28      23561.29       665.21 o                         
  -5  12   4       1176.87       1015.13        88.44 o                         
  -4  12   4       2272.95       4502.70       201.87 o                         
  -3  12   4      10367.68       9674.45       301.85 o                         
  -2  12   4      56215.84      58758.07      1539.99 o                         
  -1  12   4        228.71         48.06        67.29 o                         
   0  12   4       6243.63       7567.30       276.85 o                         
   1  12   4       2595.61       2553.19       126.89 o                         
   2  12   4      18109.85      20121.79       553.70 o                         
   3  12   4       1035.52       1132.40        86.52 o                         
   4  12   4      13453.80      12689.07       378.75 o                         
   5  12   4       2541.73       2076.39       136.50 o                         
   6  12   4        830.04        426.81        82.67 o                         
   7  12   4       1920.05       1826.46       121.12 o                         
   8  12   4         26.15        290.31        76.90 o                         
  -7  13   4       1385.37       1413.10       115.36 o                         
  -6  13   4      16094.69      15661.39       467.19 o                         
  -5  13   4       3632.91       4160.48       190.34 o                         
  -4  13   4      14887.15      13488.86       399.90 o                         
  -3  13   4        735.78       1101.64        86.52 o                         
  -2  13   4       2728.12       2960.78       144.19 o                         
  -1  13   4       8854.09       9916.70       353.76 o                         
   0  13   4       4292.43       3877.86       157.65 o                         
   1  13   4      12168.72      12000.78       413.36 o                         
   2  13   4      21487.30      20885.05       586.39 o                         
   3  13   4        363.67        342.22        59.60 o                         
   4  13   4        150.78        217.25        61.52 o                         
   5  13   4      32320.01      31140.13       984.36 o                         
   6  13   4      35321.89      35025.67       963.22 o                         
   7  13   4        114.24         86.52        69.21 o                         
  -6  14   4        940.50        738.27        94.21 o                         
  -5  14   4       6938.99       6634.84       242.25 o                         
  -4  14   4      19457.41      17460.93       505.64 o                         
  -3  14   4       3508.06       3083.83       149.96 o                         
  -2  14   4       2138.10       2235.97       142.27 o                         
  -1  14   4      10420.75      10101.27       365.29 o                         
   0  14   4       1378.80       1599.59        99.97 o                         
   1  14   4       6450.87       6625.23       232.63 o                         
   2  14   4       5174.32       5496.67       207.64 o                         
   3  14   4        666.10        863.24        82.67 o                         
   4  14   4       2986.39       3451.04       163.42 o                         
   5  14   4       4377.49       4396.95       221.10 o                         
   6  14   4         86.12        465.27        78.83 o                         
   7  14   4       1001.31        801.72        98.05 o                         
  -4  15   4      12627.46      12400.68       380.67 o                         
  -3  15   4      15732.87      16136.26       469.11 o                         
  -2  15   4       7589.15       7436.56       261.47 o                         
  -1  15   4       7636.85       9684.07       361.45 o                         
   0  15   4        708.28        601.77        86.52 o                         
   1  15   4      22337.43      22728.81       636.38 o                         
   2  15   4        401.76        409.51        74.98 o                         
   3  15   4      41564.77      39195.76      1226.61 o                         
   4  15   4      21047.04      20569.75       684.44 o                         
   5  15   4       1684.27       1265.06       149.96 o                         
  -3  16   4       3056.65       3053.07       155.73 o                         
  -2  16   4       2349.55       2599.34       138.43 o                         
  -1  16   4       2257.41       2135.99       130.74 o                         
   0  16   4      10073.31      11616.26       363.37 o                         
   1  16   4       1301.28       1426.56       107.66 o                         
   2  16   4        810.34        901.69        88.44 o                         
   3  16   4       5815.73       6111.90       234.56 o                         
   4  16   4       4436.78       4248.92       221.10 o                         
  -3 -16   5         75.49          3.85        63.45 o                         
  -2 -16   5       4492.79       4002.82       176.88 o                         
  -1 -16   5       2753.09       2739.69       213.41 o                         
   0 -16   5        814.09        792.11       128.81 o                         
   1 -16   5       6888.72       6365.68       336.45 o                         
   2 -16   5       1946.10       1832.22       178.80 o                         
   3 -16   5        246.74        -61.52        99.97 o                         
  -5 -15   5      11034.29      11118.32       357.60 o                         
  -4 -15   5       2547.82       2768.52       153.81 o                         
  -3 -15   5       1440.24       1555.37       107.66 o                         
  -2 -15   5          9.59        -51.91        51.91 o                         
  -1 -15   5       5866.31       5281.34       299.92 o                         
   0 -15   5       4241.98       5442.84       299.92 o                         
   1 -15   5       4889.41       4937.20       286.47 o                         
   2 -15   5        397.49        378.75       105.74 o                         
   3 -15   5        448.47         71.14       105.74 o                         
   4 -15   5       6329.21       6982.83       371.06 o                         
  -6 -14   5       6974.66       7671.12       278.77 o                         
  -5 -14   5       1733.78       1872.60       121.12 o                         
  -4 -14   5       6173.76       5986.93       224.94 o                         
  -3 -14   5       1473.10       1588.06       103.82 o                         
  -2 -14   5       7626.65       7598.06       248.01 o                         
  -1 -14   5        492.48        561.40       105.74 o                         
   0 -14   5       8868.87       8701.62       399.90 o                         
   1 -14   5        871.64        915.15       128.81 o                         
   2 -14   5        134.09        180.72        92.28 o                         
   3 -14   5       3928.22       4289.29       271.08 o                         
   4 -14   5        219.27        282.62       115.36 o                         
   5 -14   5       1063.63       1109.33       157.65 o                         
   6 -14   5       2081.76       2072.55       199.95 o                         
  -7 -13   5       8676.40       9091.91       315.30 o                         
  -6 -13   5      14662.52      14419.40       442.19 o                         
  -5 -13   5        235.40         53.83        61.52 o                         
  -4 -13   5       2858.04       2801.21       140.35 o                         
  -3 -13   5       6172.31       5727.38       201.87 o                         
  -2 -13   5       1417.47       1142.02        88.44 o                         
  -1 -13   5       2026.68       1984.11       126.89 o                         
   0 -13   5       1661.04       1376.57       201.87 o                         
   1 -13   5         98.34         71.14        71.14 o                         
   2 -13   5       6566.58       6563.71       321.07 o                         
   3 -13   5       2148.13       2220.59       186.49 o                         
   4 -13   5         78.04         76.90        92.28 o                         
   5 -13   5        740.41        890.16       142.27 o                         
   6 -13   5       1412.99       1382.34       163.42 o                         
  -8 -12   5       2330.05       2380.16       148.04 o                         
  -7 -12   5       3344.15       4091.26       194.18 o                         
  -6 -12   5       2177.50       2230.20       136.50 o                         
  -5 -12   5       2581.88       2797.36       142.27 o                         
  -4 -12   5       8100.36       8184.45       267.24 o                         
  -3 -12   5         70.03         65.37        49.99 o                         
  -2 -12   5       9049.83       8457.46       259.55 o                         
  -1 -12   5       1000.59        922.84        82.67 o                         
   0 -12   5         21.30        -71.14        71.14 o                         
   1 -12   5      12733.10      11518.21       486.41 o                         
   2 -12   5       1093.63       1295.82       134.58 o                         
   3 -12   5        188.55        207.64        92.28 o                         
   4 -12   5       3326.18       3806.72       242.25 o                         
   5 -12   5       6397.48       6088.83       321.07 o                         
   6 -12   5      11184.79      11600.88       521.02 o                         
   7 -12   5         33.75        -86.52       105.74 o                         
  -9 -11   5       5239.26       6215.72       249.94 o                         
  -8 -11   5      16021.13      17434.01       524.87 o                         
  -7 -11   5        819.04        644.07        82.67 o                         
  -6 -11   5       1728.15       1728.40       109.59 o                         
  -5 -11   5      13987.94      14238.67       419.12 o                         
  -4 -11   5       5149.55       5054.48       194.18 o                         
  -3 -11   5       3404.07       3187.65       140.35 o                         
  -2 -11   5       1546.70       1470.78        88.44 o                         
  -1 -11   5       3243.20       3114.59       124.97 o                         
   0 -11   5       7297.17       7819.16       344.14 o                         
   1 -11   5      10809.87      11225.98       471.03 o                         
   2 -11   5          7.14        -57.68        57.68 o                         
   3 -11   5         34.28        -71.14        71.14 o                         
   4 -11   5       7804.17       7432.72       357.60 o                         
   5 -11   5       1736.05       1705.33       155.73 o                         
   6 -11   5       3658.02       3591.39       236.48 o                         
   7 -11   5        343.77        507.56       121.12 o                         
   8 -11   5        255.88        457.58       121.12 o                         
  -9 -10   5       5365.04       6342.61       253.78 o                         
  -8 -10   5       1853.79       1861.06       128.81 o                         
  -7 -10   5        472.07        482.57        73.06 o                         
  -6 -10   5      11331.94      11718.16       363.37 o                         
  -5 -10   5       3180.34       2895.41       142.27 o                         
  -4 -10   5      12119.27      12048.85       355.68 o                         
  -3 -10   5        311.92        278.77        48.06 o                         
  -2 -10   5       9515.99       8655.48       259.55 o                         
  -1 -10   5       3499.40       2999.23       119.20 o                         
   0 -10   5      19525.44      18850.96       730.58 o                         
   1 -10   5        744.65        865.16        92.28 o                         
   2 -10   5        124.01         40.37        57.68 o                         
   3 -10   5       8958.60       8399.78       371.06 o                         
   4 -10   5        411.24        357.60        86.52 o                         
   5 -10   5       1981.77       1924.51       163.42 o                         
   6 -10   5       1971.63       1872.60       157.65 o                         
   7 -10   5        214.54        119.20        92.28 o                         
   8 -10   5      18694.89      18654.85       526.79 o                         
   9 -10   5       1032.23       1199.69        94.21 o                         
  -9  -9   5        649.17        678.67        88.44 o                         
  -8  -9   5       4516.97       5192.90       211.48 o                         
  -7  -9   5      20650.43      21788.67       619.07 o                         
  -6  -9   5      19022.89      18626.01       538.32 o                         
  -5  -9   5       6805.92       6550.25       223.02 o                         
  -4  -9   5       3004.87       3037.69       132.66 o                         
  -3  -9   5      22859.47      22709.59       619.07 o                         
  -2  -9   5       1282.81       1097.80        73.06 o                         
  -1  -9   5      28435.32      27346.87       724.81 o                         
   0  -9   5       4703.11       4531.54       215.33 o                         
   1  -9   5        803.48       1274.67        99.97 o                         
   2  -9   5      11294.13      11095.24       457.58 o                         
   3  -9   5       6362.86       6150.35       286.47 o                         
   4  -9   5        123.95        161.50        71.14 o                         
   5  -9   5         53.41         80.75        86.52 o                         
   6  -9   5          1.94        101.90        86.52 o                         
   7  -9   5          1.82        -48.06        48.06 o                         
   8  -9   5        265.34        298.00        63.45 o                         
   9  -9   5         13.98        176.88        65.37 o                         
 -10  -8   5       1342.29       1120.87       111.51 o                         
  -9  -8   5         47.83         86.52        67.29 o                         
  -8  -8   5       5461.33       5840.82       230.71 o                         
  -7  -8   5       7294.92       7821.08       309.54 o                         
  -6  -8   5       3717.93       3691.37       188.41 o                         
  -5  -8   5        986.47        863.24        82.67 o                         
  -4  -8   5      14117.85      13281.22       440.27 o                         
  -3  -8   5        462.23        405.67        63.45 o                         
  -2  -8   5      18130.72      17189.84       546.01 o                         
  -1  -8   5       1292.25       1378.49        73.06 o                         
   0  -8   5        317.79        313.38        57.68 o                         
   1  -8   5      10326.28       9320.70       386.44 o                         
   2  -8   5         78.91        326.84        71.14 o                         
   3  -8   5        483.37        376.83        71.14 o                         
   4  -8   5       3324.16       3704.82       207.64 o                         
   5  -8   5       2588.15       2695.47       178.80 o                         
   6  -8   5      26154.88      25335.84       986.29 o                         
   7  -8   5         12.97         -9.61        46.14 o                         
   8  -8   5       5876.64       5858.12       209.56 o                         
   9  -8   5       1014.61       1001.67        94.21 o                         
  10  -8   5      21358.98      21134.99       699.82 o                         
 -10  -7   5       5123.55       5515.90       238.40 o                         
  -9  -7   5      11692.50      12189.20       442.19 o                         
  -8  -7   5      28258.14      30125.00       961.29 o                         
  -7  -7   5       3228.02       2910.80       165.34 o                         
  -6  -7   5       5508.91       4858.38       184.57 o                         
  -5  -7   5      32152.55      32022.59       859.40 o                         
  -4  -7   5      12546.31      12248.80       359.52 o                         
  -3  -7   5      33070.96      33080.02       876.70 o                         
  -2  -7   5       3544.88       3249.17       121.12 o                         
  -1  -7   5      25794.20      25862.63       790.18 o                         
   0  -7   5       7170.28       7009.75       286.47 o                         
   1  -7   5      64669.58      62262.95      2274.42 o                         
   2  -7   5       1799.37       1628.43       115.36 o                         
   3  -7   5        726.25        567.16        86.52 o                         
   4  -7   5      13358.88      12990.91       521.02 o                         
   5  -7   5       6348.94       5811.98       278.77 o                         
   6  -7   5       4349.65       3924.00       148.04 o                         
   7  -7   5       1571.22       1495.77        96.13 o                         
   8  -7   5        326.81        397.98        69.21 o                         
   9  -7   5        107.43         90.36        65.37 o                         
  10  -7   5        176.61        346.07        73.06 o                         
 -10  -6   5        325.57        371.06        94.21 o                         
  -9  -6   5       8580.85       9628.31       371.06 o                         
  -8  -6   5        130.63        292.23        73.06 o                         
  -7  -6   5        869.39        722.89        78.83 o                         
  -6  -6   5       3954.51       3683.67       151.88 o                         
  -5  -6   5       1064.32        894.00        71.14 o                         
  -4  -6   5      14324.64      13879.15       394.13 o                         
  -3  -6   5       7215.67       7125.10       217.25 o                         
  -2  -6   5       6947.40       6402.21       192.26 o                         
  -1  -6   5        814.03        853.63        51.91 o                         
   0  -6   5       5688.66       6471.42       265.32 o                         
   1  -6   5       2858.89       2720.46       128.81 o                         
   2  -6   5          0.14        115.36        42.30 o                         
   3  -6   5        429.67        592.16        71.14 o                         
   4  -6   5       7371.30       7115.49       315.30 o                         
   5  -6   5       1494.11       1224.69        73.06 o                         
   6  -6   5        316.46        248.01        48.06 o                         
   7  -6   5        596.40        744.04        67.29 o                         
   8  -6   5      22272.40      23768.93       759.42 o                         
   9  -6   5       1787.03       2182.14       123.05 o                         
  10  -6   5       2034.71       1782.24       115.36 o                         
 -11  -5   5       6916.54       7596.14       336.45 o                         
 -10  -5   5      17788.64      18335.70       626.76 o                         
  -9  -5   5       1684.04       1920.66       132.66 o                         
  -8  -5   5       1272.25       3664.45       176.88 o                         
  -7  -5   5      26699.72      27244.97       753.65 o                         
  -6  -5   5      23155.16      22511.56       624.84 o                         
  -5  -5   5      17805.05      16949.52       474.88 o                         
  -4  -5   5       6653.88       6154.20       201.87 o                         
  -3  -5   5      15488.28      15374.92       419.12 o                         
  -2  -5   5        396.02        392.21        44.22 o                         
  -1  -5   5      27326.72      26779.70       703.67 o                         
   0  -5   5       5317.34       5231.36       151.88 o                         
   1  -5   5        364.51       1092.03       121.12 o                         
   2  -5   5       8429.04       7949.89       315.30 o                         
   3  -5   5       8288.07       8055.64       328.76 o                         
   4  -5   5       1093.78        915.15        55.75 o                         
   5  -5   5        513.14        601.77        57.68 o                         
   6  -5   5        639.23        509.49        59.60 o                         
   7  -5   5        439.60        451.81        69.21 o                         
   8  -5   5        247.29        124.97        61.52 o                         
   9  -5   5        274.64        571.01        74.98 o                         
  10  -5   5        782.36        515.25        84.59 o                         
 -11  -4   5       8103.81       9124.59       474.88 o                         
 -10  -4   5        812.70        749.81       101.90 o                         
  -9  -4   5       2343.58       2272.50       138.43 o                         
  -8  -4   5       4571.43       4589.21       194.18 o                         
  -7  -4   5       7871.31       8390.17       271.08 o                         
  -6  -4   5       5456.29       5298.65       192.26 o                         
  -5  -4   5       9678.90       9436.05       284.54 o                         
  -4  -4   5      20468.78      19470.03       530.63 o                         
  -3  -4   5        467.80        553.70        44.22 o                         
  -2  -4   5      13163.16      12700.60       349.91 o                         
  -1  -4   5      10688.64      10430.03       282.62 o                         
   0  -4   5         36.21        165.34        23.07 o                         
   1  -4   5        447.93        905.54        57.68 o                         
   2  -4   5        322.25        344.14        61.52 o                         
   3  -4   5        509.31        580.62        42.30 o                         
   4  -4   5        142.88        294.16        36.53 o                         
   5  -4   5       1193.97       1409.26        92.28 o                         
   6  -4   5      32913.82      31272.79       965.14 o                         
   7  -4   5        105.57         84.59        44.22 o                         
   8  -4   5       4748.48       5046.79       192.26 o                         
   9  -4   5       1516.02       1547.68       103.82 o                         
  10  -4   5      17564.98      17518.61       517.18 o                         
  11  -4   5         26.65         34.61        63.45 o                         
 -11  -3   5          0.77        -82.67        82.67 o                         
 -10  -3   5       1587.04       1586.13       148.04 o                         
  -9  -3   5      12756.48      13204.32       411.43 o                         
  -8  -3   5      28582.53      30624.87       844.02 o                         
  -7  -3   5       4113.58       4233.53       171.11 o                         
  -6  -3   5       3741.14       3760.58       153.81 o                         
  -5  -3   5      20311.67      20117.94       553.70 o                         
  -4  -3   5       5418.33       5398.62       171.11 o                         
  -3  -3   5      35123.39      34741.13       915.15 o                         
  -2  -3   5       2913.89       2901.18        99.97 o                         
  -1  -3   5      10013.48      10220.47       278.77 o                         
   0  -3   5       3381.35       3158.81        96.13 o                         
   1  -3   5      27786.63      26070.27       782.49 o                         
   2  -3   5        173.82        105.74        21.15 o                         
   3  -3   5       2589.59       2791.59        94.21 o                         
   4  -3   5       6602.30       6334.92       190.34 o                         
   5  -3   5       3297.90       3691.37       151.88 o                         
   6  -3   5       3606.87       3043.45       128.81 o                         
   7  -3   5          0.27         46.14        46.14 o                         
   8  -3   5        758.38        780.57        80.75 o                         
   9  -3   5        107.25         84.59        55.75 o                         
  10  -3   5        128.31         74.98        74.98 o                         
  11  -3   5         20.86         84.59        67.29 o                         
 -11  -2   5       2762.32       2766.60       176.88 o                         
 -10  -2   5        643.41        436.43        92.28 o                         
  -9  -2   5       9390.45       9449.51       376.83 o                         
  -8  -2   5        598.94        684.44        99.97 o                         
  -7  -2   5       6478.95       6863.63       236.48 o                         
  -6  -2   5       5503.02       5173.68       184.57 o                         
  -5  -2   5       4844.24       4358.50       157.65 o                         
  -4  -2   5       5845.30       5721.62       180.72 o                         
  -3  -2   5      48146.54      48351.12      1259.29 o                         
  -2  -2   5       1764.00       1909.13        69.21 o                         
  -1  -2   5        557.23        688.29        34.61 o                         
   0  -2   5       4472.52       4250.84       123.05 o                         
   1  -2   5       2982.46       2768.52       121.12 o                         
   2  -2   5        262.00        198.03        23.07 o                         
   3  -2   5        772.12        694.05        40.37 o                         
   4  -2   5       6433.95       6390.68       271.08 o                         
   5  -2   5        460.22        455.65        44.22 o                         
   6  -2   5        877.56        751.73        63.45 o                         
   7  -2   5          0.04         15.38        44.22 o                         
   8  -2   5      23429.98      26572.06       728.66 o                         
   9  -2   5       1255.32       1595.75       101.90 o                         
  10  -2   5        600.49        490.26        80.75 o                         
  11  -2   5         20.24         30.76        67.29 o                         
 -11  -1   5       9634.61       9553.33       346.07 o                         
 -10  -1   5      17675.02      17780.08       542.17 o                         
  -9  -1   5       2680.73       2522.43       142.27 o                         
  -8  -1   5        235.19       1092.03       201.87 o                         
  -7  -1   5      25529.86      24559.11       790.18 o                         
  -6  -1   5      12563.41      12598.71       436.43 o                         
  -5  -1   5      39818.05      39226.52      1040.12 o                         
  -4  -1   5       1319.15       1390.03        76.90 o                         
  -3  -1   5      69001.46      66450.34      2445.53 o                         
  -2  -1   5         18.25        115.36        21.15 o                         
  -1  -1   5      48822.82      45922.89      1688.03 o                         
   0  -1   5       1409.26       1286.21        86.52 o                         
   1  -1   5      12094.32      13784.94       515.25 o                         
   2  -1   5       6084.95       5896.57       228.79 o                         
   3  -1   5      27654.72      27523.74       719.05 o                         
   4  -1   5         18.88          3.85        26.92 o                         
   5  -1   5        778.96        890.16        69.21 o                         
   6  -1   5       2301.79       1961.04        99.97 o                         
   7  -1   5        307.80        217.25        48.06 o                         
   8  -1   5        188.22        334.53        67.29 o                         
   9  -1   5        392.20        888.23        80.75 o                         
  10  -1   5         24.73        -53.83        63.45 o                         
  11  -1   5       1653.99       1778.39       124.97 o                         
 -11   0   5       6933.55       7150.10       286.47 o                         
 -10   0   5        198.11        115.36        88.44 o                         
  -9   0   5       9959.19       9561.02       322.99 o                         
  -8   0   5       5494.16       5019.87       205.72 o                         
  -7   0   5       4585.63       4139.33       173.03 o                         
  -6   0   5       9042.86       8665.10       273.01 o                         
  -5   0   5      36958.30      35717.80       947.83 o                         
  -4   0   5       2348.60       2489.75       126.89 o                         
  -3   0   5      14068.31      13486.94       521.02 o                         
  -2   0   5       6686.05       7071.27       228.79 o                         
  -1   0   5       8398.77       8532.44       238.40 o                         
   0   0   5        578.81        788.26        80.75 o                         
   1   0   5        100.24        303.77        42.30 o                         
   2   0   5       1463.65       1147.78        71.14 o                         
   3   0   5       2333.47       2533.97        84.59 o                         
   4   0   5        379.90        484.49        42.30 o                         
   5   0   5       3197.05       3514.49       178.80 o                         
   6   0   5      22972.57      21923.25       692.13 o                         
   7   0   5        238.81        499.87        55.75 o                         
   8   0   5        969.82       1151.63        82.67 o                         
   9   0   5       3346.00       3616.38       165.34 o                         
  10   0   5       8047.26       9207.26       311.46 o                         
  11   0   5        584.12        509.49        84.59 o                         
 -11   1   5          3.44        -74.98        76.90 o                         
 -10   1   5        456.99        305.69        94.21 o                         
  -9   1   5       9643.51       9466.81       322.99 o                         
  -8   1   5      19932.21      19470.03       561.40 o                         
  -7   1   5       3187.72       2853.12       142.27 o                         
  -6   1   5        560.66        580.62        69.21 o                         
  -5   1   5      19324.72      19010.53       522.94 o                         
  -4   1   5      14816.55      14948.11       415.28 o                         
  -3   1   5      73475.37      70818.46      3681.75 o                         
  -2   1   5       6403.18       5665.86       167.26 o                         
  -1   1   5      30322.29      29755.87       776.72 o                         
   0   1   5       9261.68       9334.16       251.86 o                         
   1   1   5      16699.07      16668.82       628.69 o                         
   2   1   5       1746.38       1724.56        55.75 o                         
   3   1   5      33804.64      32712.80       988.21 o                         
   4   1   5       5946.53       5698.54       167.26 o                         
   5   1   5      11617.00      11747.00       328.76 o                         
   6   1   5        513.31        621.00        57.68 o                         
   7   1   5         37.01         26.92        51.91 o                         
   8   1   5       5008.57       5581.27       236.48 o                         
   9   1   5         14.62        -19.23        48.06 o                         
  10   1   5        368.01        530.63        84.59 o                         
  11   1   5         14.79        -32.68        65.37 o                         
 -11   2   5       3001.79       2716.61       167.26 o                         
 -10   2   5        531.28        513.33        98.05 o                         
  -9   2   5       1213.88       1188.16       107.66 o                         
  -8   2   5          8.52        363.37        74.98 o                         
  -7   2   5       8224.16       8447.84       274.93 o                         
  -6   2   5        200.07        494.10        69.21 o                         
  -5   2   5        559.78        672.91        67.29 o                         
  -4   2   5       5581.52       5314.03       205.72 o                         
  -3   2   5       1759.45       1722.64        76.90 o                         
  -2   2   5        134.73        198.03        32.68 o                         
  -1   2   5         59.29         48.06        23.07 o                         
   0   2   5        464.66        461.42        34.61 o                         
   1   2   5        212.12        234.56        21.15 o                         
   2   2   5         22.44         11.54        11.54 o                         
   3   2   5       2553.92       2362.86        76.90 o                         
   4   2   5       5087.35       4468.09       140.35 o                         
   5   2   5        278.06        384.52        49.99 o                         
   6   2   5        497.47        442.19        57.68 o                         
   7   2   5       3207.17       3276.09       132.66 o                         
   8   2   5       3527.48       6029.23       215.33 o                         
   9   2   5        181.54        419.12        74.98 o                         
  10   2   5         14.16         15.38        73.06 o                         
  11   2   5         35.33        -19.23        67.29 o                         
 -11   3   5       7708.45       7078.96       282.62 o                         
 -10   3   5       6023.02       5548.58       244.17 o                         
  -9   3   5       2825.22       2605.10       149.96 o                         
  -8   3   5       1459.80       1626.51       115.36 o                         
  -7   3   5      11617.05      11039.49       340.30 o                         
  -6   3   5       4066.13       4437.33       207.64 o                         
  -5   3   5      19688.79      19202.79       530.63 o                         
  -4   3   5       2595.10       2462.83       113.43 o                         
  -3   3   5      26632.16      25714.59       684.44 o                         
  -2   3   5       3750.45       3920.15       130.74 o                         
  -1   3   5       5096.08       5206.36       155.73 o                         
   0   3   5        464.07        536.40        34.61 o                         
   1   3   5      16448.70      15199.96       399.90 o                         
   2   3   5      13380.37      12804.42       349.91 o                         
   3   3   5       3578.75       3412.59       107.66 o                         
   4   3   5        390.26        386.44        36.53 o                         
   5   3   5        218.81        522.94        53.83 o                         
   6   3   5       7168.86       6902.08       248.01 o                         
   7   3   5        206.10        167.26        48.06 o                         
   8   3   5         58.09        178.80        55.75 o                         
   9   3   5       2187.89       2810.82       142.27 o                         
  10   3   5        501.83        661.37        78.83 o                         
  11   3   5        541.84        565.24       101.90 o                         
 -11   4   5       1826.17       1655.35       138.43 o                         
 -10   4   5        262.41        190.34        84.59 o                         
  -9   4   5      11906.58      11462.46       371.06 o                         
  -8   4   5       3074.56       3145.35       163.42 o                         
  -7   4   5       4013.72       3775.96       201.87 o                         
  -6   4   5       4075.11       4031.66       173.03 o                         
  -5   4   5      17588.88      18601.02       521.02 o                         
  -4   4   5       2817.05       2662.78       119.20 o                         
  -3   4   5       8478.43       8440.15       251.86 o                         
  -2   4   5      16353.64      16664.98       457.58 o                         
  -1   4   5      10333.54      10328.13       288.39 o                         
   0   4   5          0.19        -15.38        15.38 o                         
   1   4   5        769.46        982.44        46.14 o                         
   2   4   5        780.36        576.78        71.14 o                         
   3   4   5        171.53        111.51        30.76 o                         
   4   4   5        206.33        223.02        34.61 o                         
   5   4   5       3231.08       3187.65       119.20 o                         
   6   4   5       1755.45       2422.46       124.97 o                         
   7   4   5        646.98        730.58        69.21 o                         
   8   4   5          5.00         67.29        48.06 o                         
   9   4   5       1635.46       1830.30       111.51 o                         
  10   4   5       1117.02       1374.65       107.66 o                         
  11   4   5       1743.02       1811.08       126.89 o                         
 -10   5   5         61.63        155.73        84.59 o                         
  -9   5   5       2160.22       1993.72       132.66 o                         
  -8   5   5       3819.27       4079.73       228.79 o                         
  -7   5   5       1306.48       1215.07        96.13 o                         
  -6   5   5       3409.34       3129.97       149.96 o                         
  -5   5   5       8266.64       7440.41       248.01 o                         
  -4   5   5        207.45        221.10        51.91 o                         
  -3   5   5        227.07        263.39        46.14 o                         
  -2   5   5       7408.65       7167.40       217.25 o                         
  -1   5   5       5468.45       5542.82       174.96 o                         
   0   5   5      10589.51      10572.30       296.08 o                         
   1   5   5       2141.27       2224.43        84.59 o                         
   2   5   5        580.38        544.09        44.22 o                         
   3   5   5       6639.71       6259.94       186.49 o                         
   4   5   5      11467.38      10826.08       307.61 o                         
   5   5   5       2025.94       2187.90        99.97 o                         
   6   5   5        371.02        505.64        55.75 o                         
   7   5   5       1368.65       1316.97        84.59 o                         
   8   5   5       6101.59       6346.46       224.94 o                         
   9   5   5        312.24        284.54        65.37 o                         
  10   5   5        730.01       1086.26       101.90 o                         
  11   5   5        110.66        174.96        73.06 o                         
 -10   6   5       1173.82       1253.53       119.20 o                         
  -9   6   5        179.75          1.92        96.13 o                         
  -8   6   5          0.53        274.93        96.13 o                         
  -7   6   5      12044.02      11554.74       361.45 o                         
  -6   6   5        141.03        101.90        57.68 o                         
  -5   6   5       3903.19       4158.55       173.03 o                         
  -4   6   5       7879.28       8301.73       265.32 o                         
  -3   6   5       3089.60       3235.71       136.50 o                         
  -2   6   5       2915.03       2541.66       109.59 o                         
  -1   6   5      11741.19      11535.52       326.84 o                         
   0   6   5       1586.04       1520.77        78.83 o                         
   1   6   5       3062.52       3454.89       115.36 o                         
   2   6   5        403.33        363.37        34.61 o                         
   3   6   5       2007.44       1843.76        84.59 o                         
   4   6   5        924.73       1026.66        67.29 o                         
   5   6   5        498.65        484.49        51.91 o                         
   6   6   5         11.47        -15.38        40.37 o                         
   7   6   5       1726.58       1597.67        99.97 o                         
   8   6   5        140.80        634.45        82.67 o                         
   9   6   5       1075.84       1009.36        90.36 o                         
  10   6   5        260.99        384.52        78.83 o                         
  11   6   5        366.14        361.45        78.83 o                         
 -10   7   5        761.04        865.16       103.82 o                         
  -9   7   5       1682.03       1603.44       151.88 o                         
  -8   7   5       4931.40       5000.65       215.33 o                         
  -7   7   5       4214.36       3572.16       176.88 o                         
  -6   7   5        336.70        392.21        73.06 o                         
  -5   7   5       2254.27       2189.83       121.12 o                         
  -4   7   5      13375.50      13065.89       384.52 o                         
  -3   7   5      26936.44      27033.48       730.58 o                         
  -2   7   5      14845.16      14409.78       407.59 o                         
  -1   7   5       6216.79       6748.28       215.33 o                         
   0   7   5       6709.71       6938.61       207.64 o                         
   1   7   5      17505.52      16982.20       459.50 o                         
   2   7   5      24039.93      23142.17       622.92 o                         
   3   7   5      11153.31      10345.44       298.00 o                         
   4   7   5        148.12        136.50        44.22 o                         
   5   7   5       2027.89       2405.16       115.36 o                         
   6   7   5       5213.82       4393.11       167.26 o                         
   7   7   5       3557.62       3675.98       174.96 o                         
   8   7   5        549.20        795.95        78.83 o                         
   9   7   5        347.82        492.18        73.06 o                         
  10   7   5        370.39        338.38        73.06 o                         
  -9   8   5       7389.10       6521.41       259.55 o                         
  -8   8   5       3726.73       3614.46       186.49 o                         
  -7   8   5       3129.32       3268.40       171.11 o                         
  -6   8   5       2534.63       2310.95       153.81 o                         
  -5   8   5       9263.32       9220.72       294.16 o                         
  -4   8   5         85.46         32.68        55.75 o                         
  -3   8   5      12826.47      13140.88       382.59 o                         
  -2   8   5       9298.70       9739.82       298.00 o                         
  -1   8   5       5962.20       6298.39       205.72 o                         
   0   8   5       1155.48       1015.13        67.29 o                         
   1   8   5       2360.71       2259.04       105.74 o                         
   2   8   5        138.16        359.52        61.52 o                         
   3   8   5        717.44        597.92        59.60 o                         
   4   8   5        622.47        509.49        55.75 o                         
   5   8   5       6402.69       6234.95       207.64 o                         
   6   8   5        724.87        913.23        74.98 o                         
   7   8   5        477.11        705.59        92.28 o                         
   8   8   5        108.01        282.62        61.52 o                         
   9   8   5       3545.84       3499.11       169.19 o                         
  10   8   5        221.79        478.72        80.75 o                         
  -9   9   5         43.11         36.53        82.67 o                         
  -8   9   5         28.76        413.36        86.52 o                         
  -7   9   5        331.08        117.28        80.75 o                         
  -6   9   5       4414.31       4450.79       192.26 o                         
  -5   9   5       2181.75       1830.30       115.36 o                         
  -4   9   5        374.77        519.10        67.29 o                         
  -3   9   5        146.24        -44.22        51.91 o                         
  -2   9   5         57.95         19.23        49.99 o                         
  -1   9   5       5162.40       5187.14       178.80 o                         
   0   9   5       8230.19       7709.57       234.56 o                         
   1   9   5        632.05        867.09        67.29 o                         
   2   9   5        138.23         98.05        44.22 o                         
   3   9   5       1717.32       1726.48        94.21 o                         
   4   9   5       6233.18       6169.58       207.64 o                         
   5   9   5       8716.30       8420.93       265.32 o                         
   6   9   5          5.00        180.72        51.91 o                         
   7   9   5         66.58         53.83        57.68 o                         
   8   9   5       1061.43       1130.48        99.97 o                         
   9   9   5       1004.22        578.70        82.67 o                         
  10   9   5         11.85        119.20        74.98 o                         
  -8  10   5         41.09         51.91        84.59 o                         
  -7  10   5       1356.21       1297.75       111.51 o                         
  -6  10   5         32.21        -24.99        63.45 o                         
  -5  10   5       2774.80       3028.07       155.73 o                         
  -4  10   5        499.75        401.82        78.83 o                         
  -3  10   5          3.71        -51.91        51.91 o                         
  -2  10   5       3870.27       3597.16       155.73 o                         
  -1  10   5        324.50        369.14        55.75 o                         
   0  10   5         15.67          0.00        42.30 o                         
   1  10   5        568.89        426.81        57.68 o                         
   2  10   5       5122.15       4908.36       174.96 o                         
   3  10   5       5792.57       5108.31       176.88 o                         
   4  10   5        631.92        630.61        71.14 o                         
   5  10   5        403.58        399.90        63.45 o                         
   6  10   5         21.08          7.69        44.22 o                         
   7  10   5       5708.21       5446.69       219.17 o                         
   8  10   5        914.06       1151.63       103.82 o                         
   9  10   5       3191.05       3385.67       180.72 o                         
  -8  11   5       6236.29       6511.80       257.63 o                         
  -7  11   5       1139.82       1120.87       111.51 o                         
  -6  11   5       6116.77       5517.82       219.17 o                         
  -5  11   5        186.60        113.43        67.29 o                         
  -4  11   5       6128.31       6042.69       223.02 o                         
  -3  11   5      11075.65       9597.55       305.69 o                         
  -2  11   5      11185.30      11106.78       336.45 o                         
  -1  11   5        666.84        886.31        74.98 o                         
   0  11   5       4288.50       4293.13       161.50 o                         
   1  11   5       1705.12       1901.44       103.82 o                         
   2  11   5       7774.60       7928.75       255.70 o                         
   3  11   5      12469.41      12331.47       367.21 o                         
   4  11   5         61.47        -49.99        49.99 o                         
   5  11   5        553.31        615.23        71.14 o                         
   6  11   5       1083.03        936.30        94.21 o                         
   7  11   5       4605.77       5354.40       221.10 o                         
   8  11   5          3.58        161.50        71.14 o                         
   9  11   5        568.27        105.74        69.21 o                         
  -7  12   5       2672.31       3170.34       176.88 o                         
  -6  12   5        819.43        884.39        96.13 o                         
  -5  12   5       1318.62       1186.24       101.90 o                         
  -4  12   5          6.24        -55.75        55.75 o                         
  -3  12   5       6207.94       6108.06       223.02 o                         
  -2  12   5       3021.01       2962.71       148.04 o                         
  -1  12   5       2886.32       2714.69       134.58 o                         
   0  12   5       1853.75       1961.04       109.59 o                         
   1  12   5        957.54        984.36        76.90 o                         
   2  12   5       2749.64       3078.06       144.19 o                         
   3  12   5        798.61        695.98        78.83 o                         
   4  12   5         48.21          9.61        49.99 o                         
   5  12   5       5526.27       5214.05       196.10 o                         
   6  12   5       2002.71       2132.15       144.19 o                         
   7  12   5        680.90        590.23        82.67 o                         
   8  12   5        873.35       1170.85       107.66 o                         
  -6  13   5       2649.23       2612.79       149.96 o                         
  -5  13   5        262.25        -46.14        69.21 o                         
  -4  13   5       7166.70       6998.21       249.94 o                         
  -3  13   5        497.51        511.41        74.98 o                         
  -2  13   5       2008.47       2028.33       121.12 o                         
  -1  13   5       2056.02       2280.19       123.05 o                         
   0  13   5       6062.43       6154.20       217.25 o                         
   1  13   5       4490.64       4439.25       178.80 o                         
   2  13   5         66.15         94.21        53.83 o                         
   3  13   5        120.12         46.14        55.75 o                         
   4  13   5       1363.10       1509.23       101.90 o                         
   5  13   5       9344.70       9313.01       307.61 o                         
   6  13   5         36.22          7.69        69.21 o                         
   7  13   5        109.39          9.61        65.37 o                         
  -5  14   5       2468.72       2987.70       161.50 o                         
  -4  14   5        112.06        -69.21        69.21 o                         
  -3  14   5         45.36        -23.07        65.37 o                         
  -2  14   5       2228.29       2187.90       128.81 o                         
  -1  14   5        619.26        626.76        80.75 o                         
   0  14   5        250.57        249.94        67.29 o                         
   1  14   5        483.93        549.86        73.06 o                         
   2  14   5       1772.43       2109.08       119.20 o                         
   3  14   5       2931.40       3172.27       155.73 o                         
   4  14   5       1302.31       1343.89       105.74 o                         
   5  14   5         13.72         30.76        59.60 o                         
   6  14   5         75.16        146.12        73.06 o                         
  -4  15   5       4097.19       3993.21       182.65 o                         
  -3  15   5       1297.53       1205.46        99.97 o                         
  -2  15   5      11041.91      11120.24       357.60 o                         
  -1  15   5       3395.54       3358.76       165.34 o                         
   0  15   5       1605.65       1480.39       103.82 o                         
   1  15   5       2808.59       2680.08       146.12 o                         
   2  15   5       4763.51       5306.34       213.41 o                         
   3  15   5      16840.57      16689.97       496.03 o                         
   4  15   5        379.54        273.01        82.67 o                         
   5  15   5       1737.18       1493.85       132.66 o                         
  -3  16   5       3862.43       4222.00       190.34 o                         
  -2  16   5        464.87        411.43        76.90 o                         
  -1  16   5       1697.26       1887.98       123.05 o                         
   0  16   5        228.27        294.16        74.98 o                         
   1  16   5          8.30        -24.99        61.52 o                         
   2  16   5       3555.40       4035.51       188.41 o                         
   3  16   5        741.20        888.23        99.97 o                         
   4  16   5          0.59          1.92        63.45 o                         
  -3 -16   6       6223.97       6604.08       242.25 o                         
  -2 -16   6       2874.67       3195.34       153.81 o                         
  -1 -16   6       6445.06       6377.22       336.45 o                         
   0 -16   6         15.46        -86.52        86.52 o                         
   1 -16   6        850.81       1092.03       201.87 o                         
   2 -16   6       1137.93       1539.99       163.42 o                         
  -5 -15   6       1092.78       1040.12        99.97 o                         
  -4 -15   6      20161.06      20469.77       586.39 o                         
  -3 -15   6       5144.10       5114.08       201.87 o                         
  -2 -15   6       3428.90       4794.93       384.52 o                         
  -1 -15   6       2351.69       2455.14       192.26 o                         
   0 -15   6      67344.84      65531.35      2445.53 o                         
   1 -15   6      18780.63      18618.32       757.50 o                         
   2 -15   6       2786.66       2205.21       263.39 o                         
   3 -15   6       2635.86       2478.21       199.95 o                         
   4 -15   6      29720.94      28711.90      1130.48 o                         
  -6 -14   6       8436.43       8534.36       299.92 o                         
  -5 -14   6       4314.20       4866.07       203.79 o                         
  -4 -14   6       7481.80       7386.58       257.63 o                         
  -3 -14   6        127.91         48.06        59.60 o                         
  -2 -14   6       1242.21       1299.67        94.21 o                         
  -1 -14   6        319.64        469.11       105.74 o                         
   0 -14   6       5143.94       5879.27       299.92 o                         
   1 -14   6       2987.46       3597.16       236.48 o                         
   2 -14   6       1766.33       1645.73       157.65 o                         
   3 -14   6       5008.92       4785.32       284.54 o                         
   4 -14   6      12778.91      13788.79       594.08 o                         
   5 -14   6        934.46       1224.69       157.65 o                         
  -7 -13   6         34.94        -21.15        67.29 o                         
  -6 -13   6       1932.19       1920.66       136.50 o                         
  -5 -13   6       4010.11       4425.79       188.41 o                         
  -4 -13   6      15180.61      15140.37       440.27 o                         
  -3 -13   6        829.18        855.55        80.75 o                         
  -2 -13   6      46377.41      47434.04      1253.53 o                         
  -1 -13   6      27598.40      27177.68       844.02 o                         
   0 -13   6      34395.08      34593.09      1316.97 o                         
   1 -13   6        935.42       1522.69       134.58 o                         
   2 -13   6      47905.50      48037.73      1801.46 o                         
   3 -13   6      15448.78      14484.76       599.85 o                         
   4 -13   6       5279.30       6356.07       328.76 o                         
   5 -13   6       4693.17       4012.44       265.32 o                         
   6 -13   6       8703.66       9163.04       444.12 o                         
  -8 -12   6       5888.96       5985.01       246.09 o                         
  -7 -12   6      21604.04      22598.08       651.76 o                         
  -6 -12   6      18721.06      18016.55       528.71 o                         
  -5 -12   6       2790.74       3158.81       155.73 o                         
  -4 -12   6       3953.57       4083.57       167.26 o                         
  -3 -12   6       9933.83      10257.00       313.38 o                         
  -2 -12   6       5735.26       5725.46       196.10 o                         
  -1 -12   6      21702.75      22273.16       695.98 o                         
   0 -12   6        109.70        -30.76        71.14 o                         
   1 -12   6       2836.51       2689.70       263.39 o                         
   2 -12   6       7794.10       7757.63       357.60 o                         
   3 -12   6      15732.04      14450.16       599.85 o                         
   4 -12   6       1454.07       1393.87       140.35 o                         
   6 -12   6      22651.90      22748.04       915.15 o                         
   7 -12   6        369.74        301.85       121.12 o                         
  -8 -11   6       1711.04       1499.62       121.12 o                         
  -7 -11   6       2866.13       2939.63       163.42 o                         
  -6 -11   6        854.29        792.11        82.67 o                         
  -5 -11   6        544.31        453.73        67.29 o                         
  -4 -11   6      53792.32      51177.32      1355.42 o                         
  -3 -11   6      30206.65      30790.21       826.71 o                         
  -2 -11   6      19911.03      19939.14       626.76 o                         
  -1 -11   6       1575.20       3039.61       123.05 o                         
   0 -11   6     184492.55     181098.00      6594.47 o                         
   1 -11   6      59086.00      56204.88      2087.93 o                         
   2 -11   6      20763.83      20690.87       807.49 o                         
   3 -11   6       7898.46       7263.53       344.14 o                         
   4 -11   6      51084.22      49546.96      1853.37 o                         
   5 -11   6      10851.68      10222.39       449.89 o                         
   6 -11   6        420.66        747.89       121.12 o                         
   7 -11   6      19071.19      19498.87       801.72 o                         
   8 -11   6       2766.71       2466.68       207.64 o                         
  -9 -10   6       4140.12       4339.28       232.63 o                         
  -8 -10   6      19119.11      19247.01       567.16 o                         
  -7 -10   6       1659.96       1776.47       115.36 o                         
  -6 -10   6       4109.71       4006.67       174.96 o                         
  -5 -10   6       5241.82       5352.48       224.94 o                         
  -4 -10   6      12657.33      12483.35       369.14 o                         
  -3 -10   6       1031.69       1197.77        76.90 o                         
  -2 -10   6        233.79        148.04        48.06 o                         
  -1 -10   6       1763.84       2222.51        99.97 o                         
   0 -10   6      10235.18      10524.24       428.74 o                         
   1 -10   6       6869.69       6973.22       307.61 o                         
   2 -10   6       1552.16       1611.13       128.81 o                         
   3 -10   6       1464.38       2245.58       242.25 o                         
   4 -10   6      32580.77      33395.32      1272.75 o                         
   5 -10   6          0.23         98.05        82.67 o                         
   6 -10   6       8113.41       8351.71       386.44 o                         
   7 -10   6        320.69        720.97       121.12 o                         
   8 -10   6      29695.41      30219.21      1180.47 o                         
  -9  -9   6       4106.16       3948.99       198.03 o                         
  -8  -9   6       2814.39       3508.72       171.11 o                         
  -7  -9   6       3615.47       3454.89       182.65 o                         
  -6  -9   6       4752.86       4858.38       223.02 o                         
  -5  -9   6      31569.83      32345.59      1011.28 o                         
  -4  -9   6      50116.84      50152.58      1526.53 o                         
  -3  -9   6        207.75        126.89        53.83 o                         
  -2  -9   6     101005.16      99030.49      2558.96 o                         
  -1  -9   6      72140.67      67971.11      1764.93 o                         
   0  -9   6     125297.52     121520.90      4435.41 o                         
   1  -9   6        970.99       3343.38       178.80 o                         
   2  -9   6      95097.70      91849.62      3362.60 o                         
   3  -9   6      20465.83      19073.98       744.04 o                         
   4  -9   6      21774.46      20450.55       801.72 o                         
   5  -9   6      10509.45      10466.56       449.89 o                         
   6  -9   6       6220.77       7061.66       336.45 o                         
   7  -9   6       1343.36       1653.42       157.65 o                         
   8  -9   6       4207.23       4177.78       169.19 o                         
   9  -9   6      13223.91      12612.16       382.59 o                         
 -10  -8   6      11694.69      11975.79       397.98 o                         
  -9  -8   6         23.11         65.37        82.67 o                         
  -8  -8   6       3893.08       4095.11       213.41 o                         
  -7  -8   6      21255.29      21690.62       707.51 o                         
  -6  -8   6      10740.48      10037.82       319.15 o                         
  -5  -8   6       1457.21       1268.91        90.36 o                         
  -4  -8   6       4444.78       4050.89       155.73 o                         
  -3  -8   6       1832.21       1751.48        96.13 o                         
  -2  -8   6        567.27        440.27        51.91 o                         
  -1  -8   6      38775.72      40833.80      1234.30 o                         
   0  -8   6       1404.41       1153.55        99.97 o                         
   1  -8   6       3401.34       3560.63       263.39 o                         
   2  -8   6      29011.54      28504.26      1072.80 o                         
   3  -8   6       1226.39       1355.42       161.50 o                         
   4  -8   6      13674.69      12929.39       521.02 o                         
   5  -8   6       7132.26       7928.75       365.29 o                         
   6  -8   6      54544.25      52505.83      1591.90 o                         
   7  -8   6        644.64        703.67        86.52 o                         
   8  -8   6      23364.44      22438.50       621.00 o                         
   9  -8   6       5619.86       5758.15       242.25 o                         
 -10  -7   6       1662.92       2643.56       207.64 o                         
  -9  -7   6       3682.59       3989.37       213.41 o                         
  -8  -7   6       2909.51       3041.53       207.64 o                         
  -7  -7   6       6438.19       6698.29       242.25 o                         
  -6  -7   6       3777.68       5129.46       228.79 o                         
  -5  -7   6       1520.33       1738.02       101.90 o                         
  -4  -7   6      91351.98      99814.90      2568.57 o                         
  -3  -7   6      94873.72      92011.12      2382.08 o                         
  -2  -7   6      81634.17      84770.66      2191.75 o                         
  -1  -7   6        737.61        869.01       101.90 o                         
   0  -7   6     199480.89     211726.72      8707.39 o                         
   1  -7   6      53348.55      48416.48      1780.31 o                         
   2  -7   6      45567.68      45517.23      1680.34 o                         
   3  -7   6       1893.73       1834.15       128.81 o                         
   4  -7   6      55018.05      58859.97      2166.75 o                         
   5  -7   6        385.99        511.41        86.52 o                         
   6  -7   6       1454.95       1666.88        98.05 o                         
   7  -7   6      27088.68      27219.97       736.35 o                         
   8  -7   6       8950.88       8963.10       284.54 o                         
   9  -7   6       3914.09       3825.95       192.26 o                         
  10  -7   6        979.06        974.75        94.21 o                         
 -10  -6   6        622.31        580.62       103.82 o                         
  -9  -6   6       1963.41       2201.36       136.50 o                         
  -8  -6   6      10999.69      10624.21       344.14 o                         
  -7  -6   6       3767.77       4571.91       201.87 o                         
  -6  -6   6         11.90         13.46        48.06 o                         
  -5  -6   6       2846.83       2912.72       171.11 o                         
  -4  -6   6         44.58        101.90        46.14 o                         
  -3  -6   6       5335.33       4804.54       215.33 o                         
  -2  -6   6       1796.58       1930.28        88.44 o                         
  -1  -6   6      31143.95      34931.46       905.54 o                         
   0  -6   6       1494.39       1515.00        67.29 o                         
   1  -6   6       7090.45       7817.23       315.30 o                         
   2  -6   6      17394.42      16465.03       628.69 o                         
   3  -6   6       6434.20      10035.90       407.59 o                         
   4  -6   6      87946.84      88119.81      3226.10 o                         
   5  -6   6      20918.16      23342.12       728.66 o                         
   6  -6   6      41756.23      40232.04      1059.34 o                         
   7  -6   6       8884.80       9855.18       298.00 o                         
   8  -6   6      63720.66      62266.79      1887.98 o                         
   9  -6   6       5010.79       5879.27       217.25 o                         
  10  -6   6       9740.78       9068.84       299.92 o                         
 -11  -5   6       4026.80       3499.11       221.10 o                         
 -10  -5   6       8724.05       9584.09       336.45 o                         
  -9  -5   6       2370.83       2366.70       144.19 o                         
  -8  -5   6       6332.55      12339.16       809.41 o                         
  -7  -5   6       1830.69       1634.20       105.74 o                         
  -6  -5   6        585.45        630.61        86.52 o                         
  -5  -5   6      28971.89      28148.58       761.34 o                         
  -4  -5   6     125800.80     158207.69      5763.91 o                         
  -3  -5   6       3182.67       3135.74       119.20 o                         
  -2  -5   6      61196.84      68434.45      2474.37 o                         
  -1  -5   6      84855.95      80758.23      2947.32 o                         
   0  -5   6     216054.34     239979.11      8086.40 o                         
   1  -5   6        943.76       3377.98       223.02 o                         
   2  -5   6      25600.05      27427.61      1015.13 o                         
   3  -5   6       8957.72       8688.17       349.91 o                         
   4  -5   6      53072.48      58229.36      1507.31 o                         
   5  -5   6      24140.83      23270.98       624.84 o                         
   6  -5   6        133.06        178.80        48.06 o                         
   7  -5   6      10071.71       9839.80       342.22 o                         
   8  -5   6      13918.01      13700.35       401.82 o                         
   9  -5   6      12176.10      12175.74       371.06 o                         
  10  -5   6        197.98        223.02        71.14 o                         
 -11  -4   6       1852.53       1591.90       169.19 o                         
 -10  -4   6       6195.09       6236.87       255.70 o                         
  -9  -4   6        859.91       1376.57       124.97 o                         
  -8  -4   6       2880.45       2958.86       159.57 o                         
  -7  -4   6       7725.22       7353.89       249.94 o                         
  -6  -4   6       2412.34       2201.36       115.36 o                         
  -5  -4   6      19104.27      16682.28       467.19 o                         
  -4  -4   6      13167.13      12965.92       367.21 o                         
  -2  -4   6         34.05        159.57        34.61 o                         
  -1  -4   6      65930.05      62061.07      2260.96 o                         
   0  -4   6       1372.99       1355.42        55.75 o                         
   2  -4   6      39233.60      36006.19      1322.74 o                         
   3  -4   6        263.45       1315.05       142.27 o                         
   4  -4   6      98923.05     100109.06      3647.15 o                         
   5  -4   6      64071.56      64279.74      1668.80 o                         
   6  -4   6      62586.75      59625.16      1799.54 o                         
   7  -4   6       2925.28       3301.08       138.43 o                         
   8  -4   6      71303.63      67692.34      1774.55 o                         
   9  -4   6      17703.99      17391.71       499.87 o                         
  10  -4   6      20530.58      19921.84       576.78 o                         
  11  -4   6       2145.48       2376.32       138.43 o                         
 -11  -3   6       2073.41       2118.69       190.34 o                         
 -10  -3   6       2554.79       4925.67       315.30 o                         
  -9  -3   6      14233.48      12990.91       405.67 o                         
  -7  -3   6       8621.52       8444.00       274.93 o                         
  -6  -3   6       9985.57      18164.59      1051.65 o                         
  -5  -3   6       9707.87       9199.57       280.70 o                         
  -4  -3   6      62310.11      65948.55      2416.69 o                         
  -3  -3   6     133871.86     122551.40      4956.43 o                         
  -2  -3   6      90695.21     128970.92      4691.11 o                         
  -1  -3   6       1283.55       1293.90        61.52 o                         
   0  -3   6      48568.21      49041.32      1266.98 o                         
   1  -3   6      47033.27      42475.69      1265.06 o                         
   2  -3   6      37402.30      45924.81      1184.31 o                         
   3  -3   6       5024.22       5179.45       151.88 o                         
   4  -3   6      11298.42      11935.42       322.99 o                         
   5  -3   6       6948.94       6484.88       224.94 o                         
   6  -3   6       6150.74       6179.19       201.87 o                         
   7  -3   6      31244.41      30417.24       817.10 o                         
   8  -3   6       1021.81       1311.20        94.21 o                         
   9  -3   6       3829.96       3516.41       163.42 o                         
  10  -3   6       7856.14       7384.65       267.24 o                         
  11  -3   6       3501.64       3895.16       188.41 o                         
 -11  -2   6        113.38        432.58       105.74 o                         
 -10  -2   6       2402.67       2472.45       155.73 o                         
  -9  -2   6        988.63       1213.15       115.36 o                         
  -8  -2   6          3.79        103.82        80.75 o                         
  -6  -2   6      17984.19      17370.56       492.18 o                         
  -5  -2   6      32003.07      34208.57      1272.75 o                         
  -4  -2   6      26779.81      26277.90       705.59 o                         
  -3  -2   6        845.42       1316.97        86.52 o                         
  -2  -2   6       6798.70       6763.66       196.10 o                         
  -1  -2   6       3404.39       3114.59       182.65 o                         
   0  -2   6       4314.55       4064.35       115.36 o                         
   1  -2   6       9294.25      20956.19      1092.03 o                         
   2  -2   6      60162.13      58756.15      1743.79 o                         
   3  -2   6      34737.01      38420.96       995.90 o                         
   4  -2   6      63640.25      61370.87      1834.15 o                         
   5  -2   6      43856.69      48902.90      1463.09 o                         
   6  -2   6      92134.17      90426.91      2341.71 o                         
   7  -2   6      18399.15      18889.41       522.94 o                         
   8  -2   6      54049.06      53640.15      1416.95 o                         
   9  -2   6       5414.10       6904.01       273.01 o                         
  10  -2   6      23258.30      21882.88       626.76 o                         
  11  -2   6        371.41        321.07        80.75 o                         
 -11  -1   6      13891.32      13454.26       444.12 o                         
 -10  -1   6      15681.10      17157.16       528.71 o                         
  -9  -1   6       1476.36       1572.68       119.20 o                         
  -7  -1   6      10077.04       9511.03       357.60 o                         
  -5  -1   6      34246.65      33964.41       907.46 o                         
  -4  -1   6     208911.56     229206.88      8786.22 o                         
  -3  -1   6       2246.01       2374.39        90.36 o                         
  -2  -1   6       6495.45       6148.43       180.72 o                         
  -1  -1   6      66337.28      57145.03      2082.16 o                         
   0  -1   6     153462.14     162981.45      5521.67 o                         
   1  -1   6       5807.42       8372.86       328.76 o                         
   2  -1   6      40817.90      48337.66      1759.17 o                         
   3  -1   6       2196.19       2424.38        78.83 o                         
   4  -1   6      43449.32      45567.21      1184.31 o                         
   5  -1   6      15620.65      15388.38       419.12 o                         
   6  -1   6      20980.49      22748.04       703.67 o                         
   7  -1   6      36000.88      34427.75       917.07 o                         
   8  -1   6      26607.47      25693.44       705.59 o                         
   9  -1   6       2083.24       2693.54       134.58 o                         
  10  -1   6        314.57        486.41        84.59 o                         
  11  -1   6          6.89         98.05        74.98 o                         
 -11   0   6         18.24        -53.83        82.67 o                         
 -10   0   6         20.09        124.97        84.59 o                         
  -9   0   6       9945.88      10999.11       355.68 o                         
  -8   0   6      14467.76      14067.56       426.81 o                         
  -7   0   6        878.78       1140.09        86.52 o                         
  -6   0   6      34271.52      32337.90       872.85 o                         
  -5   0   6      22710.92      21119.61       580.62 o                         
  -4   0   6      25224.49      22990.29       622.92 o                         
  -3   0   6      49781.17      52869.19      1584.21 o                         
  -2   0   6      40668.63      39935.96      1042.04 o                         
  -1   0   6       4375.31       4931.43       169.19 o                         
   0   0   6       1382.22       1674.57        99.97 o                         
   1   0   6        969.30       2476.29       121.12 o                         
   2   0   6      19961.36      19868.00       744.04 o                         
   3   0   6      38363.98      40330.09      1211.23 o                         
   4   0   6      73269.62      71120.30      3681.75 o                         
   5   0   6      70503.86      67388.56      2016.79 o                         
   6   0   6      68779.09      67046.34      2012.95 o                         
   7   0   6       2286.13       3439.51       192.26 o                         
   8   0   6      60065.06      57529.55      1516.92 o                         
   9   0   6      12875.06      12379.53       428.74 o                         
  10   0   6      15409.72      14953.87       453.73 o                         
  11   0   6       3132.32       3833.64       194.18 o                         
 -11   1   6        446.82        384.52        96.13 o                         
 -10   1   6       1230.34       1859.14       134.58 o                         
  -9   1   6      20649.33      19391.20       569.09 o                         
  -8   1   6          5.44         40.37       121.12 o                         
  -7   1   6       7168.79       7077.04       244.17 o                         
  -6   1   6      11143.59      16486.18       930.53 o                         
  -5   1   6       3460.00       3328.00       142.27 o                         
  -4   1   6        956.95       3051.14      1030.51 o                         
  -3   1   6       9694.66       9074.61       263.39 o                         
  -2   1   6      42313.12      43873.41      1142.02 o                         
  -1   1   6      36372.97      34979.53       915.15 o                         
   0   1   6      10113.58      10833.77       292.23 o                         
   1   1   6        381.05       1951.42        99.97 o                         
   2   1   6       1089.33       1922.59       142.27 o                         
   3   1   6        181.15        340.30        23.07 o                         
   4   1   6       2836.98       2897.34        99.97 o                         
   5   1   6      48268.92      45663.34      1193.93 o                         
   6   1   6        990.59        374.90        63.45 o                         
   7   1   6      13422.33      13796.48       463.34 o                         
   8   1   6        368.45        711.36        99.97 o                         
   9   1   6       1273.37       1268.91        92.28 o                         
  10   1   6       7530.75       7988.34       282.62 o                         
  11   1   6        643.99        592.16        92.28 o                         
 -11   2   6       1179.59       1459.24       124.97 o                         
 -10   2   6      11108.41      11158.69       376.83 o                         
  -9   2   6      17874.26      18262.64       540.25 o                         
  -8   2   6       7625.20       7025.13       253.78 o                         
  -7   2   6       5814.49       8367.09       313.38 o                         
  -6   2   6     111669.00     106507.42      2768.52 o                         
  -5   2   6     136217.08     146552.97      7586.52 o                         
  -4   2   6      52446.52      49395.08      1499.62 o                         
  -3   2   6       9102.06      10820.31       607.54 o                         
  -2   2   6      31589.25      31363.15       824.79 o                         
  -1   2   6      35978.57      35754.33       936.30 o                         
   0   2   6         25.71         61.52        21.15 o                         
   1   2   6      41220.63      39422.63      1020.89 o                         
   2   2   6      49888.89      47524.41      1420.79 o                         
   3   2   6       8255.70       8338.26       232.63 o                         
   4   2   6      16273.07      15447.98       419.12 o                         
   5   2   6     109874.81     104859.76      3833.64 o                         
   6   2   6      76918.90      75157.73      1951.42 o                         
   7   2   6      12226.91      12341.08       357.60 o                         
   8   2   6      13514.40      13313.91       396.05 o                         
   9   2   6        770.01       1051.65       161.50 o                         
  10   2   6      12765.12      12727.52       469.11 o                         
  11   2   6        525.77        619.07        92.28 o                         
 -11   3   6      17012.94      15528.73       494.10 o                         
 -10   3   6      12568.62      12896.71       413.36 o                         
  -9   3   6         46.70        140.35        73.06 o                         
  -8   3   6       7596.73       9514.88       449.89 o                         
  -7   3   6       4194.61       3647.15       163.42 o                         
  -6   3   6       6747.90       7005.90       278.77 o                         
  -5   3   6      10012.05       9299.55       284.54 o                         
  -4   3   6     101594.52     126719.57      4635.35 o                         
  -3   3   6       1907.63       1891.82        92.28 o                         
  -2   3   6      62804.59      61267.05      1593.82 o                         
  -1   3   6      10052.93       9501.42       267.24 o                         
   0   3   6      14136.19      15711.37       419.12 o                         
   1   3   6        154.21        576.78        42.30 o                         
   2   3   6     165184.31     178740.91      7246.23 o                         
   3   3   6      74177.17      69240.02      2545.50 o                         
   4   3   6      21759.41      21294.56       569.09 o                         
   5   3   6        907.66        815.18        57.68 o                         
   6   3   6      68287.48      60461.49      1578.44 o                         
   7   3   6      16902.72      16595.76       532.56 o                         
   8   3   6      18827.60      18904.79       534.48 o                         
   9   3   6        517.76        547.94        73.06 o                         
  10   3   6        540.01        588.31        78.83 o                         
  11   3   6       1128.90       1490.00       140.35 o                         
 -10   4   6       4410.72       4689.19       223.02 o                         
  -9   4   6      13622.23      14132.93       440.27 o                         
  -8   4   6      38050.71      35781.25       978.60 o                         
  -7   4   6      20363.27      20275.59       669.06 o                         
  -6   4   6      74021.12      70072.49      1841.84 o                         
  -5   4   6      24131.43      23332.50       642.14 o                         
  -4   4   6      86465.65      83013.42      2157.14 o                         
  -3   4   6      56437.14      55616.57      1451.55 o                         
  -2   4   6       8097.00       7375.04       226.87 o                         
  -1   4   6      44949.72      47097.59      1228.53 o                         
   0   4   6         32.58         69.21        23.07 o                         
   1   4   6      59522.04      60769.10      1814.92 o                         
   2   4   6        669.83        928.61        51.91 o                         
   3   4   6       9284.44       9637.92       267.24 o                         
   4   4   6      50028.09      47843.55      1249.68 o                         
   5   4   6      85226.43      81315.78      2437.84 o                         
   6   4   6       1853.46       1403.49        80.75 o                         
   8   4   6      20731.54      19989.13       563.32 o                         
   9   4   6       4017.03       4281.60       196.10 o                         
  10   4   6        447.38        565.24        78.83 o                         
  11   4   6       5256.21       6061.91       242.25 o                         
 -10   5   6        214.58        740.20        98.05 o                         
  -9   5   6      23027.12      21242.65       617.15 o                         
  -7   5   6       2485.67       2399.39       134.58 o                         
  -6   5   6      15658.80      16278.54       471.03 o                         
  -5   5   6       6118.71       5946.56       209.56 o                         
  -4   5   6      16024.16      15169.20       434.50 o                         
  -3   5   6         26.61         61.52        46.14 o                         
  -2   5   6       9556.40      10945.28       311.46 o                         
  -1   5   6        214.46        540.25        55.75 o                         
   0   5   6     171492.69     178679.38      6452.20 o                         
   1   5   6      17192.02      15332.62       417.20 o                         
   2   5   6        249.69        711.36        44.22 o                         
   3   5   6       1171.43       1186.24        63.45 o                         
   4   5   6     125157.60     123210.85      4802.62 o                         
   5   5   6      51332.64      51248.45      1341.97 o                         
   6   5   6       1346.88       1005.51        67.29 o                         
   7   5   6        568.29        467.19        65.37 o                         
   8   5   6       4211.53       4569.99       196.10 o                         
   9   5   6        245.16        624.84        73.06 o                         
  10   5   6       6570.94       7088.57       263.39 o                         
  11   5   6       5350.06       5352.48       224.94 o                         
 -10   6   6      19814.47      18614.48       563.32 o                         
  -9   6   6      25741.44      25151.27       715.20 o                         
  -8   6   6      16975.31      15451.83       540.25 o                         
  -7   6   6      10510.27      13079.35       571.01 o                         
  -6   6   6      76883.56      73827.30      1937.97 o                         
  -5   6   6     101416.21      99603.41      2591.65 o                         
  -4   6   6      74208.75      68726.69      1797.62 o                         
  -3   6   6       6630.06       9764.81       415.28 o                         
  -2   6   6      33830.15      33287.66       884.39 o                         
  -1   6   6      30992.58      29752.02       792.11 o                         
   0   6   6       2281.15       2203.28        96.13 o                         
   1   6   6      29495.37      29348.28       892.08 o                         
   2   6   6       9525.24       9086.14       257.63 o                         
   3   6   6        395.26        186.49        42.30 o                         
   4   6   6       1132.72       1055.50        67.29 o                         
   5   6   6      45781.46      43150.52      1138.17 o                         
   6   6   6       4803.39       4541.15       167.26 o                         
   7   6   6       1747.23       1541.91       105.74 o                         
   8   6   6        533.82        630.61        69.21 o                         
   9   6   6          0.52        492.18        92.28 o                         
  10   6   6       1474.81       1645.73       119.20 o                         
 -10   7   6       8294.43       8599.73       372.98 o                         
  -9   7   6          0.64         -5.77        96.13 o                         
  -8   7   6      14142.49      13483.10       424.89 o                         
  -7   7   6       5413.37       5179.45       211.48 o                         
  -6   7   6      17698.67      16151.65       472.96 o                         
  -5   7   6        242.37        282.62        67.29 o                         
  -4   7   6      39763.30      42741.01      1136.25 o                         
  -3   7   6        754.05        895.93        80.75 o                         
  -2   7   6     184584.61     179494.56      6865.55 o                         
  -1   7   6      48197.79      45551.83      1195.85 o                         
   0   7   6       9962.31      12285.33       494.10 o                         
   1   7   6        692.15       2055.24        94.21 o                         
   2   7   6     302482.16     300169.53     10024.36 o                         
   3   7   6     125581.60     129024.75      5329.41 o                         
   4   7   6       3846.51       4168.17       149.96 o                         
   5   7   6        821.73       1032.43        74.98 o                         
   6   7   6      89720.55      81809.88      2134.07 o                         
   7   7   6       3593.37       3601.00       171.11 o                         
   8   7   6      12055.06      11600.88       359.52 o                         
   9   7   6       4117.82       4031.66       176.88 o                         
  10   7   6       1824.86       1532.30       113.43 o                         
  -9   8   6       9857.61       9993.60       346.07 o                         
  -8   8   6      32423.31      30855.58       861.32 o                         
  -7   8   6      32903.54      32136.03       884.39 o                         
  -6   8   6      40165.34      39430.32      1065.11 o                         
  -5   8   6       2775.57       3504.87       228.79 o                         
  -4   8   6      44333.77      42500.69      1130.48 o                         
  -3   8   6      69612.21      69134.27      1807.23 o                         
  -2   8   6      10661.47      10116.65       305.69 o                         
  -1   8   6       1328.62       2933.87       178.80 o                         
   0   8   6       1011.28       1020.89        73.06 o                         
   1   8   6       1388.79       1011.28       142.27 o                         
   2   8   6       6878.15       7032.82       219.17 o                         
   3   8   6      27856.72      27379.55       732.51 o                         
   4   8   6       6920.08       6192.65       201.87 o                         
   5   8   6       9398.43       9436.05       288.39 o                         
   6   8   6       4340.99       4223.92       165.34 o                         
   7   8   6        918.44        853.63       105.74 o                         
   8   8   6        312.45        403.74        67.29 o                         
   9   8   6       1574.66       1547.68       113.43 o                         
  10   8   6       3401.21       3408.75       174.96 o                         
  -9   9   6      13042.97      12494.89       409.51 o                         
  -8   9   6        120.37        367.21        86.52 o                         
  -7   9   6       1086.48        997.82       101.90 o                         
  -6   9   6       6657.67       6988.60       249.94 o                         
  -5   9   6       6004.12       5873.50       217.25 o                         
  -4   9   6      43975.36      42100.79      1124.71 o                         
  -3   9   6      13047.84      11945.03       355.68 o                         
  -2   9   6        574.61        521.02        86.52 o                         
  -1   9   6       6873.67      10132.03       305.69 o                         
   0   9   6     137247.34     145485.92      5306.34 o                         
   1   9   6     115920.84     111306.20      3324.15 o                         
   2   9   6      26759.11      23793.93       644.07 o                         
   3   9   6        550.05        474.88        51.91 o                         
   4   9   6      65755.48      62951.23      1651.50 o                         
   5   9   6      41598.16      41010.68      1092.03 o                         
   6   9   6       1154.26       1036.27        78.83 o                         
   7   9   6       5859.87       5854.27       240.32 o                         
   8   9   6       4048.95       4306.59       188.41 o                         
   9   9   6          3.32        205.72        69.21 o                         
  10   9   6        192.01        303.77        73.06 o                         
  -8  10   6       9226.04       8269.04       301.85 o                         
  -7  10   6       1687.42       1786.08       178.80 o                         
  -6  10   6      42974.39      41135.65      1113.18 o                         
  -5  10   6      79574.20      76666.96      2012.95 o                         
  -4  10   6      13566.28      13035.13       390.28 o                         
  -3  10   6       5503.90       6394.52       261.47 o                         
  -2  10   6      14742.93      14100.25       409.51 o                         
  -1  10   6      30144.33      31674.61       851.71 o                         
   0  10   6        294.80        449.89        63.45 o                         
   1  10   6      46295.51      47532.09      1249.68 o                         
   2  10   6        968.61        986.29        69.21 o                         
   3  10   6       3338.49       3279.93       138.43 o                         
   4  10   6       6151.00       6029.23       207.64 o                         
   5  10   6       9677.81       9347.61       292.23 o                         
   6  10   6         13.27         17.30        48.06 o                         
   7  10   6        624.59        140.35        63.45 o                         
   8  10   6      17782.63      17966.57       532.56 o                         
   9  10   6        410.88        499.87        86.52 o                         
  -8  11   6       5628.58       5356.32       234.56 o                         
  -7  11   6       2096.99       1966.81       128.81 o                         
  -6  11   6       9718.62       8859.28       303.77 o                         
  -5  11   6       3512.52       3008.85       159.57 o                         
  -4  11   6       4943.13       5848.51       219.17 o                         
  -3  11   6       1814.82       1747.63       111.51 o                         
  -2  11   6     134910.61     133500.53      3447.20 o                         
  -1  11   6      60753.82      59015.70      1549.60 o                         
   1  11   6       4412.79       6219.57       209.56 o                         
   2  11   6     212518.23     209219.66     10779.94 o                         
   3  11   6      93027.65      90540.34      2359.01 o                         
   4  11   6       1110.90        371.06        65.37 o                         
   5  11   6       1255.48       1455.40        99.97 o                         
   6  11   6      55902.81      53349.84      1416.95 o                         
   7  11   6       2619.75       2676.24       159.57 o                         
   8  11   6       3125.19       3226.10       169.19 o                         
   9  11   6       6872.18       7246.23       273.01 o                         
  -7  12   6      25654.34      25874.16       736.35 o                         
  -6  12   6       6761.19       6692.52       249.94 o                         
  -5  12   6        140.01        744.04        84.59 o                         
  -4  12   6       9695.79       9639.85       313.38 o                         
  -3  12   6      24601.96      24949.40       692.13 o                         
  -2  12   6       1488.84       1501.54       103.82 o                         
  -1  12   6       1891.35       3249.17       149.96 o                         
   0  12   6        760.33        692.13        76.90 o                         
   1  12   6         29.35        292.23        59.60 o                         
   2  12   6       4270.22       4275.83       176.88 o                         
   3  12   6       3139.31       3401.05       151.88 o                         
   4  12   6          7.26         38.45        48.06 o                         
   5  12   6        749.03        499.87        69.21 o                         
   6  12   6      14201.37      13904.14       419.12 o                         
   7  12   6       3159.70       3239.56       184.57 o                         
   8  12   6       2447.96       2774.29       155.73 o                         
  -6  13   6       2118.53       2120.61       138.43 o                         
  -5  13   6       3179.96       3262.63       167.26 o                         
  -4  13   6      30115.07      28292.78       780.57 o                         
  -3  13   6      14839.68      14096.40       419.12 o                         
  -2  13   6       2128.52       2989.62       207.64 o                         
  -1  13   6       7839.48       9705.21       307.61 o                         
   0  13   6      99993.66      99067.02      2574.34 o                         
   1  13   6      67518.14      66419.58      1745.71 o                         
   2  13   6       6098.53       5931.18       246.09 o                         
   3  13   6        509.78        497.95        71.14 o                         
   4  13   6      62396.08      60186.55      1593.82 o                         
   5  13   6      14187.50      13861.85       419.12 o                         
   6  13   6         53.15         44.22        55.75 o                         
   7  13   6       2550.73       2997.31       182.65 o                         
  -5  14   6      36326.25      33908.65       928.61 o                         
  -4  14   6         94.04        113.43        71.14 o                         
  -3  14   6       9437.03       9130.36       305.69 o                         
  -2  14   6       3980.71       4116.26       182.65 o                         
  -1  14   6      18422.14      18145.37       599.85 o                         
   0  14   6          9.32        -65.37        65.37 o                         
   1  14   6      20496.47      20648.57       586.39 o                         
   2  14   6        129.97        207.64        67.29 o                         
   3  14   6       7880.37       6859.79       280.70 o                         
   4  14   6       9107.93       9036.15       303.77 o                         
   5  14   6        774.33        690.21        84.59 o                         
   6  14   6       1890.78       2041.79       144.19 o                         
  -4  15   6       1580.31       1668.80       111.51 o                         
  -3  15   6       1069.26       1224.69       107.66 o                         
  -2  15   6      72081.30      69147.73      1822.61 o                         
  -1  15   6      42919.18      42814.07      1155.47 o                         
   0  15   6          0.01        363.37       161.50 o                         
   1  15   6       1237.96       1649.58       157.65 o                         
   2  15   6      71167.06      70053.27      1845.68 o                         
   3  15   6      32936.39      33502.98       920.92 o                         
   4  15   6        204.44        211.48        76.90 o                         
   5  15   6        931.44        978.60        98.05 o                         
  -2  16   6          3.06         90.36        65.37 o                         
  -1  16   6       6245.56       6750.20       253.78 o                         
   0  16   6        103.57        -65.37        65.37 o                         
   1  16   6       2299.27       2170.60       130.74 o                         
   2  16   6       3784.59       3933.61       188.41 o                         
   3  16   6        902.15        870.93        96.13 o                         
  -2 -16   7       9185.97      10162.79       372.98 o                         
  -1 -16   7        559.50        663.29       121.12 o                         
   0 -16   7        468.97        455.65       115.36 o                         
   1 -16   7        587.17        657.52       128.81 o                         
   2 -16   7       3715.88       4839.15       299.92 o                         
  -4 -15   7       1641.40       1641.89       115.36 o                         
  -3 -15   7       4157.01       4250.84       180.72 o                         
  -2 -15   7        249.31        178.80        61.52 o                         
  -1 -15   7         57.99        -65.37        92.28 o                         
   0 -15   7       3511.16       4037.43       257.63 o                         
   1 -15   7       5563.95       6063.84       321.07 o                         
   2 -15   7        726.41        399.90       111.51 o                         
   3 -15   7        581.46        609.46       134.58 o                         
   4 -15   7         47.27         76.90       105.74 o                         
  -6 -14   7       1208.42       1286.21       107.66 o                         
  -5 -14   7       1140.60       1145.86       103.82 o                         
  -4 -14   7       3867.43       4473.86       196.10 o                         
  -3 -14   7        196.35         96.13        61.52 o                         
  -2 -14   7          0.68        -48.06        48.06 o                         
  -1 -14   7       4720.69       4462.32       257.63 o                         
   0 -14   7       2670.97       3839.40       242.25 o                         
   1 -14   7        134.62        224.94        92.28 o                         
   2 -14   7        208.12        228.79        92.28 o                         
   3 -14   7       2438.95       2143.68       186.49 o                         
   4 -14   7         46.55        322.99       115.36 o                         
   5 -14   7       1886.92       1770.70       178.80 o                         
  -7 -13   7        554.30        519.10        86.52 o                         
  -6 -13   7        247.43        278.77        80.75 o                         
  -5 -13   7       6483.65       6446.43       238.40 o                         
  -4 -13   7        598.73        663.29        80.75 o                         
  -3 -13   7        249.48        173.03        59.60 o                         
  -2 -13   7       6598.71       6631.00       224.94 o                         
  -1 -13   7      17240.24      16968.74       686.36 o                         
   0 -13   7        163.94        151.88        86.52 o                         
   1 -13   7       3697.92       4052.81       236.48 o                         
   2 -13   7       3046.22       3228.02       215.33 o                         
   3 -13   7      10433.32      10260.84       457.58 o                         
   4 -13   7      10951.02      10841.46       486.41 o                         
   5 -13   7       4244.27       4598.83       286.47 o                         
   6 -13   7         29.25         78.83        98.05 o                         
  -8 -12   7        939.30       1261.22       113.43 o                         
  -7 -12   7        146.68        253.78        73.06 o                         
  -6 -12   7        214.57        722.89       101.90 o                         
  -5 -12   7         91.66        -55.75        55.75 o                         
  -4 -12   7         19.34        -48.06        53.83 o                         
  -3 -12   7       1586.34       1518.84        94.21 o                         
  -2 -12   7       5636.93       6069.60       207.64 o                         
  -1 -12   7       4453.35       4312.36       228.79 o                         
   0 -12   7        419.11        334.53        86.52 o                         
   1 -12   7        489.28        603.69        92.28 o                         
   2 -12   7       1359.95       1978.34       155.73 o                         
   3 -12   7         23.73         80.75        86.52 o                         
   4 -12   7        807.01        876.70       121.12 o                         
   5 -12   7        264.51        376.83       105.74 o                         
   6 -12   7        277.62        457.58       111.51 o                         
   7 -12   7        830.71        709.43       128.81 o                         
  -8 -11   7        151.87        290.31        78.83 o                         
  -7 -11   7       1212.37       1255.45       113.43 o                         
  -6 -11   7        878.52       1068.96        99.97 o                         
  -5 -11   7        121.38        142.27        63.45 o                         
  -4 -11   7       1440.58       1666.88       105.74 o                         
  -3 -11   7      13091.71      12623.70       369.14 o                         
  -2 -11   7       4180.72       3649.07       140.35 o                         
  -1 -11   7          1.67        -30.76        71.14 o                         
   0 -11   7        452.78        299.92        76.90 o                         
   1 -11   7       9094.73       8347.87       365.29 o                         
   2 -11   7         94.43        -21.15        71.14 o                         
   3 -11   7       2503.26       2745.45       192.26 o                         
   4 -11   7        696.41        736.35       105.74 o                         
   5 -11   7        894.81        899.77       121.12 o                         
   6 -11   7       5932.62       6925.16       349.91 o                         
   7 -11   7        674.48       1034.35       142.27 o                         
   8 -11   7        357.05        553.70       121.12 o                         
  -9 -10   7        463.36        480.65        82.67 o                         
  -8 -10   7       1042.86       1582.29       119.20 o                         
  -7 -10   7         41.04        -15.38        61.52 o                         
  -6 -10   7        363.06        284.54        74.98 o                         
  -5 -10   7        828.68       1020.89       103.82 o                         
  -4 -10   7       2113.14       2572.42       148.04 o                         
  -3 -10   7       4158.97       3587.55       146.12 o                         
  -2 -10   7       4179.89       3654.84       140.35 o                         
  -1 -10   7       2777.73       2751.22       113.43 o                         
   0 -10   7        552.04        867.09        92.28 o                         
   1 -10   7        103.53        224.94        63.45 o                         
   2 -10   7         52.61        186.49        63.45 o                         
   3 -10   7       2319.75       2226.35       169.19 o                         
   4 -10   7        817.44        867.09       105.74 o                         
   5 -10   7       1904.89       2014.87       155.73 o                         
   6 -10   7        136.70         40.37        86.52 o                         
   7 -10   7       1482.84       1134.33       140.35 o                         
   8 -10   7       1141.72       1607.28       163.42 o                         
  -9  -9   7         68.30        149.96        94.21 o                         
  -8  -9   7        370.86        553.70        98.05 o                         
  -7  -9   7        186.36        234.56        78.83 o                         
  -6  -9   7         34.19         61.52        65.37 o                         
  -5  -9   7      12101.23      11931.57       363.37 o                         
  -4  -9   7       3477.21       3493.34       149.96 o                         
  -3  -9   7        360.75        399.90        55.75 o                         
  -2  -9   7       1078.93       1293.90        84.59 o                         
  -1  -9   7      30774.75      30371.09       930.53 o                         
   0  -9   7        447.63        388.36        71.14 o                         
   1  -9   7       6619.66       7471.17       321.07 o                         
   2  -9   7        225.32        248.01        63.45 o                         
   3  -9   7       8778.61       8195.98       349.91 o                         
   4  -9   7      10780.62      11006.81       465.27 o                         
   5  -9   7       7601.11       8292.11       378.75 o                         
   6  -9   7         34.66        -40.37        71.14 o                         
   7  -9   7        236.58         40.37        86.52 o                         
   8  -9   7       8026.69       8582.42       271.08 o                         
   9  -9   7        710.88        826.71        84.59 o                         
 -10  -8   7       1932.77       2001.41       155.73 o                         
  -9  -8   7        238.99         55.75        90.36 o                         
  -8  -8   7        255.44        463.34        76.90 o                         
  -7  -8   7        292.21        503.72        73.06 o                         
  -6  -8   7         21.13         76.90        65.37 o                         
  -5  -8   7       3928.12       3477.96       155.73 o                         
  -4  -8   7       1332.11       1378.49        84.59 o                         
  -3  -8   7         12.31        -44.22        44.22 o                         
  -2  -8   7       8192.57       8344.02       249.94 o                         
  -1  -8   7       1558.79       1420.79       105.74 o                         
   0  -8   7         41.07        192.26        57.68 o                         
   1  -8   7       1213.04       1057.42        92.28 o                         
   2  -8   7         48.68        169.19        63.45 o                         
   3  -8   7        413.42        434.50        76.90 o                         
   4  -8   7       3217.17       3564.47       207.64 o                         
   5  -8   7       2084.39       2022.56       157.65 o                         
   6  -8   7        331.59        424.89        92.28 o                         
   7  -8   7       1705.69       1688.03        98.05 o                         
   8  -8   7          5.55         40.37        53.83 o                         
   9  -8   7        627.67        720.97        86.52 o                         
 -10  -7   7        168.66        111.51        90.36 o                         
  -9  -7   7        315.43        298.00        84.59 o                         
  -8  -7   7         23.41        207.64        69.21 o                         
  -7  -7   7       7078.42       7009.75       253.78 o                         
  -6  -7   7       2539.41       2478.21       132.66 o                         
  -5  -7   7         26.48         -9.61        48.06 o                         
  -4  -7   7       2455.76       2560.88       119.20 o                         
  -3  -7   7      38063.30      38203.71      1005.51 o                         
  -2  -7   7        996.26        968.98        65.37 o                         
  -1  -7   7       4041.94       4246.99       142.27 o                         
   0  -7   7        137.33        103.82        38.45 o                         
   1  -7   7      11584.77      11256.74       444.12 o                         
   2  -7   7       6749.72       5877.35       257.63 o                         
   3  -7   7      14854.79      15021.16       586.39 o                         
   4  -7   7         76.15         67.29        63.45 o                         
   5  -7   7          5.46         17.30        63.45 o                         
   6  -7   7      11345.59      11001.04       317.23 o                         
   7  -7   7        262.91        347.99        61.52 o                         
   8  -7   7       1294.95       1207.38        92.28 o                         
   9  -7   7       3558.52       3264.55       178.80 o                         
  10  -7   7       3538.59       3524.10       173.03 o                         
 -10  -6   7        251.14        213.41        86.52 o                         
  -9  -6   7        786.91        720.97        92.28 o                         
  -8  -6   7       4072.40       4470.01       198.03 o                         
  -7  -6   7       1837.41       1905.28       115.36 o                         
  -6  -6   7       4012.45       3535.64       155.73 o                         
  -5  -6   7        250.85        209.56        49.99 o                         
  -4  -6   7        390.04        305.69        55.75 o                         
  -3  -6   7       9241.00       8493.99       255.70 o                         
  -2  -6   7      10855.73      10722.26       307.61 o                         
  -1  -6   7       2455.94       2389.77        96.13 o                         
   0  -6   7        471.18        446.04        46.14 o                         
   1  -6   7       2376.70       2641.63       128.81 o                         
   2  -6   7        957.78       1328.51        92.28 o                         
   3  -6   7      10465.90       9953.23       399.90 o                         
   4  -6   7      12280.32      12677.53       507.56 o                         
   5  -6   7      14995.07      13775.33       382.59 o                         
   6  -6   7        225.56        269.16        49.99 o                         
   7  -6   7       8361.47       7884.52       249.94 o                         
   8  -6   7       1597.05       1480.39       119.20 o                         
   9  -6   7       5107.37       4800.70       188.41 o                         
  10  -6   7       6999.43       6769.43       246.09 o                         
 -10  -5   7        252.90        257.63        82.67 o                         
  -9  -5   7       1107.96        872.85        98.05 o                         
  -8  -5   7       2116.13       2833.89       151.88 o                         
  -7  -5   7       1600.60       1666.88       109.59 o                         
  -6  -5   7         12.75        -46.14        46.14 o                         
  -5  -5   7      12739.33      12767.89       374.90 o                         
  -4  -5   7       1939.80       2203.28       107.66 o                         
  -3  -5   7       1145.64       1140.09        69.21 o                         
  -2  -5   7       1400.70       1334.27        69.21 o                         
  -1  -5   7      16670.40      16493.87       442.19 o                         
   0  -5   7        941.99        813.25        48.06 o                         
   1  -5   7      10252.90      10007.06       386.44 o                         
   2  -5   7        352.46        224.94        42.30 o                         
   3  -5   7      10005.00       9634.08       311.46 o                         
   4  -5   7      28356.91      28181.27       861.32 o                         
   5  -5   7      11112.33      11793.14       330.68 o                         
   6  -5   7       4464.25       4220.08       148.04 o                         
   7  -5   7       1058.44       1105.49        92.28 o                         
   8  -5   7      11050.38      10597.29       326.84 o                         
   9  -5   7         43.69        165.34        63.45 o                         
  10  -5   7       7057.11       6930.92       251.86 o                         
 -11  -4   7        453.17        315.30       113.43 o                         
 -10  -4   7       6510.73       7100.11       278.77 o                         
  -9  -4   7        230.22        253.78        80.75 o                         
  -8  -4   7       6019.35       7476.94       263.39 o                         
  -7  -4   7          9.96        -49.99        49.99 o                         
  -6  -4   7       9206.80       8645.87       276.85 o                         
  -5  -4   7       3868.26       3808.64       153.81 o                         
  -4  -4   7      23355.32      22699.97       617.15 o                         
  -3  -4   7        749.76        630.61        49.99 o                         
  -2  -4   7       1544.74       1559.22        71.14 o                         
  -1  -4   7        293.34        296.08        34.61 o                         
   0  -4   7      12771.83      12733.29       344.14 o                         
   1  -4   7        113.03         98.05        34.61 o                         
   2  -4   7       5427.36       5091.01       146.12 o                         
   3  -4   7       6778.37       6694.44       192.26 o                         
   4  -4   7       2658.54       2580.11       121.12 o                         
   5  -4   7       8797.23       8232.51       244.17 o                         
   6  -4   7        969.24        855.55        80.75 o                         
   7  -4   7       4195.95       3952.84       151.88 o                         
   8  -4   7       1165.94       1351.58        92.28 o                         
   9  -4   7       2225.86       2087.93       123.05 o                         
  10  -4   7         89.50         67.29        69.21 o                         
 -11  -3   7         15.69         74.98        82.67 o                         
 -10  -3   7        630.97        461.42       115.36 o                         
  -9  -3   7       2771.32       3437.58       205.72 o                         
  -8  -3   7          0.17        -40.37        57.68 o                         
  -7  -3   7       8196.79       8059.48       267.24 o                         
  -6  -3   7       6790.79       6423.36       223.02 o                         
  -5  -3   7        555.69        561.40        61.52 o                         
  -4  -3   7       2948.11       2747.38       117.28 o                         
  -3  -3   7      12259.77      12100.76       344.14 o                         
  -2  -3   7       5374.47       5114.08       161.50 o                         
  -1  -3   7       7611.67       7040.51       199.95 o                         
   0  -3   7      46811.34      47364.83      1416.95 o                         
   1  -3   7       6572.25       6271.48       176.88 o                         
   2  -3   7         95.66         38.45        24.99 o                         
   3  -3   7       2878.87       2603.18        90.36 o                         
   4  -3   7        895.15        957.45        51.91 o                         
   5  -3   7       2821.74       2964.63       157.65 o                         
   6  -3   7       2332.94       2268.65       105.74 o                         
   7  -3   7         97.03         71.14        44.22 o                         
   8  -3   7       3741.47       3551.02       155.73 o                         
   9  -3   7       8831.75       8643.95       284.54 o                         
  10  -3   7       3510.91       3595.24       174.96 o                         
  11  -3   7       1804.92       1543.84       119.20 o                         
 -11  -2   7        221.41        296.08        96.13 o                         
 -10  -2   7       1459.85       1513.08       130.74 o                         
  -9  -2   7       2233.89       2330.17       165.34 o                         
  -8  -2   7       8105.24       7999.88       328.76 o                         
  -7  -2   7       6207.55       6198.42       221.10 o                         
  -6  -2   7      19221.52      18841.34       530.63 o                         
  -5  -2   7       5498.57       5548.58       188.41 o                         
  -4  -2   7        104.45        130.74        40.37 o                         
  -3  -2   7       4809.77       4385.42       144.19 o                         
  -2  -2   7      19926.04      19800.71       528.71 o                         
  -1  -2   7       2562.87       2295.57        88.44 o                         
   0  -2   7       6260.01       5069.86       215.33 o                         
   1  -2   7       1212.96       1699.57        99.97 o                         
   2  -2   7        210.25        253.78        42.30 o                         
   3  -2   7       3851.41       3564.47       132.66 o                         
   4  -2   7      13445.38      13781.10       374.90 o                         
   5  -2   7       6949.84       6421.44       194.18 o                         
   6  -2   7          3.83        -38.45        38.45 o                         
   7  -2   7       8441.26       8232.51       257.63 o                         
   8  -2   7          9.38        -48.06        48.06 o                         
   9  -2   7       3484.54       4354.66       182.65 o                         
  10  -2   7       6004.38       5602.42       223.02 o                         
  11  -2   7       1859.66       1722.64       123.05 o                         
 -11  -1   7       3635.15       3362.60       194.18 o                         
 -10  -1   7        769.64        617.15        98.05 o                         
  -9  -1   7        317.59        353.76        80.75 o                         
  -8  -1   7       2790.58       3649.07       176.88 o                         
  -7  -1   7       3667.45       3510.64       192.26 o                         
  -6  -1   7        119.91          7.69        65.37 o                         
  -5  -1   7       4537.67       4700.72       205.72 o                         
  -4  -1   7       2011.27       1897.59       107.66 o                         
  -3  -1   7        533.45        647.91        55.75 o                         
  -2  -1   7         22.67        -11.54        23.07 o                         
  -1  -1   7      11448.00      11158.69       303.77 o                         
   0  -1   7      31452.64      31361.22      1165.09 o                         
   1  -1   7      21041.78      21421.45       801.72 o                         
   2  -1   7          1.66        -28.84        28.84 o                         
   3  -1   7         53.14        161.50        23.07 o                         
   4  -1   7      23588.11      23376.72       622.92 o                         
   5  -1   7        326.51        336.45        42.30 o                         
   6  -1   7       4296.85       4506.54       178.80 o                         
   7  -1   7       4548.77       4771.86       171.11 o                         
   8  -1   7       4924.12       4364.27       174.96 o                         
   9  -1   7        577.93        528.71        71.14 o                         
  10  -1   7       9519.63       9807.11       324.92 o                         
  11  -1   7       9497.55       9393.76       321.07 o                         
 -11   0   7        118.70         32.68        86.52 o                         
 -10   0   7       7179.32       7367.35       290.31 o                         
  -9   0   7       1524.61       1738.02       128.81 o                         
  -8   0   7      19839.05      20871.59       599.85 o                         
  -7   0   7       3628.74       3081.91       151.88 o                         
  -6   0   7       9953.39       9545.64       299.92 o                         
  -5   0   7       9815.39       9509.11       292.23 o                         
  -4   0   7      23114.49      22832.63       617.15 o                         
  -3   0   7       9567.12       9722.52       276.85 o                         
  -2   0   7      10017.09      10095.50       282.62 o                         
  -1   0   7         24.32        121.12        23.07 o                         
   0   0   7       1809.20       2128.30       121.12 o                         
   1   0   7         29.74         40.37        28.84 o                         
   2   0   7       5151.66       5371.71       228.79 o                         
   3   0   7       2882.28       2605.10       142.27 o                         
   4   0   7        572.51        740.20        53.83 o                         
   5   0   7       5777.23       5383.24       198.03 o                         
   6   0   7         75.08         59.60        34.61 o                         
   7   0   7       3336.37       3262.63       136.50 o                         
   8   0   7         34.35         98.05        55.75 o                         
   9   0   7       4188.95       3950.91       173.03 o                         
  10   0   7          5.03        151.88        67.29 o                         
  11   0   7        768.16       1040.12       101.90 o                         
 -11   1   7         54.33        -69.21        86.52 o                         
 -10   1   7       1560.61       1538.07       128.81 o                         
  -9   1   7       2748.58       3379.91       178.80 o                         
  -8   1   7        219.28        228.79        76.90 o                         
  -7   1   7       1434.90       1309.28        98.05 o                         
  -6   1   7       4472.70       3845.17       165.34 o                         
  -5   1   7         26.21        184.57        46.14 o                         
  -4   1   7      12680.13      12583.33       363.37 o                         
  -3   1   7       6496.19       7059.74       211.48 o                         
  -2   1   7        224.52        271.08        44.22 o                         
  -1   1   7       8694.50       8551.66       242.25 o                         
   0   1   7       1370.77       1407.33        57.68 o                         
   1   1   7       2080.48       2378.24       128.81 o                         
   2   1   7      13341.10      12925.55       499.87 o                         
   3   1   7        761.67        701.74        46.14 o                         
   4   1   7      17381.02      17447.47       471.03 o                         
   5   1   7       2901.45       2955.01       109.59 o                         
   6   1   7       4507.46       4475.78       153.81 o                         
   7   1   7       1716.35       1707.26       130.74 o                         
   8   1   7      10155.21      10345.44       372.98 o                         
   9   1   7      17904.03      18329.94       530.63 o                         
  10   1   7       5260.67       5502.44       221.10 o                         
  11   1   7       3823.30       4258.53       201.87 o                         
 -11   2   7       2158.70       2145.61       159.57 o                         
 -10   2   7       5567.94       6108.06       257.63 o                         
  -9   2   7       3280.53       4245.07       201.87 o                         
  -8   2   7       4745.66       4618.05       199.95 o                         
  -7   2   7       9435.76       8965.02       292.23 o                         
  -6   2   7      32658.85      30897.88       840.17 o                         
  -5   2   7      18491.60      17430.17       492.18 o                         
  -4   2   7       3355.75       3097.29       157.65 o                         
  -3   2   7       5843.56       5754.30       182.65 o                         
  -2   2   7       7086.87       6667.53       201.87 o                         
  -1   2   7       5205.29       5185.21       161.50 o                         
   0   2   7      10293.51      10264.69       282.62 o                         
   1   2   7       2456.65       2683.93        90.36 o                         
   2   2   7       4574.16       4577.68       132.66 o                         
   3   2   7      14145.23      13965.67       378.75 o                         
   4   2   7       7262.92       7257.76       211.48 o                         
   5   2   7      14318.19      13829.16       384.52 o                         
   6   2   7        439.77        399.90        49.99 o                         
   7   2   7      12895.78      13096.66       426.81 o                         
   8   2   7        405.23        572.93        65.37 o                         
   9   2   7       4946.63       6819.41       284.54 o                         
  10   2   7       2338.60       2332.10       157.65 o                         
  11   2   7       2437.52       2284.03       144.19 o                         
 -11   3   7       5932.45       5783.14       263.39 o                         
 -10   3   7        357.42        321.07        92.28 o                         
  -9   3   7       2454.10       2262.88       148.04 o                         
  -8   3   7       1796.60       2558.96       148.04 o                         
  -7   3   7       2607.89       2716.61       144.19 o                         
  -6   3   7        242.82        153.81        73.06 o                         
  -5   3   7        141.79        101.90        71.14 o                         
  -4   3   7       9606.60       8878.50       273.01 o                         
  -3   3   7        657.69        674.83        55.75 o                         
  -2   3   7        522.75        628.69        55.75 o                         
  -1   3   7       2447.18       2487.83        98.05 o                         
   0   3   7      14271.29      14592.43       394.13 o                         
   1   3   7        517.29        578.70        36.53 o                         
   2   3   7       2352.31       2214.82        78.83 o                         
   3   3   7         31.00        332.61        44.22 o                         
   4   3   7       4504.85       4273.91       140.35 o                         
   5   3   7       1385.70       1382.34        76.90 o                         
   6   3   7       6822.22       7390.42       232.63 o                         
   7   3   7       6540.42       6459.89       240.32 o                         
   8   3   7       4927.75       4589.21       176.88 o                         
   9   3   7       1173.88       1795.70       107.66 o                         
  10   3   7       8270.85       8740.08       355.68 o                         
  11   3   7      12677.14      12516.04       469.11 o                         
 -10   4   7       8478.83       8545.90       317.23 o                         
  -9   4   7       2647.08       2691.62       157.65 o                         
  -8   4   7      36037.58      35810.09       978.60 o                         
  -7   4   7       1922.73       1793.77       138.43 o                         
  -6   4   7       8463.66       8099.86       313.38 o                         
  -5   4   7       3007.18       2830.05       140.35 o                         
  -4   4   7      46663.09      44900.07      1188.16 o                         
  -3   4   7      10285.32       9526.41       284.54 o                         
  -2   4   7      31516.78      31934.16       844.02 o                         
  -1   4   7       1751.54       2149.45        96.13 o                         
   0   4   7       5352.46       5600.49       171.11 o                         
   1   4   7         16.95        132.66        24.99 o                         
   2   4   7      10442.44      10030.13       278.77 o                         
   3   4   7       5468.11       5165.99       161.50 o                         
   4   4   7        473.18        521.02        49.99 o                         
   5   4   7      22656.81      21569.49       586.39 o                         
   6   4   7        448.97        392.21        48.06 o                         
   7   4   7       2832.40       2860.81       128.81 o                         
   8   4   7          0.40        148.04        55.75 o                         
   9   4   7       3793.26       4220.08       176.88 o                         
  10   4   7       1168.48       1366.96       103.82 o                         
  11   4   7       1602.34       1772.62       123.05 o                         
 -10   5   7       1573.02       1768.78       140.35 o                         
  -9   5   7       1986.12       2403.23       153.81 o                         
  -8   5   7        106.74        249.94        96.13 o                         
  -7   5   7       1694.94       1593.82       136.50 o                         
  -6   5   7       4617.90       4593.06       188.41 o                         
  -5   5   7        319.48         88.44        67.29 o                         
  -4   5   7        710.72        809.41        78.83 o                         
  -3   5   7          4.22        146.12        51.91 o                         
  -2   5   7      10936.75      10985.66       321.07 o                         
  -1   5   7        873.06       1049.73        67.29 o                         
   0   5   7        885.01       1059.34        63.45 o                         
   1   5   7        270.58        403.74        34.61 o                         
   2   5   7       1647.51       1966.81        78.83 o                         
   3   5   7        879.71       1363.11        69.21 o                         
   4   5   7       2879.39       3010.77       119.20 o                         
   5   5   7       9367.00       9051.54       273.01 o                         
   6   5   7        561.97        536.40        55.75 o                         
   7   5   7       4278.36       4239.30       161.50 o                         
   8   5   7       2643.05       3943.22       167.26 o                         
   9   5   7      15634.62      15182.66       453.73 o                         
  10   5   7       2258.16       2497.44       146.12 o                         
  11   5   7       2280.48       2212.90       142.27 o                         
 -10   6   7      12414.59      12385.30       411.43 o                         
  -9   6   7       4735.77       5358.25       234.56 o                         
  -8   6   7       3506.13       3497.18       205.72 o                         
  -7   6   7       5727.59       5444.76       223.02 o                         
  -6   6   7      30174.55      27964.01       770.96 o                         
  -5   6   7      12426.59      12066.15       367.21 o                         
  -4   6   7       7232.52       7523.08       248.01 o                         
  -3   6   7       6214.72       5317.87       194.18 o                         
  -2   6   7      12079.21      11883.50       344.14 o                         
  -1   6   7       5631.44       5550.51       178.80 o                         
   0   6   7       4911.38       5004.49       161.50 o                         
   1   6   7         81.00        263.39        36.53 o                         
   2   6   7        123.66        157.65        34.61 o                         
   3   6   7       8776.94       8615.11       251.86 o                         
   4   6   7         47.70         51.91        40.37 o                         
   5   6   7        194.11        142.27        42.30 o                         
   6   6   7        412.96        438.35        57.68 o                         
   7   6   7       5278.01       5215.98       186.49 o                         
   8   6   7         88.67        198.03        61.52 o                         
   9   6   7       4178.13       5187.14       209.56 o                         
  10   6   7        142.19         92.28        69.21 o                         
 -10   7   7        287.76        261.47        96.13 o                         
  -9   7   7       7059.55       7046.28       322.99 o                         
  -8   7   7       1497.81       1595.75       123.05 o                         
  -7   7   7       2004.11       1768.78       123.05 o                         
  -6   7   7        181.74        184.57        71.14 o                         
  -5   7   7       8618.48       7438.49       255.70 o                         
  -4   7   7       7311.74       7340.43       244.17 o                         
  -3   7   7       2623.84       2535.89       126.89 o                         
  -2   7   7       2009.84       2489.75       124.97 o                         
  -1   7   7        542.81        640.22        73.06 o                         
   0   7   7      18700.26      18774.05       513.33 o                         
   1   7   7        979.62        965.14        65.37 o                         
   2   7   7        323.46        376.83        59.60 o                         
   3   7   7        435.21        494.10        55.75 o                         
   4   7   7        275.23        257.63        44.22 o                         
   5   7   7       1692.98       1734.17        96.13 o                         
   6   7   7       2169.02       2906.95       149.96 o                         
   7   7   7       7361.02       7105.88       234.56 o                         
   8   7   7       2194.00       2420.54       144.19 o                         
   9   7   7       1664.99       2770.45       153.81 o                         
  10   7   7       3307.58       3602.93       178.80 o                         
  -9   8   7       1341.75       1741.86       134.58 o                         
  -8   8   7      29463.60      28908.00       817.10 o                         
  -7   8   7       3469.55       3633.69       186.49 o                         
  -6   8   7       5666.71       5694.70       224.94 o                         
  -5   8   7       3757.89       3335.69       171.11 o                         
  -4   8   7      29488.68      28152.43       770.96 o                         
  -3   8   7       6243.19       6804.03       230.71 o                         
  -2   8   7       9520.23       9630.23       298.00 o                         
  -1   8   7        135.16        198.03        49.99 o                         
   0   8   7       3052.10       3408.75       134.58 o                         
   1   8   7       6124.98       5344.79       178.80 o                         
   2   8   7       1522.81       1461.17        82.67 o                         
   3   8   7         22.22         49.99        38.45 o                         
   4   8   7        283.48        346.07        48.06 o                         
   5   8   7       8362.17       7834.54       248.01 o                         
   6   8   7          8.20        -40.37        42.30 o                         
   7   8   7       2865.23       2741.61       132.66 o                         
   8   8   7       3107.17       3122.28       173.03 o                         
   9   8   7       2322.85       1918.74       124.97 o                         
  10   8   7        845.12        924.76        98.05 o                         
  -9   9   7        648.48        665.21       107.66 o                         
  -8   9   7        262.55        592.16        94.21 o                         
  -7   9   7       3320.55       3214.56       174.96 o                         
  -6   9   7       1736.67       1676.50       119.20 o                         
  -5   9   7        209.76        223.02        67.29 o                         
  -4   9   7        109.56         92.28        65.37 o                         
  -3   9   7        418.40        459.50        63.45 o                         
  -2   9   7       2495.26       2262.88       136.50 o                         
  -1   9   7         43.19        -40.37        46.14 o                         
   0   9   7        258.75        242.25        53.83 o                         
   1   9   7       1928.39       1724.56        98.05 o                         
   2   9   7        307.62        321.07        51.91 o                         
   3   9   7        652.18        765.19        63.45 o                         
   4   9   7       3134.49       3314.54       144.19 o                         
   5   9   7       2415.64       2287.88       119.20 o                         
   6   9   7        618.29        580.62        65.37 o                         
   7   9   7        657.23        761.34        74.98 o                         
   8   9   7       1804.13       3106.90       182.65 o                         
   9   9   7       9023.93       9601.39       324.92 o                         
  -8  10   7        907.92       1034.35       109.59 o                         
  -7  10   7       4359.29       4120.10       207.64 o                         
  -6  10   7      17382.96      16374.67       490.26 o                         
  -5  10   7       9806.82       9501.42       307.61 o                         
  -4  10   7        461.20        569.09        80.75 o                         
  -3  10   7       7448.92       7211.62       244.17 o                         
  -2  10   7       5257.87       4771.86       188.41 o                         
  -1  10   7         79.64        128.81        49.99 o                         
   0  10   7        548.77        459.50        63.45 o                         
   1  10   7       1947.34       2391.70       115.36 o                         
   2  10   7       1522.66       1503.46        94.21 o                         
   3  10   7       4505.84       4004.75       157.65 o                         
   4  10   7         69.02        -49.99        49.99 o                         
   5  10   7        266.40        259.55        55.75 o                         
   6  10   7       4817.80       4829.54       192.26 o                         
   7  10   7       6033.34       5721.62       213.41 o                         
   8  10   7         61.22        161.50        69.21 o                         
   9  10   7       4614.60       4662.27       213.41 o                         
  -8  11   7        966.64       1192.00       115.36 o                         
  -7  11   7       1579.42       1401.57       115.36 o                         
  -6  11   7       2146.57       1772.62       128.81 o                         
  -5  11   7       7430.07       7321.21       259.55 o                         
  -4  11   7       7589.02       7311.59       255.70 o                         
  -3  11   7       3166.26       3005.00       151.88 o                         
  -2  11   7       1378.33       1440.02       101.90 o                         
  -1  11   7       2010.30       2178.29       119.20 o                         
   0  11   7       8025.63       8034.49       257.63 o                         
   1  11   7       5832.73       5439.00       196.10 o                         
   2  11   7       1317.72       1434.25       115.36 o                         
   3  11   7       1119.11        974.75        84.59 o                         
   4  11   7       1050.73       1030.51        84.59 o                         
   5  11   7       1334.50       1753.40       107.66 o                         
   6  11   7          3.64        113.43        59.60 o                         
   7  11   7       8697.06       9199.57       303.77 o                         
   8  11   7        483.54        709.43        94.21 o                         
  -7  12   7       1628.92       1789.93       128.81 o                         
  -6  12   7       1543.57       1491.93       115.36 o                         
  -5  12   7        731.91        744.04        98.05 o                         
  -4  12   7      11048.96      10937.59       347.99 o                         
  -3  12   7         40.42         51.91        59.60 o                         
  -2  12   7        257.08        282.62        61.52 o                         
  -1  12   7       1169.28       1334.27        94.21 o                         
   0  12   7        840.09        999.74        90.36 o                         
   1  12   7       9658.90       8893.88       286.47 o                         
   2  12   7         49.05          7.69        46.14 o                         
   3  12   7        133.55        111.51        51.91 o                         
   4  12   7       4075.09       4273.91       173.03 o                         
   5  12   7       6357.95       6015.77       221.10 o                         
   6  12   7         37.87         19.23        57.68 o                         
   7  12   7       2691.99       2458.99       163.42 o                         
   8  12   7       4031.33       4348.89       205.72 o                         
  -6  13   7       1328.33       1530.38       119.20 o                         
  -5  13   7        666.86        667.14        90.36 o                         
  -4  13   7        789.51        955.53        99.97 o                         
  -3  13   7       2422.93       2324.41       132.66 o                         
  -2  13   7       3368.11       3243.40       165.34 o                         
  -1  13   7       3459.42       2722.38       146.12 o                         
   0  13   7       1043.57        984.36        90.36 o                         
   1  13   7          1.33        115.36        59.60 o                         
   2  13   7        431.06        517.18        73.06 o                         
   3  13   7        902.19        838.25        84.59 o                         
   4  13   7         63.47        211.48        67.29 o                         
   5  13   7       3390.82       3377.98       165.34 o                         
   6  13   7        124.30         99.97        61.52 o                         
   7  13   7         94.03        203.79        76.90 o                         
  -5  14   7       1798.94       1776.47       124.97 o                         
  -4  14   7        466.52        365.29        82.67 o                         
  -3  14   7       4384.83       4233.53       198.03 o                         
  -2  14   7        778.65        765.19        92.28 o                         
  -1  14   7        919.39       1147.78       101.90 o                         
   0  14   7        968.04        930.53        92.28 o                         
   1  14   7       5255.84       5504.36       213.41 o                         
   2  14   7       2143.77       1947.58       119.20 o                         
   3  14   7       1539.42       1747.63       113.43 o                         
   4  14   7        202.45        167.26        73.06 o                         
   5  14   7        381.37        301.85        71.14 o                         
   6  14   7       5869.06       5902.34       232.63 o                         
  -4  15   7       3991.99       4195.08       198.03 o                         
  -3  15   7       3886.66       3406.82       178.80 o                         
  -2  15   7       3106.81       3593.31       180.72 o                         
  -1  15   7        964.66       1088.18       105.74 o                         
   0  15   7       3900.78       4400.80       198.03 o                         
   1  15   7       3589.77       3527.95       176.88 o                         
   2  15   7       3605.91       4193.16       194.18 o                         
   3  15   7       1337.21       1149.71       101.90 o                         
   4  15   7         65.28        113.43        69.21 o                         
   5  15   7        506.32        886.31        94.21 o                         
  -2  16   7        124.27        167.26        71.14 o                         
  -1  16   7       2074.52       2247.50       136.50 o                         
   0  16   7          2.40        -57.68        63.45 o                         
   1  16   7       2575.14       2849.27       159.57 o                         
   2  16   7         45.46        -42.30        63.45 o                         
   3  16   7          2.25        -40.37        61.52 o                         
  -2 -16   8      33909.70      31197.80      1215.07 o                         
  -1 -16   8        335.30        242.25        99.97 o                         
   0 -16   8       2729.93       2593.57       203.79 o                         
   1 -16   8       2350.97       1874.52       171.11 o                         
  -4 -15   8         11.20        240.32        67.29 o                         
  -3 -15   8        455.31        557.55        73.06 o                         
  -2 -15   8        298.61        238.40        67.29 o                         
  -1 -15   8       2195.17       1820.69       223.02 o                         
   0 -15   8        390.54        374.90        99.97 o                         
   1 -15   8        123.97        586.39       105.74 o                         
   2 -15   8      14602.84      14029.11       599.85 o                         
   3 -15   8        954.75        970.91       182.65 o                         
  -5 -14   8      12037.38      13083.20       403.74 o                         
  -4 -14   8      18401.88      16088.20       474.88 o                         
  -3 -14   8         53.56         28.84        55.75 o                         
  -2 -14   8        783.97        678.67        76.90 o                         
  -1 -14   8      12118.40      11545.13       499.87 o                         
   0 -14   8      25771.74      24428.38       959.37 o                         
   1 -14   8         41.38        424.89        99.97 o                         
   2 -14   8       5278.52       5325.56       284.54 o                         
   3 -14   8          0.79        -86.52        86.52 o                         
   4 -14   8      15959.35      22415.43       886.31 o                         
   5 -14   8       1836.32       1880.29       178.80 o                         
  -6 -13   8        690.05        738.27        96.13 o                         
  -5 -13   8        790.42        945.91        92.28 o                         
  -4 -13   8      10285.01       9924.39       317.23 o                         
  -3 -13   8      13874.64      15882.48       521.02 o                         
  -2 -13   8        135.20        240.32        53.83 o                         
  -1 -13   8       4685.16       4969.89       271.08 o                         
   0 -13   8       1241.23       1188.16       121.12 o                         
   1 -13   8       5855.12       8397.86       386.44 o                         
   2 -13   8       1330.95       1326.58       134.58 o                         
   3 -13   8      10536.53      10877.99       478.72 o                         
   4 -13   8      30837.47      30624.87      1188.16 o                         
   5 -13   8        782.85       1097.80       142.27 o                         
   6 -13   8        634.67        740.20       126.89 o                         
  -7 -12   8       6709.98       7488.47       276.85 o                         
  -6 -12   8      17891.09      16111.27       482.57 o                         
  -5 -12   8         60.97          9.61        57.68 o                         
  -4 -12   8       8469.31       8517.06       311.46 o                         
  -3 -12   8      13215.49      13300.45       392.21 o                         
  -2 -12   8      60564.14      55662.71      1689.95 o                         
  -1 -12   8        559.54        519.10        99.97 o                         
   0 -12   8      37704.29      36573.36      1380.42 o                         
   1 -12   8         17.52        -19.23        76.90 o                         
   2 -12   8      59815.14      61995.71      2274.42 o                         
   3 -12   8        964.07       1201.62       128.81 o                         
   4 -12   8      31272.16      29475.17      1136.25 o                         
   5 -12   8       9212.40       9514.88       436.43 o                         
   6 -12   8      25065.30      31461.20      1215.07 o                         
   7 -12   8        391.35        432.58       111.51 o                         
  -8 -11   8        871.68        913.23        99.97 o                         
  -7 -11   8       4862.57       5044.87       219.17 o                         
  -6 -11   8      24307.42      24414.92       690.21 o                         
  -5 -11   8       2706.29       4693.03       384.52 o                         
  -4 -11   8       6661.85       6911.70       234.56 o                         
  -3 -11   8       2453.65       2703.16       132.66 o                         
  -2 -11   8       3499.18       3379.91       140.35 o                         
  -1 -11   8       4228.11       6390.68       284.54 o                         
   0 -11   8         42.12        211.48        71.14 o                         
   1 -11   8       1422.19       2522.43       171.11 o                         
   2 -11   8      23480.67      22623.07       872.85 o                         
   3 -11   8       3818.83       4996.80       255.70 o                         
   4 -11   8        144.94        230.71        76.90 o                         
   5 -11   8      10199.06      10749.18       471.03 o                         
   6 -11   8      48305.03      48322.28      1824.53 o                         
   7 -11   8       6597.34       6006.16       321.07 o                         
  -9 -10   8       1304.52       1551.53       121.12 o                         
  -8 -10   8         61.91        444.12        96.13 o                         
  -7 -10   8       3086.17       2897.34       182.65 o                         
  -6 -10   8          1.10        176.88        65.37 o                         
  -5 -10   8      14085.08      14926.96       505.64 o                         
  -4 -10   8      20278.63      20142.93       649.83 o                         
  -3 -10   8        489.34        417.20        73.06 o                         
  -2 -10   8      14761.06      14290.58       572.93 o                         
  -1 -10   8       1729.37       1672.65       103.82 o                         
   0 -10   8      19267.62      19789.18       751.73 o                         
   1 -10   8         23.05         21.15        57.68 o                         
   2 -10   8      49822.09      47549.40      1766.86 o                         
   3 -10   8      19607.86      18966.31       744.04 o                         
   4 -10   8      24286.61      25649.22      1395.80 o                         
   5 -10   8       3151.57       3393.36       207.64 o                         
   6 -10   8       9407.01       9476.43       436.43 o                         
   7 -10   8       4389.60       4270.06       265.32 o                         
   8 -10   8      10543.27      13815.70       594.08 o                         
  -9  -9   8       2339.70       2539.74       176.88 o                         
  -8  -9   8      24699.08      23943.89       790.18 o                         
  -7  -9   8      18630.06      18762.52       546.01 o                         
  -6  -9   8      12325.92      12179.58       372.98 o                         
  -5  -9   8        521.39        699.82        99.97 o                         
  -4  -9   8      47540.39      45492.23      1209.31 o                         
  -3  -9   8      34421.48      37277.02       988.21 o                         
  -2  -9   8       1500.31       1663.04        90.36 o                         
  -1  -9   8      10707.24       9641.77       399.90 o                         
   0  -9   8          1.48        -30.76        57.68 o                         
   2  -9   8        193.92        215.33        63.45 o                         
   3  -9   8      44096.20      44715.51      1666.88 o                         
   4  -9   8      43395.88      41970.05      1572.68 o                         
   5  -9   8       2459.32       2485.90       178.80 o                         
   6  -9   8        390.92        638.30        99.97 o                         
   7  -9   8      15884.82      15359.54       636.38 o                         
   8  -9   8      24035.63      22723.04       626.76 o                         
   9  -9   8        139.32         71.14        55.75 o                         
  -9  -8   8       7086.46       7319.29       280.70 o                         
  -8  -8   8       5490.03       5240.97       221.10 o                         
  -7  -8   8       4100.02       4366.19       186.49 o                         
  -6  -8   8      22822.46      21957.86       621.00 o                         
  -5  -8   8       1121.79        997.82        84.59 o                         
  -4  -8   8      56934.60      59707.83      1559.22 o                         
  -3  -8   8       3814.76       3681.75       146.12 o                         
  -1  -8   8        292.34        576.78        61.52 o                         
   1  -8   8      23265.12      21532.96       815.18 o                         
   3  -8   8       2165.15       2280.19       149.96 o                         
   4  -8   8     134315.84     142521.30      5185.21 o                         
   5  -8   8      44186.52      43873.41      1638.04 o                         
   6  -8   8      26073.43      37555.80      1415.02 o                         
   7  -8   8       1361.60       1468.86       107.66 o                         
   8  -8   8       9812.73       9597.55       349.91 o                         
   9  -8   8       2836.03       3081.91       174.96 o                         
 -10  -7   8      16366.77      16080.51       505.64 o                         
  -9  -7   8       1896.78       1630.35       123.05 o                         
  -8  -7   8      12491.92      11691.25       372.98 o                         
  -7  -7   8      25513.01      25435.81       713.28 o                         
  -6  -7   8      64025.29      62080.30      1638.04 o                         
  -5  -7   8      22294.79      22901.85       632.53 o                         
  -4  -7   8      10147.81       9591.78       292.23 o                         
  -3  -7   8       1642.84       1751.48        94.21 o                         
  -2  -7   8      28687.98      27158.45       722.89 o                         
   0  -7   8       5266.94       4023.97       134.58 o                         
   1  -7   8      26803.62      25916.46       965.14 o                         
   2  -7   8      12820.62      13217.78       515.25 o                         
   3  -7   8       9431.90      10662.66       421.05 o                         
   4  -7   8       4504.97       4508.46       221.10 o                         
   5  -7   8      25734.67      30920.95      1165.09 o                         
   6  -7   8      43028.05      42252.68      1109.33 o                         
   7  -7   8       6413.25       6000.39       203.79 o                         
   8  -7   8      10251.47      10195.47       361.45 o                         
   9  -7   8         27.48        223.02        67.29 o                         
 -10  -6   8        893.88       1030.51       107.66 o                         
  -9  -6   8        136.82         82.67        71.14 o                         
  -8  -6   8          4.92        303.77        74.98 o                         
  -7  -6   8       3290.91       2897.34       149.96 o                         
  -6  -6   8       4934.71       4737.25       186.49 o                         
  -5  -6   8       1596.79       1791.85       103.82 o                         
  -4  -6   8      13378.14      14763.54       421.05 o                         
  -3  -6   8       1419.38       1422.71        84.59 o                         
  -2  -6   8     150270.89     203326.92      7380.81 o                         
  -1  -6   8      19682.34      18979.77       511.41 o                         
   0  -6   8       3639.44       3299.16       149.96 o                         
   1  -6   8      12436.84      12529.49       478.72 o                         
   2  -6   8     284895.91     311335.91     10149.33 o                         
   3  -6   8      93461.24      89944.34      3283.78 o                         
   5  -6   8        993.94       1072.80        63.45 o                         
   6  -6   8      46542.92      55035.95      1659.19 o                         
   7  -6   8       7933.50       8451.69       263.39 o                         
   8  -6   8       7310.43       9662.92       436.43 o                         
   9  -6   8       7250.20       7088.57       240.32 o                         
  10  -6   8         11.32        198.03        69.21 o                         
 -10  -5   8       3779.44       3510.64       188.41 o                         
  -9  -5   8       7777.08       8267.12       299.92 o                         
  -8  -5   8      56203.48      54997.50      1468.86 o                         
  -7  -5   8      63424.53      61432.39      1622.66 o                         
  -6  -5   8      24138.04      22561.55       628.69 o                         
  -4  -5   8     116377.90     110889.00      2872.34 o                         
  -3  -5   8     115744.57     114922.59      2968.47 o                         
  -2  -5   8      12028.87      12429.52       349.91 o                         
  -1  -5   8      51719.06      49894.95      1830.30 o                         
   0  -5   8          8.57         80.75        24.99 o                         
   1  -5   8       5125.41       5911.95       236.48 o                         
   2  -5   8      14613.42      15092.30       572.93 o                         
   3  -5   8     187787.23     222660.47      7501.93 o                         
   4  -5   8      55537.21      55847.28      1449.63 o                         
   5  -5   8       1180.25       1009.36        67.29 o                         
   6  -5   8      20887.10      20927.35       569.09 o                         
   7  -5   8      18526.91      25447.35      1376.57 o                         
   8  -5   8      16775.53      15665.23       451.81 o                         
   9  -5   8       4870.96       4710.34       186.49 o                         
  10  -5   8       9130.36       8618.95       290.31 o                         
 -10  -4   8        624.86        403.74       113.43 o                         
  -9  -4   8       7243.72       7328.90       273.01 o                         
  -8  -4   8      13817.50      13306.22       409.51 o                         
  -7  -4   8       1128.54       1138.17        94.21 o                         
  -6  -4   8      17941.27      17816.61       509.49 o                         
  -5  -4   8       6781.27       6086.91       205.72 o                         
  -4  -4   8     234196.58     279988.16     10028.21 o                         
  -3  -4   8       3804.04       4073.96       144.19 o                         
  -1  -4   8      24226.77      24907.10       655.60 o                         
   0  -4   8     430955.91     529109.19     15965.16 o                         
   1  -4   8     141734.16     144409.28      6611.77 o                         
   2  -4   8      20371.05      23251.76       857.47 o                         
   3  -4   8       7997.07       8276.73       232.63 o                         
   4  -4   8     444411.41     517487.12     21298.41 o                         
   5  -4   8      63638.36      61941.88      1857.22 o                         
   6  -4   8      26406.95      30794.06      1159.32 o                         
   7  -4   8       8622.35       8474.76       263.39 o                         
   8  -4   8      30649.31      30526.82       942.07 o                         
   9  -4   8         78.94        226.87        61.52 o                         
  10  -4   8       8344.59       7736.49       273.01 o                         
 -11  -3   8      16785.10      17434.01       547.94 o                         
 -10  -3   8      27043.22      24559.11       836.32 o                         
  -9  -3   8       8907.28       9145.74       372.98 o                         
  -8  -3   8      25094.95      23643.96       667.14 o                         
  -7  -3   8      34233.84      34231.64       930.53 o                         
  -6  -3   8      79969.64      77186.06      2020.64 o                         
  -5  -3   8      46651.29      45413.41      1203.54 o                         
  -4  -3   8      32604.01      31657.30       845.94 o                         
  -3  -3   8      19245.36      19752.65       536.40 o                         
  -2  -3   8      37324.23      34793.04       915.15 o                         
  -1  -3   8       6387.95       6840.56       271.08 o                         
   0  -3   8      11440.02      11950.79       322.99 o                         
   1  -3   8      83301.03     136742.02      7019.36 o                         
   2  -3   8      18333.49      18366.46       694.05 o                         
   3  -3   8      19132.56      27669.86       832.48 o                         
   4  -3   8      38297.80      38911.22      1017.05 o                         
   5  -3   8      29337.12      27975.55      1497.69 o                         
   6  -3   8      31175.88      30223.05       926.69 o                         
   8  -3   8      49314.29      47211.02      1251.60 o                         
   9  -3   8        777.50       1280.44       128.81 o                         
  10  -3   8       7301.67       7202.01       257.63 o                         
  11  -3   8       4875.02       5141.00       215.33 o                         
 -11  -2   8       5293.96       5164.07       249.94 o                         
 -10  -2   8          2.82        196.10        88.44 o                         
  -9  -2   8         94.18        132.66        71.14 o                         
  -8  -2   8         32.57         26.92        86.52 o                         
  -7  -2   8      10346.67       9787.89       369.14 o                         
  -6  -2   8      31695.15      34145.13       917.07 o                         
  -5  -2   8         88.68        140.35        49.99 o                         
  -4  -2   8       2054.31       3201.11       163.42 o                         
  -3  -2   8      30882.29      30038.49       799.80 o                         
  -2  -2   8     416135.19     430999.59     13429.26 o                         
  -1  -2   8     130750.79     128934.39      5590.88 o                         
   0  -2   8       7548.52       9236.10      2508.97 o                         
   1  -2   8      25869.04      30190.37      1122.79 o                         
   2  -2   8     567321.75     659725.81     18599.10 o                         
   3  -2   8     142809.94     138320.45      4881.45 o                         
   4  -2   8       1871.68       2616.64        96.13 o                         
   5  -2   8        562.00        684.44        49.99 o                         
   6  -2   8      74888.75      77545.59      2312.87 o                         
   7  -2   8       3405.02       3295.31       140.35 o                         
   8  -2   8          7.44        -48.06        48.06 o                         
   9  -2   8      23217.57      22190.49       624.84 o                         
  10  -2   8       1500.06       1218.92       123.05 o                         
  11  -2   8       1775.33       1786.08       121.12 o                         
 -11  -1   8       4574.19       4573.83       232.63 o                         
 -10  -1   8       4452.15       4421.95       219.17 o                         
  -9  -1   8      20956.91      21496.43       628.69 o                         
  -8  -1   8      70586.36      65756.29      1741.86 o                         
  -7  -1   8      69022.71      65717.84      1732.25 o                         
  -6  -1   8      20726.61      19777.64       649.83 o                         
  -5  -1   8      13517.47      15884.41       524.87 o                         
  -4  -1   8      74026.84      70620.43      2130.23 o                         
  -3  -1   8      85863.80      83569.05      2503.21 o                         
  -2  -1   8      36931.16      35760.10       940.14 o                         
  -1  -1   8      89383.49      86558.67      3168.42 o                         
   0  -1   8       3360.97       2976.16       163.42 o                         
   1  -1   8       8551.69      10887.61      2658.94 o                         
   2  -1   8      17936.77      19185.49       730.58 o                         
   3  -1   8     191660.78     256655.62      9041.92 o                         
   4  -1   8      10088.73       9753.28       315.30 o                         
   5  -1   8      17584.29      17191.76       467.19 o                         
   6  -1   8      45518.29      45603.74      1197.77 o                         
   8  -1   8        498.57        544.09        71.14 o                         
   9  -1   8      21373.07      20938.88       594.08 o                         
  10  -1   8      30744.63      30536.44       845.94 o                         
  11  -1   8        531.38        849.78       128.81 o                         
 -11   0   8       1678.92       1413.10       130.74 o                         
 -10   0   8       7981.48       8538.21       319.15 o                         
  -9   0   8       1322.89       1211.23       117.28 o                         
  -8   0   8      18251.48      19889.15       572.93 o                         
  -7   0   8       1590.72       1395.80       103.82 o                         
  -6   0   8       9251.02       9364.92       338.38 o                         
  -5   0   8       7287.60       7115.49       234.56 o                         
  -4   0   8     399013.44     432124.31     13754.18 o                         
  -3   0   8      27524.86      26948.89       717.12 o                         
  -2   0   8       3912.45       4097.03       134.58 o                         
  -1   0   8      61894.39      62314.86      1861.06 o                         
   0   0   8     764423.44     778030.19     25887.62 o                         
   1   0   8     254725.70     243320.56      9618.70 o                         
   2   0   8       7126.69       7596.14       315.30 o                         
   3   0   8      13872.54      13538.85       528.71 o                         
   4   0   8     534041.31     566001.62     17997.33 o                         
   5   0   8      32585.42      31468.89       828.63 o                         
   6   0   8       3091.94       2626.25       113.43 o                         
   7   0   8      22680.71      22426.97       703.67 o                         
   8   0   8      39368.66      40510.81      1241.99 o                         
   9   0   8        450.81        367.21        69.21 o                         
  10   0   8        243.27         98.05        67.29 o                         
  11   0   8      23547.88      23609.36       680.60 o                         
 -11   1   8      20322.46      20494.77       619.07 o                         
 -10   1   8      25616.32      22799.95       669.06 o                         
  -9   1   8       7419.91       7530.77       276.85 o                         
  -8   1   8      15146.12      14248.29       436.43 o                         
  -7   1   8      37794.32      36877.12      1001.67 o                         
  -6   1   8      77059.77      74131.07      1943.73 o                         
  -5   1   8      32962.08      33030.03       890.16 o                         
  -4   1   8       2830.24       2416.69       117.28 o                         
  -3   1   8       7783.19       8943.87       299.92 o                         
  -2   1   8      65440.82      63381.90      1907.21 o                         
  -1   1   8       9616.77       9634.08       301.85 o                         
   0   1   8      14882.22      15073.08       403.74 o                         
   1   1   8      83250.03     132433.50      6817.49 o                         
   2   1   8      17381.99      18087.69       686.36 o                         
   3   1   8       3966.58       9245.72       526.79 o                         
   4   1   8     111085.46     108093.55      4052.81 o                         
   5   1   8      14602.54      11589.35      1618.82 o                         
   6   1   8        314.54        128.81        44.22 o                         
   7   1   8      15955.93      16989.89       670.98 o                         
   8   1   8      71579.67      69728.35      2122.53 o                         
   9   1   8       8481.95      10007.06       442.19 o                         
  10   1   8          9.42        -61.52        61.52 o                         
  11   1   8       6736.28       6794.42       263.39 o                         
 -10   2   8        488.99        978.60       109.59 o                         
  -9   2   8        154.87        213.41        74.98 o                         
  -8   2   8       1021.21       1253.53       201.87 o                         
  -7   2   8       9806.77       9436.05       309.54 o                         
  -6   2   8      35441.28      41762.41      1272.75 o                         
  -5   2   8       2745.29       2433.99       124.97 o
[truncated: 447,852 more chars]
