# Supplementary material for: Phase relationships in homoleptic com­plexes of XeF2
Source: IUCrJ. 2026 May 18;13(Pt 4):420–32. doi: 10.1107/S2052252526003751 (PMC13324652; doi:10.1107/S2052252526003751)
Supplement: Supplementary file 4 [file m-13-00420-CuSbII_30Ksup4.hkl]

data_CuSbII_30K                                                                 
_shelx_title ' mo_CuSbII_30K_0m in P-1'                                         
_shelx_refln_list_code          4                                               
_shelx_F_calc_maximum      886.90                                               
_exptl_crystal_F_000      2684.00                                               
_reflns_d_resolution_high  0.7974                                               
                                                                                
loop_                                                                           
 _space_group_symop_operation_xyz                                               
 'x, y, z'                                                                      
 '-x, -y, -z'                                                                   
                                                                                
_cell_length_a     9.3636                                                       
_cell_length_b    13.5864                                                       
_cell_length_c    19.7151                                                       
_cell_angle_alpha  89.348                                                       
_cell_angle_beta   88.430                                                       
_cell_angle_gamma  87.758                                                       
                                                                                
_shelx_F_squared_multiplier     1.000                                           
                                                                                
loop_                                                                           
 _refln_index_h                                                                 
 _refln_index_k                                                                 
 _refln_index_l                                                                 
 _refln_F_squared_calc                                                          
 _refln_F_squared_meas                                                          
 _refln_F_squared_sigma                                                         
 _refln_observed_status                                                         
   1   0   0        394.70        715.51        90.53 o                         
   2   0   0     100540.68     111985.66      4212.05 o                         
   3   0   0       4090.20       5239.11       226.54 o                         
   5   0   0       7929.02       8176.33       351.49 o                         
   6   0   0     149280.05     150169.56      6145.96 o                         
   7   0   0       9662.24       9876.07       511.24 o                         
   8   0   0      27026.04      23091.87      1000.16 o                         
   9   0   0       8768.37       7811.41       672.64 o                         
  10   0   0       5369.35       3693.74       468.97 o                         
  11   0   0       2146.89       1970.02       201.68 o                         
 -11   1   0       3165.28       2893.12       266.29 o                         
  -9   1   0       4317.06       2446.27       321.16 o                         
  -8   1   0       4300.57       3499.81       312.67 o                         
  -7   1   0      12016.26      11592.59       701.11 o                         
  -6   1   0     274748.53     262658.62     13885.41 o                         
  -5   1   0         92.17        460.21        77.99 o                         
  -4   1   0       5987.20       7051.47       290.16 o                         
  -3   1   0       2608.14       3928.45       184.35 o                         
  -2   1   0      29037.48      35345.52      1250.59 o                         
  -1   1   0       4920.36       6237.89       263.06 o                         
   1   1   0       6373.32       8068.15       322.84 o                         
   2   1   0       1125.05       1796.33        85.39 o                         
   3   1   0         27.03        434.19        36.85 o                         
   4   1   0     208060.53     213081.62      7960.44 o                         
   5   1   0       2616.61       2951.69       174.38 o                         
   6   1   0       8976.15       8115.90       342.70 o                         
   7   1   0       1001.70       1239.85       161.53 o                         
   8   1   0     246836.45     238752.23     10936.25 o                         
   9   1   0        385.25        428.48       110.05 o                         
  10   1   0       2196.05       2104.09       228.29 o                         
  11   1   0         30.65        112.62        50.37 o                         
 -11   2   0       7086.64       4944.21       323.92 o                         
 -10   2   0          7.15       3463.25       767.11 o                         
  -9   2   0       2800.24       2489.36       210.38 o                         
  -8   2   0      36353.86      29114.27      1541.04 o                         
  -7   2   0       5183.33       5755.33       422.73 o                         
  -6   2   0     101334.18     103034.61      4267.53 o                         
  -5   2   0       8831.91       9382.42       392.83 o                         
  -4   2   0       1808.50       2721.02       205.75 o                         
  -3   2   0        778.46       1350.21       106.21 o                         
  -1   2   0          0.45        336.77        31.52 o                         
   0   2   0       8205.61       8400.30       286.45 o                         
   1   2   0         26.69        459.55        36.15 o                         
   3   2   0      13093.01      14026.68       436.49 o                         
   4   2   0       6329.38       7473.49       291.73 o                         
   5   2   0        275.23        449.59        56.91 o                         
   6   2   0      67010.00      67911.54      2415.47 o                         
   7   2   0      16756.79      17383.59       718.86 o                         
   8   2   0       7687.06       8808.79       438.02 o                         
   9   2   0       2306.88       1947.72       206.00 o                         
  10   2   0          8.75        240.54       160.64 o                         
  11   2   0       8823.09      10472.92       683.36 o                         
 -11   3   0        474.43        496.80       125.47 o                         
 -10   3   0       1863.74       2096.02       416.44 o                         
  -9   3   0         81.51        126.61       138.21 o                         
  -8   3   0     121298.84     110785.20      5118.40 o                         
  -7   3   0       1697.17       2142.48       261.35 o                         
  -6   3   0        166.40        368.54       117.96 o                         
  -5   3   0       2206.10       2475.85       184.69 o                         
  -4   3   0      85636.28      90027.20      3412.66 o                         
  -3   3   0      68807.77      75786.16      2504.44 o                         
  -2   3   0      40871.87      41952.49      1675.94 o                         
  -1   3   0      13997.62      13668.33       631.35 o                         
   0   3   0       4730.02       5240.95       182.73 o                         
   1   3   0      43755.25      50336.34      1795.99 o                         
   2   3   0     138240.69     152457.06      4998.77 o                         
   3   3   0       4536.43       4945.51       178.99 o                         
   4   3   0      20831.36      20120.44       662.35 o                         
   5   3   0      10838.84      10672.29       422.48 o                         
   6   3   0     496175.22     391825.44     21117.22 o                         
   7   3   0      14946.98      14885.90       695.70 o                         
   8   3   0       5130.73       5421.93       415.53 o                         
   9   3   0       6649.83       5608.95       357.26 o                         
  10   3   0      64944.15      73525.18      4006.48 o                         
  11   3   0       6999.37       9980.73      1105.03 o                         
 -11   4   0       2126.87       1554.47       179.13 o                         
 -10   4   0      15522.73      14225.71      1082.49 o                         
  -9   4   0       5810.51       5034.92       376.21 o                         
  -8   4   0       5755.27       6265.35       417.12 o                         
  -7   4   0        122.90        451.98       214.39 o                         
  -6   4   0      48119.64      49306.87      2701.73 o                         
  -5   4   0       3651.02       4384.25       261.04 o                         
  -4   4   0     460110.88     468077.19     21618.76 o                         
  -3   4   0       7368.05       8431.80       335.93 o                         
  -2   4   0       1515.58       2366.75       131.32 o                         
  -1   4   0       2614.51       3143.59       152.88 o                         
   1   4   0        694.71       1275.37        90.01 o                         
   2   4   0        279.68       1151.32        93.68 o                         
   3   4   0      12887.41      14525.96       462.73 o                         
   4   4   0     201713.41     206757.64      7190.89 o                         
   5   4   0       5165.67       5469.57       243.60 o                         
   6   4   0      59904.64      57350.01      2043.19 o                         
   7   4   0       5965.94       6524.94       373.08 o                         
   8   4   0      16823.58      17522.20      1247.67 o                         
  10   4   0        888.50        702.84       116.31 o                         
  11   4   0        134.04        638.33       296.72 o                         
 -11   5   0        479.42        360.21       100.58 o                         
 -10   5   0      28563.62      29598.23      1298.07 o                         
  -9   5   0       2533.91       2738.93       265.58 o                         
  -8   5   0        750.94       1087.97       133.38 o                         
  -7   5   0       8732.00       8473.19       456.98 o                         
  -6   5   0      50855.60      50794.24      2179.56 o                         
  -5   5   0       2180.64       3129.03       194.74 o                         
  -4   5   0       6970.14       7477.67       342.94 o                         
  -3   5   0      10784.30      10392.53       408.06 o                         
  -2   5   0       6413.92       7216.36       377.57 o                         
  -1   5   0       1220.01       1991.52       128.85 o                         
   0   5   0       6475.43       6936.60       263.32 o                         
   1   5   0       6559.47       6389.80       255.63 o                         
   2   5   0      17662.22      18843.51       628.03 o                         
   3   5   0       8339.08       9987.96       336.14 o                         
   4   5   0     306085.25     294259.25     13627.61 o                         
   5   5   0       3426.48       3659.33       208.20 o                         
   6   5   0      18110.42      17909.40       820.44 o                         
   7   5   0       4665.76       5410.59       382.39 o                         
   8   5   0     208241.45     213813.84     13901.85 o                         
   9   5   0        114.20        582.44       214.92 o                         
  10   5   0       1706.10       2328.57       315.17 o                         
  11   5   0        183.39        296.61       109.11 o                         
 -10   6   0       6131.50       6887.32       421.94 o                         
  -9   6   0        213.07        172.70       140.50 o                         
  -8   6   0      23136.74      24131.03      1385.35 o                         
  -7   6   0       4650.82       5190.20       309.80 o                         
  -6   6   0      52404.92      52228.29      2231.30 o                         
  -5   6   0       2208.46       2777.78       194.07 o                         
  -4   6   0        184.35        486.57        80.31 o                         
  -3   6   0       6979.28       7359.02       303.16 o                         
  -2   6   0     786588.00     663236.81     61010.95 o                         
  -1   6   0      16827.77      16876.21       816.18 o                         
   0   6   0      10393.31      12126.44       414.27 o                         
   1   6   0       5183.38       6015.76       292.28 o                         
   2   6   0     398598.50     375255.78     26015.09 o                         
   3   6   0       3584.52       4426.98       186.76 o                         
   4   6   0      28001.59      27972.83      1120.72 o                         
   5   6   0       1333.65       1449.62       117.28 o                         
   6   6   0      17847.77      17188.40       736.88 o                         
   7   6   0      10245.01      11097.69       843.72 o                         
   8   6   0         45.08        445.70       156.36 o                         
   9   6   0        578.36        608.28       111.98 o                         
  10   6   0       2552.23       2822.55       263.09 o                         
  11   6   0       4748.97       5276.66       453.97 o                         
 -10   7   0         58.45         27.06        80.26 o                         
  -9   7   0          2.86        167.27        95.55 o                         
  -8   7   0      37938.45      38344.61      2597.80 o                         
  -7   7   0        169.56        325.80       111.31 o                         
  -6   7   0      10979.14      11909.09       586.71 o                         
  -5   7   0         81.29        204.43        85.89 o                         
  -4   7   0       1759.96       2339.55       167.25 o                         
  -3   7   0      44996.87      42314.68      1825.91 o                         
  -2   7   0      34456.86      29256.87      1475.51 o                         
  -1   7   0      18092.38      16084.24       649.27 o                         
   0   7   0       5472.83       4938.08       232.36 o                         
   1   7   0      48280.42      42867.69      1903.24 o                         
   2   7   0     119760.90     123410.59      5188.00 o                         
   3   7   0      26627.86      25391.71       875.02 o                         
   4   7   0      25304.07      24017.55      1065.09 o                         
   5   7   0      42042.04      39467.34      1580.25 o                         
   6   7   0     319070.41     289400.38     13413.58 o                         
   7   7   0      11295.97      11250.50       752.18 o                         
   8   7   0       4776.11       5521.13       500.33 o                         
   9   7   0       7660.79       7565.48       482.97 o                         
  10   7   0      40631.12      47199.96      2655.89 o                         
 -10   8   0      19282.67      20804.83      1207.81 o                         
  -9   8   0        503.44        654.14        98.82 o                         
  -8   8   0        493.72        770.75       125.69 o                         
  -7   8   0        209.48        364.41       102.92 o                         
  -6   8   0      21616.44      19438.56       875.44 o                         
  -5   8   0         19.75        360.85        83.52 o                         
  -4   8   0     251302.17     222794.73     10288.87 o                         
  -3   8   0        765.70       1017.54       139.30 o                         
  -2   8   0      17644.20      19185.21      1010.04 o                         
  -1   8   0      25882.36      20252.29      1028.76 o                         
   0   8   0     540738.81     425760.66     23431.05 o                         
   1   8   0       2768.75       3570.55       247.08 o                         
   2   8   0      82929.64      82656.64      3483.32 o                         
   3   8   0      17018.72      16363.53       693.08 o                         
   4   8   0      77485.69      75406.12      3573.46 o                         
   5   8   0      22453.32      20350.71       841.70 o                         
   6   8   0      34266.11      32339.79      1561.31 o                         
   7   8   0         22.65         32.53       102.06 o                         
   8   8   0      12308.90      25161.04      2459.46 o                         
   9   8   0       9644.46       8307.45       524.37 o                         
  10   8   0       4992.43       5610.88       390.60 o                         
  -9   9   0        924.66        956.43        98.66 o                         
  -8   9   0        639.67        700.26       112.73 o                         
  -7   9   0        108.46        272.81       118.02 o                         
  -6   9   0          1.03        282.90       113.63 o                         
  -5   9   0       1167.71       1684.14       196.81 o                         
  -4   9   0      32470.59      27911.82      1232.90 o                         
  -3   9   0        182.30        454.53       102.68 o                         
  -2   9   0      12792.64      11500.54       945.21 o                         
  -1   9   0       8862.78       8254.46       485.04 o                         
   0   9   0       6034.65       5554.59       340.99 o                         
   1   9   0       5906.63       6554.23       371.43 o                         
   2   9   0        144.62        500.26       176.08 o                         
   3   9   0       8227.69       7904.20       398.12 o                         
   4   9   0     196858.58     170246.42      9084.30 o                         
   5   9   0       4829.90       4122.98       258.87 o                         
   6   9   0        272.61        258.13        74.92 o                         
   7   9   0       7025.83       4851.23       445.14 o                         
   8   9   0     139438.72     130764.56      7113.88 o                         
   9   9   0         12.07         49.09       143.55 o                         
  10   9   0        878.42       1178.12       193.16 o                         
  -9  10   0       1489.91       1687.31       180.75 o                         
  -8  10   0      12467.61      11158.11       588.87 o                         
  -7  10   0       2214.77       1836.10       164.93 o                         
  -6  10   0      15062.90      11631.73       881.54 o                         
  -5  10   0      16011.33      14155.08       666.99 o                         
  -4  10   0       1730.31       1618.43       188.34 o                         
  -3  10   0      15679.18      12495.20       679.57 o                         
  -2  10   0     106604.46     102976.24      5636.99 o                         
  -1  10   0       5925.37       4899.66       416.91 o                         
   0  10   0      11415.75      11129.59       758.86 o                         
   1  10   0      24101.37      22346.79      1311.81 o                         
   2  10   0      11996.30      12448.44       999.68 o                         
   3  10   0       1261.14       1384.76       141.65 o                         
   4  10   0      10841.76      10053.88       530.85 o                         
   5  10   0        574.84        567.68        95.58 o                         
   6  10   0         56.33        146.90        82.12 o                         
   7  10   0      12659.08       7796.56       652.25 o                         
   8  10   0       6165.20       6290.81       435.12 o                         
   9  10   0        180.34        281.76        98.23 o                         
  -8  11   0       1816.51       1975.90       166.31 o                         
  -7  11   0        932.50        792.40       147.04 o                         
  -6  11   0      30339.93      21010.70      1525.32 o                         
  -5  11   0       7710.05       6872.33       366.29 o                         
  -4  11   0      13824.17      12432.19       594.93 o                         
  -3  11   0      12499.34      11170.18       630.23 o                         
  -2  11   0      30320.96      28185.87      1485.13 o                         
  -1  11   0      10063.88      10167.70       530.26 o                         
   0  11   0       6613.17       6178.08       408.67 o                         
   1  11   0       3878.73       4565.41       424.95 o                         
   2  11   0      47172.56      43218.54      3002.37 o                         
   3  11   0      12772.94      14737.00       786.85 o                         
   4  11   0       6177.95       5572.19       455.84 o                         
   5  11   0      29967.58      27578.01      1354.68 o                         
   6  11   0     122228.89     104276.19      5648.78 o                         
   7  11   0       3547.40       3563.31       633.51 o                         
   8  11   0        805.52        923.94       167.25 o                         
   9  11   0       4621.28       4440.09       315.91 o                         
  -8  12   0        531.46       1411.02       401.09 o                         
  -7  12   0       3598.36       3051.19       234.84 o                         
  -6  12   0       3602.99       3257.58       257.80 o                         
  -5  12   0         98.47        152.40        95.12 o                         
  -4  12   0      36475.20      31375.25      1386.68 o                         
  -3  12   0       6699.87       5026.80       346.19 o                         
  -2  12   0       2796.98       3607.93       395.73 o                         
  -1  12   0      17002.76      15316.87       884.36 o                         
   0  12   0      29100.01      22688.82      1362.16 o                         
   1  12   0         56.56        453.84       191.09 o                         
   2  12   0      35408.82      33638.34      1653.54 o                         
   3  12   0       2532.50       3230.70       240.30 o                         
   4  12   0        869.95       1159.86       142.57 o                         
   5  12   0       3497.59       3073.59       278.27 o                         
   6  12   0       7605.35       5824.02       372.55 o                         
   7  12   0        413.73        528.03       220.28 o                         
   8  12   0       2331.16       2214.49       274.51 o                         
  -7  13   0         69.08         99.93        77.45 o                         
  -6  13   0      11760.25      10392.67       784.89 o                         
  -5  13   0          2.44         28.83        42.10 o                         
  -4  13   0      24673.12      19249.94       872.24 o                         
  -3  13   0       2975.65       3230.50       257.41 o                         
  -2  13   0      28788.88      28834.65      1655.98 o                         
  -1  13   0        203.37        572.87       151.79 o                         
   0  13   0       1284.94       1086.39       293.28 o                         
   1  13   0       6473.36       6086.01       467.21 o                         
   2  13   0        181.07        387.34       218.98 o                         
   3  13   0       3530.01       3953.43       342.51 o                         
   4  13   0      52393.78      49818.02      2751.45 o                         
   5  13   0          2.63        170.87       115.37 o                         
   6  13   0        743.10        927.95       191.24 o                         
   7  13   0       3715.29       3514.18       364.27 o                         
  -6  14   0       1043.40       1003.02       125.66 o                         
  -5  14   0      17033.34      14658.67       749.23 o                         
  -4  14   0         72.28         87.91        76.79 o                         
  -3  14   0       9376.82       8273.62       512.54 o                         
  -2  14   0       4469.35       5161.39       868.60 o                         
  -1  14   0      11407.31      22252.55      1683.22 o                         
   0  14   0      10094.22      10232.29       834.32 o                         
   1  14   0      22862.70      17300.75      1070.70 o                         
   2  14   0       6506.07       7028.59       537.32 o                         
   3  14   0       8758.64       8194.83       555.48 o                         
   4  14   0       6988.68       6476.17       482.12 o                         
   5  14   0       2779.05       4305.54       414.37 o                         
   6  14   0       4390.06       5737.38       434.69 o                         
  -5  15   0       1647.10       1419.79       146.74 o                         
  -4  15   0      16776.66      13931.77       719.07 o                         
  -3  15   0        278.04        295.86       109.44 o                         
  -2  15   0      16536.87      15932.82       979.56 o                         
  -1  15   0      10785.76       8816.08       611.67 o                         
   0  15   0       2943.98       3214.66       392.83 o                         
   1  15   0       6562.55       8640.99       623.18 o                         
   2  15   0       9516.10      10672.15       660.67 o                         
   3  15   0       7307.58       7132.85       518.30 o                         
   4  15   0       1642.44       1625.22       172.43 o                         
   5  15   0      15230.24      18131.85      1149.22 o                         
  -3  16   0       6073.40       4590.98       309.21 o                         
  -2  16   0       2741.38       2410.38       283.22 o                         
  -1  16   0       8820.62       6388.04       564.79 o                         
   0  16   0       3043.86       2344.35       277.20 o                         
   1  16   0       5006.98       8688.01       623.36 o                         
   2  16   0      15941.76      20385.99      1244.51 o                         
   3  16   0       1712.46       1741.38       204.39 o                         
   4  16   0       8406.26       8129.10       665.98 o                         
  -4 -16   1       5025.20       4583.18       441.05 o                         
  -3 -16   1       7142.26       6936.27       520.98 o                         
  -2 -16   1         14.53        300.43       224.44 o                         
  -1 -16   1       2662.48       4302.36       344.85 o                         
   0 -16   1       1992.61       2056.64       271.48 o                         
   1 -16   1          8.84          0.00       171.43 o                         
   2 -16   1       1319.59        982.77       191.42 o                         
   3 -16   1      14409.66      12618.69       677.05 o                         
  -5 -15   1        739.87       1009.41       150.04 o                         
  -4 -15   1        979.06       1120.39       157.32 o                         
  -3 -15   1       7857.74       7877.94       574.89 o                         
  -2 -15   1      21660.94      21590.04      1371.17 o                         
  -1 -15   1       1432.84       1848.76       216.70 o                         
   0 -15   1       8881.60       7765.91       681.55 o                         
   1 -15   1        215.16        127.16       234.80 o                         
   2 -15   1      40918.10      37149.59      2102.95 o                         
   3 -15   1       8219.28       7271.80       455.56 o                         
   4 -15   1      12380.62      10326.81       562.34 o                         
   5 -15   1        276.65        280.12        79.87 o                         
  -6 -14   1       8802.63       8764.48       593.82 o                         
  -5 -14   1       5898.95       7460.43       578.45 o                         
  -4 -14   1      10457.87      10082.54       647.84 o                         
  -3 -14   1        222.12        245.72       105.81 o                         
  -2 -14   1      12005.04      12275.80       796.56 o                         
  -1 -14   1          0.76         21.53       164.11 o                         
   0 -14   1         89.92        186.74       142.62 o                         
   1 -14   1       4534.84       3790.17       457.27 o                         
   2 -14   1         30.14          0.00       278.93 o                         
   3 -14   1       4278.49       3560.47       275.57 o                         
   4 -14   1       1223.54       1292.39       161.58 o                         
   5 -14   1       4274.98       3684.30       263.46 o                         
   6 -14   1      21507.79      17298.89      1000.33 o                         
  -7 -13   1       1248.34       1069.29       299.86 o                         
  -6 -13   1       1156.91       2011.59       220.05 o                         
  -5 -13   1       6363.65       5779.05       410.39 o                         
  -4 -13   1       1872.46       1987.06       210.88 o                         
  -3 -13   1        718.96       1069.48       147.76 o                         
  -2 -13   1         49.23         67.28       209.82 o                         
  -1 -13   1         33.17        414.54       261.38 o                         
   0 -13   1      21719.09      18146.71      1104.21 o                         
   1 -13   1       7650.05       8254.12       597.24 o                         
   2 -13   1       2856.28       2697.21       448.13 o                         
   3 -13   1        870.49        709.50       193.35 o                         
   4 -13   1       7387.96       5887.21       333.08 o                         
   5 -13   1        611.38        639.10       114.06 o                         
   6 -13   1       6639.80       6230.47       467.97 o                         
   7 -13   1       1494.31       1577.73       199.57 o                         
  -8 -12   1       1974.02       2215.66       232.85 o                         
  -7 -12   1       8511.39       8524.72       739.15 o                         
  -6 -12   1       3710.30       2941.80       245.41 o                         
  -5 -12   1         16.79         48.82        86.94 o                         
  -4 -12   1       6009.59       5626.57       414.73 o                         
  -3 -12   1      12655.15      13635.63       860.95 o                         
  -2 -12   1         92.84          0.00       201.92 o                         
  -1 -12   1      11695.31      21526.77      1276.92 o                         
   0 -12   1        955.07       1313.58       203.16 o                         
   1 -12   1        556.24        286.22       240.02 o                         
   2 -12   1       3005.06       2930.56       329.51 o                         
   3 -12   1      18019.14      13021.21      1028.28 o                         
   4 -12   1      28431.61      22280.20      1125.05 o                         
   5 -12   1         92.14        137.66        77.62 o                         
   6 -12   1       9905.93       8869.81       516.32 o                         
   7 -12   1       1143.10        858.12       141.20 o                         
   8 -12   1      37299.39      45755.82      4445.78 o                         
  -9 -11   1         15.98         41.62        78.32 o                         
  -8 -11   1       3879.24       3777.24       335.99 o                         
  -7 -11   1      17792.96      17151.26      1232.37 o                         
  -6 -11   1        622.96        676.36       125.33 o                         
  -5 -11   1        915.38        877.89       108.68 o                         
  -4 -11   1       1099.42        838.45       129.12 o                         
  -3 -11   1       6074.39       7552.62       642.85 o                         
  -2 -11   1      10255.20      10374.23       745.23 o                         
  -1 -11   1       7164.54       6925.99       520.12 o                         
   0 -11   1       2695.52       2392.97       220.45 o                         
   1 -11   1         16.61          0.00       169.21 o                         
   2 -11   1      19215.61      19642.57      1050.52 o                         
   3 -11   1       9727.30       7850.88       492.58 o                         
   4 -11   1       5324.28       4956.88       293.52 o                         
   5 -11   1        115.20        120.59        72.51 o                         
   6 -11   1       4219.73       3714.61       262.36 o                         
   7 -11   1        160.35        318.55       137.66 o                         
   8 -11   1        461.49        287.08       101.79 o                         
  -9 -10   1       1717.89       1739.88       192.91 o                         
  -8 -10   1       1996.61       1983.18       229.61 o                         
  -7 -10   1       4591.80       4635.80       520.78 o                         
  -6 -10   1      14928.77      12437.43       591.55 o                         
  -5 -10   1       4716.75       4061.81       251.49 o                         
  -4 -10   1       2524.78       2599.69       219.49 o                         
  -3 -10   1        934.10       1209.59       134.56 o                         
  -2 -10   1       4170.77       3860.31       352.57 o                         
  -1 -10   1        225.09          0.00       251.14 o                         
   0 -10   1         20.55        135.10       196.23 o                         
   1 -10   1       5930.72       4571.52       329.45 o                         
   2 -10   1       7531.67       7244.28       440.97 o                         
   3 -10   1       3391.55       3186.70       254.46 o                         
   4 -10   1       3104.57       2816.88       224.25 o                         
   5 -10   1        112.85        155.21        69.05 o                         
   6 -10   1      51778.91      37738.94      2762.35 o                         
   7 -10   1       1374.54       1126.02       138.31 o                         
   8 -10   1      10456.72       8295.31       459.71 o                         
   9 -10   1          9.41         46.23        77.14 o                         
 -10  -9   1       3492.80       3931.45       307.55 o                         
  -9  -9   1      13993.87      12845.58       780.75 o                         
  -8  -9   1      13515.66      12676.52       881.63 o                         
  -7  -9   1         12.81         64.39       110.64 o                         
  -6  -9   1       8509.54       6805.48       372.19 o                         
  -5  -9   1      11213.11      10043.34       460.49 o                         
  -4  -9   1         10.80         89.94        86.86 o                         
  -3  -9   1       7188.25       6787.37       346.78 o                         
  -2  -9   1       5087.24       5980.47       368.83 o                         
  -1  -9   1        117.27        182.23       150.02 o                         
   0  -9   1      14011.71      11649.44       531.32 o                         
   1  -9   1      16602.90      15117.17       713.15 o                         
   2  -9   1       3655.50       3161.59       372.68 o                         
   3  -9   1       1076.70       1285.46       140.79 o                         
   4  -9   1       1646.60       1705.50       159.39 o                         
   5  -9   1        166.10        297.31       117.44 o                         
   6  -9   1         40.58         69.86        81.64 o                         
   7  -9   1        774.67        629.50       174.13 o                         
   8  -9   1        210.55        193.46        89.92 o                         
   9  -9   1        491.27        349.62        86.50 o                         
 -10  -8   1        289.41        499.80       139.84 o                         
  -9  -8   1       3659.13       3934.90       317.02 o                         
  -7  -8   1       1220.35       1445.05       225.53 o                         
  -6  -8   1        936.85        798.66       122.58 o                         
  -5  -8   1       2289.11       2017.48       157.35 o                         
  -4  -8   1      12579.54      10409.51       530.39 o                         
  -3  -8   1       6224.85       5951.14       305.05 o                         
  -2  -8   1         64.94        231.18       148.46 o                         
  -1  -8   1       7376.32       6938.19       378.40 o                         
   0  -8   1       4711.96       4432.62       229.76 o                         
   1  -8   1        553.98        682.54       135.48 o                         
   2  -8   1       9726.30       8431.34       594.67 o                         
   3  -8   1      13281.41      13961.28       745.11 o                         
   4  -8   1      69594.91      65399.20      2794.52 o                         
   5  -8   1         73.04        155.59        72.08 o                         
   6  -8   1      22973.54      21403.73      1090.68 o                         
   7  -8   1        317.48        392.35       112.75 o                         
   8  -8   1      68623.78      69430.35      3515.31 o                         
   9  -8   1         48.30        112.16        75.59 o                         
  10  -8   1      14221.29      15823.72       829.64 o                         
 -10  -7   1      17797.91      20500.01      1512.43 o                         
  -9  -7   1          4.33         38.20        63.61 o                         
  -8  -7   1      16721.83      13397.60       845.67 o                         
  -7  -7   1      39832.37      41590.23      2300.85 o                         
  -6  -7   1       8951.47       8581.30       412.31 o                         
  -5  -7   1      16855.23      14462.69       631.03 o                         
  -4  -7   1      10142.95      10503.09       431.96 o                         
  -3  -7   1       4600.42       4835.02       249.37 o                         
  -2  -7   1       1165.63        944.93       142.48 o                         
  -1  -7   1      84097.70      80670.24      2718.15 o                         
   0  -7   1       3297.97       2821.23       172.49 o                         
   1  -7   1      17645.98      14018.78       731.80 o                         
   2  -7   1      31211.45      27928.80      1389.54 o                         
   3  -7   1       5417.87       5820.37       307.65 o                         
   4  -7   1       7734.15       7519.99       397.13 o                         
   5  -7   1       9159.40       9380.43       479.90 o                         
   6  -7   1       6459.67       6537.32       352.99 o                         
   7  -7   1       3590.21       4228.85       356.41 o                         
   8  -7   1         20.55          0.00       140.15 o                         
   9  -7   1       1036.69       1135.32       146.29 o                         
  10  -7   1        164.37         90.34        78.85 o                         
 -11  -6   1       1281.23       1824.31       204.87 o                         
 -10  -6   1        861.02       1012.70       183.38 o                         
  -9  -6   1       1637.14       1824.31       235.68 o                         
  -8  -6   1        102.57         12.83       146.73 o                         
  -7  -6   1       7172.72       6598.97       404.28 o                         
  -6  -6   1      13353.26      13071.15       612.35 o                         
  -5  -6   1       3792.23       4070.18       222.43 o                         
  -4  -6   1       7035.35       7853.13       331.38 o                         
  -3  -6   1       6711.67       6843.42       251.88 o                         
  -2  -6   1      12446.76      13668.13       503.42 o                         
  -1  -6   1      11151.57      11635.57       488.30 o                         
   0  -6   1          2.84        230.70        80.01 o                         
   1  -6   1         45.92        418.46       226.64 o                         
   2  -6   1      24051.89      21105.41       851.33 o                         
   3  -6   1       1693.54       1797.94       136.41 o                         
   4  -6   1       4601.76       4639.39       259.64 o                         
   5  -6   1        221.42        377.64        91.43 o                         
   6  -6   1      52756.24      51474.00      2065.89 o                         
   7  -6   1        852.39        934.08       193.66 o                         
   8  -6   1      15281.54      16030.85      1156.79 o                         
   9  -6   1        940.07       1070.30       159.22 o                         
  10  -6   1      32185.03      37201.45      1916.02 o                         
 -11  -5   1        669.30        945.68       178.13 o                         
 -10  -5   1       7900.81       9463.40       607.73 o                         
  -9  -5   1      28787.86      20260.78      2031.34 o                         
  -8  -5   1      15320.73      15616.79      1234.43 o                         
  -7  -5   1       5988.99       4802.30       306.59 o                         
  -6  -5   1      24394.30      22787.51      1118.57 o                         
  -5  -5   1      23982.59      23743.97       884.97 o                         
  -4  -5   1       5099.35       5543.09       245.33 o                         
  -3  -5   1      21450.00      20842.50       653.12 o                         
  -2  -5   1       8428.62       8905.42       345.12 o                         
  -1  -5   1        875.80       1374.81       133.23 o                         
   0  -5   1        668.26       1021.99        73.43 o                         
   1  -5   1      28362.25      26371.52       863.55 o                         
   2  -5   1       4754.22       3074.34       230.35 o                         
   3  -5   1       2253.52       1755.26       120.79 o                         
   4  -5   1      10392.28      10869.20       477.82 o                         
   5  -5   1       4450.50       4648.77       247.77 o                         
   6  -5   1        474.52        558.92       102.35 o                         
   7  -5   1         27.16        191.05       137.33 o                         
   8  -5   1        500.54        667.28       126.45 o                         
   9  -5   1        353.76        412.95       291.05 o                         
  10  -5   1       4381.19       5294.49       356.46 o                         
  11  -5   1        180.01          0.00        71.95 o                         
 -11  -4   1        153.90         68.84        99.02 o                         
 -10  -4   1         57.79        462.24       221.38 o                         
  -8  -4   1       5212.90       4636.05       400.81 o                         
  -7  -4   1        216.77        519.26       257.36 o                         
  -6  -4   1        172.28        391.75        85.66 o                         
  -5  -4   1       3559.45       3968.70       234.31 o                         
  -4  -4   1      40219.87      40700.83      1223.70 o                         
  -3  -4   1       9707.00      10677.13       378.77 o                         
  -2  -4   1        726.89       1086.77        80.67 o                         
  -1  -4   1       1791.20       2059.07        95.63 o                         
   0  -4   1      11163.34      10387.76       391.21 o                         
   1  -4   1        116.00        313.66        60.16 o                         
   2  -4   1       2032.22       2401.00       144.01 o                         
   3  -4   1       1827.13       2213.46       153.50 o                         
   4  -4   1      48480.23      49048.73      1665.68 o                         
   5  -4   1        316.42        394.30        68.16 o                         
   6  -4   1      30401.61      30981.21      1246.93 o                         
   7  -4   1         93.75        103.38       137.46 o                         
   8  -4   1      70298.61      66533.33      3540.43 o                         
   9  -4   1         18.53        154.31       129.67 o                         
  10  -4   1      10979.53      10785.37       532.34 o                         
  11  -4   1        390.27        235.03       103.57 o                         
 -11  -3   1      10991.42       7555.67       800.14 o                         
 -10  -3   1      17113.80      13986.49      1004.16 o                         
  -9  -3   1        413.05        338.12        73.38 o                         
  -8  -3   1      24855.06      23136.78      1147.44 o                         
  -7  -3   1      35545.14      36175.49      1727.26 o                         
  -6  -3   1      20380.52      20010.54       708.92 o                         
  -5  -3   1      12782.31      12780.52       445.94 o                         
  -4  -3   1       2891.82       2916.40       138.11 o                         
  -3  -3   1       5193.93       5888.98       195.78 o                         
  -2  -3   1         71.67        273.30        37.42 o                         
  -1  -3   1      35104.82      38549.22      1284.78 o                         
   0  -3   1       1213.86       1404.41        72.06 o                         
   1  -3   1        357.53        612.13       118.56 o                         
   2  -3   1      19101.87      16095.65       797.45 o                         
   3  -3   1      21256.94      23564.96       871.24 o                         
   4  -3   1       3654.66       3753.04       216.98 o                         
   5  -3   1       1516.39       1680.45       161.25 o                         
   6  -3   1      12121.45      13195.84       769.80 o                         
   7  -3   1         79.01        557.65       252.38 o                         
   8  -3   1        743.25        761.37       160.06 o                         
   9  -3   1       1728.96       1367.25       368.69 o                         
  10  -3   1        724.82        575.28       182.05 o                         
  11  -3   1        367.43        243.85        67.48 o                         
 -11  -2   1       1917.88       2272.91       443.93 o                         
 -10  -2   1       1804.31       1310.25       235.28 o                         
  -9  -2   1         23.59          0.00        82.98 o                         
  -8  -2   1        175.70          0.00       160.64 o                         
  -7  -2   1        705.94        961.48       139.39 o                         
  -6  -2   1      12435.00      11547.16       434.95 o                         
  -5  -2   1        335.50        461.22        56.72 o                         
  -4  -2   1       1844.86       1799.99       102.48 o                         
  -3  -2   1       2233.01       2910.49       113.66 o                         
  -2  -2   1       7758.45       8744.72       295.98 o                         
  -1  -2   1       3566.67       4583.74       160.91 o                         
   0  -2   1        264.82        379.31        31.67 o                         
   1  -2   1        105.36        261.42        34.66 o                         
   2  -2   1      14225.15      16641.76       672.61 o                         
   3  -2   1         78.24        260.23        55.79 o                         
   4  -2   1       1651.39       2687.37       279.24 o                         
   5  -2   1       3810.27       4228.85       243.10 o                         
   6  -2   1      45701.71      44124.99      2095.91 o                         
   7  -2   1       5249.42       5441.79       370.28 o                         
   8  -2   1      15595.96      13654.20       758.75 o                         
   9  -2   1       1046.77       1198.24       185.17 o                         
  10  -2   1      17271.48      15948.14      1330.53 o                         
  11  -2   1         18.40          0.00        68.26 o                         
 -11  -1   1        180.98        430.57       286.96 o                         
 -10  -1   1       8663.73       9257.27       686.66 o                         
  -9  -1   1      25405.71      22617.79      1553.28 o                         
  -8  -1   1      22588.09      19752.54      1015.90 o                         
  -7  -1   1      20598.84      20493.71       941.96 o                         
  -6  -1   1      17140.04      17988.66       896.63 o                         
  -5  -1   1      15168.51      14520.79       523.97 o                         
  -4  -1   1       9612.59      10293.31       364.22 o                         
  -3  -1   1      17637.87      19601.72       625.10 o                         
  -2  -1   1       2625.36       3171.19       112.10 o                         
  -1  -1   1       3307.60       4243.85       162.43 o                         
   1  -1   1       1757.19       2054.70        92.96 o                         
   2  -1   1        774.49       1095.37        82.94 o                         
   3  -1   1       3096.88       3722.70       179.60 o                         
   4  -1   1       9568.00      10590.97       414.34 o                         
   5  -1   1       2829.59       2876.92       172.95 o                         
   6  -1   1       4398.21       4356.52       307.44 o                         
   7  -1   1       2329.06       2642.41       337.20 o                         
   8  -1   1          7.85         42.10       138.01 o                         
   9  -1   1        774.24       1126.95       243.36 o                         
  10  -1   1       2943.37       3116.50       234.21 o                         
  11  -1   1       3506.85       2803.07       290.43 o                         
 -11   0   1       3743.12       4153.68       403.57 o                         
 -10   0   1        401.81       1692.55       531.62 o                         
  -9   0   1       5592.36       5018.17       441.48 o                         
  -8   0   1      10773.32       9846.42       540.09 o                         
  -7   0   1       4549.83       5508.91       415.13 o                         
  -6   0   1       8071.66       8000.63       401.72 o                         
  -5   0   1       1670.33       1526.73       130.05 o                         
  -4   0   1       6438.82       7038.28       261.15 o                         
  -3   0   1      21051.47      24152.92       766.34 o                         
  -2   0   1       4727.67       5601.27       194.84 o                         
  -1   0   1        262.73        487.24        31.45 o                         
   1   0   1         53.73        181.44        18.01 o                         
   2   0   1       4401.57       5265.39       178.59 o                         
   3   0   1       1142.86       1839.41       105.36 o                         
   4   0   1      20411.29      21971.73       761.89 o                         
   5   0   1        459.95        595.78        84.43 o                         
   6   0   1      25852.86      27405.11      1336.38 o                         
   7   0   1        188.62        221.68       124.85 o                         
   8   0   1      34312.36      33744.07      1850.82 o                         
   9   0   1        168.12       2660.99       643.14 o                         
  10   0   1       6018.00       7251.44       568.16 o                         
  11   0   1        179.35        166.18        93.96 o                         
 -11   1   1       7234.78       8549.66       995.31 o                         
  -9   1   1        462.37        331.79       122.56 o                         
  -8   1   1      19197.23      15806.47       873.96 o                         
  -7   1   1       7082.70       6193.07       439.11 o                         
  -6   1   1      38882.00      38519.64      1629.99 o                         
  -5   1   1       4609.92       4172.19       204.74 o                         
  -4   1   1      13737.10      14433.31       518.66 o                         
  -3   1   1       7455.31       9043.97       355.94 o                         
  -2   1   1       7870.73       9897.96       408.33 o                         
  -1   1   1        915.71       1312.79        67.26 o                         
   1   1   1        104.61        339.72        33.09 o                         
   2   1   1      12854.88      14476.82       445.28 o                         
   3   1   1        284.19        489.75        44.00 o                         
   4   1   1        525.05        672.10        68.51 o                         
   5   1   1       1419.98       1513.54       112.43 o                         
   6   1   1       6000.56       6725.63       308.78 o                         
   7   1   1       4035.02       4337.64       262.55 o                         
   8   1   1        302.28        244.68       154.58 o                         
   9   1   1       2113.07       4724.82       811.19 o                         
  10   1   1       1097.86       1562.94       172.63 o                         
  11   1   1          1.05         11.81        78.64 o                         
 -11   2   1       1302.99       1381.57       270.38 o                         
 -10   2   1        501.89       1487.39       583.65 o                         
  -9   2   1       2392.91       2277.56       208.07 o                         
  -8   2   1          3.90         97.10       185.94 o                         
  -7   2   1       1448.11       1376.60       205.75 o                         
  -6   2   1       2359.78       2459.72       192.48 o                         
  -5   2   1       3112.50       3308.02       180.71 o                         
  -3   2   1        875.73       1554.39       111.71 o                         
  -2   2   1       5478.30       6537.77       289.29 o                         
  -1   2   1          0.95        226.47        21.81 o                         
   0   2   1       1417.96       1696.49        64.64 o                         
   1   2   1        709.34       1209.41        50.04 o                         
   2   2   1        620.56       1021.56        73.83 o                         
   3   2   1       1163.64       1712.58        81.77 o                         
   4   2   1       9468.47      11130.78       376.00 o                         
   5   2   1         73.94        240.18        47.92 o                         
   6   2   1       4559.42       4830.64       285.23 o                         
   7   2   1         51.25          0.00       129.44 o                         
  10   2   1       7126.58       5682.23       776.64 o                         
  11   2   1         10.85         47.43        62.05 o                         
 -11   3   1         72.41        281.63       111.98 o                         
  -9   3   1       9004.85       8173.87       476.01 o                         
  -8   3   1       9493.94       7368.90       466.12 o                         
  -7   3   1       5336.06       5681.43       405.12 o                         
  -6   3   1       1113.37       1450.88       174.28 o                         
  -5   3   1      10705.83      10969.42       478.42 o                         
  -4   3   1       1453.98       1723.16       147.69 o                         
  -3   3   1        274.04        568.71        86.89 o                         
  -2   3   1        144.31        265.88        44.03 o                         
  -1   3   1       4268.84       5075.39       258.82 o                         
   0   3   1       3228.33       3521.14       136.28 o                         
   1   3   1        680.25        986.37        69.80 o                         
   2   3   1        968.71       1447.05        69.29 o                         
   3   3   1      24963.04      27799.07       885.91 o                         
   4   3   1      13658.97      14856.98       474.90 o                         
   5   3   1        414.70        518.69        69.23 o                         
   6   3   1          1.04         94.28        99.51 o                         
   7   3   1      14642.58      16172.71       747.53 o                         
   9   3   1        486.72        355.82        77.76 o                         
  10   3   1        509.17        212.72        93.81 o                         
  11   3   1       1845.71       1421.46       145.87 o                         
 -11   4   1       2728.51       2812.74       280.73 o                         
 -10   4   1        102.72        238.95       182.54 o                         
  -9   4   1        336.48        378.33       137.39 o                         
  -8   4   1       1397.28       1200.29       173.26 o                         
  -7   4   1      10418.95      11218.26       794.90 o                         
  -6   4   1       6167.66       6760.58       472.42 o                         
  -5   4   1        243.77        378.71        83.25 o                         
  -4   4   1       4058.57       4235.63       226.59 o                         
  -3   4   1       2235.54       2410.80       146.65 o                         
  -2   4   1      14101.80      13819.75       499.61 o                         
  -1   4   1       1856.19       2330.46       113.70 o                         
   0   4   1      18642.79      18161.90       607.91 o                         
   1   4   1       1190.20       1729.90        85.06 o                         
   2   4   1        776.75       1046.86        73.23 o                         
   3   4   1       1890.58       2454.27       130.39 o                         
   4   4   1        189.29        283.64        67.07 o                         
   5   4   1       2861.57       3213.94       157.94 o                         
   6   4   1        655.15        872.63        94.09 o                         
   7   4   1       3463.85       3128.31       237.79 o                         
   8   4   1       2018.29       3881.35       542.20 o                         
   9   4   1        354.31       2748.75       599.81 o                         
  10   4   1         29.64         24.37        70.68 o                         
  11   4   1         52.36       2707.58       773.99 o                         
 -11   5   1       2994.58       2962.90       237.00 o                         
 -10   5   1       3497.46       2358.16       274.32 o                         
  -9   5   1        215.75        335.77        94.52 o                         
  -8   5   1       2379.14       2978.71       239.38 o                         
  -7   5   1       2284.22       2221.17       232.13 o                         
  -6   5   1      17939.91      18726.71       964.79 o                         
  -5   5   1       1404.69       1734.45       123.82 o                         
  -4   5   1        176.84        326.70        59.19 o                         
  -3   5   1        486.53        742.92        87.29 o                         
  -2   5   1       7545.76       9893.12       474.78 o                         
  -1   5   1      14021.71      13889.59       478.07 o                         
   0   5   1       7227.13       6725.89       238.80 o                         
   1   5   1         55.63        455.65        83.09 o                         
   2   5   1      14942.66      15522.81       500.30 o                         
   3   5   1       1259.70       1331.56        91.57 o                         
   4   5   1       5447.43       5856.44       264.16 o                         
   5   5   1      27905.32      28857.33      1153.83 o                         
   6   5   1       1418.88       1706.34       132.18 o                         
   7   5   1        703.71        996.61       193.29 o                         
   8   5   1        435.37        122.43       119.75 o                         
   9   5   1       4253.37       9026.26      1089.67 o                         
  10   5   1          1.33        560.36       198.54 o                         
  11   5   1        447.43        940.43       154.43 o                         
 -10   6   1         52.09          0.00       110.72 o                         
  -9   6   1       2702.24       2982.49       284.11 o                         
  -8   6   1        361.84        560.16       160.04 o                         
  -7   6   1         30.12          8.27       193.19 o                         
  -6   6   1        213.61        349.53        86.95 o                         
  -5   6   1       1144.87       1393.97       118.28 o                         
  -4   6   1       3506.62       3441.19       211.16 o                         
  -3   6   1         31.55        200.13        44.78 o                         
  -2   6   1        924.36        637.53       217.97 o                         
  -1   6   1       1036.85       1529.67       232.95 o                         
   0   6   1       9401.12       9740.04       381.92 o                         
   1   6   1        577.16        778.12       154.28 o                         
   2   6   1      19937.54      19271.10       611.55 o                         
   3   6   1       2255.26       2459.78       131.55 o                         
   4   6   1       1893.85       2136.31       138.78 o                         
   5   6   1       1769.46       1954.51       143.18 o                         
   6   6   1       3388.40       3232.86       255.25 o                         
   7   6   1         87.32        873.26       260.89 o                         
   8   6   1       3464.43       2735.89       385.45 o                         
   9   6   1        405.66        216.47        89.97 o                         
  10   6   1        694.62       1365.07       474.38 o                         
  11   6   1       1579.24       2042.96       222.89 o                         
 -10   7   1          0.50          0.00        75.87 o                         
  -9   7   1       2061.61       1855.74       193.42 o                         
  -8   7   1        773.02       1046.89       198.50 o                         
  -7   7   1       1136.45       1022.67       139.87 o                         
  -6   7   1        239.58        383.29        92.45 o                         
  -5   7   1       4355.87       4333.41       271.47 o                         
  -4   7   1       5459.64       5494.41       300.05 o                         
  -3   7   1      10551.63       9872.89       481.14 o                         
  -2   7   1         28.42        254.79       156.53 o                         
  -1   7   1        887.33        790.69       148.97 o                         
   0   7   1      12554.21      10499.91       395.51 o                         
   1   7   1         96.27        214.08       171.82 o                         
   2   7   1       2573.52       2608.59       184.92 o                         
   3   7   1      10350.06      10211.93       386.31 o                         
   4   7   1      10535.45      10250.80       424.17 o                         
   5   7   1       5163.03       5022.39       247.90 o                         
   6   7   1       5733.93       5426.08       296.13 o                         
   7   7   1       5286.96       5300.34       642.81 o                         
   8   7   1          3.73        384.47       196.21 o                         
   9   7   1          8.59         28.80        72.15 o                         
  10   7   1        357.19        459.59       158.65 o                         
 -10   8   1       3798.96       3791.78       238.60 o                         
  -9   8   1        413.33        301.15       108.81 o                         
  -8   8   1        609.54        565.70        93.52 o                         
  -7   8   1       8406.14       8308.38       429.90 o                         
  -6   8   1      12478.89      11079.71       538.19 o                         
  -5   8   1       2392.11       2518.75       171.74 o                         
  -4   8   1      11928.93       9914.47       504.21 o                         
  -3   8   1       5758.30       5610.13       353.74 o                         
  -2   8   1      30207.35      28067.54      1636.21 o                         
  -1   8   1       6128.62       6077.56       341.39 o                         
   0   8   1      55436.80      49869.09      1998.96 o                         
   1   8   1       3203.45       3643.18       206.85 o                         
   2   8   1       8693.96       8573.80       404.96 o                         
   3   8   1       2456.65       2404.65       165.79 o                         
   4   8   1      24534.53      22969.90       870.00 o                         
   5   8   1       3639.87       3956.99       223.09 o                         
   6   8   1       8284.24       7709.47       366.33 o                         
   7   8   1       3322.62       3440.64       361.36 o                         
   8   8   1        752.43       3704.88       723.10 o                         
   9   8   1       4208.73       4100.74       307.10 o                         
  10   8   1       5428.83       6471.75       436.34 o                         
  -9   9   1       4239.72       3951.83       239.18 o                         
  -8   9   1         14.09          0.00       100.73 o                         
  -7   9   1         57.07          0.00       104.56 o                         
  -6   9   1         74.72         44.80        99.40 o                         
  -5   9   1      15641.64      13818.35       665.97 o                         
  -4   9   1       2187.89       2146.59       177.27 o                         
  -3   9   1         75.95        400.54       173.96 o                         
  -2   9   1        534.77       1189.38       247.42 o                         
  -1   9   1      11560.31      10364.88       668.11 o                         
   0   9   1       3921.54       3100.56       256.49 o                         
   1   9   1       7719.31       6764.16       484.21 o                         
   2   9   1       2868.21       2620.84       221.01 o                         
   3   9   1        261.76        277.38        99.86 o                         
   4   9   1         92.14        231.00        93.98 o                         
   5   9   1      10409.61       9784.81       483.01 o                         
   6   9   1        140.94        157.68        72.59 o                         
   7   9   1       3078.79       2516.28       340.18 o                         
   8   9   1       3540.90       4093.57       350.17 o                         
   9   9   1        249.61        395.83       150.48 o                         
  10   9   1         23.26        148.63       146.06 o                         
  -9  10   1       1085.64        841.20       103.02 o                         
  -8  10   1       4057.55       3261.82       223.00 o                         
  -7  10   1        111.87          0.00        92.67 o                         
  -6  10   1         10.00          0.00        73.29 o                         
  -5  10   1       1208.80        839.30       108.13 o                         
  -4  10   1       1167.17       1341.80       159.65 o                         
  -3  10   1        368.14        362.66        84.05 o                         
  -2  10   1       8180.01       7564.62       448.35 o                         
  -1  10   1       2357.73       2053.79       253.69 o                         
   0  10   1       3518.10       3162.57       245.32 o                         
   1  10   1         69.07        576.16       262.29 o                         
   2  10   1      11805.05      12702.06      1041.99 o                         
   3  10   1       2293.27       2347.71       177.68 o                         
   4  10   1       6384.15       6511.77       369.06 o                         
   5  10   1       9629.51       8047.99       460.17 o                         
   6  10   1       7671.87       5769.85       316.93 o                         
   7  10   1        136.39        362.46       160.56 o                         
   8  10   1       8808.38       9325.65       588.49 o                         
   9  10   1        101.03        111.06        91.55 o                         
  -8  11   1       1106.58       1022.00       165.89 o                         
  -7  11   1       8653.05       6871.14       450.26 o                         
  -6  11   1         35.07          0.00        85.94 o                         
  -5  11   1       1824.92       1685.85       153.53 o                         
  -4  11   1       5554.22       5217.74       296.11 o                         
  -3  11   1       1167.25       1022.29       138.51 o                         
  -2  11   1        781.84        379.48       158.49 o                         
  -1  11   1        811.45        740.00       165.25 o                         
   0  11   1      14444.96      12532.14       697.35 o                         
   1  11   1        372.51        630.67       180.33 o                         
   2  11   1         28.36        122.83       232.26 o                         
   3  11   1       3492.20       3613.56       339.12 o                         
   4  11   1       1623.32       1950.95       194.65 o                         
   5  11   1       5711.89       5291.84       359.38 o                         
   6  11   1       5074.57       3819.98       293.71 o                         
   7  11   1        255.12        474.63       259.15 o                         
   8  11   1        584.64       1027.87       174.15 o                         
   9  11   1         15.49        196.57        92.03 o                         
  -7  12   1       1277.37        872.12       134.79 o                         
  -6  12   1       2662.49       2567.94       270.48 o                         
  -5  12   1       1594.44       1232.71       138.50 o                         
  -4  12   1       4270.83       3682.47       216.75 o                         
  -3  12   1       4358.56       3850.84       239.66 o                         
  -2  12   1       8196.66       7105.33       486.48 o                         
  -1  12   1       2644.87       2838.44       324.50 o                         
   0  12   1      15524.75      11546.57       696.23 o                         
   1  12   1      11453.65       9480.85       664.17 o                         
   2  12   1       4627.06       4852.44       437.85 o                         
   3  12   1       3858.13       4566.43       326.69 o                         
   4  12   1      16231.01      15625.01       930.34 o                         
   5  12   1       1762.37       1965.05       191.35 o                         
   6  12   1      19654.75      15734.71       921.83 o                         
   7  12   1       1045.90        969.24       255.48 o                         
   8  12   1       2513.00       2429.70       240.24 o                         
  -7  13   1        201.10        177.48        78.92 o                         
  -6  13   1       4076.95       3355.48       254.80 o                         
  -5  13   1      19024.27      15942.70       806.39 o                         
  -4  13   1       1530.47       1163.51       125.71 o                         
  -3  13   1       1093.58        847.73       120.95 o                         
  -2  13   1       6015.43       4038.44       447.13 o                         
  -1  13   1       4008.13       3719.24       347.81 o                         
   0  13   1        837.86        934.65       190.79 o                         
   1  13   1       2784.11       4813.05       507.12 o                         
   2  13   1       2834.96       2785.83       265.82 o                         
   3  13   1       3939.66       3960.77       296.00 o                         
   4  13   1        869.51        990.99       137.26 o                         
   5  13   1       1087.74       1085.57       151.39 o                         
   6  13   1         82.80        383.53       218.82 o                         
   7  13   1        496.54        905.43       191.17 o                         
  -6  14   1         29.96         85.10        52.08 o                         
  -5  14   1         39.36         41.70        51.30 o                         
  -4  14   1       2133.91       1646.59       164.45 o                         
  -3  14   1          9.23         20.48        61.41 o                         
  -2  14   1       9712.70       9331.75      1070.71 o                         
  -1  14   1       3558.28       2946.94       349.32 o                         
   0  14   1       6162.27      10353.73      1202.32 o                         
   1  14   1       4853.43       8745.05       745.01 o                         
   2  14   1      14143.20      14610.99       928.87 o                         
   3  14   1        429.12        794.71       134.10 o                         
   4  14   1      13980.33      12842.33       790.85 o                         
   5  14   1       5553.43       6932.95       532.16 o                         
   6  14   1       2944.29       4320.31       387.57 o                         
  -5  15   1          3.07          2.64        58.98 o                         
  -4  15   1      13798.47      11692.15       608.81 o                         
  -3  15   1       4606.40       3904.31       290.65 o                         
  -2  15   1         29.09        166.89       285.01 o                         
  -1  15   1         12.95          0.00       260.74 o                         
   0  15   1       6875.43       5803.18       538.11 o                         
   1  15   1       4210.39       5515.10       475.94 o                         
   2  15   1        273.87          0.00       248.39 o                         
   3  15   1        223.19        177.11       135.32 o                         
   4  15   1       2038.54       2450.67       206.79 o                         
   5  15   1       9788.02      18549.82      1395.03 o                         
  -3  16   1       5065.86       4417.00       359.10 o                         
  -2  16   1       4535.64       4008.02       490.34 o                         
  -1  16   1        778.30        374.34       187.67 o                         
   0  16   1      13844.74      11072.15       725.77 o                         
   1  16   1      12670.60      15731.13      1014.99 o                         
   2  16   1      15090.74      19190.18      1181.01 o                         
   3  16   1        338.22        225.62       121.63 o                         
   4  16   1       6005.78       5476.49       437.74 o                         
  -4 -16   2      17215.40      14815.33      1093.57 o                         
  -3 -16   2       3131.24       3808.21       267.49 o                         
  -2 -16   2       2564.65       2375.87       308.67 o                         
  -1 -16   2        607.20        843.68       233.49 o                         
   0 -16   2        193.61        257.03       179.12 o                         
   1 -16   2       1894.49       1603.06       264.81 o                         
   2 -16   2       2156.22       1644.13       266.45 o                         
   3 -16   2       7524.24       6442.08       402.33 o                         
  -5 -15   2       1651.70       1912.56       230.68 o                         
  -4 -15   2        281.05        619.48       120.89 o                         
  -3 -15   2      22196.28      21493.87      1270.51 o                         
  -2 -15   2      82211.72     114121.95      7920.98 o                         
  -1 -15   2       8979.46       7431.38       714.07 o                         
   0 -15   2       6925.84       8200.14       575.45 o                         
   1 -15   2      25087.43      25748.80      1825.75 o                         
   2 -15   2      80385.35      62979.64      4455.15 o                         
   3 -15   2      13201.36      11772.67       673.45 o                         
   4 -15   2          2.76         95.71        74.58 o                         
   5 -15   2      10966.56       8939.71       689.04 o                         
  -6 -14   2      40611.57      34331.69      2332.83 o                         
  -5 -14   2        235.84        332.72       118.95 o                         
  -4 -14   2      17430.65      15117.70       911.53 o                         
  -3 -14   2       2140.75       2366.95       258.25 o                         
  -2 -14   2       7545.31       7873.89       587.40 o                         
  -1 -14   2        866.75       1424.14       250.30 o                         
   0 -14   2        287.26        468.53       151.04 o                         
   1 -14   2      11434.76      11601.75       917.33 o                         
   2 -14   2       4275.55       4295.11       537.64 o                         
   3 -14   2         92.93        290.64       177.47 o                         
   4 -14   2         45.45        100.58       102.94 o                         
   5 -14   2       8687.27       7952.02       460.24 o                         
   6 -14   2      29692.82      26335.44      1811.31 o                         
  -7 -13   2       1344.40       2281.25       292.98 o                         
  -6 -13   2       2636.50       3462.12       329.96 o                         
  -5 -13   2      11575.23       9689.24       622.95 o                         
  -4 -13   2      44695.88      43270.34      2403.29 o                         
  -3 -13   2       2523.48       2920.08       311.75 o                         
  -2 -13   2      18077.43      19106.28      1429.50 o                         
  -1 -13   2      21662.63      20813.39      2192.40 o                         
   0 -13   2     174804.97     140841.80      7763.53 o                         
   1 -13   2       7984.44       7519.72       587.92 o                         
   2 -13   2      11949.82      11249.04       796.55 o                         
   3 -13   2       6871.80       5496.43       347.91 o                         
   4 -13   2      32209.39      26200.60      1506.09 o                         
   5 -13   2        213.10        245.90       103.01 o                         
   6 -13   2       3429.31       3021.13       267.87 o                         
   7 -13   2       5541.01       4969.19       286.75 o                         
  -8 -12   2      33027.25      30740.60      1718.40 o                         
  -7 -12   2       7401.12       7232.67       656.19 o                         
  -6 -12   2      33497.91      22030.43      1305.72 o                         
  -5 -12   2      25210.97      20949.82      1247.19 o                         
  -4 -12   2      34477.89      32524.04      1830.30 o                         
  -3 -12   2      11055.70      12037.63       785.22 o                         
  -2 -12   2        626.77        787.95       245.58 o                         
  -1 -12   2       1058.26       1899.78       298.98 o                         
   0 -12   2       1673.30       2030.34       261.13 o                         
   1 -12   2       6759.22       6262.94       565.75 o                         
   2 -12   2       2796.66       2126.21       267.80 o                         
   3 -12   2       3437.76       2911.77       244.28 o                         
   4 -12   2      24476.65      19491.09      1000.85 o                         
   5 -12   2        134.80         61.80        55.51 o                         
   6 -12   2      15368.25      15093.36       807.17 o                         
   7 -12   2       1155.05       1285.59       163.85 o                         
  -9 -11   2       1880.70       1693.79       171.62 o                         
  -8 -11   2       1593.64       1518.28       214.14 o                         
  -7 -11   2       6901.58       6080.85       527.95 o                         
  -6 -11   2      22153.95      18707.01      1117.83 o                         
  -5 -11   2       2936.14       2366.03       197.36 o                         
  -4 -11   2      16387.16      13479.84       719.25 o                         
  -3 -11   2      13529.50      14289.25       886.50 o                         
  -2 -11   2     258499.73     332924.00     30931.14 o                         
  -1 -11   2      27745.83      53796.98      3780.41 o                         
   0 -11   2      17072.95      13611.95       753.48 o                         
   1 -11   2      26487.52      21202.04      1176.04 o                         
   2 -11   2     173237.09     149822.03      7567.47 o                         
   3 -11   2      12405.11      10614.05       627.16 o                         
   4 -11   2       2632.80       1998.81       199.79 o                         
   5 -11   2      28378.53      27091.72      1336.77 o                         
   6 -11   2      16953.08      14691.84       694.12 o                         
   7 -11   2       1538.05       1337.93       195.14 o                         
   8 -11   2       6995.66       6197.89       441.65 o                         
  -9 -10   2       1415.74       1163.77       150.75 o                         
  -8 -10   2      17407.00      16222.33       948.92 o                         
  -7 -10   2      13026.15      12287.80       994.38 o                         
  -6 -10   2      56332.14      39059.32      2205.42 o                         
  -5 -10   2        796.15        795.18       102.94 o                         
  -4 -10   2       7043.59       6638.87       351.33 o                         
  -3 -10   2       4998.08       5251.87       295.85 o                         
  -2 -10   2      14571.94      14239.05       956.83 o                         
  -1 -10   2       2798.87       2753.11       346.81 o                         
   0 -10   2       1815.41       1759.53       261.92 o                         
   1 -10   2       6232.12       5474.89       382.76 o                         
   2 -10   2      33679.28      33185.09      1663.03 o                         
   3 -10   2       6431.58       5743.31       381.13 o                         
   4 -10   2       9057.55       8900.32       497.09 o                         
   5 -10   2       1635.79       2059.15       183.11 o                         
   6 -10   2     104153.12      84905.02      4646.47 o                         
   7 -10   2        382.34        470.46       164.99 o                         
   8 -10   2      15867.90      14994.54       888.50 o                         
   9 -10   2         30.79        138.16        89.06 o                         
 -10  -9   2         25.66          0.67       105.95 o                         
  -9  -9   2         31.13        173.44       123.68 o                         
  -8  -9   2        107.64        295.28        91.27 o                         
  -7  -9   2      10656.24      10715.79      1129.90 o                         
  -6  -9   2       9063.62       6944.49       350.54 o                         
  -5  -9   2      22562.98      20363.51       839.26 o                         
  -4  -9   2      70771.14      63305.42      3002.70 o                         
  -3  -9   2      16712.51      16785.08       825.97 o                         
  -2  -9   2      95803.33      92783.60      4980.47 o                         
  -1  -9   2      39445.60      36444.10      1821.76 o                         
   0  -9   2     256660.73     195851.36      8357.32 o                         
   1  -9   2      52988.16      44235.22      2178.89 o                         
   2  -9   2      22867.94      21860.97      1479.75 o                         
   3  -9   2      22198.89      19797.57      1054.10 o                         
   4  -9   2      26414.59      28208.68      1393.41 o                         
   5  -9   2          7.21        228.04        93.77 o                         
   6  -9   2       4413.53       4557.53       329.67 o                         
   7  -9   2      20351.42      19315.73      1374.90 o                         
   8  -9   2       4282.12       4242.50       246.89 o                         
   9  -9   2       7162.56       6601.52       365.83 o                         
 -10  -8   2       2218.82       2471.83       234.18 o                         
  -9  -8   2      14230.93      13489.59       796.19 o                         
  -8  -8   2      61837.39      57597.07      5407.83 o                         
  -7  -8   2       7648.18       7967.74       663.73 o                         
  -6  -8   2       2655.93       2801.34       205.81 o                         
  -5  -8   2      26009.83      22248.90       908.12 o                         
  -4  -8   2      20780.53      19432.39       804.58 o                         
  -3  -8   2      18727.25      18656.47       845.29 o                         
  -2  -8   2       1153.09       1394.82       176.73 o                         
  -1  -8   2       2260.75       2263.98       199.51 o                         
   0  -8   2        214.63        601.51        96.74 o                         
   1  -8   2       8805.41       8462.78       497.86 o                         
   2  -8   2      41871.12      35510.86      2464.42 o                         
   3  -8   2         69.33        627.79       117.74 o                         
   4  -8   2     107867.32     101941.59      3934.09 o                         
   5  -8   2       3808.32       3384.16       240.27 o                         
   6  -8   2      57206.54      57058.32      2430.27 o                         
   7  -8   2        436.50        621.28       124.51 o                         
   8  -8   2      63285.86      62924.39      2456.15 o                         
   9  -8   2        272.08        127.13       103.74 o                         
  10  -8   2       6018.55       4836.45       349.90 o                         
 -10  -7   2         91.73        127.72       115.30 o                         
  -9  -7   2       8255.19       7724.40       495.13 o                         
  -8  -7   2      12635.15      11999.36       901.32 o                         
  -7  -7   2      20419.53      21104.35      1074.34 o                         
  -6  -7   2      36923.40      31566.59      1260.63 o                         
  -5  -7   2      37343.03      32772.82      1310.83 o                         
  -4  -7   2      19147.72      18347.07       769.19 o                         
  -3  -7   2      24163.45      22662.29       911.12 o                         
  -2  -7   2     456061.91     393590.31     16487.22 o                         
  -1  -7   2      91642.84      94763.38      3419.32 o                         
   0  -7   2      13920.52      14292.70       549.81 o                         
   1  -7   2      45368.79      39255.04      1700.33 o                         
   2  -7   2     220908.64     197037.25     11414.12 o                         
   3  -7   2      21500.98      24697.37      1245.32 o                         
   4  -7   2       3957.55       4373.34       224.78 o                         
   5  -7   2      50151.80      49152.14      2116.78 o                         
   6  -7   2      23710.05      22368.15      1019.30 o                         
   7  -7   2       2372.58       2468.21       279.21 o                         
   8  -7   2       5392.15       4943.04       453.48 o                         
   9  -7   2      10616.94      10940.70       553.01 o                         
  10  -7   2       6342.76       7503.60       403.89 o                         
 -11  -6   2         27.52         40.68        58.63 o                         
 -10  -6   2      27540.98      30416.07      2066.78 o                         
  -9  -6   2         89.03        205.85       118.00 o                         
  -8  -6   2       3195.25       2582.61       310.61 o                         
  -7  -6   2       1206.63       1390.01       164.26 o                         
  -6  -6   2      16133.59      15273.63       611.70 o                         
  -5  -6   2         15.81        166.59        61.83 o                         
  -4  -6   2       5004.62       5468.67       247.80 o                         
  -3  -6   2       3058.63       3370.51       151.16 o                         
  -2  -6   2        716.63        943.73       129.33 o                         
  -1  -6   2        686.69       1579.94       226.96 o                         
   0  -6   2      18323.18      17195.10       645.59 o                         
   1  -6   2      77837.01      68160.25      3229.00 o                         
   2  -6   2      63754.28      55898.05      2450.32 o                         
   3  -6   2       5060.63       6009.78       297.73 o                         
   4  -6   2      76555.98      76960.09      2966.95 o                         
   5  -6   2       2224.08       2693.92       192.56 o                         
   6  -6   2     130030.68     129278.91      5450.13 o                         
   7  -6   2       4746.94       4802.61       389.39 o                         
   8  -6   2      28270.19      29259.52      1458.49 o                         
   9  -6   2        576.30        630.74       109.64 o                         
  10  -6   2      21616.06      25296.21      1319.05 o                         
 -11  -5   2       2431.98       2776.55       289.22 o                         
 -10  -5   2       8013.66       9777.91       607.21 o                         
  -9  -5   2       3708.11       3178.69       240.35 o                         
  -8  -5   2       4925.74       5148.22       664.56 o                         
  -7  -5   2      25736.34      26241.06      1282.28 o                         
  -6  -5   2      20624.96      19958.54       895.47 o                         
  -5  -5   2      17608.56      17928.97       743.38 o                         
  -4  -5   2     111900.47     111419.91      4214.97 o                         
  -3  -5   2      37096.18      35321.77      1069.54 o                         
  -2  -5   2     198252.64     194154.81      7390.85 o                         
  -1  -5   2      10737.49      10993.09       429.22 o                         
   0  -5   2     134784.81     118265.86      4033.72 o                         
   1  -5   2      32574.57      29312.24      1189.76 o                         
   2  -5   2      29239.45      18813.66      1175.79 o                         
   3  -5   2       2253.00       2779.17       170.02 o                         
   4  -5   2       7620.37       8956.76       414.56 o                         
   5  -5   2       6872.43       7501.55       401.11 o                         
   6  -5   2      13267.59      14138.57       635.63 o                         
   7  -5   2      15025.51      15746.52       760.20 o                         
   8  -5   2      14945.90      15028.96       911.65 o                         
   9  -5   2      10328.42      10566.70       893.05 o                         
  10  -5   2       6870.01       8361.24       500.33 o                         
  11  -5   2        134.56         74.38        76.75 o                         
 -11  -4   2      11345.78      12989.11       955.90 o                         
 -10  -4   2       2388.39       2832.46       314.18 o                         
  -9  -4   2       6709.27       5237.59       582.24 o                         
  -8  -4   2      19902.51      17496.20      1016.65 o                         
  -7  -4   2       5755.71       6070.49       395.48 o                         
  -6  -4   2       6819.82       6543.35       343.03 o                         
  -5  -4   2      22970.79      22457.22       896.82 o                         
  -4  -4   2      29486.57      30818.86      1046.24 o                         
  -3  -4   2      39203.33      41718.50      1311.55 o                         
  -2  -4   2      28042.00      29383.21       960.14 o                         
  -1  -4   2      10867.39      11910.02       443.56 o                         
   0  -4   2       1378.30       1532.70        84.85 o                         
   1  -4   2      36862.86      36312.32      1340.67 o                         
   2  -4   2      97063.38     110050.34      4206.83 o                         
   3  -4   2      30599.51      33694.52      1248.22 o                         
   4  -4   2     165952.23     170351.89      5588.28 o                         
   5  -4   2       4814.05       4870.52       261.93 o                         
   6  -4   2      86033.95      90177.09      3477.53 o                         
   7  -4   2       3477.16       3833.65       277.66 o                         
   8  -4   2      54630.04      52139.82      2544.34 o                         
   9  -4   2       4696.72       4759.51       321.09 o                         
  10  -4   2       6543.05       7264.71       411.34 o                         
  11  -4   2         76.38        174.01        94.02 o                         
 -11  -3   2       3228.93       4359.53       392.57 o                         
 -10  -3   2      12815.53       8906.82       916.91 o                         
  -9  -3   2       5239.29       4118.98       292.03 o                         
  -8  -3   2       3758.90       3936.98       298.13 o                         
  -7  -3   2       3975.04       4641.94       286.21 o                         
  -6  -3   2      12175.67      13674.17       590.33 o                         
  -5  -3   2      25987.38      25244.68       864.70 o                         
  -4  -3   2      63555.21      65917.98      2171.82 o                         
  -3  -3   2       1699.67       1915.62        95.53 o                         
  -2  -3   2     279985.16     270685.81     24959.08 o                         
  -1  -3   2      63629.23      64065.75      2476.09 o                         
   0  -3   2      27458.38      25997.58       862.28 o                         
   1  -3   2      11263.26      11626.42       541.24 o                         
   2  -3   2      45591.76      41508.25      1706.82 o                         
   3  -3   2       3084.66       4153.70       191.68 o                         
   4  -3   2       2034.27       2171.13       140.69 o                         
   5  -3   2      34082.73      35011.51      1277.74 o                         
   6  -3   2       5284.07       4905.57       262.24 o                         
   7  -3   2      26723.41      25823.55      1050.07 o                         
   8  -3   2        282.93        490.22       136.06 o                         
   9  -3   2        410.10        635.94       193.66 o                         
  10  -3   2      18550.74      18694.08       848.73 o                         
  11  -3   2         24.32         34.37        69.10 o                         
 -11  -2   2          5.95          0.00        51.93 o                         
 -10  -2   2      18586.50      16325.46      1150.23 o                         
  -9  -2   2       3269.04       2705.55       288.05 o                         
  -8  -2   2      10761.14       9780.63       572.70 o                         
  -7  -2   2        161.86        455.16       118.13 o                         
  -6  -2   2       5902.51       6996.82       305.13 o                         
  -5  -2   2        481.46        780.72        68.08 o                         
  -4  -2   2     143829.39     152007.39      5245.22 o                         
  -3  -2   2        556.81       1256.11        71.41 o                         
  -2  -2   2      20117.28      21530.68       758.57 o                         
  -1  -2   2      30185.92      34931.06      1156.60 o                         
   0  -2   2          3.11        357.61        40.17 o                         
   1  -2   2      54913.68      65447.48      2523.63 o                         
   2  -2   2     105287.09     119489.52      4505.86 o                         
   3  -2   2      32158.78      41205.16      1386.54 o                         
   4  -2   2     103189.48     114112.00      3767.55 o                         
   5  -2   2      25819.95      29434.28      1082.85 o                         
   6  -2   2     152506.80     140540.02      7503.60 o                         
   7  -2   2       2205.78       2617.31       233.28 o                         
   8  -2   2       9980.69      10025.10       506.94 o                         
   9  -2   2        162.61        465.98       114.04 o                         
  10  -2   2      13352.44      14027.27       863.04 o                         
  11  -2   2       5277.69       4512.22       267.38 o                         
 -11  -1   2       1538.26       1030.58       145.07 o                         
 -10  -1   2       9868.21       7131.79       533.49 o                         
  -9  -1   2      11858.41      13078.58      1379.07 o                         
  -8  -1   2      18101.71      17009.26       958.40 o                         
  -7  -1   2      38389.50      37887.38      2118.25 o                         
  -6  -1   2      43073.66      46045.06      2156.05 o                         
  -5  -1   2      17921.71      18320.94       638.72 o                         
  -4  -1   2      34493.78      38740.77      1290.60 o                         
  -3  -1   2      27315.37      28070.13       876.37 o                         
  -2  -1   2     222275.17     233936.45     21513.57 o                         
  -1  -1   2       4379.34       5504.31       249.15 o                         
   0  -1   2        171.13        410.55        38.96 o                         
   1  -1   2        434.27        702.84        56.12 o                         
   2  -1   2       5784.51       7501.75       265.61 o                         
   3  -1   2      50765.05      59383.90      1857.38 o                         
   4  -1   2      27345.29      30883.79      1137.47 o                         
   5  -1   2      10070.55      10299.22       390.80 o                         
   6  -1   2       1478.95       1660.74       130.34 o                         
   7  -1   2        216.12        542.88       132.76 o                         
   8  -1   2        234.80        533.79       159.24 o                         
   9  -1   2       1340.62       1325.34       573.07 o                         
  10  -1   2      28489.10      28637.33      1416.10 o                         
  11  -1   2        537.30        582.14        81.77 o                         
 -11   0   2       6748.04       6891.57       912.56 o                         
 -10   0   2       3472.84       3825.53       643.78 o                         
  -9   0   2        351.69        764.57       179.72 o                         
  -7   0   2      11600.30       9360.54       841.89 o                         
  -6   0   2     129697.81     125570.09      5158.74 o                         
  -5   0   2      12316.27      11923.68       460.77 o                         
  -4   0   2     124899.90     132744.33      4051.39 o                         
  -3   0   2      48184.88      54176.69      1668.80 o                         
  -2   0   2      87491.15      99909.43      3071.90 o                         
  -1   0   2       1309.44       1891.90        71.45 o                         
   0   0   2         93.87        348.25        55.68 o                         
   1   0   2       1444.78       1796.15        86.41 o                         
   2   0   2      81225.18      90312.38      2675.03 o                         
   3   0   2      70929.16      79478.40      2459.35 o                         
   4   0   2     156955.73     167067.53      6301.71 o                         
   5   0   2         26.80        299.18        53.76 o                         
   6   0   2      41657.68      44655.72      1738.58 o                         
   7   0   2      13748.34      14642.09       710.18 o                         
   8   0   2      26088.27      25155.60      1137.88 o                         
   9   0   2       9590.42       8903.70       775.68 o                         
  10   0   2         73.62        305.56        93.70 o                         
  11   0   2         51.85        169.26        61.32 o                         
 -11   1   2       8867.81       8510.00       539.02 o                         
 -10   1   2      19330.02      19852.49      1983.86 o                         
  -9   1   2       3107.21       3011.23       282.07 o                         
  -8   1   2       5963.46       6633.04       463.68 o                         
  -7   1   2      25437.78      25507.25      1279.58 o                         
  -6   1   2      13218.61      14317.31       599.14 o                         
  -5   1   2      27534.94      31001.38       987.73 o                         
  -4   1   2      74832.54      81981.45      2520.83 o                         
  -3   1   2       5732.90       6646.57       265.29 o                         
  -2   1   2      17244.56      20429.24       745.95 o                         
  -1   1   2       2996.09       3168.01       124.10 o                         
   0   1   2        550.25        908.09        55.10 o                         
   1   1   2        537.76       1000.96        49.48 o                         
   2   1   2      29434.85      34620.60      1154.60 o                         
   3   1   2      82094.01      90670.53      2660.69 o                         
   4   1   2      39268.31      43194.87      1363.65 o                         
   5   1   2         25.81        220.95        52.32 o                         
   6   1   2          8.32        430.65       102.03 o                         
   7   1   2      32531.28      30322.02      1312.03 o                         
   8   1   2        277.29        721.11       148.83 o                         
   9   1   2       1272.29       4024.09       809.14 o                         
  10   1   2      15857.47      15284.18       765.21 o                         
  11   1   2       2449.99       3196.13       324.97 o                         
 -11   2   2        793.10        722.07       162.42 o                         
  -9   2   2       3880.96       3939.37       285.51 o                         
  -8   2   2      39481.23      35508.08      1531.36 o                         
  -7   2   2       5884.85       6689.02       382.37 o                         
  -6   2   2      75965.80      75315.92      2852.07 o                         
  -5   2   2       2535.97       3137.39       146.17 o                         
  -4   2   2     219678.58     238232.25      9749.33 o                         
  -3   2   2       8876.54       9591.28       441.87 o                         
  -2   2   2      91465.02     100562.05      3804.53 o                         
  -1   2   2      50814.57      51524.47      2228.17 o                         
   0   2   2          4.73        370.93        34.69 o                         
   1   2   2      32971.89      43784.75      1507.03 o                         
   2   2   2      53603.57      61536.70      2194.90 o                         
   3   2   2      11497.37      13477.25       425.35 o                         
   4   2   2      92779.48     102295.76      3014.18 o                         
   5   2   2       6292.77       7339.52       312.81 o                         
   6   2   2      32977.93      34292.89      1358.22 o                         
   7   2   2       4091.17       4278.74       295.98 o                         
   9   2   2         22.44       2981.07       706.09 o                         
  10   2   2        320.23        315.21       108.80 o                         
  11   2   2       4779.94       3970.38       346.66 o                         
 -11   3   2        372.68       1230.85       427.99 o                         
 -10   3   2       4902.97       3836.30       337.74 o                         
  -9   3   2       9863.72       8626.93       471.07 o                         
  -8   3   2      14227.50      10132.54       599.51 o                         
  -7   3   2         36.50        130.68       171.22 o                         
  -6   3   2      47814.56      46662.74      1966.45 o                         
  -5   3   2         35.02        281.64        67.73 o                         
  -4   3   2       8399.17       8364.42       389.22 o                         
  -3   3   2       6248.91       7746.22       350.86 o                         
  -2   3   2     111188.23     110671.13      4591.37 o                         
  -1   3   2       1507.12       1850.71       241.87 o                         
   1   3   2      65918.95      74931.91      2639.78 o                         
   2   3   2       3895.57       5662.02       229.84 o                         
   3   3   2       7732.39       9697.46       336.40 o                         
   4   3   2     255315.14     267835.88     10068.01 o                         
   5   3   2      73158.04      75285.41      2496.40 o                         
   6   3   2        680.81       1007.74       104.62 o                         
   7   3   2      19775.82      20741.29      1023.78 o                         
   9   3   2       1174.32       1417.48       128.29 o                         
  10   3   2      32279.25      34241.16      2292.51 o                         
  11   3   2       6299.36       5488.74       368.78 o                         
 -11   4   2       6108.84       6296.85       560.03 o                         
 -10   4   2       7482.73       6756.60       604.87 o                         
  -9   4   2        914.54       1392.49       179.19 o                         
  -8   4   2      22699.28      23139.89      1152.70 o                         
  -7   4   2       3825.61       4548.15       487.57 o                         
  -6   4   2     146435.17     147521.27      6801.37 o                         
  -5   4   2       6222.55       6525.83       373.17 o                         
  -4   4   2     137024.16     141002.30      5789.80 o                         
  -3   4   2        902.02       1283.90       136.31 o                         
  -2   4   2     104119.46      99120.84      3272.75 o                         
  -1   4   2       4690.75       5887.02       277.61 o                         
   0   4   2       3405.10       3893.83       165.21 o                         
   1   4   2       4444.26       5820.65       203.80 o                         
   2   4   2      17516.97      19540.37       676.69 o                         
   3   4   2      55838.62      60233.30      1874.95 o                         
   4   4   2      54643.85      55767.26      1743.13 o                         
   5   4   2       3157.57       4027.40       185.28 o                         
   6   4   2       9356.96      10025.43       437.55 o                         
   7   4   2      17268.22      18536.43       929.57 o                         
   9   4   2      16504.25      11906.50      1242.87 o                         
  10   4   2       5058.47       4832.35       434.84 o                         
  11   4   2       1027.16        994.48       181.14 o                         
 -11   5   2      13260.33      13487.86      1637.27 o                         
 -10   5   2      15012.53      13542.71       821.18 o                         
  -9   5   2        469.77        756.10       125.34 o                         
  -8   5   2        759.12       1042.06       203.02 o                         
  -7   5   2      14771.70      17739.41      1143.79 o                         
  -6   5   2       2657.26       3074.32       287.34 o                         
  -5   5   2         43.80        532.17        83.17 o                         
  -4   5   2       6766.96       7512.16       349.30 o                         
  -3   5   2       2026.60       2113.45       142.57 o                         
  -2   5   2      32105.60      30012.43      1631.30 o                         
  -1   5   2      36884.72      39680.37      1336.52 o                         
   0   5   2      41103.62      39104.81      1217.42 o                         
   1   5   2        277.01        838.28       147.33 o                         
   2   5   2     352484.50     356561.78     32975.90 o                         
   3   5   2     106574.55     109050.16      3588.52 o                         
   4   5   2      26452.24      27397.81       886.33 o                         
   5   5   2       2942.22       3238.40       169.92 o                         
   6   5   2      19999.92      20626.55       774.88 o                         
   7   5   2       6348.65       6138.95       382.12 o                         
   8   5   2       5439.52       5841.11       345.59 o                         
   9   5   2       7307.62       4942.76       563.55 o                         
  10   5   2       3934.38       4404.84       333.90 o                         
  11   5   2       2837.20       3894.74       574.83 o                         
 -10   6   2        737.60        817.03       140.15 o                         
  -9   6   2        390.69        395.22       147.70 o                         
  -8   6   2      72202.84      70807.23      3848.36 o                         
  -7   6   2      16964.77      17072.46       924.57 o                         
  -6   6   2      81210.46      77195.54      3246.71 o                         
  -5   6   2       1584.04       1995.38       150.18 o                         
  -4   6   2     187786.75     171445.56      7942.80 o                         
  -3   6   2      81732.48      72082.63      3023.44 o                         
  -2   6   2      24042.16      24581.04      1226.84 o                         
  -1   6   2       8559.51      19446.06      2293.55 o                         
   0   6   2        350.60        540.91        91.63 o                         
   1   6   2       2728.27       3681.38       243.78 o                         
   2   6   2      10198.98      10217.70       374.94 o                         
   3   6   2       5898.24       5990.53       238.26 o                         
   4   6   2      11994.56      13394.08       570.89 o                         
   5   6   2       4209.54       4604.96       329.29 o                         
   6   6   2         53.96        593.16        96.41 o                         
   7   6   2       1148.62       1631.50       253.50 o                         
   8   6   2      14491.32      10193.63      1100.42 o                         
   9   6   2          6.27        980.42       376.97 o                         
  10   6   2       3033.91       3607.48       467.11 o                         
  11   6   2       4346.50       5463.57       473.77 o                         
 -10   7   2        231.69        286.49        83.47 o                         
  -9   7   2       6311.41       5997.38       442.67 o                         
  -8   7   2       9662.93       8904.29       658.91 o                         
  -7   7   2       5292.64       5177.89       344.00 o                         
  -6   7   2      39453.30      36893.85      1586.29 o                         
  -5   7   2       1601.83       1907.99       146.22 o                         
  -4   7   2      94702.70      83425.34      3514.02 o                         
  -3   7   2      26532.89      23573.25      1045.11 o                         
  -2   7   2      13918.65      13127.92       760.71 o                         
  -1   7   2       8036.64       7883.64       516.51 o                         
   0   7   2     472062.56     387351.25     21049.63 o                         
   1   7   2     153780.86     150735.98      4668.42 o                         
   2   7   2      17013.21      17278.20       679.10 o                         
   3   7   2       8889.63       8963.72       343.18 o                         
   4   7   2     343027.38     309956.06     14360.88 o                         
   5   7   2      55323.68      54180.33      2106.61 o                         
   6   7   2       5598.87       5314.91       290.16 o                         
   7   7   2      26285.96      27281.35      1876.50 o                         
   8   7   2       9733.96      10652.92       801.99 o                         
   9   7   2       1037.33        992.63       214.51 o                         
  10   7   2      22385.21      25158.06      1720.78 o                         
 -10   8   2       7243.54       6899.92       366.77 o                         
  -9   8   2       2557.25       2557.44       163.58 o                         
  -8   8   2      34919.74      35755.66      1408.25 o                         
  -7   8   2       4809.96       4519.86       319.01 o                         
  -6   8   2      71664.88      66773.43      2815.75 o                         
  -5   8   2      21235.72      19991.63       894.99 o                         
  -4   8   2      96031.27      84938.84      3580.29 o                         
  -3   8   2       5050.40       5089.07       316.73 o                         
  -2   8   2      30092.29      28188.79      1416.12 o                         
  -1   8   2       6042.63       5863.03       328.28 o                         
   0   8   2       1410.09       1923.97       152.67 o                         
   1   8   2        404.13       1050.02       113.50 o                         
   2   8   2       3800.16       4134.75       282.52 o                         
   3   8   2      36844.90      36237.17      1565.47 o                         
   4   8   2        781.52       1150.77       122.10 o                         
   5   8   2      12615.16      11599.43       505.35 o                         
   6   8   2       8127.35       7519.85       423.68 o                         
   7   8   2      12709.04      11856.70       862.32 o                         
   9   8   2      23233.89      22022.00      1254.85 o                         
  10   8   2      13066.91      14702.18       873.45 o                         
  -9   9   2       1299.43        920.21       108.08 o                         
  -8   9   2       3785.62       3316.77       224.42 o                         
  -7   9   2       7516.73       6948.27       812.77 o                         
  -6   9   2       8229.08       6752.95       365.44 o                         
  -5   9   2       7628.72       6959.62       396.15 o                         
  -4   9   2       5638.82       4917.28       279.72 o                         
  -3   9   2       2072.83       2534.28       232.52 o                         
  -1   9   2      71022.66      63205.47      3495.47 o                         
   0   9   2      19767.57      16297.87       780.76 o                         
   1   9   2       7342.76       7944.06       646.55 o                         
   2   9   2     317660.62     332696.50     15747.58 o                         
   3   9   2      83366.34      79851.14      3364.90 o                         
   4   9   2      30724.23      27348.33      1204.74 o                         
   5   9   2      16001.54      14175.44       663.86 o                         
   6   9   2      15298.73      13606.91       715.70 o                         
   7   9   2       6862.01       5789.25       428.95 o                         
   8   9   2       1185.83       1019.95       189.80 o                         
   9   9   2       7132.69       7170.66       472.28 o                         
  10   9   2         91.00        458.86       120.35 o                         
  -9  10   2        968.00        803.75       112.18 o                         
  -8  10   2      46998.24      39166.49      2153.01 o                         
  -7  10   2      19386.81      17165.78      1008.21 o                         
  -6  10   2      28238.52      22720.33      1553.59 o                         
  -5  10   2        255.95        439.55        77.91 o                         
  -4  10   2      72166.19      57615.77      2738.69 o                         
  -3  10   2      46223.57      38417.04      1657.85 o                         
  -2  10   2       8719.10       8635.75       463.88 o                         
  -1  10   2       3270.81       3218.23       364.46 o                         
   0  10   2       1450.22       1353.62       158.20 o                         
   1  10   2       9174.52       8916.76       508.96 o                         
   2  10   2        781.44       1294.94       286.33 o                         
   3  10   2       7244.62       7497.63       400.07 o                         
   4  10   2       4553.81       4732.09       292.65 o                         
   5  10   2          2.21        195.65       111.48 o                         
   6  10   2      23405.21      21765.60      1009.63 o                         
   7  10   2       7323.52       7366.31       496.24 o                         
   8  10   2      24919.22      24874.19      1406.49 o                         
   9  10   2          3.09        101.69        95.51 o                         
  -8  11   2       1536.89       1349.30       129.94 o                         
  -7  11   2       3904.52       4367.74       378.97 o                         
  -6  11   2      10378.64       7264.71       468.93 o                         
  -5  11   2         43.26        121.10        46.99 o                         
  -4  11   2      69023.32      59575.11      2550.02 o                         
  -3  11   2      31157.04      26632.17      1175.54 o                         
  -2  11   2       5304.13       5962.88       385.16 o                         
  -1  11   2        384.06        358.29       294.29 o                         
   0  11   2     264762.38     209490.86     11495.63 o                         
   1  11   2      80808.24      69994.10      3760.13 o                         
   2  11   2      15550.00      16022.89      1020.26 o                         
   3  11   2       4758.80       5166.83       403.60 o                         
   4  11   2     126161.65     134283.70      7227.50 o                         
   5  11   2      18432.21      16752.98       976.42 o                         
   6  11   2        807.70        633.16       113.16 o                         
   7  11   2       8921.60       8629.71       984.89 o                         
   8  11   2       5165.93       5697.91       407.51 o                         
   9  11   2       1257.85       1117.80       146.72 o                         
  -7  12   2         86.31          0.00       125.00 o                         
  -6  12   2      30430.82      22512.20      1529.10 o                         
  -5  12   2      34009.62      25893.79      1260.40 o                         
  -4  12   2      20800.82      16887.48       775.23 o                         
  -3  12   2       1603.47       1513.61       146.10 o                         
  -2  12   2       6884.87       6056.31       376.11 o                         
  -1  12   2       8646.37       8141.31       511.78 o                         
   0  12   2        190.47        416.20       128.85 o                         
   1  12   2        207.89        300.61       219.91 o                         
   2  12   2         25.98        164.11       262.17 o                         
   3  12   2       5133.22       5911.55       439.88 o                         
   4  12   2      22275.67      22045.35      1270.02 o                         
   5  12   2       8850.33       8145.88       531.12 o                         
   6  12   2      19125.17      17195.96      1060.67 o                         
   7  12   2       2066.78       2273.47       299.69 o                         
   8  12   2      28196.26      26136.33      1477.32 o                         
  -7  13   2       3982.32       2834.11       287.20 o                         
  -6  13   2       3215.53       2577.21       195.87 o                         
  -5  13   2       3588.03       3111.70       224.52 o                         
  -4  13   2         11.93         59.61        44.53 o                         
  -3  13   2        115.84        154.31        61.28 o                         
  -2  13   2     108772.84     105769.13      7192.94 o                         
  -1  13   2      33856.07      58377.04      5338.80 o                         
   0  13   2      30420.43      23688.79      1437.10 o                         
   1  13   2        585.92        215.47       314.20 o                         
   2  13   2     106109.15      95784.76      5332.95 o                         
   3  13   2      43384.17      46617.24      2240.69 o                         
   4  13   2       2204.51       3073.87       243.26 o                         
   5  13   2       4279.22       3658.24       422.83 o                         
   6  13   2       8813.05       9415.72       810.01 o                         
   7  13   2        589.69       1222.45       207.53 o                         
  -6  14   2       9194.93       6294.16       710.65 o                         
  -5  14   2        228.01        192.61        93.77 o                         
  -4  14   2       8827.28       7484.97       513.72 o                         
  -3  14   2      23026.28      19152.31       969.69 o                         
  -2  14   2          9.18          0.00       173.66 o                         
  -1  14   2       2198.92       3596.01       502.49 o                         
   0  14   2       1241.59       1316.09       169.82 o                         
   1  14   2       2857.54       5085.21       518.94 o                         
   2  14   2       1640.69       1704.34       239.20 o                         
   3  14   2         28.02        263.48       104.44 o                         
   4  14   2      14998.40      15134.68       910.37 o                         
   5  14   2         11.92        317.39       190.70 o                         
   6  14   2      30458.29      29831.89      1768.32 o                         
  -5  15   2       1236.40       1518.15       347.31 o                         
  -4  15   2      26581.61      22869.95      1316.98 o                         
  -3  15   2      23203.24      19354.20      1151.62 o                         
  -2  15   2       2104.25       2699.54       413.75 o                         
  -1  15   2       2680.16        630.21       375.42 o                         
   0  15   2     103457.48      83227.02      5712.03 o                         
   1  15   2      52984.39      84184.07      8125.65 o                         
   2  15   2       2678.35       2982.46       318.31 o                         
   3  15   2       3247.08       2921.36       294.74 o                         
   4  15   2      40601.16      38368.75      2167.88 o                         
   5  15   2      14361.98      29004.04      2076.95 o                         
  -3  16   2        468.96        262.66       146.96 o                         
  -2  16   2         56.40        222.66       230.73 o                         
  -1  16   2       5628.65       5433.79       523.51 o                         
   0  16   2        345.87        290.93       118.78 o                         
   1  16   2        322.78        342.71       148.62 o                         
   2  16   2       2143.36       1876.20       261.25 o                         
   3  16   2        507.25        908.26       141.67 o                         
   4  16   2      21795.87      20838.99      1229.60 o                         
  -3 -16   3       9769.95       9450.60       622.97 o                         
  -2 -16   3       7145.47       7460.49       690.71 o                         
  -1 -16   3       2276.64       2508.05       328.74 o                         
   0 -16   3      29448.66      49029.37      4822.06 o                         
   1 -16   3      13256.99      12795.84       997.51 o                         
   2 -16   3       7181.75       6431.96       510.56 o                         
   3 -16   3        866.71        839.78       150.94 o                         
  -5 -15   3        330.60       1053.70       226.02 o                         
  -4 -15   3       2817.05       2670.73       268.19 o                         
  -3 -15   3       5098.44       5225.28       426.07 o                         
  -2 -15   3        259.34        786.07       389.87 o                         
  -1 -15   3      10005.04      12155.75       982.94 o                         
   0 -15   3       1222.27       1496.13       199.75 o                         
   1 -15   3         38.78          0.00       262.71 o                         
   2 -15   3       2989.33       2502.24       371.77 o                         
   3 -15   3       5316.19       4359.75       333.81 o                         
   4 -15   3       3030.51       2307.56       215.22 o                         
  -6 -14   3      19810.97      22053.04      1630.03 o                         
  -5 -14   3         57.30        346.82       123.56 o                         
  -4 -14   3       4137.30       4108.56       366.39 o                         
  -3 -14   3       6021.83       6548.30       492.15 o                         
  -2 -14   3      31468.26      31605.45      1828.37 o                         
  -1 -14   3       9839.66      17442.28      1057.95 o                         
   0 -14   3       8552.79       7696.47       683.65 o                         
   1 -14   3       1089.04       1427.30       299.53 o                         
   2 -14   3       5526.31       5395.72       641.76 o                         
   3 -14   3       1159.21        822.49       221.42 o                         
   4 -14   3       2993.74       2533.75       238.60 o                         
   5 -14   3         46.71         47.67        73.17 o                         
   6 -14   3       1372.18       1554.18       156.27 o                         
  -7 -13   3         82.90         35.66       272.56 o                         
  -6 -13   3        662.25        984.81       266.42 o                         
  -5 -13   3         29.06        135.48       107.63 o                         
  -4 -13   3       2875.41       2635.16       282.82 o                         
  -3 -13   3      13356.83      14511.90      1079.28 o                         
  -2 -13   3        783.68       1377.25       268.44 o                         
  -1 -13   3          0.67        613.98       238.98 o                         
   0 -13   3        362.94        404.43       166.74 o                         
   1 -13   3      33641.89      29453.58      1667.21 o                         
   2 -13   3      24098.22      20738.77      1534.86 o                         
   3 -13   3      15591.90      12396.50       698.01 o                         
   4 -13   3        321.96        378.81        98.41 o                         
   5 -13   3       2403.71       2362.99       227.77 o                         
   6 -13   3      10769.24      11178.20       669.09 o                         
   7 -13   3      21350.62      21003.54      1237.34 o                         
  -8 -12   3       9497.40       9372.67       621.62 o                         
  -7 -12   3       2615.97       2602.24       493.96 o                         
  -6 -12   3       9888.28       8637.47       495.33 o                         
  -5 -12   3       1131.58       1172.81       140.78 o                         
  -4 -12   3      35440.69      32591.49      1847.32 o                         
  -3 -12   3       8927.85       9571.84       727.79 o                         
  -2 -12   3      10528.67       9495.31       882.09 o                         
  -1 -12   3       5471.95       8442.48       625.85 o                         
   0 -12   3      31235.56      27461.88      1628.87 o                         
   1 -12   3       7482.49       8133.75       553.22 o                         
   2 -12   3      18994.97      15788.10       867.34 o                         
   3 -12   3        639.79        702.86       131.93 o                         
   4 -12   3       4252.93       3862.56       270.14 o                         
   5 -12   3         30.84        108.93        72.61 o                         
   6 -12   3       3575.58       3179.18       272.50 o                         
   7 -12   3         15.20          0.43       130.22 o                         
  -9 -11   3        711.71        760.77       122.98 o                         
  -8 -11   3       1789.39       2218.81       255.42 o                         
  -7 -11   3        664.30       1167.02       242.84 o                         
  -6 -11   3         30.98         19.27        77.59 o                         
  -5 -11   3       8852.08       8356.00       476.92 o                         
  -4 -11   3       3604.20       3237.41       241.69 o                         
  -3 -11   3       2887.25       3962.91       278.65 o                         
  -2 -11   3        659.90        811.09       245.10 o                         
  -1 -11   3      19729.86      36312.45      2588.01 o                         
   0 -11   3       1091.75       1053.51       196.72 o                         
   1 -11   3       7422.03       5886.68       593.87 o                         
   2 -11   3        893.18        803.70       224.35 o                         
   3 -11   3       2522.87       2051.32       204.81 o                         
   4 -11   3       8407.33       6606.74       441.44 o                         
   5 -11   3      16880.10      14124.90       756.16 o                         
   6 -11   3       3948.59       3842.63       273.87 o                         
   7 -11   3        260.67        209.71       242.01 o                         
   8 -11   3       2338.58       2593.78       255.84 o                         
  -9 -10   3       6189.24       5878.68       401.76 o                         
  -8 -10   3       2938.23       2913.95       258.92 o                         
  -7 -10   3          2.55         58.36       134.23 o                         
  -6 -10   3      21450.69      16211.98       772.75 o                         
  -5 -10   3       1069.83        786.84       120.31 o                         
  -4 -10   3       4526.61       3842.25       251.55 o                         
  -3 -10   3       8892.39       8517.69       447.51 o                         
  -2 -10   3      11534.91      15163.73       816.88 o                         
  -1 -10   3       8266.89       6522.70       532.66 o                         
   0 -10   3      13977.83      12865.28       738.53 o                         
   1 -10   3       5017.04       4690.68       404.58 o                         
   2 -10   3       2678.71       2319.59       276.83 o                         
   3 -10   3         91.69         53.92        65.08 o                         
   4 -10   3       4682.06       3937.00       311.08 o                         
   5 -10   3        624.52        663.15       117.37 o                         
   6 -10   3       1626.89       1473.10       274.63 o                         
   7 -10   3       2126.08       1891.47       180.91 o                         
   8 -10   3       1672.18       1909.80       413.13 o                         
   9 -10   3        323.01        310.84        96.95 o                         
 -10  -9   3       2143.35       2172.94       256.95 o                         
  -9  -9   3       1564.35       1872.47       203.60 o                         
  -8  -9   3        205.86        482.55       179.10 o                         
  -7  -9   3       3657.04       2692.10       300.62 o                         
  -6  -9   3       1144.01        958.50       119.67 o                         
  -5  -9   3        512.16        630.60       101.05 o                         
  -4  -9   3         61.13        202.75        80.26 o                         
  -3  -9   3      40509.36      36312.85      1577.58 o                         
  -2  -9   3       2809.27       3587.00       313.90 o                         
  -1  -9   3       9299.78       8757.79       551.70 o                         
   0  -9   3        916.67        967.86       160.87 o                         
   1  -9   3      32001.46      27524.62      1376.64 o                         
   2  -9   3      15416.95      13084.68       867.43 o                         
   3  -9   3      22588.21      21219.95      1117.74 o                         
   4  -9   3       3076.15       3412.75       231.64 o                         
   5  -9   3        368.89        525.87       121.85 o                         
   6  -9   3      15706.02      15026.71       835.79 o                         
   7  -9   3      19329.75      19392.80       999.73 o                         
   8  -9   3        670.57       1073.31       183.85 o                         
   9  -9   3          5.09         51.67        72.54 o                         
 -10  -8   3          0.90        166.61       150.05 o                         
  -9  -8   3        479.31        636.13       116.85 o                         
  -8  -8   3       5718.83       5398.45       478.73 o                         
  -7  -8   3        501.90        906.51       233.17 o                         
  -6  -8   3       3800.45       3256.73       255.26 o                         
  -5  -8   3       1093.47       1052.23       115.83 o                         
  -4  -8   3      22016.30      18595.39       853.40 o                         
  -3  -8   3      14730.43      12203.30       586.72 o                         
  -2  -8   3      36213.74      34306.69      1704.24 o                         
  -1  -8   3       6495.43       5873.73       341.67 o                         
   0  -8   3      40558.37      32627.97      1240.30 o                         
   1  -8   3       2031.99       1688.48       191.61 o                         
   2  -8   3      23160.43      20755.75      1305.54 o                         
   3  -8   3       2969.74       2619.39       253.50 o                         
   4  -8   3       3612.84       3804.10       273.37 o                         
   5  -8   3        354.47        416.13        99.46 o                         
   6  -8   3       3950.66       3441.93       259.62 o                         
   7  -8   3        265.72        317.15       144.18 o                         
   8  -8   3       3395.97       3778.36       255.63 o                         
   9  -8   3        305.03        487.41       124.37 o                         
  10  -8   3       1312.02       1047.60       153.08 o                         
 -10  -7   3        289.77        510.93       135.01 o                         
  -9  -7   3         96.72        478.01       144.84 o                         
  -7  -7   3         18.54          0.00        92.10 o                         
  -6  -7   3        188.51        275.83        75.40 o                         
  -5  -7   3      23562.21      21810.70       888.53 o                         
  -4  -7   3       6516.26       6228.08       305.99 o                         
  -3  -7   3         45.77        160.25        61.11 o                         
  -2  -7   3         55.59        233.45        96.46 o                         
  -1  -7   3       9737.22       8739.08       355.08 o                         
   0  -7   3      11541.13      10155.56       459.43 o                         
   1  -7   3      11634.85      10258.29       539.39 o                         
   2  -7   3        428.03        630.58       181.62 o                         
   3  -7   3       2316.74       2722.86       196.49 o                         
   4  -7   3       8215.47       8276.14       395.82 o                         
   5  -7   3       5728.74       5675.65       315.46 o                         
   6  -7   3       1279.51       1399.95       231.69 o                         
   7  -7   3       6313.01       6507.43       595.43 o                         
   8  -7   3      10392.41      10582.42       971.68 o                         
   9  -7   3        615.33        567.33       139.21 o                         
  10  -7   3       1061.79        973.73       143.64 o                         
 -10  -6   3        504.94        980.21       206.95 o                         
  -9  -6   3       3678.09       3372.01       265.20 o                         
  -8  -6   3         31.16        100.79       206.23 o                         
  -6  -6   3      10064.16       9221.65       414.98 o                         
  -5  -6   3       3685.46       3726.55       234.88 o                         
  -4  -6   3          4.24        153.65        73.19 o                         
  -3  -6   3       5695.93       5214.31       264.74 o                         
  -2  -6   3      10535.37      10418.47       404.24 o                         
   0  -6   3      39381.04      34925.49      1243.50 o                         
   1  -6   3      17626.75      15490.31       703.77 o                         
   2  -6   3         27.39        241.39       112.86 o                         
   3  -6   3       6026.04       7076.68       388.23 o                         
   4  -6   3       5912.50       6019.13       298.13 o                         
   5  -6   3       3349.06       3624.84       240.44 o                         
   6  -6   3         44.76        163.58       117.76 o                         
   7  -6   3       6817.87       7133.72       465.60 o                         
   8  -6   3       7199.32       7106.39       412.88 o                         
   9  -6   3       3381.48       3651.22       235.23 o                         
  10  -6   3        239.44         59.68       113.39 o                         
 -11  -5   3        451.78        880.77       175.56 o                         
 -10  -5   3        218.92        705.06       216.99 o                         
  -9  -5   3         37.26        421.41       172.64 o                         
  -8  -5   3        422.80       1282.70       539.46 o                         
  -7  -5   3      10906.71      10199.80       557.11 o                         
  -6  -5   3       2789.70       2707.44       186.57 o                         
  -5  -5   3        157.41        208.60        72.29 o                         
  -4  -5   3       5931.71       6043.53       265.08 o                         
  -3  -5   3      51833.43      49094.50      1550.96 o                         
  -2  -5   3       2082.97       2379.52       176.27 o                         
  -1  -5   3       4382.60       4499.79       205.57 o                         
   0  -5   3      56075.02      49324.71      1717.06 o                         
   1  -5   3      14548.43      13283.32       565.98 o                         
   2  -5   3      18173.53      14940.88       709.25 o                         
   3  -5   3      41071.43      44849.84      1644.13 o                         
   4  -5   3       1312.82       1405.63       129.73 o                         
   5  -5   3        105.66        255.22        83.31 o                         
   6  -5   3      52034.20      52001.60      2059.43 o                         
   7  -5   3       5385.81       5633.31       384.56 o                         
   8  -5   3      12763.37      13339.89      1041.40 o                         
   9  -5   3        994.43        855.24       146.50 o                         
  10  -5   3       6690.86       6609.28       424.72 o                         
  11  -5   3        640.47        820.07       206.90 o                         
 -11  -4   3       4059.59       4622.58       428.94 o                         
 -10  -4   3       4054.53       2671.36       519.36 o                         
  -9  -4   3       1237.50        891.90       207.28 o                         
  -8  -4   3          4.53          0.00        84.07 o                         
  -7  -4   3         34.44        103.58       163.81 o                         
  -6  -4   3       4547.98       4287.95       265.12 o                         
  -5  -4   3       3482.90       4107.21       193.29 o                         
  -4  -4   3         40.77        242.55        65.49 o                         
  -3  -4   3       7037.97       6697.84       287.48 o                         
  -2  -4   3       2844.95       2740.99       132.36 o                         
  -1  -4   3        732.99       1116.64        78.05 o                         
   0  -4   3         24.31        318.38        48.87 o                         
   1  -4   3       1557.56       1760.80       118.24 o                         
   2  -4   3      10490.13      10488.70       462.39 o                         
   3  -4   3         83.18        213.76        69.59 o                         
   4  -4   3        759.34       1028.96       114.25 o                         
   5  -4   3         70.22        281.37        81.79 o                         
   6  -4   3         87.46        273.26       103.71 o                         
   7  -4   3       1770.68       1797.53       250.30 o                         
   8  -4   3         17.81          0.00       120.43 o                         
   9  -4   3        385.85        403.49       154.70 o                         
  10  -4   3       1954.57       1745.59       202.89 o                         
  11  -4   3          3.16         36.85       111.69 o                         
 -11  -3   3        175.16        252.55       112.94 o                         
 -10  -3   3         12.22          0.00        72.73 o                         
  -9  -3   3       3693.94       3383.01       244.91 o                         
  -8  -3   3         62.78          0.00       149.12 o                         
  -7  -3   3        234.08        413.20       156.34 o                         
  -6  -3   3         22.99        121.99        64.39 o                         
  -5  -3   3      43756.79      44016.35      1473.07 o                         
  -4  -3   3       7492.49       7713.65       285.65 o                         
  -3  -3   3       1567.74       1821.31        98.43 o                         
  -2  -3   3        624.93        908.49        73.72 o                         
  -1  -3   3      20994.87      20941.79       860.00 o                         
   0  -3   3          1.27        248.39        51.33 o                         
   1  -3   3      21037.70      19895.00       919.72 o                         
   2  -3   3       2078.26       2125.86       120.08 o                         
   3  -3   3        954.28       1119.02        75.90 o                         
   4  -3   3       8270.55       9224.37       375.89 o                         
   5  -3   3       1235.88       1495.58       143.22 o                         
   6  -3   3       8501.03       8541.24       444.88 o                         
   7  -3   3       8700.35       8723.43       439.72 o                         
   8  -3   3      12161.37      11160.17       541.47 o                         
   9  -3   3        357.87        483.35       108.34 o                         
  10  -3   3       2670.88       2792.63       249.32 o                         
  11  -3   3       4634.10       4446.24       250.22 o                         
 -11  -2   3       2280.88       1539.40       191.53 o                         
 -10  -2   3       1832.13       1738.96       251.16 o                         
  -9  -2   3         78.61        711.33       358.84 o                         
  -8  -2   3      16393.42      16533.78      1239.94 o                         
  -7  -2   3        708.44        977.42       158.10 o                         
  -6  -2   3       3291.23       3459.97       259.48 o                         
  -5  -2   3      12883.68      14364.86       514.98 o                         
  -4  -2   3      13206.44      14452.61       461.32 o                         
  -3  -2   3          8.77        297.86        42.86 o                         
  -2  -2   3       9383.27      13464.92       665.45 o                         
  -1  -2   3          1.29        202.19        38.19 o                         
   0  -2   3          2.15        239.91        35.25 o                         
   1  -2   3        950.89       1307.12        77.77 o                         
   2  -2   3       4717.74       5804.53       215.25 o                         
   3  -2   3        103.35        229.29        38.90 o                         
   4  -2   3         23.71        270.39        67.53 o                         
   5  -2   3        779.84       1043.52       148.38 o                         
   6  -2   3        435.23        757.48       107.89 o                         
   7  -2   3       1312.08       1686.08       180.24 o                         
   8  -2   3       3601.25       3447.00       252.74 o                         
   9  -2   3       1038.91        924.69       132.63 o                         
  10  -2   3       1223.43       1215.46       130.29 o                         
  11  -2   3        813.12        901.18       109.74 o                         
 -11  -1   3         88.75        538.94       477.22 o                         
 -10  -1   3         59.61       1097.29       425.12 o                         
  -9  -1   3       1508.09       2575.50       415.51 o                         
  -8  -1   3       1494.44       1256.37       251.79 o                         
  -7  -1   3       9026.78       8232.97       736.06 o                         
  -6  -1   3       3887.83       4331.41       409.34 o                         
  -5  -1   3       2246.08       2412.04       154.71 o                         
  -4  -1   3        905.65       1319.04       110.52 o                         
  -3  -1   3      19435.55      21977.24       633.31 o                         
  -2  -1   3       1148.56       1459.73        77.04 o                         
  -1  -1   3      16599.27      18668.68       892.08 o                         
   0  -1   3       1234.32       1124.09        74.72 o                         
   1  -1   3       4544.29       4362.70       191.20 o                         
   2  -1   3      11715.40      12924.58       411.64 o                         
   3  -1   3        195.84        304.77        39.62 o                         
   4  -1   3      27447.00      30417.33      1152.43 o                         
   5  -1   3       6126.05       6735.97       325.58 o                         
   6  -1   3      36641.27      36591.01      1477.44 o                         
   7  -1   3        719.31        898.45       150.82 o                         
   8  -1   3      24137.00      22953.59       979.72 o                         
   9  -1   3       8085.45       8276.01       685.58 o                         
  10  -1   3      14026.77      15195.83       797.73 o                         
  11  -1   3         94.11        115.29        58.33 o                         
 -11   0   3        795.46       2321.73       533.09 o                         
 -10   0   3      21679.82      25237.98      2707.40 o                         
  -9   0   3        721.81       1049.47       194.35 o                         
  -8   0   3      21455.12      22208.24      1281.02 o                         
  -7   0   3       3567.39          0.00       876.15 o                         
  -6   0   3      65853.46      69910.53      3704.57 o                         
  -5   0   3         15.92        208.47        50.48 o                         
  -4   0   3      19551.15      20999.36       721.81 o                         
  -3   0   3       1881.15       2568.26       123.53 o                         
  -2   0   3      20362.55      22732.00       802.03 o                         
  -1   0   3        413.86        690.44        42.86 o                         
   0   0   3       6003.95       7084.50       327.34 o                         
   1   0   3       7184.48       8352.88       280.96 o                         
   2   0   3        490.29        763.84        77.49 o                         
   3   0   3        153.70        229.83        30.29 o                         
   4   0   3        675.50        877.01        86.30 o                         
   5   0   3        628.85        878.56        87.22 o                         
   6   0   3        621.18        680.98        96.75 o                         
   7   0   3       6549.62       6667.06       427.71 o                         
   8   0   3         42.58         65.23       181.46 o                         
   9   0   3        306.56        316.31       142.51 o                         
  10   0   3        189.67        199.05        91.97 o                         
  11   0   3        625.89        768.80       134.04 o                         
 -11   1   3        133.34        421.81       262.56 o                         
 -10   1   3        127.70        896.71       263.22 o                         
  -9   1   3       2640.94       3111.04       288.76 o                         
  -8   1   3       1145.89       1341.57       250.06 o                         
  -7   1   3       2786.03          0.00       705.57 o                         
  -6   1   3         96.65        374.77        73.79 o                         
  -5   1   3      21076.61      22930.38       742.87 o                         
  -4   1   3       1026.26       1351.67        99.80 o                         
  -3   1   3       1314.55       2085.03       104.72 o                         
  -2   1   3       1563.03       1849.07        96.47 o                         
  -1   1   3       9327.43       9527.80       320.88 o                         
   0   1   3          1.00        186.79        24.60 o                         
   1   1   3       4917.13       5939.07       201.77 o                         
   2   1   3       6527.92       7309.61       278.77 o                         
   3   1   3       6872.32       7758.75       261.53 o                         
   4   1   3       4320.33       4804.89       212.68 o                         
   5   1   3       4738.78       4788.97       232.97 o                         
   6   1   3      22915.73      22442.89      1313.00 o                         
   7   1   3      16955.58      16719.75       786.94 o                         
   8   1   3      18985.78      15692.20       806.03 o                         
   9   1   3       6145.68       5808.67       306.57 o                         
  10   1   3       8306.89       8603.18       439.62 o                         
  11   1   3      11931.66      10836.84       658.82 o                         
 -11   2   3       2034.06       4085.07       548.23 o                         
 -10   2   3       7173.33       5796.23       659.76 o                         
  -9   2   3       3445.16       3409.49       231.46 o                         
  -8   2   3      36766.94      33198.75      1864.95 o                         
  -6   2   3      24553.14      24550.27       973.36 o                         
  -5   2   3      14557.08      15935.21       566.74 o                         
  -4   2   3      36128.79      40038.39      1420.73 o                         
  -3   2   3       5954.70       6014.39       286.84 o                         
  -2   2   3       5738.20       6026.15       233.92 o                         
  -1   2   3        154.06        429.09        45.36 o                         
   0   2   3       7050.15       7522.24       278.42 o                         
   1   2   3       2258.37       3229.36       133.35 o                         
   2   2   3       1248.75       1595.27        85.05 o                         
   3   2   3       4140.11       5094.61       196.69 o                         
   4   2   3       1846.13       1910.24       117.69 o                         
   5   2   3      24551.99      25672.60      1031.63 o                         
   6   2   3       2404.57       2795.16       192.00 o                         
   7   2   3       2327.92       2884.00       292.47 o                         
   8   2   3         85.86        775.05       285.14 o                         
   9   2   3       1966.19       2172.76       149.62 o                         
  10   2   3       2975.94       2978.52       224.54 o                         
  11   2   3        380.88        667.12       136.26 o                         
 -11   3   3        288.27        714.07       341.94 o                         
 -10   3   3       2209.85       2345.86       235.16 o                         
  -9   3   3       5446.20       5200.61       329.57 o                         
  -8   3   3       4282.24       4053.24       254.35 o                         
  -7   3   3       3266.18       2892.47       279.33 o                         
  -6   3   3       5179.85       4950.32       263.98 o                         
  -5   3   3       1514.85       1830.17       125.73 o                         
  -4   3   3      17268.07      18826.33       765.09 o                         
  -3   3   3       5216.44       6058.48       281.94 o                         
  -2   3   3      21604.16      24949.13       969.99 o                         
  -1   3   3       4448.96       4882.85       220.76 o                         
   0   3   3       2947.51       3538.96       160.15 o                         
   1   3   3        441.51        845.16        56.70 o                         
   2   3   3          3.71        219.49        40.04 o                         
   3   3   3       1151.56       1355.52        87.80 o                         
   4   3   3       3441.68       4203.39       180.44 o                         
   5   3   3       6177.16       6807.47       275.69 o                         
   6   3   3      14384.44      13902.85       584.53 o                         
   7   3   3       9821.74       9890.99       484.54 o                         
   8   3   3      15104.35      16252.97       818.55 o                         
   9   3   3      13485.42      12355.72       577.59 o                         
  10   3   3      11638.35       8121.41       701.35 o                         
  11   3   3       1113.44       1347.00       178.22 o                         
 -11   4   3         66.32         32.72       100.62 o                         
 -10   4   3      29131.90      21879.47      2314.49 o                         
  -9   4   3       1158.26       1026.15       175.71 o                         
  -8   4   3      25959.04      25154.28      1259.88 o                         
  -7   4   3        887.10       1032.65       209.36 o                         
  -6   4   3      63629.66      63827.32      2966.93 o                         
  -5   4   3       4315.85       3867.28       272.86 o                         
  -4   4   3      35352.14      38400.98      1491.56 o                         
  -3   4   3        283.61        651.70        77.50 o                         
  -2   4   3      48471.06      49589.14      1920.84 o                         
  -1   4   3       1727.75       2091.55       132.69 o                         
   0   4   3        474.20        736.25        53.53 o                         
   1   4   3         42.00        269.59        46.82 o                         
   2   4   3        804.48        966.05        95.20 o                         
   3   4   3      43394.91      48291.65      1443.30 o                         
   4   4   3       1471.31       1573.00       105.30 o                         
   5   4   3       7387.78       7722.07       328.80 o                         
   6   4   3       6783.36       7133.45       305.33 o                         
   7   4   3       3246.37       3466.11       224.56 o                         
   9   4   3        812.34       2513.70       667.42 o                         
  10   4   3       1988.31       2408.23       247.45 o                         
  11   4   3        107.44        159.15        81.87 o                         
 -10   5   3        132.61          0.00       118.29 o                         
  -9   5   3        300.80        453.05       128.80 o                         
  -8   5   3        585.61        441.22       114.34 o                         
  -7   5   3       1101.55       1480.96       234.17 o                         
  -6   5   3       6488.04       6735.57       558.19 o                         
  -5   5   3       4054.59       4523.53       297.31 o                         
  -4   5   3       7851.02       7806.90       357.58 o                         
  -3   5   3       5149.80       6077.66       302.64 o                         
  -2   5   3      11855.90      12555.28       580.60 o                         
  -1   5   3          3.89        105.11        81.17 o                         
   0   5   3       2265.42       2502.24       104.34 o                         
   1   5   3        494.69        698.95        92.73 o                         
   2   5   3       1109.46       1162.59       162.38 o                         
   3   5   3        539.84        798.85        74.12 o                         
   4   5   3       3526.93       3555.58       161.15 o                         
   5   5   3      16930.52      17768.86       724.79 o                         
   6   5   3      12511.88      12758.90       551.28 o                         
   7   5   3      12553.49      12542.55       608.86 o                         
   8   5   3      10038.30       7655.68       920.51 o                         
   9   5   3       6193.92       4391.36       516.45 o                         
  10   5   3       7798.85       9073.15       593.62 o                         
  11   5   3      16168.15      20776.71      1484.87 o                         
 -10   6   3      18440.92      23493.53      1319.88 o                         
  -9   6   3       5007.40       4866.88       311.39 o                         
  -8   6   3      45282.72      44282.71      3315.42 o                         
  -7   6   3       5032.31       4878.25       474.68 o                         
  -6   6   3      23461.13      24450.98      1004.16 o                         
  -5   6   3        763.95        932.01        97.28 o                         
  -4   6   3      89238.48      85980.12      3621.34 o                         
  -3   6   3      18527.63      17671.56       735.72 o                         
  -2   6   3       5112.09       5285.12       400.59 o                         
  -1   6   3       5061.49       5658.99       316.97 o                         
   0   6   3      14748.82      13735.18       520.57 o                         
   1   6   3      17938.98      18854.32       709.21 o                         
   2   6   3         17.28         97.18        82.72 o                         
   3   6   3       2003.17       2642.64       146.31 o                         
   4   6   3       8762.58       9578.01       396.96 o                         
   5   6   3      13981.17      13927.59       604.98 o                         
   6   6   3       2222.48       2152.68       147.03 o                         
   8   6   3       4336.89       3163.21       422.55 o                         
   9   6   3         52.47         61.84        62.50 o                         
  10   6   3       1352.21       1539.21       305.91 o                         
  11   6   3        508.19        887.59       216.01 o                         
 -10   7   3       1284.46       1583.11       219.50 o                         
  -9   7   3       5926.55       5392.30       404.92 o                         
  -8   7   3       5676.08       5745.45       393.97 o                         
  -7   7   3       1636.38       1718.15       190.66 o                         
  -6   7   3       1819.61       1625.40       134.13 o                         
  -5   7   3       5041.82       4985.04       284.75 o                         
  -4   7   3      18445.54      17567.97       794.51 o                         
  -3   7   3       6912.73       6351.59       328.44 o                         
  -2   7   3      37030.32      34988.63      1524.26 o                         
  -1   7   3       3832.39       8582.09       993.38 o                         
   0   7   3      15325.35      13499.07       511.58 o                         
   1   7   3       2625.88       2849.88       158.27 o                         
   2   7   3       1128.43       1586.42       143.32 o                         
   3   7   3      28897.01      28160.67      1032.46 o                         
   4   7   3        116.75        282.32        77.01 o                         
   5   7   3       8583.86       7890.20       407.60 o                         
   6   7   3      11193.51       9549.23       511.56 o                         
   7   7   3       5813.85       5530.76       452.71 o                         
   8   7   3       6792.14       8207.17       824.16 o                         
   9   7   3      14495.48      14054.67      1008.59 o                         
  10   7   3       5171.79       6625.74       559.36 o                         
 -10   8   3      33945.18      34243.55      3537.84 o                         
  -9   8   3       1069.95        896.59        97.35 o                         
  -8   8   3      27611.56      27093.38      1170.02 o                         
  -7   8   3         75.29          0.00        76.71 o                         
  -6   8   3      82421.92      77772.55      3307.25 o                         
  -5   8   3       2748.21       2729.47       190.24 o                         
  -4   8   3      35287.30      32797.29      1429.31 o                         
  -3   8   3        328.29        599.03        97.49 o                         
  -2   8   3      86998.07      78500.12      4353.77 o                         
  -1   8   3       5542.99       5272.08       337.52 o                         
   0   8   3        346.21        941.34       111.94 o                         
   1   8   3          6.13        224.14        83.28 o                         
   2   8   3        702.36       1335.81       261.77 o                         
   3   8   3      21903.66      20429.11       824.38 o                         
   4   8   3       6271.46       6218.18       307.27 o                         
   5   8   3       2328.78       2333.28       166.84 o                         
   6   8   3       9728.50       8882.94       435.89 o                         
   7   8   3       2274.80       2006.99       224.47 o                         
   8   8   3        948.47       3104.86       655.52 o                         
   9   8   3       5823.52       5450.26       477.34 o                         
  10   8   3       1429.77       1891.59       230.60 o                         
  -9   9   3       1164.04       1119.63        88.58 o                         
  -8   9   3        396.63        265.11        68.37 o                         
  -7   9   3        664.79        512.99       121.94 o                         
  -6   9   3       3653.24       2885.18       198.16 o                         
  -5   9   3       1922.64       1768.62       150.68 o                         
  -4   9   3       4042.82       3664.50       221.02 o                         
  -3   9   3         13.35        173.58        68.96 o                         
  -2   9   3       4138.08       4614.57       480.70 o                         
  -1   9   3       2131.35       1879.22       220.69 o                         
   0   9   3      10988.52       9295.07       609.58 o                         
   1   9   3       2675.91       2737.27       245.72 o                         
   2   9   3      11633.85      11171.57       700.94 o                         
   3   9   3        546.49        709.12       133.52 o                         
   4   9   3       2054.87       1876.57       168.83 o                         
   5   9   3       4237.32       3712.03       239.89 o                         
   6   9   3         95.86         40.37        71.89 o                         
   7   9   3      10411.79       8413.37       554.73 o                         
   8   9   3       6565.30       7198.65       546.82 o                         
   9   9   3       2423.52       2653.52       226.96 o                         
  10   9   3       3905.49       4401.13       339.65 o                         
  -9  10   3       1215.56        947.60       101.77 o                         
  -8  10   3      22787.97      18263.17      1134.48 o                         
  -7  10   3       2564.86       2000.73       242.34 o                         
  -6  10   3       7861.26       7019.97       559.24 o                         
  -5  10   3        619.10        527.60        91.66 o                         
  -4  10   3      51371.71      42313.02      1815.53 o                         
  -3  10   3       3174.06       3337.70       257.92 o                         
  -2  10   3        569.76        830.77       168.39 o                         
  -1  10   3       1733.79       1854.37       271.52 o                         
   0  10   3         24.56        230.24       108.52 o                         
   1  10   3      29202.87      25272.33      1434.97 o                         
   2  10   3        840.02       1002.92       218.42 o                         
   3  10   3         65.45        177.87       101.13 o                         
   4  10   3      12071.79      10804.01       535.36 o                         
   5  10   3       1233.20       1091.66       133.59 o                         
   6  10   3        258.00        126.69        81.84 o                         
   7  10   3      10803.72      10429.74       578.17 o                         
   8  10   3      10837.82      10953.90       684.30 o                         
   9  10   3        217.16        231.66       109.00 o                         
  -8  11   3       2446.36       2256.89       188.30 o                         
  -7  11   3       4213.17       4325.63       363.36 o                         
  -6  11   3       8483.66       6748.24       377.65 o                         
  -5  11   3        224.18        211.02        50.26 o                         
  -4  11   3      17860.41      16053.07       996.86 o                         
  -3  11   3       3474.99       3000.55       263.89 o                         
  -2  11   3      20559.81      19277.93      1001.95 o                         
  -1  11   3       7735.94       7327.38       464.30 o                         
   0  11   3      23542.78      19646.69      1175.47 o                         
   1  11   3         19.57        334.31       131.56 o                         
   2  11   3       5414.37       5646.60       553.00 o                         
   3  11   3       9917.32       9589.88       699.39 o                         
   4  11   3      15787.23      29910.62      3025.03 o                         
   5  11   3       4356.15       3650.78       273.63 o                         
   6  11   3       1928.49       1914.54       170.71 o                         
   7  11   3       1017.23       1541.88       426.03 o                         
   8  11   3         80.64       1009.85       245.52 o                         
   9  11   3      10903.58       9645.79       604.67 o                         
  -7  12   3          0.26          0.00        60.56 o                         
  -6  12   3      34754.90      25876.54      2554.73 o                         
  -5  12   3          2.95         93.96        95.75 o                         
  -4  12   3       1986.85       1567.88       201.35 o                         
  -3  12   3        950.37       1097.15       166.58 o                         
  -2  12   3      21361.82      20331.48      1041.06 o                         
  -1  12   3       7039.39       6443.58       436.40 o                         
   0  12   3        226.94        281.78       138.63 o                         
   1  12   3        304.21        670.35       208.80 o                         
   2  12   3       2180.14       2643.71       325.21 o                         
   3  12   3      12280.21      11518.58       631.09 o                         
   4  12   3        157.71        175.84        94.74 o                         
   5  12   3       8413.43       8190.05       529.58 o                         
   6  12   3      14284.95      11847.81       897.82 o                         
   7  12   3        470.24        560.17       226.90 o                         
   8  12   3        293.88        250.60       127.70 o                         
  -7  13   3        430.76        695.93       349.81 o                         
  -6  13   3       2786.61       2329.10       247.63 o                         
  -5  13   3       4827.73       4578.15       365.21 o                         
  -4  13   3      12154.49      10053.62       783.40 o                         
  -3  13   3       2058.21       1375.72       179.03 o                         
  -2  13   3      10393.93       8946.08       622.42 o                         
  -1  13   3        242.06         46.35       151.27 o                         
   0  13   3       4238.79       7156.13       491.53 o                         
   1  13   3       7649.19       5806.30       517.26 o                         
   2  13   3      21706.90      19258.36      1440.30 o                         
   3  13   3        232.93        356.93       112.75 o                         
   4  13   3        124.01        267.95       102.46 o                         
   5  13   3        148.99        373.01       114.73 o                         
   6  13   3       1140.17       1240.42       282.03 o                         
   7  13   3       7209.06       6929.31       568.41 o                         
  -6  14   3       1499.55       1365.53       183.69 o                         
  -5  14   3        481.20        416.17       111.60 o                         
  -4  14   3      15791.22      13938.80       850.03 o                         
  -3  14   3        483.87        386.26       141.33 o                         
  -2  14   3        937.44        481.90       156.25 o                         
  -1  14   3       3746.02       5312.74       501.04 o                         
   0  14   3        610.39        821.63       127.38 o                         
   1  14   3       3132.24       6224.76       586.87 o                         
   2  14   3       1003.79       1814.55       254.39 o                         
   3  14   3        111.22        250.83       109.66 o                         
   4  14   3      14313.43      12538.37       775.29 o                         
   5  14   3        175.86        340.32       184.39 o                         
   6  14   3        442.76        367.08       165.08 o                         
  -4  15   3       9569.65       8189.13       541.15 o                         
  -3  15   3       2070.97       1644.27       268.03 o                         
  -2  15   3      14907.18      13356.74       720.20 o                         
  -1  15   3       9763.48       8551.58       569.54 o                         
   0  15   3      29305.24      22797.40      1344.54 o                         
   1  15   3       1049.78       1526.91       272.24 o                         
   2  15   3       5845.08       7700.32       777.86 o                         
   3  15   3       2074.75       2465.73       295.34 o                         
   4  15   3      18417.23      16014.20       960.67 o                         
   5  15   3       3665.99       6442.87       600.46 o                         
  -3  16   3        931.51        821.58       167.16 o                         
  -2  16   3       2786.15       3237.29       343.37 o                         
  -1  16   3       7652.44       5919.52       488.40 o                         
   0  16   3         14.73         60.37       142.60 o                         
   1  16   3         34.19          0.00       228.12 o                         
   2  16   3       2451.73       2644.14       344.76 o                         
   3  16   3       1256.34       1359.91       156.82 o                         
   4  16   3        155.65        213.32        95.26 o                         
  -3 -16   4       4230.71       3766.90       333.72 o                         
  -2 -16   4       5260.95       6155.49       418.17 o                         
  -1 -16   4      13355.34      21656.76      1594.63 o                         
   0 -16   4      21564.17      19663.67      1466.69 o                         
   1 -16   4       2065.92       1397.88       528.03 o                         
   2 -16   4        144.55        915.08       284.96 o                         
  -5 -15   4        363.67        607.31       144.97 o                         
  -4 -15   4      14676.10      14462.36      1075.43 o                         
  -3 -15   4        259.85        508.06       127.38 o                         
  -2 -15   4        606.78        646.62       220.75 o                         
  -1 -15   4       3510.98       5433.93       454.39 o                         
   0 -15   4       1256.50       1635.48       249.69 o                         
   1 -15   4        490.12        493.06       290.90 o                         
   2 -15   4       8151.89       7865.27       716.20 o                         
   3 -15   4        273.81        548.85       163.87 o                         
   4 -15   4      31904.35      26569.09      1303.06 o                         
  -6 -14   4       1382.52       2652.90       278.40 o                         
  -5 -14   4       7249.50       5826.03       522.62 o                         
  -4 -14   4       7272.59       7510.24       522.72 o                         
  -3 -14   4      11861.46      10956.35       706.28 o                         
  -2 -14   4      30493.62      41888.68      2951.79 o                         
  -1 -14   4       3812.95       7373.08       560.74 o                         
   0 -14   4          7.19        326.35       168.06 o                         
   1 -14   4      12999.54      13176.67      1043.60 o                         
   2 -14   4       7864.13       6419.84       585.86 o                         
   3 -14   4      17934.73      14115.68       914.13 o                         
   4 -14   4       4506.97       4096.10       308.23 o                         
   5 -14   4         63.95         92.07        80.52 o                         
   6 -14   4       2256.32       2944.64       523.15 o                         
  -7 -13   4       3702.79       3695.37       535.52 o                         
  -6 -13   4      42465.78      49149.02      2890.23 o                         
  -5 -13   4       1320.60       1528.68       150.46 o                         
  -4 -13   4         36.86        356.59       128.95 o                         
  -3 -13   4        424.95        845.05       141.50 o                         
  -2 -13   4      19540.39      20123.09      1509.36 o                         
  -1 -13   4      14077.20      21587.78      1558.95 o                         
   0 -13   4      17767.94      34048.49      2011.25 o                         
   1 -13   4        477.70       1943.54       446.71 o                         
   2 -13   4      10616.72       9510.63       705.03 o                         
   3 -13   4       2445.21       2239.58       245.31 o                         
   4 -13   4      19011.64      15824.51       832.95 o                         
   5 -13   4       3653.02       3279.72       280.46 o                         
   6 -13   4      24883.72      22201.94      1181.03 o                         
   7 -13   4       1189.47       1365.40       350.92 o                         
  -8 -12   4         17.32        264.59       113.26 o                         
  -7 -12   4      11094.22      19847.12      1917.25 o                         
  -6 -12   4        673.40        453.39       130.47 o                         
  -5 -12   4       7398.45       6220.17       455.57 o                         
  -4 -12   4      50669.28      47075.34      2598.89 o                         
  -3 -12   4       4175.59       3869.53       368.18 o                         
  -2 -12   4       8943.92      10218.57       971.33 o                         
  -1 -12   4      11006.55      18888.34      1142.44 o                         
   0 -12   4      44003.50      40536.21      2335.94 o                         
   1 -12   4       3296.96       2965.79       397.88 o                         
   2 -12   4      46176.00      42320.85      2397.72 o                         
   3 -12   4        451.24        690.43       153.33 o                         
   4 -12   4       6557.07       5563.24       373.91 o                         
   5 -12   4       7385.10       6539.02       426.79 o                         
   6 -12   4       8239.77      11082.76       763.72 o                         
   7 -12   4       1362.35       1105.43       194.04 o                         
  -8 -11   4      33626.03      31353.09      1819.60 o                         
  -7 -11   4        145.68        206.89       265.63 o                         
  -6 -11   4        727.87        542.35       109.26 o                         
  -5 -11   4       6109.28       4679.37       290.56 o                         
  -4 -11   4      49678.82      45919.12      3061.68 o                         
  -3 -11   4        588.49       1236.71       156.54 o                         
  -2 -11   4       2538.57       4316.37       407.26 o                         
  -1 -11   4       4509.27       8677.80       638.59 o                         
   1 -11   4       9218.93      10101.70       698.48 o                         
   2 -11   4       4621.68       4150.44       383.98 o                         
   3 -11   4         39.52        586.54       131.61 o                         
   4 -11   4      84019.37      67788.18      3241.67 o                         
   5 -11   4      19868.77      16738.79       798.83 o                         
   6 -11   4         87.78        118.86       122.91 o                         
   7 -11   4         50.38          0.00       157.21 o                         
   8 -11   4      21236.59      17555.04      1287.83 o                         
  -9 -10   4      13523.75      10520.80       638.18 o                         
  -8 -10   4        456.46        422.73       148.60 o                         
  -7 -10   4       3135.71       1419.48       315.20 o                         
  -6 -10   4       5123.58       4236.90       256.38 o                         
  -5 -10   4       7077.00       4953.75       273.78 o                         
  -4 -10   4       6145.00       5392.88       316.09 o                         
  -3 -10   4      28307.67      26378.35      1316.82 o                         
  -2 -10   4      35145.03      30689.13      1733.80 o                         
  -1 -10   4       5522.10       6337.11       484.41 o                         
   0 -10   4      91901.84      76672.91      5265.62 o                         
   1 -10   4       2821.72       2825.60       312.62 o                         
   2 -10   4       7671.45       7386.41       545.80 o                         
   3 -10   4      23402.05      19492.35       938.60 o                         
   4 -10   4      60526.27      49091.71      2396.53 o                         
   5 -10   4       2062.98       2097.62       225.35 o                         
   6 -10   4       7179.25       7098.56       635.81 o                         
   7 -10   4       1987.08       2142.38       189.96 o                         
   8 -10   4         82.47        127.68        85.19 o                         
   9 -10   4       2092.74       2089.65       176.52 o                         
  -9  -9   4        295.03        519.51       123.13 o                         
  -8  -9   4         74.28          0.00       117.25 o                         
  -7  -9   4         18.09         27.32       178.39 o                         
  -6  -9   4     121247.93     102946.41      4345.68 o                         
  -5  -9   4       3116.03       2979.08       199.81 o                         
  -4  -9   4      21040.07      17822.12       814.40 o                         
  -3  -9   4       3598.78       3015.03       227.41 o                         
  -2  -9   4      34299.45      36920.11      2668.28 o                         
  -1  -9   4      21804.50      20725.04      1056.14 o                         
   0  -9   4       1627.62       2048.77       206.18 o                         
   1  -9   4      11581.69       9773.20       543.86 o                         
   2  -9   4      45513.90      36766.44      2669.88 o                         
   3  -9   4      16170.99      16323.27       784.56 o                         
   4  -9   4       2977.78       3349.66       227.46 o                         
   5  -9   4      10296.26       9628.22       536.89 o                         
   6  -9   4      29503.93      22674.17      1663.76 o                         
   7  -9   4          4.58        122.70       108.94 o                         
   8  -9   4       3425.54       3597.63       287.96 o                         
   9  -9   4       1690.20       1744.94       177.92 o                         
 -10  -8   4      11977.08      13306.80       792.27 o                         
  -9  -8   4        334.68        541.95       116.12 o                         
  -8  -8   4       1267.72       1254.79       190.14 o                         
  -7  -8   4      11684.47      11036.21      1192.27 o                         
  -6  -8   4      22231.26      18828.85       954.67 o                         
  -5  -8   4      10770.49       9631.73       434.77 o                         
  -4  -8   4      61002.62      53465.04      2276.09 o                         
  -3  -8   4        318.63        468.45        83.77 o                         
  -2  -8   4     225497.62     221880.12     12712.74 o                         
  -1  -8   4        394.93        562.87       172.48 o                         
   0  -8   4      79239.35      66294.43      2894.01 o                         
   1  -8   4       8452.68       7573.71       423.79 o                         
   2  -8   4     404026.31     357617.00     24134.95 o                         
   3  -8   4      13005.32      11523.68       652.99 o                         
   4  -8   4      11292.38      11809.21       594.75 o                         
   5  -8   4        910.32       1383.16       151.19 o                         
   6  -8   4      45654.77      41477.02      2044.92 o                         
   7  -8   4          3.89        162.91       350.75 o                         
   8  -8   4      23595.86      28559.47      1678.58 o                         
   9  -8   4       2790.20       3014.87       257.32 o                         
  10  -8   4       1828.67       1712.88       271.27 o                         
 -10  -7   4         67.93        212.98       137.46 o                         
  -9  -7   4       5312.65       5395.54       447.05 o                         
  -7  -7   4         10.03         66.98       178.82 o                         
  -6  -7   4      12266.09      10560.60       461.95 o                         
  -5  -7   4      25553.61      24107.89      1071.02 o                         
  -4  -7   4     205260.92     191946.25      8040.03 o                         
  -3  -7   4       4829.35       5381.46       272.36 o                         
  -2  -7   4       7642.90       6702.94       307.10 o                         
  -1  -7   4      13266.98      12675.13       502.88 o                         
   0  -7   4       1172.16       1251.95       136.61 o                         
   1  -7   4      18989.79      17115.04       749.37 o                         
   2  -7   4       1412.78       1645.99       192.81 o                         
   3  -7   4      18839.76      17296.44       937.44 o                         
   4  -7   4      79762.01      75589.84      2925.38 o                         
   5  -7   4       5436.17       5192.89       303.94 o                         
   6  -7   4      11325.33      11177.08       570.96 o                         
   7  -7   4        922.27       1346.03       270.27 o                         
   8  -7   4       8745.34       9623.71       560.94 o                         
   9  -7   4       2330.52       2177.29       215.75 o                         
  10  -7   4      18058.00      17881.75       917.08 o                         
  -9  -6   4      13047.06      11995.18       716.63 o                         
  -8  -6   4       4312.64       3972.38       316.94 o                         
  -7  -6   4         67.15        165.65       133.55 o                         
  -6  -6   4       5017.63       5514.74       275.03 o                         
  -5  -6   4       2256.93       2361.89       173.92 o                         
  -4  -6   4      78955.64      73342.79      3459.04 o                         
  -3  -6   4      12273.19      12089.89       573.22 o                         
  -2  -6   4       8389.91       8206.11       342.48 o                         
  -1  -6   4       4869.43       4440.08       259.28 o                         
   0  -6   4     377082.69     280839.31     11981.05 o                         
   1  -6   4       3337.54       3564.72       240.05 o                         
   2  -6   4         60.32        546.67       121.90 o                         
   3  -6   4      13087.09      14273.60       634.91 o                         
   4  -6   4     224354.03     222566.58      8492.36 o                         
   5  -6   4       2973.11       3133.94       230.81 o                         
   6  -6   4      12568.26      13980.85       698.84 o                         
   7  -6   4       1803.25       1974.36       241.35 o                         
   8  -6   4       3000.22       3111.65       362.96 o                         
   9  -6   4      11745.66      12162.78       545.64 o                         
  10  -6   4       9468.27      10214.19       472.40 o                         
 -11  -5   4       2615.23       3983.73       326.12 o                         
 -10  -5   4      40356.38      45320.21      2539.26 o                         
  -9  -5   4       4258.45       3403.28       251.61 o                         
  -8  -5   4      33506.05      33524.40      3239.52 o                         
  -7  -5   4       1746.92       1423.36       192.17 o                         
  -6  -5   4     188994.61     176527.95      6708.98 o                         
  -5  -5   4      60098.59      58447.94      2486.28 o                         
  -4  -5   4      25225.70      22301.49      1089.28 o                         
  -3  -5   4        461.45        558.80        98.89 o                         
  -2  -5   4      89315.13      84243.10      3020.74 o                         
  -1  -5   4      15425.48      14000.68       597.60 o                         
   0  -5   4        122.24        548.92        93.41 o                         
   1  -5   4      41310.59      36724.92      1488.50 o                         
   2  -5   4      23880.75      22956.71      1672.86 o                         
   3  -5   4       9746.26      11118.78       486.54 o                         
   4  -5   4      19635.38      19978.57       771.11 o                         
   5  -5   4      10943.01      11803.44       538.59 o                         
   6  -5   4      15866.87      16079.00       809.77 o                         
   7  -5   4       9001.85      10604.90       643.40 o                         
   8  -5   4      63095.38      63856.04      4291.72 o                         
   9  -5   4        233.97        302.87       101.85 o                         
  10  -5   4         76.55         47.49       102.94 o                         
 -11  -4   4       6336.08       8029.29       543.30 o                         
 -10  -4   4       7108.66       9145.05       707.52 o                         
  -9  -4   4        438.95        413.87       118.31 o                         
  -8  -4   4       4506.31       5518.43       313.57 o                         
  -7  -4   4       8749.38       9758.21       538.75 o                         
  -6  -4   4      69503.38      69084.80      3251.00 o                         
  -5  -4   4       2446.26       3287.08       172.75 o                         
  -4  -4   4      77715.65      76609.90      2951.47 o                         
  -3  -4   4         85.27        480.01        73.11 o                         
  -1  -4   4       1499.09       1876.27       158.41 o                         
   0  -4   4      36228.80      28951.44      1100.36 o                         
   1  -4   4      44602.87      43351.32      1585.32 o                         
   3  -4   4      27467.84      28983.54      1022.39 o                         
   4  -4   4      16551.35      16093.12       636.80 o                         
   5  -4   4        702.40       1234.03       157.11 o                         
   6  -4   4     145052.25     147744.77      6196.08 o                         
   7  -4   4       1958.82       2764.57       284.73 o                         
   8  -4   4      43775.39      44189.26      2150.14 o                         
   9  -4   4      17623.88      18721.07      1321.95 o                         
  10  -4   4        539.68        627.64       144.45 o                         
  11  -4   4       3796.79       3742.99       242.37 o                         
 -11  -3   4        254.92        412.43       123.60 o                         
 -10  -3   4       3626.66       3435.70       230.71 o                         
  -9  -3   4      18828.81      17998.41      1021.51 o                         
  -8  -3   4     165929.03     177939.98      9582.46 o                         
  -7  -3   4       5459.25       5475.91       346.25 o                         
  -6  -3   4      52581.86      53676.01      2536.76 o                         
  -5  -3   4      41663.99      42486.00      1649.89 o                         
  -4  -3   4     162027.23     159933.75      5574.01 o                         
  -3  -3   4       8196.70      10071.13       429.76 o                         
  -2  -3   4      64265.38      63391.84      2276.28 o                         
  -1  -3   4         92.45        493.30        92.89 o                         
   0  -3   4       1315.71       1430.89        83.19 o                         
   1  -3   4      16515.57      19845.92       892.47 o                         
   2  -3   4      28870.59      30306.24       948.42 o                         
   3  -3   4      15383.28      19864.82       673.98 o                         
   4  -3   4       9418.05       8792.08       359.06 o                         
   5  -3   4        908.06       1355.92       142.26 o                         
   6  -3   4     139555.56     138410.36      5791.61 o                         
   7  -3   4        627.45       1010.20       172.46 o                         
   8  -3   4        635.45        728.12       151.04 o                         
   9  -3   4      10117.68      10089.70       647.33 o                         
  10  -3   4      45608.85      47948.55      2065.20 o                         
  11  -3   4        579.72        396.26       100.61 o                         
 -11  -2   4        632.81       2452.02      1006.12 o                         
 -10  -2   4       1277.78       1967.39       197.65 o                         
  -9  -2   4      11982.63      10779.80       635.04 o                         
  -8  -2   4       5364.97       6050.23       395.28 o                         
  -7  -2   4        143.92        228.97       125.95 o                         
  -6  -2   4      15360.61      17964.45       893.85 o                         
  -5  -2   4      12061.40      11983.77       469.40 o                         
  -4  -2   4     239966.16     249084.81      8077.90 o                         
  -3  -2   4       7249.42       8855.75       323.60 o                         
  -2  -2   4       4559.01       5751.09       236.71 o                         
  -1  -2   4      19880.32      20630.27       908.68 o                         
   1  -2   4      96117.05     100861.18      3351.12 o                         
   2  -2   4        309.60        989.47        84.43 o                         
   3  -2   4      11404.73      12150.78       454.62 o                         
   4  -2   4     430169.28     429742.06     17618.64 o                         
   5  -2   4       2306.80       2946.55       222.26 o                         
   6  -2   4      25292.49      25408.16      1035.34 o                         
   7  -2   4      10993.48      10831.46       507.64 o                         
   8  -2   4      13061.69      12878.88       599.38 o                         
   9  -2   4      17397.30      16934.04       861.84 o                         
  10  -2   4       3559.35       4022.58       252.11 o                         
  11  -2   4       5334.82       6108.69       333.20 o                         
 -11  -1   4       8130.63      11950.81      1393.87 o                         
 -10  -1   4      59843.43      61261.19      5675.66 o                         
  -9  -1   4       5728.48       7388.07       639.71 o                         
  -8  -1   4      35071.04      31675.29      2118.10 o                         
  -7  -1   4       5788.34      13364.77      1110.80 o                         
  -6  -1   4     291401.16     320112.91     20736.12 o                         
  -5  -1   4      40800.62      42447.27      1785.55 o                         
  -4  -1   4      20576.20      20397.21       660.19 o                         
  -3  -1   4        105.68        692.83        65.95 o                         
  -2  -1   4      60746.39      65327.17      2167.14 o                         
  -1  -1   4      43660.82      45891.92      2376.71 o                         
   0  -1   4      13877.34      10612.20       503.13 o                         
   1  -1   4     177471.44     189994.31      6680.53 o                         
   2  -1   4      20371.48      21889.29       731.04 o                         
   3  -1   4      29647.60      32498.57      1041.35 o                         
   4  -1   4     190043.75     204253.92      6281.58 o                         
   5  -1   4      40789.86      41834.04      1645.41 o                         
   6  -1   4       1288.47       1481.23       144.35 o                         
   7  -1   4      41381.48      42079.56      1670.09 o                         
   8  -1   4     152243.75     140859.70      5416.42 o                         
   9  -1   4        132.53        367.23        82.65 o                         
  10  -1   4       1275.24       1418.96       137.80 o                         
  11  -1   4       7515.04       7411.61       389.00 o                         
 -10   0   4       2750.51       6761.91       794.84 o                         
  -9   0   4        468.26        814.23       183.02 o                         
  -8   0   4      25348.15      26629.91      1816.43 o                         
  -7   0   4       5987.34       7116.07       519.37 o                         
  -6   0   4     135563.62     149102.42      7888.55 o                         
  -5   0   4          3.76        365.82        65.56 o                         
  -4   0   4     136860.61     139750.78      5219.45 o                         
  -3   0   4      48094.78      51793.08      1805.39 o                         
  -1   0   4      70310.55      76148.29      3578.63 o                         
   0   0   4      53751.87      64509.39      2559.42 o                         
   1   0   4      38880.86      43365.85      1895.04 o                         
   3   0   4      24297.16      25853.00       791.01 o                         
   4   0   4      11799.18      12833.84       480.47 o                         
   5   0   4       2226.51       2722.72       174.38 o                         
   6   0   4     168431.89     167520.53      6358.60 o                         
   7   0   4       1543.24       1705.88       212.99 o                         
   8   0   4      20661.80      21482.06      1019.28 o                         
   9   0   4      24882.78      25429.52      1132.47 o                         
  10   0   4       5728.71       5770.05       321.07 o                         
  11   0   4       4073.68       4018.72       251.09 o                         
 -10   1   4      14752.75      25862.48      1814.29 o                         
  -9   1   4      18204.93      18375.99      1252.68 o                         
  -8   1   4     101542.91      87022.06      6714.48 o                         
  -7   1   4      12529.22      12039.42       786.59 o                         
  -6   1   4      60216.89      65108.96      2697.06 o                         
  -5   1   4      39465.54      42070.02      1396.27 o                         
  -4   1   4     108444.60     114343.47      3962.48 o                         
  -3   1   4       1220.47       1792.99       105.94 o                         
  -2   1   4        465.98       1171.85        76.53 o                         
  -1   1   4       5402.49       6906.36       374.97 o                         
   0   1   4       1558.93       2181.14        90.43 o                         
   1   1   4      11005.76      13182.77       461.56 o                         
   2   1   4     120405.13     129940.17      3797.05 o                         
   3   1   4       8874.24      11126.27       362.94 o                         
   4   1   4       5990.95       6623.28       254.00 o                         
   5   1   4       6671.99       6695.65       331.25 o                         
   6   1   4     386796.59     371415.66     24072.01 o                         
   7   1   4       2410.13       2900.30       286.94 o                         
   8   1   4         13.56          0.00       151.60 o                         
   9   1   4       7733.05       8127.11       375.25 o                         
  10   1   4      72828.21      73862.77      4015.08 o                         
  11   1   4        204.37        219.23        81.96 o                         
 -11   2   4       1841.30       5280.11       668.66 o                         
 -10   2   4       3336.77       3970.13       486.31 o                         
  -9   2   4       1382.40       1609.82       164.03 o                         
  -8   2   4          1.40        245.79       126.91 o                         
  -6   2   4       8234.44       8944.02       395.30 o                         
  -5   2   4      12676.87      12838.88       461.71 o                         
  -4   2   4     284345.12     309217.25     14165.23 o                         
  -3   2   4      37522.20      37127.70      1424.61 o                         
  -2   2   4       5023.04       5734.28       227.74 o                         
  -1   2   4      54978.28      47470.09      2754.54 o                         
   1   2   4      77799.34      93334.76      3115.71 o                         
   2   2   4       4044.47       4971.29       203.81 o                         
   3   2   4       2467.41       2879.48       127.72 o                         
   4   2   4     330442.59     347724.16     13038.32 o                         
   5   2   4       4629.88       5086.14       239.49 o                         
   6   2   4       1380.83       1461.35       137.46 o                         
   7   2   4      24089.03      25031.64      1110.02 o                         
   8   2   4      10912.53      10882.47       542.95 o                         
   9   2   4       5973.19       5754.21       287.93 o                         
  10   2   4       2356.40       2303.94       165.64 o                         
  11   2   4       5603.60       5114.64       438.36 o                         
 -11   3   4       9199.79      19579.43      1126.44 o                         
 -10   3   4      43607.68      72836.73      3899.39 o                         
  -9   3   4       5627.29       5492.52       350.99 o                         
  -8   3   4      21287.48      18052.99       935.47 o                         
  -7   3   4        487.25        983.67       330.29 o                         
  -6   3   4     142051.02     145595.88      6657.64 o                         
  -5   3   4      41412.36      45853.12      1913.15 o                         
  -4   3   4         19.55        570.95        99.04 o                         
  -3   3   4      42599.59      44638.60      1397.85 o                         
  -2   3   4         28.68        718.56        93.40 o                         
  -1   3   4      23032.27      25154.48      1251.99 o                         
   0   3   4       5537.28       6332.54       263.77 o                         
   1   3   4      90382.12     107333.71      4097.57 o                         
   2   3   4         57.38        446.34        48.88 o                         
   3   3   4      41588.96      45951.55      1451.69 o                         
   4   3   4     374992.56     391284.91     14673.00 o                         
   5   3   4      16037.25      17812.83       730.32 o                         
   6   3   4      18812.01      19838.83       805.79 o                         
   7   3   4      84044.96      93470.06      3630.45 o                         
   8   3   4     170590.66     156652.05      6494.43 o                         
   9   3   4       1237.87       1038.05       155.77 o                         
  10   3   4        375.58        637.54       137.59 o                         
  11   3   4       7007.12       9710.13       834.17 o                         
 -10   4   4        355.91        448.48       174.43 o                         
  -9   4   4        228.31        371.56        84.01 o                         
  -8   4   4      27048.95      25325.66      1285.43 o                         
  -7   4   4       2227.61       2396.02       224.93 o                         
  -6   4   4      49778.59      52680.62      2873.26 o                         
  -5   4   4       5953.92       6190.53       323.67 o                         
  -4   4   4      28181.48      28620.62      1057.09 o                         
  -3   4   4      27404.03      28780.66       925.67 o                         
  -1   4   4     112860.80     115244.15      4918.16 o                         
   0   4   4      42788.32      46476.23      1621.36 o                         
   1   4   4      53544.21      61388.00      2039.56 o                         
   3   4   4      16816.41      18801.12       605.33 o                         
   4   4   4      55664.41      58641.01      1843.06 o                         
   5   4   4       6902.92       7959.51       357.83 o                         
   6   4   4     132608.06     128062.54      4508.18 o                         
   7   4   4       4334.74       4597.93       266.62 o                         
   8   4   4       1827.51       2085.00       182.63 o                         
   9   4   4      12119.64      10487.31       820.84 o                         
  10   4   4       9848.63       9999.83       628.98 o                         
  11   4   4       1332.01       1514.87       248.77 o                         
 -10   5   4       2835.21       3264.51       590.48 o                         
  -9   5   4      10756.80      10209.81       571.53 o                         
  -8   5   4      50128.93      50078.08      2114.91 o                         
  -7   5   4       2288.25       2670.98       354.58 o                         
  -6   5   4       1236.54       1633.25       204.23 o                         
  -5   5   4       5514.47       5652.48       348.56 o                         
  -4   5   4      22247.31      22942.58       927.64 o                         
  -3   5   4        315.96        778.04       104.81 o                         
  -2   5   4       9083.81       8985.54       625.29 o                         
  -1   5   4      41611.87      44487.52      1810.27 o                         
   0   5   4       2203.88       2222.07       125.27 o                         
   1   5   4      38739.86      45085.89      1784.35 o                         
   2   5   4     111291.24     123766.74      4694.16 o                         
   3   5   4       5696.32       7087.29       278.52 o                         
   4   5   4       6488.19       6665.74       254.09 o                         
   5   5   4      33091.77      33857.81      1331.22 o                         
   6   5   4     305324.78     289372.50     11992.73 o                         
   7   5   4        120.92        502.67       177.32 o                         
   8   5   4       4486.38       3538.25       456.00 o                         
   9   5   4      19629.45      18798.67      1087.07 o                         
  10   5   4      56892.64      64648.61      3556.63 o                         
  11   5   4        950.12       1268.29       192.50 o                         
 -10   6   4       9071.57       9855.84       830.60 o                         
  -9   6   4       2700.40       2518.33       299.14 o                         
  -8   6   4       1078.39       2173.18       217.60 o                         
  -7   6   4       4356.97       5324.01       460.94 o                         
  -6   6   4      13260.52      13595.04       584.98 o                         
  -5   6   4      50170.09      46964.18      2002.18 o                         
  -4   6   4     313411.69     302177.62     16008.10 o                         
  -3   6   4      14937.14      13998.29       661.89 o                         
  -2   6   4       7819.60       6952.32       613.25 o                         
  -1   6   4      60949.35      58425.85      2809.14 o                         
   1   6   4      14681.57      15796.33       739.05 o                         
   2   6   4        127.28        595.86       132.59 o                         
   3   6   4       1176.36       1254.59        84.51 o                         
   4   6   4      82718.23      83287.38      2957.32 o                         
   5   6   4       3835.18       3929.74       243.90 o                         
   6   6   4       1546.17       1782.30       133.94 o                         
   7   6   4       5807.82       6870.88       623.10 o                         
   8   6   4       5617.09       5594.41       566.83 o                         
   9   6   4       5773.77       5145.06       307.84 o                         
  10   6   4      14247.83      16152.68       951.08 o                         
  11   6   4        380.59       1571.47       504.82 o                         
 -10   7   4      18633.87      21505.14      1551.19 o                         
  -9   7   4       1933.36       2216.04       176.41 o                         
  -8   7   4        713.09        618.05       112.48 o                         
  -7   7   4         91.46        493.05       119.32 o                         
  -6   7   4      19538.29      19040.82       872.12 o                         
  -5   7   4       1869.59       1911.54       155.26 o                         
  -4   7   4      11069.30      10244.04       489.16 o                         
  -3   7   4      23672.95      20515.86      1070.11 o                         
  -2   7   4      20850.34      19654.11      1029.64 o                         
  -1   7   4      19455.17      18572.18      1061.11 o                         
   0   7   4       2760.98       2643.93       158.62 o                         
   1   7   4      59723.95      61983.32      2209.01 o                         
   2   7   4       2315.38       2419.56       188.91 o                         
   3   7   4      99609.77      96695.38      3677.82 o                         
   4   7   4     312787.88     291340.34     15602.26 o                         
   5   7   4       5253.95       5507.85       292.64 o                         
   6   7   4       4828.06       5004.94       267.38 o                         
   7   7   4      77554.37      79615.03      3736.22 o                         
   8   7   4     145437.36     150568.83     10028.55 o                         
   9   7   4        632.80        994.21       184.77 o                         
  10   7   4       1061.44        960.45       319.47 o                         
  -9   8   4        261.72        213.37        56.21 o                         
  -8   8   4      21232.19      20648.84      1005.22 o                         
  -7   8   4          1.71         30.39        71.08 o                         
  -6   8   4      38173.32      36762.39      1592.83 o                         
  -5   8   4        417.92        715.67        96.75 o                         
  -4   8   4       8865.59       8612.14       567.17 o                         
  -3   8   4      44879.45      39669.89      1936.59 o                         
  -2   8   4     416394.38     353818.66     33225.88 o                         
  -1   8   4      12847.51      13475.73       874.88 o                         
   0   8   4       1493.21       2265.27       161.59 o                         
   1   8   4      22700.05      22451.12       911.47 o                         
   2   8   4     258073.66     279181.22     11064.66 o                         
   3   8   4        775.05       1042.91        97.23 o                         
   4   8   4      24787.68      22852.71      1026.87 o                         
   5   8   4       5815.61       6549.32       321.80 o                         
   6   8   4      20181.40      19158.68       822.09 o                         
   7   8   4       4928.97       4790.28       324.96 o                         
   8   8   4       2812.16       3529.54       437.62 o                         
   9   8   4       3323.95       3578.42       373.38 o                         
  10   8   4       7782.15       8356.19       675.71 o                         
  -9   9   4       1827.82       1852.28       127.85 o                         
  -8   9   4       2266.39       2333.59       166.16 o                         
  -7   9   4        882.89        908.01       159.97 o                         
  -6   9   4       4629.76       4219.96       259.60 o                         
  -5   9   4        698.02        911.12        95.86 o                         
  -4   9   4      14066.28      12871.91       693.16 o                         
  -3   9   4        347.26        611.36       122.73 o                         
  -2   9   4       5738.09       5142.56       914.39 o                         
  -1   9   4      24129.90      24948.81      1464.42 o                         
   0   9   4      16916.68      13921.75       596.30 o                         
   1   9   4      11986.17      11272.85       710.65 o                         
   2   9   4     154624.91     156969.08     10136.99 o                         
   3   9   4        502.72        754.54       124.30 o                         
   4   9   4         87.47        349.60        91.37 o                         
   5   9   4      44196.48      39658.82      1565.10 o                         
   6   9   4     161703.27     141771.00      5455.63 o                         
   7   9   4       3914.44       3144.56       343.38 o                         
   8   9   4         17.79        582.54       209.62 o                         
   9   9   4       6531.91       6124.54       511.15 o                         
  10   9   4      34459.13      42838.97      2107.65 o                         
  -9  10   4         19.32        353.73       259.57 o                         
  -8  10   4       1769.78       1224.81       171.66 o                         
  -7  10   4       1257.10       1084.43       127.38 o                         
  -6  10   4       1160.12       1333.64       118.15 o                         
  -5  10   4      13283.01      12207.15       673.96 o                         
  -4  10   4      55505.03      50976.43      2455.20 o                         
  -3  10   4        174.01        549.84       231.97 o                         
  -2  10   4      24518.88      22202.67      1323.63 o                         
  -1  10   4      14444.85      14048.50       882.87 o                         
   0  10   4      73453.62      58120.75      2318.70 o                         
   1  10   4        223.63        905.04       176.92 o                         
   2  10   4        433.30       1177.45       205.34 o                         
   3  10   4       3501.99       4163.69       293.98 o                         
   4  10   4         61.18        774.61       142.06 o                         
   5  10   4       7894.53       7742.04       436.47 o                         
   6  10   4       1352.45       1535.16       155.08 o                         
   7  10   4       5043.72       4883.47       325.75 o                         
   8  10   4         56.96        254.50       130.95 o                         
   9  10   4        102.01        201.84        98.04 o                         
  -8  11   4       3523.94       3198.16       329.88 o                         
  -7  11   4        520.44        387.78        80.19 o                         
  -6  11   4         91.77        240.24       102.15 o                         
  -5  11   4        115.94        207.79        93.60 o                         
  -4  11   4      33229.22      28103.49      1634.97 o                         
  -3  11   4      14771.15      13459.14       780.27 o                         
  -2  11   4      13200.07      12895.19       853.19 o                         
  -1  11   4       2448.25       2567.48       369.44 o                         
   0  11   4       1045.05       1187.95       135.15 o                         
   1  11   4      19589.88      20124.88      1172.59 o                         
   2  11   4         11.98        349.89       262.48 o                         
   3  11   4      71597.81      67449.26      3645.11 o                         
   4  11   4      91594.12      85792.42      4020.48 o                         
   5  11   4        447.37        752.39       122.89 o                         
   6  11   4       1666.41       1500.74       152.53 o                         
   7  11   4      50333.93      46486.71      4406.10 o                         
   8  11   4      45271.60      46522.39      2587.53 o                         
   9  11   4       2927.19       2781.33       235.54 o                         
  -7  12   4        317.74        597.24       293.22 o                         
  -6  12   4       9340.10       7993.14       686.55 o                         
  -5  12   4       2613.82       2333.08       205.07 o                         
  -4  12   4        172.65        341.32        93.17 o                         
  -3  12   4      15074.03      13068.10       718.46 o                         
  -2  12   4      32149.83      32288.72      2276.83 o                         
  -1  12   4         33.41        804.73       172.68 o                         
   0  12   4       1266.94       1527.73       185.03 o                         
   1  12   4       4013.11       2961.86       245.77 o                         
   2  12   4       2980.89       3759.46       444.41 o                         
   3  12   4       7344.91       7463.61       448.99 o                         
   4  12   4       5835.61       5484.41       349.08 o                         
   5  12   4       1317.36       1897.74       173.81 o                         
   6  12   4        181.94        251.47       122.62 o                         
   7  12   4       4265.74       5141.24       662.39 o                         
   8  12   4       5963.69       5964.09       420.91 o                         
  -6  13   4      14260.10      11908.83       912.67 o                         
  -5  13   4       1638.93       1891.19       233.55 o                         
  -4  13   4      20441.77      19762.89      1169.96 o                         
  -3  13   4       4699.26       4221.96       426.47 o                         
  -2  13   4       4830.67       9862.81      1097.35 o                         
  -1  13   4       8190.30       7220.53       465.98 o                         
   0  13   4       5100.97       9213.76       771.52 o                         
   1  13   4       6181.92      12266.51       978.35 o                         
   2  13   4      38888.48      37104.09      2535.48 o                         
   3  13   4         36.78        312.29       101.52 o                         
   4  13   4        166.25        237.86        98.19 o                         
   5  13   4      23444.79      21214.85      1221.82 o                         
   6  13   4      41687.89      35365.95      3413.56 o                         
   7  13   4        234.15        526.14       167.90 o                         
  -5  14   4      11876.80      10799.10       671.28 o                         
  -4  14   4      10837.03      10197.34       655.88 o                         
  -3  14   4       8311.78       7851.94       643.30 o                         
  -2  14   4         87.65        458.64       301.54 o                         
  -1  14   4      17867.86      18874.74      1414.14 o                         
   0  14   4        230.65        657.13       115.38 o                         
   1  14   4      20807.08      36074.61      2581.13 o                         
   2  14   4       3467.44       2833.81       371.56 o                         
   3  14   4       2445.15       2634.23       230.87 o                         
   4  14   4      14690.08      15178.46       911.19 o                         
   5  14   4      14837.22      13381.41      1011.52 o                         
   6  14   4       2281.05       2065.10       420.77 o                         
  -4  15   4      16597.16      14716.24       883.57 o                         
  -3  15   4      10601.92       9410.21       665.96 o                         
  -2  15   4      12596.96      11996.11       783.97 o                         
  -1  15   4        376.93       1055.44       269.53 o                         
   0  15   4        717.21        634.06       120.78 o                         
   1  15   4      20099.32      18288.71      1348.73 o                         
   2  15   4        708.60        526.24       189.71 o                         
   3  15   4      25653.51      26303.67      1312.25 o                         
   4  15   4      28796.31      25992.21      1487.44 o                         
   5  15   4         15.46        126.01       120.50 o                         
  -3  16   4       4297.11       4044.31       414.00 o                         
  -2  16   4        232.43        569.54       229.46 o                         
  -1  16   4       4077.09       4130.50       454.39 o                         
   0  16   4       5029.05       3258.56       279.54 o                         
   1  16   4       1171.78       1092.36       294.22 o                         
   2  16   4      10400.08       9956.12       648.28 o                         
   3  16   4      13610.77      13662.96       833.17 o                         
  -3 -16   5          4.30         49.73        88.15 o                         
  -2 -16   5       7331.38       6703.61       458.32 o                         
  -1 -16   5       6479.83      11455.90       784.86 o                         
   0 -16   5         87.55        144.24       207.54 o                         
   1 -16   5      12240.72      17914.51      1342.76 o                         
   2 -16   5       5443.03       7642.35       610.70 o                         
  -5 -15   5      15678.15      12536.12       934.04 o                         
  -4 -15   5         29.25        197.04       110.77 o                         
  -3 -15   5        263.68        458.17       123.59 o                         
  -2 -15   5       1204.98       1630.17       329.60 o                         
  -1 -15   5       4522.15       7233.40       572.91 o                         
   0 -15   5      25933.78      48494.93      3516.31 o                         
   1 -15   5       2275.72       1984.18       580.12 o                         
   2 -15   5       4260.26       4497.89       551.18 o                         
   3 -15   5        116.02        151.27       157.23 o                         
   4 -15   5      12379.48      10515.76       583.01 o                         
  -6 -14   5      17883.04      18850.60      1159.15 o                         
  -5 -14   5       8263.80       7051.54       590.24 o                         
  -4 -14   5      12135.82      10460.71       679.16 o                         
  -3 -14   5       4962.40       4946.96       417.65 o                         
  -2 -14   5      11011.00      18500.94      1361.07 o                         
  -1 -14   5          5.24        100.35       178.05 o                         
   0 -14   5      12451.39      23923.97      1451.29 o                         
   1 -14   5       3605.05       3986.87       475.92 o                         
   2 -14   5       1663.85       1342.22       291.66 o                         
   3 -14   5       9835.62       8161.47       610.44 o                         
   4 -14   5         63.35        156.92       117.08 o                         
   5 -14   5       3726.49       3034.57       222.86 o                         
  -7 -13   5       6921.40       7048.89       826.57 o                         
  -6 -13   5       9152.25       9986.04       716.32 o                         
  -5 -13   5       2934.25       2530.52       233.95 o                         
  -4 -13   5       2317.70       2105.99       245.36 o                         
  -3 -13   5       7605.04       7312.86       555.36 o                         
  -2 -13   5       2160.28       2485.36       377.93 o                         
  -1 -13   5        196.94       2183.81       370.21 o                         
   0 -13   5        524.48        978.47       183.67 o                         
   1 -13   5        526.52        614.90       239.41 o                         
   2 -13   5      28005.66      24150.33      1716.80 o                         
   3 -13   5       3253.41       3230.25       344.35 o                         
   4 -13   5       2072.93       1669.34       179.15 o                         
   5 -13   5       4097.12       3330.73       251.04 o                         
   6 -13   5       2411.19       2177.17       225.60 o                         
  -8 -12   5       6035.41       5740.80       394.75 o                         
  -7 -12   5       7458.12       7193.61       775.28 o                         
  -6 -12   5       1941.82       1968.61       301.06 o                         
  -5 -12   5      10560.79       7947.38       527.10 o                         
  -4 -12   5      14725.21      13516.85       837.27 o                         
  -3 -12   5         23.00         36.87       110.27 o                         
  -2 -12   5      11291.84      11962.35      1068.35 o                         
  -1 -12   5       2682.98       4466.06       464.49 o                         
   0 -12   5        564.39        798.94       204.83 o                         
   1 -12   5      21514.93      29297.59      2894.73 o                         
   2 -12   5        207.23        114.48       297.22 o                         
   3 -12   5       1026.47        851.98       150.81 o                         
   4 -12   5       7197.50       5940.76       357.97 o                         
   5 -12   5       7881.18       5773.88       339.94 o                         
   6 -12   5      29034.00      27726.31      1341.62 o                         
   7 -12   5         38.06          0.00       143.31 o                         
  -8 -11   5      14366.55      12846.11       834.37 o                         
  -7 -11   5        108.67        240.42       243.42 o                         
  -6 -11   5        737.97        635.29       138.87 o                         
  -5 -11   5      28884.19      24112.99      1191.53 o                         
  -4 -11   5         21.77        168.21        67.26 o                         
  -3 -11   5        188.73        389.64       119.14 o                         
  -2 -11   5       1865.77       3007.89       336.06 o                         
  -1 -11   5       2130.14       3641.37       375.34 o                         
   0 -11   5      42766.13      37184.14      2625.90 o                         
   1 -11   5      15243.30      16286.13      1088.29 o                         
   2 -11   5        235.50         46.03       236.90 o                         
   3 -11   5        612.32        378.90       134.55 o                         
   4 -11   5      13103.49      11199.96       628.97 o                         
   5 -11   5        879.27        943.48       130.12 o                         
   6 -11   5       5868.72       5922.36       391.15 o                         
   7 -11   5        782.78        494.78       230.18 o                         
   8 -11   5        120.93         82.58       122.60 o                         
  -9 -10   5       8794.83       7871.90       540.38 o                         
  -8 -10   5       4705.54       4176.92       394.88 o                         
  -7 -10   5       2247.77        994.58       287.22 o                         
  -6 -10   5      25161.81      21884.45      1284.60 o                         
  -5 -10   5       9704.87       8109.01       418.14 o                         
  -4 -10   5      22561.50      20075.40      1031.82 o                         
  -3 -10   5        765.55        652.58       120.22 o                         
  -2 -10   5      14169.27      12646.28       995.60 o                         
  -1 -10   5       6694.41      10671.29       716.12 o                         
   0 -10   5      22563.07      20173.56      1220.65 o                         
   1 -10   5       1776.04       2264.60       349.74 o                         
   2 -10   5         46.61        173.52       222.32 o                         
   3 -10   5      22821.24      18344.55       876.16 o                         
   4 -10   5       4224.22       4426.96       264.82 o                         
   5 -10   5       1948.72       2102.58       238.39 o                         
   6 -10   5       4629.09       4581.78       348.13 o                         
   7 -10   5          8.54        177.05       111.56 o                         
   8 -10   5      34801.74      32850.68      2353.16 o                         
  -9  -9   5        602.46        370.35       126.50 o                         
  -8  -9   5       5712.29       5452.16       521.89 o                         
  -7  -9   5      36599.32      22986.95      1557.10 o                         
  -6  -9   5      15842.81      12041.47       606.69 o                         
  -5  -9   5       2476.90       2026.43       199.34 o                         
  -4  -9   5       5807.31       4914.68       299.11 o                         
  -3  -9   5      39262.17      33682.38      1647.51 o                         
  -1  -9   5      28800.03      57572.99      3994.50 o                         
   0  -9   5      11443.05      10050.70       524.74 o                         
   1  -9   5          1.99          0.00       214.99 o                         
   2  -9   5      31305.83      27371.94      2159.22 o                         
   3  -9   5       9217.61       8184.02       470.69 o                         
   4  -9   5        139.31        197.58        83.05 o                         
   5  -9   5        514.88        615.29       114.16 o                         
   6  -9   5         44.23         62.19       120.93 o                         
   7  -9   5        360.56        620.79       159.45 o                         
   8  -9   5         17.51         77.02        90.33 o                         
   9  -9   5        239.14        221.32       135.54 o                         
 -10  -8   5       1823.77       2071.40       223.84 o                         
  -9  -8   5        318.66        359.83       119.64 o                         
  -8  -8   5      10203.69       9629.48       627.48 o                         
  -7  -8   5      17056.73      14482.65      1190.13 o                         
  -6  -8   5       7768.08       6547.87       368.61 o                         
  -5  -8   5         31.95        117.80        72.91 o                         
  -4  -8   5      22740.28      20591.80       933.38 o                         
  -3  -8   5         13.13        138.71        70.92 o                         
  -2  -8   5      23264.55      20498.22      1236.60 o                         
  -1  -8   5       2162.00       2079.09       209.32 o                         
   0  -8   5       2748.39       2792.95       242.03 o                         
   1  -8   5      18904.37      17194.50       912.16 o                         
   2  -8   5       6015.83       6413.79       478.02 o                         
   3  -8   5       2103.93       2155.61       244.21 o                         
   4  -8   5       7269.58       7884.70       370.56 o                         
   5  -8   5        930.36       1034.01       145.35 o                         
   6  -8   5      57323.19      57880.40      4098.68 o                         
   7  -8   5        190.56        244.98       175.14 o                         
   8  -8   5      16509.23      17862.31       945.49 o                         
   9  -8   5         16.08         20.15        66.96 o                         
 -10  -7   5       5551.90       6381.37       439.18 o                         
  -9  -7   5      15641.34      14441.80      1042.36 o                         
  -8  -7   5      25436.58      13898.87      1721.86 o                         
  -7  -7   5       1460.80       1649.04       308.19 o                         
  -6  -7   5       5950.01       5331.20       322.89 o                         
  -5  -7   5      62814.29      56225.95      2403.08 o                         
  -4  -7   5       2776.58       2970.42       216.15 o                         
  -3  -7   5      35409.77      32522.12      1586.76 o                         
  -2  -7   5       5411.58       5497.04       297.40 o                         
  -1  -7   5      39194.70      38694.60      1539.05 o                         
   0  -7   5      37173.72      32726.79      1347.47 o                         
   1  -7   5     111109.59      88837.34      4891.94 o                         
   2  -7   5       2448.45       3255.97       284.54 o                         
   3  -7   5         66.86        288.37       100.33 o                         
   4  -7   5      26615.29      27134.77      1115.69 o                         
   5  -7   5       4065.06       4922.60       297.06 o                         
   6  -7   5       3022.22       2814.05       338.89 o                         
   7  -7   5       3480.41       3649.69       511.51 o                         
   8  -7   5        850.91       1039.59       179.57 o                         
   9  -7   5       1138.74       1238.31       171.38 o                         
  10  -7   5        469.70        270.19       142.98 o                         
 -10  -6   5       1670.22       2462.05       307.65 o                         
  -9  -6   5      18089.41      16382.03       968.06 o                         
  -8  -6   5       1090.34        766.56       148.43 o                         
  -7  -6   5        157.83        178.37       144.60 o                         
  -6  -6   5       5153.95       4755.87       312.35 o                         
  -5  -6   5       9045.42       8529.96       502.64 o                         
  -4  -6   5      29712.33      28128.50      1241.61 o                         
  -3  -6   5      11911.12      11078.52       532.35 o                         
  -2  -6   5       9590.50       8180.64       340.93 o                         
  -1  -6   5        148.68        550.59       288.58 o                         
   0  -6   5       5027.20       4413.26       233.74 o                         
   1  -6   5      13541.91      12803.20       606.82 o                         
   2  -6   5        157.22        548.88       159.56 o                         
   3  -6   5         59.32        238.25        88.54 o                         
   4  -6   5      25229.99      24768.80      1027.75 o                         
   5  -6   5       1919.22       2114.53       263.28 o                         
   6  -6   5       3149.31       3170.53       271.82 o                         
   7  -6   5        179.13        334.26       166.15 o                         
   8  -6   5      43962.36      40781.68      3445.82 o                         
   9  -6   5        960.93       1011.87       152.90 o                         
  10  -6   5       5698.88       6204.97       326.37 o                         
 -10  -5   5      21002.62      28763.81      1986.60 o                         
  -9  -5   5       1386.67        952.22       144.38 o                         
  -8  -5   5       2016.45       1878.32       289.77 o                         
  -7  -5   5      48502.14      50494.66      2772.24 o                         
  -6  -5   5      22703.93      20556.12      1025.57 o                         
  -5  -5   5      13828.75      13419.62       621.41 o                         
  -4  -5   5      12701.81      11797.93       615.65 o                         
  -3  -5   5      28694.87      28067.81      1373.30 o                         
  -2  -5   5        891.18       1185.62       158.90 o                         
  -1  -5   5      45718.38      41793.64      1518.58 o                         
   0  -5   5      15877.90      13061.53       483.24 o                         
   1  -5   5          1.91        128.72       221.08 o                         
   2  -5   5      23867.37      22468.03      1172.11 o                         
   3  -5   5       8553.85       9289.24       368.79 o                         
   4  -5   5        410.19        591.74        92.97 o                         
   5  -5   5        629.72        545.02       115.02 o                         
   6  -5   5       1296.35       1789.95       201.67 o                         
   8  -5   5       1255.80       1236.94       168.95 o                         
   9  -5   5        303.36        433.09       233.14 o                         
  10  -5   5        596.33        609.17       159.24 o                         
 -11  -4   5      11998.12      26725.09      1847.77 o                         
 -10  -4   5       3760.27       2174.50       341.56 o                         
  -9  -4   5       1843.05       1041.49       147.96 o                         
  -8  -4   5       5346.82       6738.23       466.94 o                         
  -7  -4   5      21831.04      26288.08      1567.07 o                         
  -6  -4   5       9398.84       8981.43       442.77 o                         
  -5  -4   5       7326.66       7273.13       426.59 o                         
  -4  -4   5      24406.48      23715.18      1050.93 o                         
  -3  -4   5         16.47        190.78        68.72 o                         
  -2  -4   5      20241.78      19548.73       810.29 o                         
  -1  -4   5      14756.83      13932.10       511.52 o                         
   0  -4   5        723.69        936.71        85.38 o                         
   1  -4   5       3711.02       4396.34       226.09 o                         
   2  -4   5       3461.84       4379.44       398.16 o                         
   3  -4   5       1426.21       1575.12       143.10 o                         
   4  -4   5        846.21        816.23        98.19 o                         
   5  -4   5        701.79       1076.60       144.55 o                         
   6  -4   5      60890.43      61651.64      2764.08 o                         
   7  -4   5        592.34        665.30       189.70 o                         
   8  -4   5      12194.27      12284.75       999.59 o                         
   9  -4   5        540.69        564.34       117.84 o                         
  10  -4   5      26413.97      28562.65      1227.15 o                         
  11  -4   5         76.64          0.00       135.80 o                         
 -11  -3   5        148.74        953.66       800.87 o                         
 -10  -3   5       2572.48       1505.66       192.59 o                         
  -9  -3   5      25991.18      21552.50      1467.89 o                         
  -8  -3   5      24147.42      47999.09      3290.84 o                         
  -7  -3   5       3373.09       3585.05       321.76 o                         
  -6  -3   5       5061.71       5233.31       319.69 o                         
  -5  -3   5      47987.56      48720.16      1884.18 o                         
  -4  -3   5       3572.10       3827.86       197.86 o                         
  -3  -3   5      61939.19      60483.68      2163.24 o                         
  -2  -3   5       6067.43       6041.69       256.15 o                         
  -1  -3   5      16032.34      16020.97       827.65 o                         
   0  -3   5       7991.52       8011.25       301.89 o                         
   1  -3   5      53567.59      58489.12      2293.45 o                         
   2  -3   5        369.83        685.98        89.54 o                         
   3  -3   5       4933.07       5343.40       328.04 o                         
   4  -3   5      14018.13      14610.26       632.88 o                         
   5  -3   5       2132.62       2645.95       209.33 o                         
   6  -3   5        354.53        494.41       111.42 o                         
   7  -3   5        372.48        405.44       174.96 o                         
   8  -3   5        846.24        738.23       149.42 o                         
   9  -3   5        715.43        880.28       146.50 o                         
  10  -3   5       1538.61       1350.76       173.12 o                         
  11  -3   5        223.81         36.46       153.95 o                         
 -11  -2   5       4213.46       4383.73       441.30 o                         
 -10  -2   5       1916.48       2359.97       249.15 o                         
  -9  -2   5      27045.14      24481.75      1367.59 o                         
  -8  -2   5       4354.70       4569.42       389.48 o                         
  -7  -2   5       4371.75       4977.92       400.42 o                         
  -6  -2   5       6077.25       6676.55       371.00 o                         
  -5  -2   5      16822.42      17940.31       803.09 o                         
  -4  -2   5      17216.32      16333.15       581.91 o                         
  -3  -2   5      68308.45      70843.71      2347.91 o                         
  -2  -2   5       1977.34       2429.76       129.50 o                         
  -1  -2   5        181.74        339.14        75.63 o                         
   0  -2   5       6142.33       5324.49       193.65 o                         
   1  -2   5       6394.56       7093.06       336.53 o                         
   2  -2   5          1.06        206.15        51.16 o                         
   3  -2   5       2286.48       2252.53       178.77 o                         
   4  -2   5      14217.25      13849.46       507.07 o                         
   5  -2   5        152.74        445.31        95.95 o                         
   6  -2   5       4169.09       4315.07       251.67 o                         
   7  -2   5        836.42        971.84       175.51 o                         
   8  -2   5      40811.57      37220.75      1751.84 o                         
   9  -2   5        800.91        625.09       162.37 o                         
  10  -2   5        810.52        845.11       128.08 o                         
  11  -2   5        297.89        258.02       147.50 o                         
 -11  -1   5      14254.93      17428.55      1757.71 o                         
 -10  -1   5      13902.86      13764.90      1397.97 o                         
  -9  -1   5       2205.02       3578.94       398.76 o                         
  -8  -1   5        511.75       1188.52       192.77 o                         
  -7  -1   5      52405.89      55277.99      2963.21 o                         
  -6  -1   5       9197.78       9653.35       783.24 o                         
  -5  -1   5      53530.72      56950.28      2400.95 o                         
  -4  -1   5       1215.80       1645.66        99.28 o                         
  -3  -1   5     110225.24     112625.68      3460.62 o                         
  -2  -1   5       1254.94       1703.82        93.63 o                         
  -1  -1   5      86166.62      84174.12      3933.40 o                         
   0  -1   5        683.59        890.34        71.42 o                         
   1  -1   5      16398.81      19300.61       817.53 o                         
   2  -1   5      13087.05      14102.62       513.17 o                         
   3  -1   5      31624.64      33450.58      1076.14 o                         
   4  -1   5        849.74       1167.02        95.66 o                         
   5  -1   5       1313.71       1884.67       149.32 o                         
   6  -1   5       5136.46       5123.18       279.71 o                         
   7  -1   5         82.05        240.06       142.40 o                         
   8  -1   5       1490.02       1582.69       179.91 o                         
   9  -1   5       1520.70       1564.48       161.15 o                         
  10  -1   5         34.94          0.00        84.98 o                         
  11  -1   5       2475.44       2164.16       168.25 o                         
 -11   0   5      13927.23      14602.76      1478.97 o                         
 -10   0   5       2319.88       1995.16       748.71 o                         
  -9   0   5       8053.17      13700.50      1027.46 o                         
  -8   0   5       5469.23       5848.55       448.03 o                         
  -7   0   5      12476.99      15413.51      1119.78 o                         
  -6   0   5      19254.58      21232.42       955.68 o                         
  -5   0   5      38373.99      39663.59      1666.72 o                         
  -4   0   5       3361.69       3625.12       182.34 o                         
  -3   0   5      18581.82      19059.32       645.78 o                         
  -2   0   5      14595.45      14847.17       507.77 o                         
  -1   0   5      15162.88      15856.48       696.31 o                         
   0   0   5          5.69        291.89        38.28 o                         
   1   0   5          0.10        341.54        66.23 o                         
   2   0   5       1314.58       1966.55       102.13 o                         
   3   0   5       7303.99       8191.25       304.62 o                         
   4   0   5       1928.78       2081.41       125.55 o                         
   5   0   5       1840.18       2214.89       162.76 o                         
   6   0   5      34047.73      32901.22      1315.20 o                         
   7   0   5       1747.71       1382.66       263.81 o                         
   8   0   5       1790.26       1717.95       238.46 o                         
   9   0   5       2790.37       2790.19       209.83 o                         
  10   0   5      15250.66      15239.80       733.07 o                         
  11   0   5        259.77         66.34        97.22 o                         
 -11   1   5          2.14       1124.48       254.13 o                         
 -10   1   5       1961.80          0.00       651.17 o                         
  -9   1   5      23541.34      41231.95      2796.38 o                         
  -8   1   5      15546.58      18477.93      1289.31 o                         
  -7   1   5       2451.74       3763.90       394.15 o                         
  -6   1   5        640.60        779.14       121.66 o                         
  -5   1   5      34368.11      36730.89      1316.43 o                         
  -4   1   5      14110.98      14733.82       554.46 o                         
  -3   1   5     123856.88     128907.50      3743.59 o                         
  -2   1   5       7434.74       8613.93       357.98 o                         
  -1   1   5      35889.39      38792.43      1858.93 o                         
   0   1   5      16961.54      19312.35       638.86 o                         
   1   1   5      26974.98      32009.50      1052.18 o                         
   2   1   5       2230.85       2609.48       124.00 o                         
   3   1   5      45964.64      51879.03      1545.79 o                         
   4   1   5      12962.12      13606.98       450.31 o                         
   5   1   5       7892.47       8198.74       364.61 o                         
   6   1   5        227.19        206.09        76.63 o                         
   7   1   5        122.07          0.00       130.87 o                         
   8   1   5       5234.38       5161.16       366.23 o                         
   9   1   5         24.85         43.62        64.59 o                         
  10   1   5        475.93        228.75       100.27 o                         
  11   1   5        422.20        522.19       140.60 o                         
 -11   2   5       1675.32       3885.36       518.43 o                         
 -10   2   5        326.01       1365.52       261.24 o                         
  -9   2   5       4192.86       5380.28       502.15 o                         
  -8   2   5        619.14         47.96       279.37 o                         
  -7   2   5       5192.90       4121.29       623.28 o                         
  -6   2   5         32.53         43.85        85.64 o                         
  -5   2   5       1316.46       1501.25       116.66 o                         
  -4   2   5      12923.53      13241.27       560.14 o                         
  -3   2   5       2805.10       3011.97       151.26 o                         
  -2   2   5        455.74        817.23        59.76 o                         
  -1   2   5       1319.83       1111.04        77.78 o                         
   0   2   5       3584.22       4323.74       174.23 o                         
   1   2   5        333.46        629.09        55.30 o                         
   2   2   5         98.76        343.24        45.92 o                         
   3   2   5       4329.37       5015.94       191.64 o                         
   4   2   5       3081.78       3369.33       173.33 o                         
   5   2   5       4973.43       5292.70       260.39 o                         
   6   2   5        846.54       1122.28       123.64 o                         
   7   2   5       4208.92       4369.83       297.06 o                         
   9   2   5        465.05        178.02       159.54 o                         
  10   2   5        393.23        112.69       122.36 o                         
  11   2   5         55.38          0.00        98.24 o                         
 -11   3   5      13866.17      27558.05      1570.62 o                         
 -10   3   5       1762.81       2651.19       257.88 o                         
  -9   3   5       1274.70       1739.54       170.56 o                         
  -8   3   5       1455.47       1491.19       206.76 o                         
  -7   3   5      16825.18      15981.90      1243.66 o                         
  -6   3   5       1503.10       1644.98       151.90 o                         
  -5   3   5      27914.87      30751.80      1316.18 o                         
  -4   3   5       4239.10       5042.99       249.45 o                         
  -3   3   5      33543.74      33782.20      1133.51 o                         
  -2   3   5       7155.99       6029.09       272.89 o                         
  -1   3   5      13735.20      13863.12       659.45 o                         
   0   3   5        595.86        889.87        68.41 o                         
   1   3   5      24149.93      28904.69       988.39 o                         
   2   3   5      20128.79      22946.49       795.09 o                         
   3   3   5       2348.69       2763.42       170.18 o                         
   4   3   5        175.07        206.01        58.40 o                         
   5   3   5        150.71        308.36        73.77 o                         
   6   3   5       8950.68       8331.26       385.51 o                         
   7   3   5         78.91          0.00       167.39 o                         
   9   3   5       5517.88       5437.52       920.12 o                         
  10   3   5         64.04          0.00        70.59 o                         
  11   3   5        626.81        673.03       131.09 o                         
 -10   4   5       3444.78       5416.07       466.24 o                         
  -9   4   5       9067.02      15706.99      1082.44 o                         
  -8   4   5       3132.49       3677.22       247.26 o                         
  -7   4   5       7763.01       8678.66       606.85 o                         
  -6   4   5       4220.98       4674.11       355.63 o                         
  -5   4   5      27399.25      26906.35      1498.19 o                         
  -4   4   5       5867.98       5864.64       235.89 o                         
  -3   4   5       5853.61       6142.91       342.69 o                         
  -2   4   5      38599.17      37594.42      1816.91 o                         
  -1   4   5      19586.27      23034.50      1127.45 o                         
   0   4   5        277.56        520.67        60.15 o                         
   1   4   5       2633.36       3312.40       179.44 o                         
   2   4   5         73.39        117.20        82.51 o                         
   3   4   5       1008.99       1364.29       106.41 o                         
   4   4   5        179.42        335.53        59.82 o                         
   5   4   5       1624.30       1679.08       118.32 o                         
   6   4   5       2029.77       1936.38       147.47 o                         
   7   4   5       1543.57       1735.05       166.52 o                         
   8   4   5        340.83        360.30       128.22 o                         
   9   4   5       2229.24       1739.68       246.45 o                         
  10   4   5       2644.21       2722.76       348.76 o                         
  11   4   5       1162.28       1034.62       220.58 o                         
 -10   5   5          9.23          0.00       291.49 o                         
  -9   5   5       4383.20       5141.20       514.03 o                         
  -8   5   5        460.39        818.36       166.03 o                         
  -7   5   5        879.98       1564.43       287.05 o                         
  -6   5   5       6660.97       7481.05       500.37 o                         
  -5   5   5       8146.53       9025.73       441.69 o                         
  -4   5   5       1948.75       2234.19       144.18 o                         
  -3   5   5       1196.45       1518.91       160.60 o                         
  -2   5   5      14962.44      17049.91       802.25 o                         
  -1   5   5       4378.67       5411.91       352.31 o                         
   0   5   5      21861.81      22039.85       795.86 o                         
   1   5   5       2905.13       2808.58       164.06 o                         
   3   5   5       8914.91       9090.60       326.96 o                         
   4   5   5      20437.31      22132.63       767.92 o                         
   5   5   5        244.72        339.58        71.30 o                         
   6   5   5       2280.11       2050.92       141.08 o                         
   7   5   5       3441.75       4048.32       297.86 o                         
   8   5   5       4217.98       3342.23       435.54 o                         
   9   5   5         31.02         79.39        59.20 o                         
  10   5   5          8.15         47.16        60.30 o                         
  11   5   5       1658.56       2860.29       398.29 o                         
 -10   6   5       2025.04       2443.84       261.67 o                         
  -9   6   5        104.13        325.82       147.64 o                         
  -8   6   5         86.02          0.00       141.63 o                         
  -7   6   5      18073.72      19521.13      1170.13 o                         
  -6   6   5        641.12       1075.22       101.67 o                         
  -5   6   5       1396.39       1703.19       137.10 o                         
  -4   6   5      14590.73      14577.10       763.25 o                         
  -3   6   5       4167.25       4740.38       300.97 o                         
  -2   6   5        721.25        982.86       237.69 o                         
  -1   6   5      11894.31      12687.87       601.10 o                         
   0   6   5       8106.63       8119.88       387.50 o                         
   1   6   5       1317.70       1754.44       195.31 o                         
   2   6   5       1223.20       1392.40       142.56 o                         
   3   6   5       4178.30       4185.34       177.12 o                         
   4   6   5        562.60        645.72        80.57 o                         
   5   6   5        235.30        416.32        74.02 o                         
   6   6   5        214.49        300.29        66.76 o                         
   7   6   5       3103.33       2648.90       210.29 o                         
   8   6   5        365.70        596.28       285.06 o                         
   9   6   5       2147.72       2010.90       185.76 o                         
  10   6   5       3387.05       3960.98       337.93 o                         
 -10   7   5        388.50        541.66       133.20 o                         
  -9   7   5        546.17        719.12       113.21 o                         
  -8   7   5       8004.33      16367.31      1581.42 o                         
  -7   7   5       3965.48       4647.74       353.43 o                         
  -6   7   5       2862.00       3237.23       227.45 o                         
  -5   7   5       2724.52       3111.58       194.47 o                         
  -4   7   5      29208.69      28021.32      1393.59 o                         
  -3   7   5      20195.16      18639.82       859.68 o                         
  -2   7   5      31560.18      31585.42      1646.63 o                         
  -1   7   5       4464.74       4553.34       358.39 o                         
   0   7   5      16806.40      15610.55       741.17 o                         
   1   7   5      24708.24      26191.51      1127.54 o                         
   2   7   5      47170.80      49713.96      2362.95 o                         
   3   7   5       6216.97       7127.42       324.10 o                         
   4   7   5       2556.23       2732.65       175.59 o                         
   5   7   5       2141.41       1989.25       142.54 o                         
   6   7   5       9157.88       8925.45       382.16 o                         
   7   7   5       5110.36       5386.68       354.83 o                         
   8   7   5        342.48         62.78       110.43 o                         
   9   7   5       2220.48       2145.20       220.30 o                         
  10   7   5          7.06        209.03       183.27 o                         
  -9   8   5       7743.22       6613.01       451.52 o                         
  -8   8   5       6467.60       6862.52       444.65 o                         
  -7   8   5        558.69        760.17       181.91 o                         
  -6   8   5       1789.11       1753.91       146.74 o                         
  -5   8   5      10661.78      10656.17       595.20 o                         
  -4   8   5       4351.56       4145.08       287.02 o                         
  -3   8   5       4235.92       4284.57       297.26 o                         
  -1   8   5       6507.69       6514.42       461.56 o                         
   0   8   5        749.91       1001.91       131.21 o                         
   1   8   5       3110.17       3459.30       208.64 o                         
   2   8   5       5275.82       4767.25       362.83 o                         
   3   8   5        872.76       1086.64       100.61 o                         
   4   8   5       6194.32       5929.12       297.91 o                         
   5   8   5      10276.90       9233.72       459.80 o                         
   6   8   5       1806.52       1559.94       153.89 o                         
   7   8   5        726.51        597.47       138.66 o                         
   8   8   5       1937.61       1623.86       213.58 o                         
   9   8   5       6566.81       6028.60       509.23 o                         
  10   8   5        136.80        530.75       206.92 o                         
  -9   9   5          8.40          0.00        55.52 o                         
  -8   9   5        888.37       1084.16       176.80 o                         
  -7   9   5        955.41        862.53       128.58 o                         
  -6   9   5      13090.22      12945.93       655.38 o                         
  -5   9   5         26.91         70.24        58.79 o                         
  -4   9   5       4077.19       4154.50       295.04 o                         
  -3   9   5       2991.02       2932.67       286.76 o                         
  -2   9   5       1274.78       1915.17       326.89 o                         
  -1   9   5       6028.71       4942.13       410.14 o                         
   0   9   5      17081.83      15702.35       847.94 o                         
   1   9   5       1388.83       1597.23       163.49 o                         
   2   9   5        252.61        432.79       251.83 o                         
   3   9   5        719.28        871.84       111.01 o                         
   4   9   5      10972.25      11511.42       517.04 o                         
   5   9   5       6416.13       5831.75       319.81 o                         
   6   9   5       1032.87        983.54       114.80 o                         
   7   9   5        172.79        143.89       134.64 o                         
   8   9   5         14.80         41.75       141.87 o                         
   9   9   5        984.77       1127.30       202.61 o                         
  -8  10   5        188.66        165.26       164.60 o                         
  -7  10   5       2624.14       2387.40       208.77 o                         
  -6  10   5       1292.99       1247.51       153.83 o                         
  -5  10   5          7.20         58.49        59.42 o                         
  -4  10   5        525.80        683.72       119.02 o                         
  -3  10   5          2.98        149.51        97.07 o                         
  -2  10   5        694.51        766.53       233.83 o                         
  -1  10   5         26.05        130.77       148.61 o                         
   0  10   5        206.27        303.08        87.03 o                         
   1  10   5         39.54        342.60       116.23 o                         
   2  10   5       6130.63       5853.50       368.45 o                         
   3  10   5      10207.23       9865.39       630.53 o                         
   4  10   5       3542.28       3457.47       286.99 o                         
   5  10   5       1530.47       1427.65       141.63 o                         
   6  10   5       1250.09        929.95       113.79 o                         
   7  10   5       9521.37       8955.83       562.11 o                         
   8  10   5        136.00         87.41       163.36 o                         
   9  10   5       3713.06       3830.85       295.35 o                         
  -8  11   5      10722.37       9062.48       982.46 o                         
  -7  11   5         78.55        499.80       160.43 o                         
  -6  11   5      10296.26       9516.93       771.03 o                         
  -5  11   5       2501.55       2143.43       194.34 o                         
  -4  11   5      13402.15      12496.06       787.73 o                         
  -3  11   5       8870.80       7873.42       596.34 o                         
  -2  11   5      26187.25      26550.66      1601.51 o                         
  -1  11   5        987.86        892.47       181.79 o                         
   0  11   5       7083.04       6418.34       512.33 o                         
   1  11   5       4872.07       4281.16       380.08 o                         
   2  11   5      20459.43      20072.68      1253.50 o                         
   3  11   5       6086.96       6565.78       410.10 o                         
   4  11   5        404.26        582.67       110.95 o                         
   5  11   5        115.07        132.68        87.26 o                         
   6  11   5       1549.06       1601.83       194.37 o                         
   7  11   5       7932.65       8515.31       990.97 o                         
   8  11   5       1540.59       1717.12       271.00 o                         
  -7  12   5          0.45        111.72       316.31 o                         
  -6  12   5         14.47         25.78       171.27 o                         
  -5  12   5       2759.78       2721.91       222.05 o                         
  -4  12   5       2707.23       2886.56       320.77 o                         
  -3  12   5       3382.24       3451.16       348.42 o                         
  -2  12   5       5504.19       4170.08       379.34 o                         
  -1  12   5       2563.15       2556.70       254.69 o                         
   0  12   5        944.11        675.75       104.32 o                         
   1  12   5       1616.01       1717.49       213.32 o                         
   2  12   5       8235.31       8738.29       603.95 o                         
   3  12   5        670.13        852.27       139.76 o                         
   4  12   5       1798.82       2077.69       194.92 o                         
   5  12   5       9808.32       9310.86       512.10 o                         
   6  12   5       1848.16       1915.91       250.06 o                         
   7  12   5        200.73        313.02       213.18 o                         
   8  12   5       5513.19       5906.55       422.04 o                         
  -6  13   5       6153.68       5370.06       487.79 o                         
  -5  13   5          8.23        143.85       105.03 o                         
  -4  13   5      14138.36      12981.15       802.70 o                         
  -3  13   5       7686.00       6313.83       463.95 o                         
  -1  13   5       5021.55       4258.40       462.13 o                         
   0  13   5      19526.75      16344.69      1301.74 o                         
   1  13   5        349.51        191.42       124.34 o                         
   2  13   5        134.02        383.79       230.58 o                         
   3  13   5        327.77        392.16       122.17 o                         
   4  13   5       5272.17       5024.38       328.62 o                         
   5  13   5      12633.73      10850.43       677.20 o                         
   6  13   5       1193.96       1525.48       227.36 o                         
   7  13   5          0.89        162.23       151.63 o                         
  -5  14   5        183.69        102.50        83.64 o                         
  -4  14   5        189.27        219.57       111.59 o                         
  -3  14   5          6.92        112.41       106.44 o                         
  -2  14   5         92.42          0.00       586.45 o                         
  -1  14   5        819.27        995.49       327.84 o                         
   0  14   5       1310.42       2348.52       323.85 o                         
   1  14   5        501.50        630.10       271.11 o                         
   2  14   5        685.05        780.05       286.80 o                         
   3  14   5       5003.53       5171.55       360.82 o                         
   4  14   5       1799.97       2005.13       194.08 o                         
   5  14   5        366.47        602.85       171.50 o                         
   6  14   5       1395.20       1825.40       316.81 o                         
  -4  15   5       6501.92       6235.24       445.36 o                         
  -3  15   5        379.19        207.71       134.57 o                         
  -2  15   5      30578.88      30047.58      1788.96 o                         
  -1  15   5        634.65        878.52       306.66 o                         
   0  15   5       1293.71       1487.52       242.29 o                         
   1  15   5       5105.57       4274.25       348.24 o                         
   2  15   5      15659.46      13731.67       901.53 o                         
   3  15   5      12423.41      11522.56       731.04 o                         
   4  15   5       3816.33       4249.76       303.52 o                         
   5  15   5       1382.49       1830.63       231.32 o                         
  -2  16   5        512.11        410.73       217.87 o                         
  -1  16   5       1479.87       1797.08       252.32 o                         
   0  16   5         59.95        177.73       163.79 o                         
   1  16   5         22.86         44.37       111.78 o                         
   2  16   5       5818.22       4994.20       394.23 o                         
   3  16   5       3791.58       4186.68       358.72 o                         
  -2 -16   6       7163.41       7285.33       477.54 o                         
  -1 -16   6       7349.69       7179.15       638.49 o                         
   0 -16   6          0.79        209.12       185.58 o                         
   1 -16   6         93.45        488.24       219.25 o                         
   2 -16   6       4511.08       5011.41       530.56 o                         
  -4 -15   6      26018.39      22647.11      1590.05 o                         
  -3 -15   6       5670.27       5045.71       396.22 o                         
  -2 -15   6       2798.71       3340.12       375.48 o                         
  -1 -15   6       9040.19      17070.27      1148.14 o                         
   0 -15   6      82570.29     154942.22     10900.18 o                         
   1 -15   6      38408.33      41474.10      2859.57 o                         
   2 -15   6       2061.67       1611.25       390.50 o                         
   3 -15   6       4937.56       4723.33       395.51 o                         
   4 -15   6      22357.62      17704.93       920.19 o                         
  -6 -14   6      13446.22      10858.33       844.89 o                         
  -5 -14   6      19999.42      15922.28      1149.14 o                         
  -4 -14   6      23445.92      19739.80      1405.92 o                         
  -3 -14   6        421.82        856.58       138.37 o                         
  -2 -14   6       2741.98       3425.22       339.76 o                         
  -1 -14   6        246.44        875.81       250.60 o                         
   0 -14   6      17710.22      35918.69      2125.78 o                         
   1 -14   6      12297.80      13860.87      1072.95 o                         
   2 -14   6       2871.81       3342.33       476.06 o                         
   3 -14   6       5335.39       4778.24       504.47 o                         
   4 -14   6      30489.02      26163.19      1157.16 o                         
   5 -14   6       1657.47       1850.45       179.95 o                         
  -7 -13   6       1615.26       1356.21       338.79 o                         
  -6 -13   6       4625.96       5824.54       486.44 o                         
  -5 -13   6       2410.39       2010.01       228.76 o                         
  -4 -13   6      14480.00      13775.25       836.33 o                         
  -3 -13   6       6199.60       6309.27       481.51 o                         
  -2 -13   6      80942.63     141125.67      9483.77 o                         
  -1 -13   6      47596.06      87800.05      5914.99 o                         
   0 -13   6      32056.82      59928.09      3467.45 o                         
   1 -13   6       4558.02       8293.19       950.58 o                         
   2 -13   6      58714.54      51587.47      3814.33 o                         
   3 -13   6      24215.35      21650.39      1115.03 o                         
   4 -13   6       1003.96       1128.75       152.46 o                         
   5 -13   6      11898.17      10831.07       544.87 o                         
   6 -13   6       8972.15       8202.66       486.81 o                         
  -7 -12   6      43295.94      40468.30      2801.26 o                         
  -6 -12   6      47648.13      44025.44      3010.91 o                         
  -5 -12   6       2354.71       2411.53       239.87 o                         
  -4 -12   6      10265.51       7757.89       444.91 o                         
  -3 -12   6      16312.42      15770.13       954.50 o                         
  -2 -12   6      19147.97      38506.97      2223.98 o                         
  -1 -12   6      23687.24      44154.11      3101.43 o                         
   0 -12   6          2.58        292.87       174.44 o                         
   1 -12   6        800.38       1375.83       406.83 o                         
   2 -12   6      19388.17      18069.97      1199.15 o                         
   3 -12   6      16741.93      13674.76       698.45 o                         
   4 -12   6       3464.18       2928.09       218.71 o                         
   5 -12   6          5.71        171.89        78.47 o                         
   6 -12   6      35233.03      29904.12      1540.38 o                         
   7 -12   6        833.83        810.12       191.71 o                         
  -8 -11   6       2834.42       2639.11       249.22 o                         
  -7 -11   6       2502.68       3023.02       362.30 o                         
  -6 -11   6        571.13        226.59       147.95 o                         
  -5 -11   6       8048.59       6665.47       379.62 o                         
  -4 -11   6      61378.90      55270.77      3021.85 o                         
  -3 -11   6      39811.41      35303.46      2403.31 o                         
  -2 -11   6      22243.05      21836.83      1630.60 o                         
  -1 -11   6      10652.38      27059.56      1844.62 o                         
   0 -11   6     237227.81     195454.77     13090.18 o                         
   1 -11   6     117751.05     112736.45      7421.50 o                         
   2 -11   6      19548.94      20118.84      1131.71 o                         
   3 -11   6      22577.77      18368.03       914.45 o                         
   4 -11   6      48028.16      42002.96      2039.00 o                         
   5 -11   6      12009.73      10407.66       606.46 o                         
   6 -11   6         20.84         76.48       109.75 o                         
   7 -11   6      43815.74      54640.29      3756.16 o                         
   8 -11   6       1573.28       1282.06       197.86 o                         
  -9 -10   6       9311.77       8222.55       529.38 o                         
  -8 -10   6      48563.75      40221.24      2709.34 o                         
  -7 -10   6       1776.63       1840.01       399.45 o                         
  -6 -10   6       6745.80       5705.57       449.29 o                         
  -5 -10   6      17578.02      14680.23       767.64 o                         
  -4 -10   6      48163.22      42661.82      2059.64 o                         
  -3 -10   6       1553.95       1619.58       146.18 o                         
  -2 -10   6        695.78       1304.00       258.16 o                         
  -1 -10   6       4774.72       9549.56       691.94 o                         
   0 -10   6      43516.09      36245.00      2558.89 o                         
   1 -10   6      12658.24      12365.93       835.50 o                         
   2 -10   6       2363.51       2645.40       294.37 o                         
   3 -10   6       1608.39       1782.58       221.48 o                         
   4 -10   6      63703.18      55593.16      2399.53 o                         
   5 -10   6        559.83        654.72       103.43 o                         
   6 -10   6       8269.13       8051.30       683.54 o                         
   7 -10   6       1567.41       1572.13       246.62 o                         
   8 -10   6      26170.66      32890.41      1912.01 o                         
  -9  -9   6       4874.02       4398.07       396.68 o                         
  -8  -9   6       1103.57       1069.14       193.30 o                         
  -7  -9   6      14576.25      14663.98      1493.32 o                         
  -6  -9   6       4962.99       4432.18       267.56 o                         
  -5  -9   6      39022.55      33885.20      1658.68 o                         
  -4  -9   6      48874.93      42810.79      1859.59 o                         
  -3  -9   6       6562.60       6257.47       362.10 o                         
  -2  -9   6     148559.33     133806.17      7346.22 o                         
  -1  -9   6     129832.46     268864.53     14620.67 o                         
   0  -9   6     128490.88     107254.12      5937.09 o                         
   1  -9   6       9048.34       2818.93       788.42 o                         
   2  -9   6     121045.27      89862.71      6368.74 o                         
   3  -9   6      30684.09      29347.73      1216.17 o                         
   4  -9   6       7818.69       8236.41       453.02 o                         
   5  -9   6      30525.72      28799.03      1177.61 o                         
   6  -9   6       8124.22       8026.43       536.11 o                         
   7  -9   6       1936.39       1840.14       221.49 o                         
   8  -9   6       1381.54       2188.58       307.44 o                         
   9  -9   6      18443.83      20429.90      1244.64 o                         
 -10  -8   6      29151.11      34344.96      2354.00 o                         
  -9  -8   6         62.46        184.34       120.06 o                         
  -8  -8   6       4586.36       4743.75       357.22 o                         
  -7  -8   6      40272.05      34993.47      3338.78 o                         
  -6  -8   6      48147.00      39981.21      1954.44 o                         
  -5  -8   6        957.89        805.05       119.13 o                         
  -4  -8   6       6398.32       5703.08       326.31 o                         
  -3  -8   6       2683.32       4138.08       361.90 o                         
  -2  -8   6       2513.76       2385.59       396.40 o                         
  -1  -8   6      59792.29      49952.20      3340.79 o                         
   0  -8   6       2989.17       2713.21       259.47 o                         
   1  -8   6        670.62       1407.93       326.65 o                         
   2  -8   6      62024.83      58233.38      3925.45 o                         
   3  -8   6       1202.91        770.02       190.42 o                         
   4  -8   6      21583.32      20962.55       826.28 o                         
   5  -8   6      13910.62      12304.65       577.96 o                         
   6  -8   6      64578.16      64930.89      3693.46 o                         
   7  -8   6       4567.59       6118.31       644.44 o                         
   8  -8   6      18006.56      22746.06      1189.10 o                         
   9  -8   6       3014.89       3493.94       298.05 o                         
 -10  -7   6       2765.45       4046.08       467.58 o                         
  -9  -7   6       8643.14       8347.37       663.91 o                         
  -8  -7   6       1820.43       2170.35       227.46 o                         
  -7  -7   6       5890.63       4111.55       436.41 o                         
  -6  -7   6        442.14        638.09       149.33 o                         
  -5  -7   6      16008.11      14019.71       659.31 o                         
  -4  -7   6     120535.12     107212.34      4525.69 o                         
  -3  -7   6     156677.31     140716.44      6581.09 o                         
  -2  -7   6      89873.12      84182.74      3602.36 o                         
  -1  -7   6       2212.34       2652.41       317.59 o                         
   0  -7   6     236976.91     197165.25      7772.02 o                         
   1  -7   6     115153.88     101688.23      5458.61 o                         
   2  -7   6      38867.04      41026.35      1934.54 o                         
   3  -7   6      19593.57      19681.77      1017.72 o                         
   4  -7   6      49214.30      48903.22      1829.08 o                         
   5  -7   6         15.16        207.00        96.02 o                         
   6  -7   6         35.48        249.54       128.60 o                         
   7  -7   6      61620.16      65648.44      2833.46 o                         
   8  -7   6      10340.64      10377.15       558.50 o                         
   9  -7   6       1250.12       1161.16       166.37 o                         
  10  -7   6       2474.38       2482.85       217.19 o                         
 -10  -6   6        282.20        667.97       209.52 o                         
  -9  -6   6       5834.13       5647.19       462.60 o                         
  -8  -6   6      42896.77      25357.76      2625.64 o                         
  -7  -6   6       9923.78      10085.39       620.45 o                         
  -6  -6   6        432.75        774.91       121.93 o                         
  -5  -6   6        608.69        816.87       144.37 o                         
  -4  -6   6      11718.28      11129.72       603.48 o                         
  -3  -6   6       3798.70       3568.69       234.77 o                         
  -2  -6   6       2775.77       2735.48       207.40 o                         
  -1  -6   6      36372.02      33013.51      1320.71 o                         
   0  -6   6      10116.47       8558.22       341.62 o                         
   1  -6   6       3064.06       3680.56       239.89 o                         
   2  -6   6      23808.27      23903.48      1005.76 o                         
   3  -6   6       2284.50       2694.69       196.67 o                         
   4  -6   6     140488.75     139380.02      5322.75 o                         
   5  -6   6      25310.49      25224.91      1061.84 o                         
   6  -6   6      35941.79      39140.83      1955.69 o                         
   7  -6   6      13949.69      13400.12      1038.76 o                         
   8  -6   6      57612.96      65574.49      6438.72 o                         
   9  -6   6       1940.56       2170.59       198.47 o                         
  10  -6   6       2674.39       2695.11       239.29 o                         
 -10  -5   6       8219.85      10998.47      1169.82 o                         
  -9  -5   6       3904.82       3136.18       264.79 o                         
  -8  -5   6        789.98       1122.02       144.83 o                         
  -7  -5   6       9908.29      10746.77       676.22 o                         
  -6  -5   6          1.84        242.16       110.05 o                         
  -5  -5   6      42575.05      37432.20      1621.37 o                         
  -4  -5   6     128380.51     120183.27      5021.91 o                         
  -3  -5   6         73.13        434.93        94.13 o                         
  -2  -5   6      78708.70      83322.53      3562.36 o                         
  -1  -5   6     146666.20     133699.39      4423.79 o                         
   0  -5   6     230719.70     206514.25      7572.45 o                         
   1  -5   6       7783.04       9055.65       601.03 o                         
   2  -5   6      30931.63      32462.29      1429.58 o                         
   3  -5   6      11734.71      12272.08       521.43 o                         
   4  -5   6      28131.64      28424.70      1164.57 o                         
   5  -5   6      59207.02      59440.21      2340.77 o                         
   6  -5   6       1550.60       1837.33       205.92 o                         
   7  -5   6       7842.37       7460.29       580.59 o                         
   8  -5   6      10273.60      11374.85       667.48 o                         
   9  -5   6      11522.24      10680.84       572.18 o                         
  10  -5   6       1893.31       1983.40       199.05 o                         
 -11  -4   6       4369.41       6057.35       752.19 o                         
 -10  -4   6      23273.88      35413.23      2409.32 o                         
  -9  -4   6        184.38         90.73        88.48 o                         
  -8  -4   6        353.39       2033.60       466.23 o                         
  -7  -4   6      16776.81      17023.32       999.19 o                         
  -6  -4   6      21480.24      21564.97      1068.52 o                         
  -5  -4   6      13002.10      12959.86       600.24 o                         
  -4  -4   6      15513.39      15391.75       701.12 o                         
  -3  -4   6          7.74        431.44        98.03 o                         
  -2  -4   6       2374.86       2388.64       209.99 o                         
  -1  -4   6      73723.40      63164.09      2465.81 o                         
   0  -4   6       1174.23       1443.23       168.46 o                         
   1  -4   6      16793.01      21677.32      1004.88 o                         
   2  -4   6      76104.87      74742.88      3620.33 o                         
   3  -4   6       1813.37       2369.30       163.76 o                         
   4  -4   6     119882.66     121701.42      5112.88 o                         
   5  -4   6      76856.27      76685.51      3286.04 o                         
   6  -4   6      64128.46      63233.46      2731.33 o                         
   7  -4   6       5593.43       3894.74       520.72 o                         
   8  -4   6      48268.16      45606.00      2201.62 o                         
   9  -4   6       8122.11       8003.62       451.11 o                         
  10  -4   6       9444.61       9874.61       535.79 o                         
  11  -4   6       7470.38      10816.54      1241.12 o                         
 -11  -3   6       4109.41       4703.56       436.52 o                         
 -10  -3   6       7964.94       9644.40       743.29 o                         
  -9  -3   6      25623.02      20322.92      2024.22 o                         
  -8  -3   6       1218.97       1750.60       196.69 o                         
  -7  -3   6       9046.90       9207.06       612.20 o                         
  -6  -3   6       5040.51       6001.44       361.76 o                         
  -5  -3   6      23708.59      21898.31       887.16 o                         
  -4  -3   6      63286.07      62145.02      2611.59 o                         
  -3  -3   6     202496.23     191288.30      6680.92 o                         
  -2  -3   6      98159.08      83187.23      3591.50 o                         
  -1  -3   6         53.60         58.14       196.97 o                         
   0  -3   6      60141.11      49297.45      2165.23 o                         
   1  -3   6      78029.82      84914.96      3021.05 o                         
   2  -3   6      23591.01      25273.06       939.20 o                         
   3  -3   6      33312.50      33159.62      1087.35 o                         
   4  -3   6      15037.08      14663.92       636.44 o                         
   5  -3   6       4740.50       5320.16       368.80 o                         
   6  -3   6       5510.83       5836.17       384.04 o                         
   7  -3   6      40940.26      42267.86      1894.90 o                         
   8  -3   6       2552.02       2669.25       307.15 o                         
   9  -3   6        133.88        147.32       100.74 o                         
  10  -3   6       9781.20      10617.57       539.78 o                         
  11  -3   6        596.05          0.00       189.97 o                         
 -10  -2   6       1010.29       1651.99       213.75 o                         
  -9  -2   6        228.62       1968.67       312.09 o                         
  -8  -2   6       9181.45       9780.30       607.39 o                         
  -7  -2   6         17.09        225.60       131.47 o                         
  -6  -2   6       9452.22      11511.48       551.86 o                         
  -5  -2   6      24316.47      25647.39      1017.79 o                         
  -4  -2   6      13797.77      14520.99       549.99 o                         
  -3  -2   6        825.60       1541.89       141.58 o                         
  -2  -2   6       6501.38       5910.69       303.83 o                         
  -1  -2   6         94.00        558.63       114.04 o                         
   0  -2   6       8490.06       7386.48       285.32 o                         
   1  -2   6       9514.69      11154.66       427.88 o                         
   2  -2   6      82581.33      81736.06      2563.73 o                         
   3  -2   6      62874.40      65306.01      1983.67 o                         
   4  -2   6      72752.07      71055.95      2540.92 o                         
   5  -2   6      37277.18      37471.92      1634.91 o                         
   6  -2   6      84652.80      82173.13      3172.21 o                         
   7  -2   6      20143.13      19222.35       917.19 o                         
   8  -2   6      32330.44      31608.24      1348.15 o                         
   9  -2   6        184.50          0.00       172.74 o                         
  10  -2   6       8767.26       8534.67       446.61 o                         
  11  -2   6       4144.22       4838.22       345.83 o                         
 -11  -1   6      18560.44      42957.16      2894.63 o                         
 -10  -1   6      27526.52      27061.02      2565.11 o                         
  -9  -1   6       1879.74       4455.03       571.60 o                         
  -8  -1   6         32.53        131.37       125.29 o                         
  -7  -1   6      19815.33      23439.67      1328.37 o                         
  -6  -1   6       2086.17       2613.75       183.46 o                         
  -5  -1   6      50050.78      51323.84      1972.59 o                         
  -4  -1   6     229488.81     229398.59      7021.03 o                         
  -3  -1   6        482.98        762.07        82.07 o                         
  -2  -1   6       3848.12       4286.26       191.89 o                         
  -1  -1   6     108519.38     106342.17      4981.45 o                         
   0  -1   6     152588.11     146641.14      5771.41 o                         
   1  -1   6       1548.32       3228.41       284.22 o                         
   2  -1   6      35920.84      38458.75      1408.19 o                         
   3  -1   6       3777.32       4442.13       219.51 o                         
   4  -1   6      34300.96      33022.26      1028.61 o                         
   5  -1   6      33968.07      32364.20      1193.30 o                         
   6  -1   6      15734.99      15157.83       655.41 o                         
   7  -1   6      26739.28      25406.57      1162.16 o                         
   8  -1   6      34642.31      32257.88      1446.49 o                         
   9  -1   6        167.69         23.64       179.29 o                         
  10  -1   6       2100.20       2244.53       189.76 o                         
  11  -1   6       3189.54       3192.70       233.86 o                         
 -11   0   6        259.84        659.91       330.88 o                         
 -10   0   6       9307.04      16464.67      1936.52 o                         
  -9   0   6       1324.67       2383.43       288.79 o                         
  -8   0   6       4677.25       7918.59       571.37 o                         
  -7   0   6         10.86       2046.55       403.66 o                         
  -6   0   6      15290.77      17533.41       892.53 o                         
  -5   0   6      15321.48      16530.60       619.26 o                         
  -4   0   6      24968.97      25261.52       809.18 o                         
  -3   0   6      59899.18      62903.96      2066.22 o                         
  -2   0   6      39700.20      43080.59      1681.53 o                         
  -1   0   6       8634.98       8598.21       464.12 o                         
   0   0   6       3972.38       4499.14       192.52 o                         
   1   0   6       2865.26       4083.36       171.49 o                         
   2   0   6      23797.95      26553.71       868.93 o                         
   3   0   6      43547.75      47996.97      1442.61 o                         
   4   0   6      74937.15      75407.45      2358.21 o                         
   5   0   6      89658.05      87884.27      3129.48 o                         
   6   0   6      54756.96      53442.55      2087.96 o                         
   7   0   6        207.83        737.33       240.83 o                         
   8   0   6      29637.62      27852.46      1403.10 o                         
   9   0   6       2006.51       2145.42       266.51 o                         
  10   0   6       7294.50       7524.50       416.68 o                         
  11   0   6       9570.07      10763.22       624.40 o                         
 -11   1   6        550.01       1099.82       288.24 o                         
 -10   1   6       7665.78      13031.55      1645.25 o                         
  -9   1   6      23889.45      47397.41      3188.46 o                         
  -8   1   6       2127.54       4232.62       492.28 o                         
  -7   1   6       9613.05      13348.85       859.85 o                         
  -6   1   6       5311.88       6950.00       394.06 o                         
  -5   1   6       4563.34       4298.92       242.75 o                         
  -4   1   6         38.41        497.74        60.98 o                         
  -3   1   6      15994.94      15201.53       472.18 o                         
  -2   1   6      61670.86      69625.34      3275.01 o                         
  -1   1   6      57632.11      51888.59      3371.59 o                         
   0   1   6      13278.02      14733.49       614.34 o                         
   1   1   6        309.62       1413.78       155.22 o                         
   2   1   6        355.06       1059.40       106.24 o                         
   3   1   6        116.47        282.92        59.36 o                         
   4   1   6       2096.69       2293.67       146.20 o                         
   5   1   6      65293.12      63035.88      2445.24 o                         
   6   1   6       1057.76       1231.84       146.65 o                         
   7   1   6      10779.72      11285.45       584.63 o                         
   8   1   6       2676.33       2676.39       306.28 o                         
   9   1   6        353.67        127.74       150.88 o                         
  10   1   6      14256.12      14439.87       613.97 o                         
  11   1   6       4400.18       5006.55       319.32 o                         
 -11   2   6          1.03        427.87       293.34 o                         
 -10   2   6       2314.37       4679.53       531.80 o                         
  -9   2   6       9562.95      15947.21       942.09 o                         
  -8   2   6        371.94        918.60       213.46 o                         
  -7   2   6       1768.07       2861.66       585.43 o                         
  -6   2   6      88800.90     104768.32      4409.08 o                         
  -5   2   6     139000.17     146500.55      5476.50 o                         
  -4   2   6      51066.46      51728.15      1703.47 o                         
  -3   2   6       8408.28       9580.53       351.16 o                         
  -2   2   6      38247.00      28849.30      1240.96 o                         
  -1   2   6      48461.27      41249.12      2043.39 o                         
   0   2   6        265.75        734.01        57.27 o                         
   1   2   6      58641.60      65606.66      2365.63 o                         
   2   2   6      53146.51      56978.14      1803.11 o                         
   3   2   6       5109.61       6876.25       269.34 o                         
   4   2   6      15020.87      16213.44       505.28 o                         
   5   2   6      96914.74      99683.93      4178.72 o                         
   6   2   6      46055.46      44253.52      1729.13 o                         
   7   2   6       6356.85       5879.77       346.28 o                         
   8   2   6       7150.29       7055.59       417.79 o                         
   9   2   6       2082.22        765.15       784.90 o                         
  10   2   6       1639.67       1717.80       139.50 o                         
  11   2   6       3556.30       3600.99       251.40 o                         
 -11   3   6      17443.59      27705.95      2821.44 o                         
 -10   3   6      23394.32      41904.93      3880.63 o                         
  -9   3   6         23.81        360.63       146.40 o                         
  -8   3   6         77.40        256.45       126.69 o                         
  -7   3   6       3187.30       3838.33       302.56 o                         
  -6   3   6      10148.10      10455.47       655.64 o                         
  -5   3   6      13939.40      13551.33       795.55 o                         
  -4   3   6     121631.04     127221.55      4448.25 o                         
  -3   3   6        843.72       1272.50        98.22 o                         
  -2   3   6      65386.84      61308.81      2198.08 o                         
  -1   3   6      13503.67      12843.33       644.63 o                         
   0   3   6      15077.58      15774.04       506.86 o                         
   1   3   6         12.54        543.60        93.18 o                         
   2   3   6     154880.53     166790.30      5866.73 o                         
   3   3   6     120584.06     127673.22      3744.98 o                         
   4   3   6      23629.65      24947.35       865.49 o                         
   5   3   6       1810.27       1919.65       135.70 o                         
   6   3   6      34269.35      34743.10      1498.80 o                         
   7   3   6       8409.59       9791.11       498.06 o                         
   8   3   6      23985.30      23720.95       959.30 o                         
   9   3   6       5373.48       4477.40       482.93 o                         
  10   3   6          4.56          0.00       117.38 o                         
  11   3   6       4669.35       5303.28       368.50 o                         
  -9   4   6       6178.62       9501.34       622.86 o                         
  -8   4   6      14483.03      15294.19       930.65 o                         
  -7   4   6      19009.29      53142.10      4933.29 o                         
  -6   4   6      73105.39     165704.58     10572.00 o                         
  -5   4   6      19214.01      42755.07      2302.10 o                         
  -4   4   6      82521.47      83832.55      3962.37 o                         
  -3   4   6      84688.26      88014.93      3700.77 o                         
  -2   4   6      19491.34      19154.50       967.26 o                         
  -1   4   6      57743.62      61177.89      3030.71 o                         
   0   4   6          0.29        381.33        64.25 o                         
   1   4   6      67183.68      78008.01      2820.51 o                         
   2   4   6       3552.38       4026.22       223.16 o                         
   3   4   6      12769.64      12564.17       477.06 o                         
   4   4   6      42780.35      43132.99      1553.72 o                         
   5   4   6      96285.23      92130.32      3549.56 o                         
   6   4   6        218.75        510.85       101.25 o                         
   7   4   6       5572.07       6341.56       395.36 o                         
   8   4   6       5733.38       4688.90       459.67 o                         
   9   4   6        130.85        122.21        72.87 o                         
  10   4   6          2.65         15.93        66.83 o                         
  11   4   6      15468.98      14836.42       896.09 o                         
 -10   5   6       4007.77       6364.09       834.37 o                         
  -9   5   6      22355.59      22098.54      1292.90 o                         
  -8   5   6       1700.55       2094.21       206.88 o                         
  -7   5   6       3475.56       3766.06       339.23 o                         
  -6   5   6      16467.97      34223.05      2234.85 o                         
  -5   5   6        808.56       1204.25       125.28 o                         
  -4   5   6      19270.12      18632.46      1093.37 o                         
  -3   5   6        179.72        512.66        79.43 o                         
  -2   5   6      13772.24      14035.37       756.38 o                         
  -1   5   6        382.75        705.31       137.88 o                         
   0   5   6     164780.89     156713.08      5740.12 o                         
   1   5   6      34562.80      35743.52      1129.84 o                         
   2   5   6        192.55        743.34       146.81 o                         
   3   5   6        142.32        258.52        47.76 o                         
   4   5   6     119570.98     116540.77      4421.50 o                         
   5   5   6      69247.80      70253.43      2938.24 o                         
   6   5   6       6008.52       5766.62       262.84 o                         
   7   5   6         30.92        157.91       208.64 o                         
   8   5   6        934.41        889.03       663.14 o                         
   9   5   6        177.51        240.66       139.90 o                         
  10   5   6      12468.00      13563.27       741.49 o                         
  11   5   6       9990.45      10936.72       577.21 o                         
 -10   6   6       4065.00       6838.18       585.42 o                         
  -9   6   6      17619.01      19375.02      1953.02 o                         
  -8   6   6      11735.70      13794.94       993.48 o                         
  -7   6   6       8562.88       9588.82       636.18 o                         
  -6   6   6      59129.95      63541.07      2799.60 o                         
  -5   6   6     125996.24     120441.27      6524.93 o                         
  -4   6   6     122479.96     117515.73      6374.71 o                         
  -3   6   6       2231.35       2807.80       197.38 o                         
  -2   6   6      40489.34      38570.64      1690.55 o                         
  -1   6   6      33313.96      30693.97      1552.05 o                         
   0   6   6       9110.23       8687.88       461.49 o                         
   1   6   6      31378.86      33673.43      1667.21 o                         
   2   6   6      10348.78      10787.29       482.46 o                         
   3   6   6       1638.45       2017.93       118.64 o                         
   4   6   6         10.52         83.72        59.31 o                         
   5   6   6      22782.20      20599.10       774.83 o                         
   6   6   6         93.59        150.87        65.50 o                         
   7   6   6        103.60          0.00       145.49 o                         
   8   6   6       3345.96       3639.91       217.52 o                         
   9   6   6       5520.76       5860.30       379.87 o                         
  10   6   6        130.02        412.27       165.57 o                         
 -10   7   6      12164.26      12749.95       818.66 o                         
  -9   7   6        292.85        649.66       161.98 o                         
  -8   7   6       5290.56       5586.77       456.06 o                         
  -6   7   6      14087.87      13954.45       725.41 o                         
  -5   7   6        451.07        627.75       125.89 o                         
  -4   7   6      51887.52      47858.75      2668.37 o                         
  -3   7   6       7578.75       8379.41       430.98 o                         
  -2   7   6     165717.03     158143.00      9162.16 o                         
  -1   7   6      81585.17      77671.74      3691.05 o                         
   0   7   6       5708.91       5992.97       330.65 o                         
   1   7   6        284.53       1057.22       226.31 o                         
   2   7   6     299815.09     302672.41     14063.82 o                         
   3   7   6     234220.41     226871.66      7883.70 o                         
   4   7   6       8027.46       7657.01       327.54 o                         
   5   7   6         61.35        302.95        74.68 o                         
   6   7   6      75008.23      68681.56      2448.20 o                         
   7   7   6       2392.06       2576.33       235.72 o                         
   8   7   6      20224.78      20147.23      1180.81 o                         
   9   7   6      11008.42      11254.81       610.88 o                         
  10   7   6       1149.11       1446.61       181.36 o                         
  -9   8   6       5707.92       4986.64       373.76 o                         
  -8   8   6      15436.65      16335.14       953.79 o                         
  -7   8   6      40505.92      45275.51      3097.03 o                         
  -6   8   6      63093.46      62284.17      3427.73 o                         
  -5   8   6       2655.69       3093.37       306.09 o                         
  -4   8   6      41499.27      39068.00      2203.65 o                         
  -3   8   6      95276.02      89061.52      4230.49 o                         
  -2   8   6      33419.47      32072.71      1855.55 o                         
  -1   8   6       1088.53       1931.75       191.06 o                         
   0   8   6       2492.83       2552.93       248.53 o                         
   1   8   6        491.22       1081.26       119.49 o                         
   2   8   6      15407.29      14931.73       922.71 o                         
   3   8   6      24927.17      23449.42       949.45 o                         
   4   8   6       1582.29       1984.33       163.22 o                         
   5   8   6      10914.10       9812.47       445.44 o                         
   6   8   6      10714.95       9837.67       458.98 o                         
   7   8   6       9944.60       9832.70       451.15 o                         
   8   8   6       1702.58        873.17       218.38 o                         
   9   8   6         51.48          0.00       148.47 o                         
  10   8   6       3181.57       3530.90       355.32 o                         
  -9   9   6       7127.33       7064.34       468.17 o                         
  -8   9   6        313.33        339.18       145.85 o                         
  -7   9   6        913.80        819.65       177.24 o                         
  -6   9   6       9797.29      10322.43       784.02 o                         
  -5   9   6        730.17        756.57       146.41 o                         
  -4   9   6      31550.20      31908.69      1831.85 o                         
  -3   9   6      21334.07      20868.83      1267.35 o                         
  -2   9   6         96.33        411.97       251.29 o                         
  -1   9   6       1671.38       1967.39       660.77 o                         
   0   9   6     137548.44     122494.00      5985.73 o                         
   1   9   6     197216.27     183949.58      8451.50 o                         
   2   9   6      40834.61      41762.67      2289.91 o                         
   3   9   6        383.67        799.39       100.97 o                         
   4   9   6      52668.40      55625.93      2170.42 o                         
   5   9   6      58077.80      53878.96      2110.63 o                         
   6   9   6        130.07        229.43        88.26 o                         
   7   9   6      12104.06      10264.40       660.44 o                         
   8   9   6       1232.21       1391.60       242.00 o                         
   9   9   6         91.88        526.68       161.83 o                         
  -8  10   6      13443.09      12322.42      1241.19 o                         
  -7  10   6       3229.05       3518.78       393.43 o                         
  -6  10   6      43820.51      37392.00      3623.22 o                         
  -5  10   6      98774.08      90572.38      6074.73 o                         
  -4  10   6      32092.39      29382.48      1691.77 o                         
  -3  10   6        703.83        726.30       134.68 o                         
  -2  10   6      22425.35      21822.97      1115.30 o                         
  -1  10   6      24346.24      23359.16      1255.19 o                         
   0  10   6       2057.10       1630.19       222.55 o                         
   1  10   6      46335.46      41989.43      1807.02 o                         
   2  10   6         19.22        844.02       221.84 o                         
   3  10   6        619.96       1169.01       144.81 o                         
   4  10   6      15450.53      13305.94       816.49 o                         
   5  10   6        429.36        532.98        87.90 o                         
   6  10   6       2499.22       2166.45       169.04 o                         
   7  10   6        569.87        698.16       217.07 o                         
   8  10   6      22985.20      23948.05      1652.06 o                         
   9  10   6       9829.58       8262.55       638.61 o                         
  -8  11   6       2320.72       2123.70       234.96 o                         
  -7  11   6        163.15        162.42       148.48 o                         
  -6  11   6       1102.09        722.23       149.71 o                         
  -5  11   6       4702.29       4989.04       399.12 o                         
  -4  11   6       4436.22       4309.07       359.29 o                         
  -3  11   6        547.57        956.60       140.78 o                         
  -2  11   6     106715.48      93417.00      5500.16 o                         
  -1  11   6     101309.20      88676.84      4194.30 o                         
   0  11   6       3143.18       2748.89       366.64 o                         
   1  11   6       1851.16       1647.84       342.05 o                         
   2  11   6     193972.36     185803.33      8640.26 o                         
   3  11   6     170732.69     158893.12      8419.33 o                         
   4  11   6         43.55        322.34        92.15 o                         
   5  11   6       5308.69       4248.18       330.45 o                         
   6  11   6      40042.31      35419.27      1991.00 o                         
   7  11   6       2533.99       3663.66       438.02 o                         
   8  11   6       2418.99       3059.97       251.38 o                         
  -7  12   6      34157.40      28820.98      2825.38 o                         
  -6  12   6      19406.35      18100.22      1331.48 o                         
  -5  12   6        229.95        545.76       127.11 o                         
  -4  12   6       9424.14       8544.42       495.31 o                         
  -3  12   6      34341.50      30067.08      1486.63 o                         
  -2  12   6       6531.05       5911.05       508.65 o                         
  -1  12   6       2162.42       1956.65       243.37 o                         
   0  12   6       1676.33       2103.29       209.21 o                         
   1  12   6        370.13        987.35       210.17 o                         
   2  12   6      10685.31      10270.76       676.12 o                         
   3  12   6        826.24       1518.94       246.18 o                         
   4  12   6       2730.99       3417.95       255.39 o                         
   5  12   6        148.87        130.84        93.98 o                         
   6  12   6      22326.71      21518.61      1259.75 o                         
   7  12   6      13295.54      13400.05       986.30 o                         
   8  12   6       9635.19      11691.29       734.89 o                         
  -6  13   6       2745.64       2784.62       298.92 o                         
  -5  13   6        324.46        340.87       113.19 o                         
  -4  13   6      15072.48      14508.52       889.48 o                         
  -3  13   6      29316.32      27730.42      1956.51 o                         
  -1  13   6       4307.06       5085.33      1103.24 o                         
   0  13   6      93625.45      79880.98      5547.80 o                         
   2  13   6      13802.53      14330.37       892.80 o                         
   3  13   6         17.37        268.49       109.28 o                         
   4  13   6      59256.30      52307.75      2841.25 o                         
   5  13   6      20564.88      15566.05       828.66 o                         
   6  13   6        226.86        308.74       220.35 o                         
   7  13   6       4724.35       5321.38       471.49 o                         
  -5  14   6      40473.71      37374.62      2561.78 o                         
  -4  14   6       3138.16       3586.79       324.94 o                         
  -3  14   6       4556.64       4247.27       414.89 o                         
  -2  14   6       5286.97       5361.51       787.52 o                         
  -1  14   6      18515.29      17608.89      1905.46 o                         
   0  14   6         13.98        335.23       170.23 o                         
   1  14   6      16647.93      11667.08       887.88 o                         
   2  14   6       2529.84       2355.50       266.21 o                         
   3  14   6       4033.96       3759.67       285.66 o                         
   4  14   6      17994.47      16329.90       846.58 o                         
   5  14   6       2347.01       2330.03       213.07 o                         
   6  14   6       9202.88       9115.07      1113.30 o                         
  -4  15   6          4.05        106.81        86.52 o                         
  -3  15   6          4.39        103.78       104.61 o                         
  -2  15   6      44897.22      47708.59      2748.91 o                         
  -1  15   6      78035.59      80990.59      5381.63 o                         
   0  15   6       7348.55       7006.71       644.39 o                         
   1  15   6        140.74          0.00       275.60 o                         
   2  15   6      44921.36      44501.51      3153.00 o                         
   3  15   6      58958.76      56497.49      3074.42 o                         
   4  15   6        449.01        745.27       117.74 o                         
   5  15   6       2982.93       6156.51       579.17 o                         
  -2  16   6        228.00          0.00       254.11 o                         
  -1  16   6       4250.61       4053.08       453.65 o                         
   0  16   6        140.11        286.21       165.06 o                         
   1  16   6       1378.58       1639.38       298.18 o                         
   2  16   6      10370.15      10245.69       839.45 o                         
   3  16   6        493.43        754.33       141.77 o                         
  -2 -16   7      51180.39      45198.18      3040.47 o                         
  -1 -16   7       3603.66       3033.23       385.60 o                         
   0 -16   7       1946.27       1504.98       274.81 o                         
   1 -16   7       1371.40       1533.80       250.11 o                         
  -4 -15   7        997.30       1060.22       164.22 o                         
  -3 -15   7       4018.33       3975.98       340.78 o                         
  -2 -15   7        600.52       1039.99       237.28 o                         
  -1 -15   7          9.85        139.93       205.13 o                         
   0 -15   7       1865.84       2682.22       363.08 o                         
   1 -15   7      17224.07      17071.13      1814.95 o                         
   2 -15   7       4065.12       3981.04       669.56 o                         
   3 -15   7       5213.56       5772.30       409.86 o                         
   4 -15   7        823.29        824.54       282.39 o                         
  -5 -14   7         30.86        233.25       123.76 o                         
  -3 -14   7       1338.14       1871.58       229.02 o                         
  -2 -14   7        585.23        650.20       242.75 o                         
  -1 -14   7      10370.44      18132.38      1108.04 o                         
   0 -14   7      34200.02      64794.79      3743.70 o                         
   1 -14   7        349.37        138.19       244.73 o                         
   2 -14   7        522.62        182.03       289.53 o                         
   3 -14   7       4176.44       3968.44       414.08 o                         
   4 -14   7       3721.71       3301.49       254.81 o                         
   5 -14   7       3120.50       2941.48       227.08 o                         
  -6 -13   7         12.56        167.97       136.57 o                         
  -5 -13   7       5661.27       4543.53       433.65 o                         
  -4 -13   7       2761.30       2372.58       272.94 o                         
  -3 -13   7       2239.53       2708.55       289.08 o                         
  -2 -13   7       8591.52       9992.93       694.28 o                         
  -1 -13   7      45786.52      87947.95      5967.54 o                         
   0 -13   7       1412.38       2822.53       311.89 o                         
   1 -13   7      12145.09      25289.45      2042.65 o                         
   2 -13   7       1345.73       3030.78       463.75 o                         
   3 -13   7      24724.30      21768.38      1007.67 o                         
   4 -13   7      28321.92      25004.05      1116.55 o                         
   5 -13   7      18496.03      16144.86       848.25 o                         
   6 -13   7       1519.72       1481.13       194.20 o                         
  -7 -12   7       1240.88       1301.96       418.41 o                         
  -6 -12   7       8744.73       8240.13       584.61 o                         
  -5 -12   7        133.89        277.93       109.37 o                         
  -4 -12   7       2283.43       1805.07       195.44 o                         
  -3 -12   7       2101.01       1968.29       213.27 o                         
  -1 -12   7      17186.59      27981.13      2036.87 o                         
   0 -12   7        677.95       1345.61       239.95 o                         
   1 -12   7       2169.85       3889.57       594.11 o                         
   2 -12   7      21514.40      22891.57      1485.17 o                         
   3 -12   7          2.47         92.55       173.34 o                         
   4 -12   7       3261.42       3006.89       226.08 o                         
   5 -12   7        450.56        426.07       113.55 o                         
   6 -12   7       1165.79       1209.59       215.76 o                         
   7 -12   7       2865.09       2655.29       260.21 o                         
  -8 -11   7        781.13        785.93       229.63 o                         
  -7 -11   7       1078.69        976.70       278.69 o                         
  -6 -11   7       5310.37       4880.57       478.77 o                         
  -5 -11   7         66.47         45.25        72.27 o                         
  -4 -11   7       1991.57       1781.23       180.93 o                         
  -3 -11   7      24239.55      23703.38      1383.35 o                         
  -2 -11   7       7685.42       8283.11       667.40 o                         
  -1 -11   7          0.15        738.37       232.18 o                         
   0 -11   7       2669.61       2624.99       407.34 o                         
   1 -11   7      21156.88      20720.93      1516.91 o                         
   2 -11   7       5533.03      11420.55       963.98 o                         
   3 -11   7      13147.90      11745.87       637.58 o                         
   4 -11   7       3844.97       3579.03       266.34 o                         
   5 -11   7       3486.09       3768.03       265.86 o                         
   6 -11   7      15707.86      15875.65       824.77 o                         
   7 -11   7       8367.19      11424.80       892.28 o                         
   8 -11   7       1208.02       1170.99       188.58 o                         
  -8 -10   7         25.49        291.38       194.34 o                         
  -7 -10   7       1492.74       1887.12       419.35 o                         
  -6 -10   7          3.29        109.71        86.74 o                         
  -5 -10   7        865.05        616.67       118.42 o                         
  -4 -10   7      35195.50      30686.80      1514.77 o                         
  -3 -10   7       7992.47       6612.92       428.01 o                         
  -2 -10   7        586.00       1007.81       299.34 o                         
  -1 -10   7      12545.63      24219.91      1436.11 o                         
   0 -10   7      20057.74      40582.31      2391.51 o                         
   1 -10   7         20.86          0.00       263.14 o                         
   2 -10   7       4028.44       3887.37       375.13 o                         
   3 -10   7       5621.67       5160.52       365.38 o                         
   4 -10   7       1173.45       1392.00       151.03 o                         
   5 -10   7       5031.35       4689.42       260.41 o                         
   6 -10   7        856.74        851.18       243.68 o                         
   7 -10   7       1852.25       1553.96       306.23 o                         
   8 -10   7          0.46         15.50       164.35 o                         
  -9  -9   7       2901.91       3088.43       325.41 o                         
  -8  -9   7       3072.53       3026.01       347.24 o                         
  -6  -9   7         42.83         61.01        55.88 o                         
  -5  -9   7      16127.71      12654.44       688.23 o                         
  -4  -9   7      11464.76       9926.01       535.74 o                         
  -3  -9   7        711.72        620.34       171.24 o                         
  -2  -9   7       2060.74       2225.83       242.11 o                         
  -1  -9   7      76393.28     158568.16      8674.35 o                         
   0  -9   7          2.99        414.49       175.35 o                         
   1  -9   7      16405.63      13147.62      1023.93 o                         
   2  -9   7       2844.30       6816.69       877.76 o                         
   3  -9   7      19029.75      18009.09       796.99 o                         
   4  -9   7      25617.81      25798.02      1082.18 o                         
   5  -9   7      28853.84      26172.01      1212.36 o                         
   6  -9   7       1296.28       2254.36       584.49 o                         
   7  -9   7        836.82        957.60       173.31 o                         
   8  -9   7      14192.93      16331.49       955.60 o                         
   9  -9   7       4243.43       3897.71       313.98 o                         
  -9  -8   7       2990.14       2550.47       283.47 o                         
  -8  -8   7       3699.07       3770.52       326.66 o                         
  -7  -8   7        459.04        445.89       153.21 o                         
  -6  -8   7       8918.97       7645.93       447.51 o                         
  -5  -8   7       5838.90       5765.09       381.90 o                         
  -4  -8   7        635.41        667.81       127.63 o                         
  -3  -8   7        341.28        429.65       148.15 o                         
  -2  -8   7      62288.89      53670.64      2949.13 o                         
  -1  -8   7       7673.19       6011.27       463.82 o                         
   0  -8   7       5212.63       5732.12       496.59 o                         
   1  -8   7       5328.81       5086.73       358.77 o                         
   2  -8   7       7738.70       8142.50       566.46 o                         
   3  -8   7       2526.47       2751.32       263.72 o                         
   4  -8   7      13150.42      13543.18       573.05 o                         
   5  -8   7       3119.32       2946.16       229.18 o                         
   6  -8   7        671.48        764.99       210.58 o                         
   7  -8   7       3451.66       4159.83       542.82 o                         
   8  -8   7         59.35         73.38       112.29 o                         
   9  -8   7       1799.45       2063.23       229.73 o                         
 -10  -7   7        143.00         77.72       158.09 o                         
  -9  -7   7         59.78        133.89       187.48 o                         
  -8  -7   7        103.61         68.95       111.74 o                         
  -7  -7   7       2894.12       3430.22       402.80 o                         
  -6  -7   7      12995.44      11008.62       576.36 o                         
  -5  -7   7         26.33        133.41        91.43 o                         
  -4  -7   7       3272.81       3080.45       237.27 o                         
  -3  -7   7      95359.48      89412.38      4821.00 o                         
  -2  -7   7       2817.82       2279.74       272.61 o                         
  -1  -7   7       7200.21       6005.44       391.49 o                         
   0  -7   7       1700.54       1486.14       138.87 o                         
   1  -7   7      28351.07      26625.94      1107.45 o                         
   2  -7   7      14406.08      14186.98       800.64 o                         
   3  -7   7      51284.45      46255.64      2344.14 o                         
   4  -7   7       2252.37       2244.12       183.32 o                         
   5  -7   7        409.62        501.60       114.59 o                         
   6  -7   7      23342.96      23298.61      1145.61 o                         
   7  -7   7       3080.47       2530.76       360.81 o                         
   8  -7   7        751.79        931.86       238.99 o                         
   9  -7   7       1474.46       1615.84       266.75 o                         
  10  -7   7       4536.31       4583.42       387.02 o                         
 -10  -6   7       1483.91       1921.74       350.75 o                         
  -9  -6   7       4196.88       3569.19       288.96 o                         
  -8  -6   7       1444.90       2679.65       517.70 o                         
  -7  -6   7          1.22        291.61       191.97 o                         
  -6  -6   7       3374.25       2849.47       259.89 o                         
  -5  -6   7         36.84        170.74        84.27 o                         
  -4  -6   7      14904.19      13832.28       673.03 o                         
  -3  -6   7      20754.67      20284.72       930.41 o                         
  -2  -6   7       4018.50       3888.18       267.69 o                         
  -1  -6   7      14256.30      13192.85       583.46 o                         
   0  -6   7        671.88        966.98       121.65 o                         
   1  -6   7       4966.75       4768.02       313.35 o                         
   2  -6   7        500.04        810.12       166.85 o                         
   3  -6   7      22530.55      22247.37       877.75 o                         
   4  -6   7       9983.27      10353.27       462.58 o                         
   5  -6   7      29406.79      29730.02      1206.93 o                         
   6  -6   7        657.00        868.31       215.93 o                         
   7  -6   7       9856.26       8297.17      1030.72 o                         
   8  -6   7        774.91        751.79       195.99 o                         
   9  -6   7       4754.22       5186.04       315.79 o                         
  10  -6   7       8816.70      10506.01       558.68 o                         
 -10  -5   7        353.64          0.00        80.58 o                         
  -9  -5   7        563.75        564.65       102.76 o                         
  -8  -5   7       5201.85       3095.14       508.02 o                         
  -7  -5   7        666.95          0.00       212.43 o                         
  -6  -5   7         53.57         78.57        84.43 o                         
  -5  -5   7      23789.75      22699.11      1016.29 o                         
  -4  -5   7       6833.50       6748.44       331.93 o                         
  -3  -5   7       1532.06       1837.53       160.25 o                         
  -2  -5   7       4324.92       3541.73       259.86 o                         
  -1  -5   7      48553.47      46431.27      1876.89 o                         
   0  -5   7       5087.02       4160.67       224.10 o                         
   1  -5   7      23922.44      25985.45      1211.26 o                         
   2  -5   7        616.07        731.03       130.46 o                         
   3  -5   7      20856.36      22980.12       903.91 o                         
   4  -5   7      66138.42      63396.82      2739.98 o                         
   5  -5   7      30840.07      29112.67      1211.28 o                         
   6  -5   7       5719.79       5803.16       399.41 o                         
   7  -5   7        553.44        636.85       199.88 o                         
   8  -5   7      18746.23      19819.59      2140.98 o                         
   9  -5   7         59.79        177.45       105.90 o                         
  10  -5   7       6145.86       7418.18       426.14 o                         
 -10  -4   7       3949.46       3436.70       295.65 o                         
  -9  -4   7        495.00        308.61       106.37 o                         
  -8  -4   7       5570.58       3761.79       711.22 o                         
  -7  -4   7          7.80        221.60       248.56 o                         
  -6  -4   7       4295.25       4871.06       311.40 o                         
  -5  -4   7       8023.01       8526.78       422.49 o                         
  -4  -4   7      15416.45      15050.12       756.01 o                         
  -3  -4   7         95.48        370.55        82.92 o                         
  -2  -4   7        829.18        788.65       143.20 o                         
  -1  -4   7       2170.15       2248.86       183.15 o                         
   0  -4   7       4884.10       4663.91       287.92 o                         
   1  -4   7        798.07        968.83       178.18 o                         
   2  -4   7       3310.47       3649.76       240.88 o                         
   3  -4   7      18402.80      18298.52       731.58 o                         
   4  -4   7       7730.96       7816.39       429.15 o                         
   5  -4   7      12339.67      11670.19       530.15 o                         
   6  -4   7       1355.22       1244.68       191.67 o                         
   7  -4   7       5097.76       4567.14       405.53 o                         
   8  -4   7       2376.28       2187.88       219.29 o                         
   9  -4   7       5322.99       5275.37       298.66 o                         
  10  -4   7         63.00          0.00       111.54 o                         
 -11  -3   7       3193.18       3581.48       367.08 o                         
 -10  -3   7         60.53         80.10       157.40 o                         
  -9  -3   7       1247.49        983.59       222.59 o                         
  -8  -3   7        907.70       1027.55       159.83 o                         
  -7  -3   7       8898.43      10985.93       705.82 o                         
  -6  -3   7      24417.11      24881.49      1384.15 o                         
  -5  -3   7       1591.96       1980.86       191.12 o                         
  -4  -3   7       1163.92       1948.84       138.46 o                         
  -3  -3   7      36873.76      34197.98      1332.72 o                         
  -2  -3   7      11732.64      10636.87       557.45 o                         
  -1  -3   7       8818.20       8736.23       473.42 o                         
   0  -3   7      84403.32      76162.21      2628.33 o                         
   1  -3   7       8876.68       9823.74       448.55 o                         
   2  -3   7       1583.39       1799.03       169.59 o                         
   3  -3   7       9879.56       9271.53       345.19 o                         
   4  -3   7        377.81        764.88       124.68 o                         
   5  -3   7       3416.50       3452.95       215.46 o                         
   6  -3   7       4355.72       4462.33       323.71 o                         
   7  -3   7        195.82        412.94       203.53 o                         
   8  -3   7       2665.23       2497.98       377.09 o                         
   9  -3   7       6421.45       5938.49       368.30 o                         
  10  -3   7       4672.39       4380.33       352.73 o                         
  11  -3   7       3399.47       3951.41       314.61 o                         
 -10  -2   7       1100.16       1295.26       199.07 o                         
  -9  -2   7       8803.80       7897.57       658.56 o                         
  -8  -2   7       7537.29       7989.89       506.51 o                         
  -7  -2   7       7870.49       8235.95       548.92 o                         
  -6  -2   7      24756.97      26825.84      1108.57 o                         
  -5  -2   7       3984.61       4357.23       236.04 o                         
  -4  -2   7       1805.51       1889.79       128.51 o                         
  -3  -2   7      15335.74      14356.04       556.73 o                         
  -2  -2   7      14117.86      15177.66       704.62 o                         
  -1  -2   7        854.29        958.03       108.22 o                         
   0  -2   7       4643.07       4600.51       199.11 o                         
   1  -2   7       3443.32       3835.31       225.21 o                         
   2  -2   7       4734.03       4973.69       260.49 o                         
   3  -2   7       4422.69       4775.98       226.43 o                         
   4  -2   7      22701.30      23347.88      1058.65 o                         
   5  -2   7      11072.32      11057.89       778.80 o                         
   6  -2   7        335.29        448.59       149.80 o                         
   7  -2   7      13694.64      13829.83       656.45 o                         
   8  -2   7          7.82          0.00       232.16 o                         
   9  -2   7       1346.54       1323.95       216.96 o                         
  10  -2   7       6783.76       7443.78       426.59 o                         
  11  -2   7       3758.94       4147.71       322.76 o                         
 -11  -1   7       2571.11       2993.21       431.65 o                         
 -10  -1   7       2451.08       3098.06       406.99 o                         
  -9  -1   7        122.31        375.80       190.38 o                         
  -8  -1   7       6655.24       7194.20       527.48 o                         
  -7  -1   7       4303.57       3866.39       421.40 o                         
  -6  -1   7       2369.84       2300.94       199.50 o                         
  -5  -1   7      16515.18      17127.51       755.99 o                         
  -4  -1   7       3771.98       3487.28       152.61 o                         
  -3  -1   7        608.23        674.44        64.89 o                         
  -2  -1   7        585.38        757.42        93.15 o                         
  -1  -1   7      27661.48      23851.54      1130.51 o                         
   0  -1   7      44425.14      45955.52      1607.54 o                         
   1  -1   7      45041.78      50823.36      2191.92 o                         
   2  -1   7        672.77        887.67       109.33 o                         
   3  -1   7        508.14        550.44        78.50 o                         
   4  -1   7      36243.14      39026.29      1438.94 o                         
   5  -1   7       1755.05       1793.67       131.33 o                         
   6  -1   7       2861.33       2819.91       208.51 o                         
   7  -1   7       3077.56       3260.32       251.21 o                         
   8  -1   7       7955.07       7097.83       712.34 o                         
   9  -1   7       2779.24       2287.49       319.71 o                         
  10  -1   7       7938.85       8248.29       444.57 o                         
  11  -1   7       7348.50       7795.69       509.60 o                         
 -11   0   7       3606.32       7293.62       527.38 o                         
 -10   0   7       7226.12      13910.34      1070.37 o                         
  -9   0   7       1128.24       2574.16       357.89 o                         
  -8   0   7      27834.14      27744.42      2059.20 o                         
  -7   0   7       5862.89      11296.46       797.16 o                         
  -6   0   7       8185.67      10822.05       695.52 o                         
  -5   0   7      27945.72      28849.24      1049.33 o                         
  -4   0   7      27875.16      28326.94       950.26 o                         
  -3   0   7      14468.83      13673.90       515.19 o                         
  -2   0   7      12039.32      11591.14       465.03 o                         
  -1   0   7         58.96        347.12        79.07 o                         
   0   0   7        945.60       1111.88        88.39 o                         
   1   0   7       1181.07       1488.09       102.88 o                         
   2   0   7      14745.24      16178.49       528.08 o                         
   3   0   7       4730.62       4842.01       239.92 o                         
   4   0   7        295.75        486.32        76.16 o                         
   5   0   7       5363.94       5460.77       284.34 o                         
   6   0   7        450.44        541.46       100.32 o                         
   7   0   7        544.49        625.05       185.01 o                         
   8   0   7          1.38         30.24        94.24 o                         
   9   0   7       6307.88       5450.19       506.48 o                         
  10   0   7        454.13        139.75       155.19 o                         
  11   0   7         47.14          0.00       109.86 o                         
 -11   1   7       1576.26       2720.73       404.96 o                         
 -10   1   7       1311.22         14.41       297.31 o                         
  -9   1   7       3164.03       8234.42       614.67 o                         
  -8   1   7         61.25       1446.78       308.18 o                         
  -7   1   7       3474.62       6302.31       431.02 o                         
  -6   1   7       6020.15       7341.24       552.42 o                         
  -5   1   7       1470.21       1875.96       157.07 o                         
  -4   1   7      12952.56      13901.99       485.41 o                         
  -3   1   7      18015.43      17561.80       703.20 o                         
  -2   1   7        243.88        580.75        94.92 o                         
  -1   1   7      13963.75      15035.06       572.82 o                         
   0   1   7       5214.21       5594.47       254.45 o                         
   1   1   7        750.86       1014.61       100.28 o                         
   2   1   7      26928.87      27456.04      1007.32 o                         
   3   1   7       1660.76       2021.84       133.21 o                         
   4   1   7      16499.65      16577.09       598.69 o                         
   5   1   7       3967.03       4364.75       261.63 o                         
   6   1   7       7428.34       7594.73       355.89 o                         
   7   1   7       5651.34       5527.60       340.09 o                         
   8   1   7       9666.13       9275.44       499.89 o                         
   9   1   7      18497.15      17054.22      1895.02 o                         
  10   1   7       7635.82       7425.74       419.80 o                         
  11   1   7       8079.95       9335.80       538.73 o                         
 -10   2   7       7383.92      15121.48      1029.98 o                         
  -9   2   7       8047.09      15844.21      1042.60 o                         
  -8   2   7       4905.01       9511.62       623.17 o                         
  -7   2   7      14688.66      30261.94      2870.73 o                         
  -6   2   7      49166.75      54088.68      2583.95 o                         
  -5   2   7      22590.74      29600.36      1974.11 o                         
  -4   2   7       5606.06       5798.25       228.11 o                         
  -3   2   7      17505.59      17799.17       654.65 o                         
  -2   2   7      17478.89      17159.35       765.02 o                         
  -1   2   7      10668.04      11061.74       484.33 o                         
   0   2   7      19935.25      20868.50       663.41 o                         
   1   2   7       7489.50       8558.42       373.04 o                         
   2   2   7      10273.64      10710.49       410.69 o                         
   3   2   7      16948.94      18413.26       620.59 o                         
   4   2   7      27838.80      29237.10       947.45 o                         
   5   2   7      15264.03      14733.42       620.09 o                         
   6   2   7        191.85        289.41        94.03 o                         
   7   2   7      21009.81      21170.67       983.26 o                         
   8   2   7       4279.63       4049.28       297.86 o                         
   9   2   7       2031.80        944.40       320.43 o                         
  10   2   7       2733.36       2789.56       237.90 o                         
  11   2   7       3305.01       3515.70       239.78 o                         
 -10   3   7       1449.24       3140.49       432.08 o                         
  -9   3   7       2393.00       4469.72       344.77 o                         
  -8   3   7       2317.09       5508.44       472.47 o                         
  -7   3   7      11163.94      24224.09      1727.85 o                         
  -6   3   7       2684.16       4561.81       309.92 o                         
  -5   3   7        501.14       1144.33       107.05 o                         
  -4   3   7      12567.05      12948.32       531.01 o                         
  -3   3   7       1867.13       2318.15       151.94 o                         
  -2   3   7       7663.77       7706.49       354.70 o                         
  -1   3   7       6079.98       6247.67       252.70 o                         
   0   3   7      16369.98      18015.79       577.27 o                         
   1   3   7        947.29       1288.79       130.35 o                         
   2   3   7        204.11        664.77       152.14 o                         
   4   3   7       4814.69       5332.62       247.51 o                         
   5   3   7       6501.91       6932.56       374.86 o                         
   6   3   7       2786.05       2575.44       189.40 o                         
   7   3   7       7082.23       7477.21       483.30 o                         
   8   3   7       5017.53       4499.34       431.92 o                         
   9   3   7       5939.72       5113.79       286.26 o                         
  10   3   7       5866.74       6427.65       373.45 o                         
  11   3   7      15513.48      18204.67       946.58 o                         
  -9   4   7       3520.14       6468.28       446.38 o                         
  -8   4   7      50592.80      53671.96      3078.32 o                         
  -7   4   7       1357.23       5566.47       586.87 o                         
  -6   4   7      10364.62      18362.79      1243.48 o                         
  -5   4   7       9376.64       9615.09       508.73 o                         
  -4   4   7      81956.94      78759.45      3718.03 o                         
  -3   4   7      21354.55      21460.64       949.81 o                         
  -2   4   7      45270.05      45737.45      3211.41 o                         
  -1   4   7       5517.58       6471.69       331.77 o                         
   0   4   7       9500.78       9897.62       419.24 o                         
   1   4   7        359.10        696.01       158.26 o                         
   2   4   7      27846.53      32052.41      1241.59 o                         
   3   4   7       7182.49       7466.46       281.58 o                         
   4   4   7       1077.95       1051.91       103.74 o                         
   5   4   7      31358.19      31030.29      1239.54 o                         
   6   4   7        295.39        352.65        77.46 o                         
   7   4   7        696.68        482.37       114.21 o                         
   8   4   7         82.39        505.72       433.96 o                         
   9   4   7       5552.79       5208.46       293.04 o                         
  10   4   7       2884.98       2410.94       286.65 o                         
  11   4   7        507.15        380.00        83.92 o                         
 -10   5   7       1879.35       2955.18       371.16 o                         
  -9   5   7       6504.68       7223.52       681.58 o                         
  -8   5   7        313.45        609.09       202.18 o                         
  -7   5   7        207.28        228.84        93.11 o                         
  -6   5   7       4410.59       4674.01       269.43 o                         
  -5   5   7       4287.45       4488.15       291.60 o                         
  -4   5   7        882.99       1062.79       112.76 o                         
  -3   5   7        352.94        462.60        79.75 o                         
  -2   5   7      16640.58      16385.48       847.17 o                         
  -1   5   7       1697.48       1985.08       193.78 o                         
   0   5   7       8053.66       8533.94       367.94 o                         
   1   5   7       1472.43       1839.18       178.48 o                         
   2   5   7       1666.77       2291.92       189.71 o                         
   3   5   7       2988.79       3462.64       160.65 o                         
   4   5   7        217.98        448.27        82.47 o                         
   5   5   7       8860.03       9006.17       413.79 o                         
   6   5   7        198.35        320.23        69.85 o                         
   7   5   7      11908.49      10397.24       511.01 o                         
   8   5   7        227.97        257.77       168.44 o                         
   9   5   7      18104.15      17190.98       801.99 o                         
  10   5   7        717.46       1179.16       185.88 o                         
 -10   6   7      17138.69      30529.48      2244.15 o                         
  -9   6   7       7218.62       6406.63       632.06 o                         
  -8   6   7       6395.66       6630.78       514.29 o                         
  -7   6   7      10874.11      12211.73       763.27 o                         
  -6   6   7      45078.28      43027.47      2075.08 o                         
  -5   6   7      19504.04      18239.56       929.75 o                         
  -4   6   7      10902.17      10710.03       577.13 o                         
  -3   6   7       9415.39       9253.69       508.55 o                         
  -2   6   7      28200.07      27608.98      1217.86 o                         
  -1   6   7      20890.43      19712.88       984.01 o                         
   0   6   7       7407.67       6944.23       330.35 o                         
   1   6   7         86.16        355.97       131.85 o                         
   2   6   7       1107.91        747.81       146.90 o                         
   3   6   7       5294.12       5809.40       242.22 o                         
   4   6   7       3517.97       3796.27       200.99 o                         
   5   6   7        944.11       1181.63       109.53 o                         
   6   6   7       2298.56       1864.95       147.18 o                         
   7   6   7       8272.01       7671.34       396.52 o                         
   8   6   7        456.15        337.34       105.53 o                         
   9   6   7       1448.85       1689.33       196.56 o                         
  10   6   7        247.49        186.29       263.75 o                         
  -9   7   7       3276.58       2751.56       367.39 o                         
  -8   7   7        721.42        699.02       152.06 o                         
  -7   7   7       9755.02       9932.18       623.58 o                         
  -6   7   7       3308.28       3613.87       225.33 o                         
  -5   7   7       5808.01       5944.91       363.84 o                         
  -4   7   7      10115.07       9899.62       545.02 o                         
  -3   7   7       4374.88       4876.81       316.64 o                         
  -2   7   7      12789.88      12539.70       788.54 o                         
  -1   7   7       2321.79       2479.77       220.14 o                         
   0   7   7      23374.24      22402.57      1029.13 o                         
   1   7   7       3113.41       3430.64       223.38 o                         
   2   7   7       3488.88       3166.71       213.85 o                         
   3   7   7         77.11        218.42        62.21 o                         
   4   7   7         49.14        164.12        74.36 o                         
   5   7   7       6467.62       5995.94       275.20 o                         
   6   7   7         61.85         78.47        65.62 o                         
   7   7   7       6523.75       6268.62       358.35 o                         
   8   7   7       1238.33        846.52       207.01 o                         
   9   7   7       4916.05       4988.06       405.74 o                         
  10   7   7        974.02       1133.82       184.60 o                         
  -9   8   7       4114.51       4255.43       284.00 o                         
  -8   8   7      34859.30      36276.30      1827.87 o                         
  -7   8   7       4465.24       4580.78       513.69 o                         
  -6   8   7      10092.62       9684.66       595.13 o                         
  -5   8   7       6076.57       6165.75       387.88 o                         
  -4   8   7      55687.51      50164.76      2416.49 o                         
  -3   8   7      23818.30      22526.99      1140.80 o                         
  -2   8   7      17402.26      16787.27       891.64 o                         
  -1   8   7        100.60        237.89       118.16 o                         
   0   8   7      10979.07      10468.08       593.42 o                         
   1   8   7       2880.38       2963.70       192.88 o                         
   2   8   7       7399.20       6844.48       410.53 o                         
   3   8   7        299.31        540.87       121.98 o                         
   4   8   7       1500.35       1475.71       129.78 o                         
   5   8   7       8285.48       8287.88       359.31 o                         
   6   8   7        232.64        155.90        73.59 o                         
   7   8   7       1254.15       1172.40       150.96 o                         
   8   8   7       4167.66       3347.78       314.14 o                         
   9   8   7       1830.62       1813.43       197.16 o                         
  10   8   7       1215.55       1507.39       240.27 o                         
  -9   9   7       3531.14       3560.38       232.05 o                         
  -8   9   7        393.05        356.33       171.15 o                         
  -7   9   7        999.84        757.78       119.25 o                         
  -6   9   7       1300.27       1412.00       208.96 o                         
  -5   9   7          4.85        191.13       113.80 o                         
  -4   9   7       1698.93       2198.76       213.80 o                         
  -3   9   7        629.33        902.97       146.60 o                         
  -2   9   7       6169.02       6985.22       527.60 o                         
  -1   9   7         94.70        252.92       140.42 o                         
   0   9   7       9812.77       8747.84       549.35 o                         
   1   9   7       4157.32       3867.58       257.57 o                         
   2   9   7       1043.42       1500.95       215.65 o                         
   3   9   7       3504.05       3542.16       225.09 o                         
   4   9   7       1529.70       1370.73       133.34 o                         
   5   9   7        318.55        395.27       108.01 o                         
   6   9   7         98.79        200.52        92.07 o                         
   7   9   7       2566.50       1973.50       374.23 o                         
   8   9   7         54.13        254.67       206.15 o                         
   9   9   7       9571.46       8406.34       663.82 o                         
  -8  10   7       2348.56       2370.05       260.49 o                         
  -7  10   7       5804.48       5771.50       399.85 o                         
  -6  10   7      23510.48      21729.78      1282.32 o                         
  -5  10   7      22458.44      19924.71      1161.02 o                         
  -4  10   7       1042.85        976.09       134.91 o                         
  -3  10   7       5018.19       4650.93       336.06 o                         
  -2  10   7      15322.70      14244.29       781.39 o                         
  -1  10   7       3656.92       3541.28       294.38 o                         
   0  10   7        514.38        466.36       119.56 o                         
   1  10   7       1297.09       1724.23       142.94 o                         
   2  10   7        814.28       1351.17       244.93 o                         
   3  10   7       2661.42       2948.00       242.09 o                         
   4  10   7        761.91        995.65       128.40 o                         
   5  10   7        476.61        567.08       104.02 o                         
   6  10   7       7412.31       6477.21       396.74 o                         
   7  10   7       6202.20       6394.15       466.15 o                         
   8  10   7         24.24         89.81       158.96 o                         
   9  10   7       2815.80       2759.36       306.84 o                         
  -7  11   7       3666.60       3433.11       352.09 o                         
  -6  11   7       6002.98       6435.07       479.12 o                         
  -5  11   7       9889.38       8388.83       541.03 o                         
  -4  11   7      11070.65      11228.21       720.81 o                         
  -3  11   7       2455.33       2428.67       288.85 o                         
  -2  11   7       8343.34       7494.32       533.83 o                         
  -1  11   7       3701.16       3176.83       320.11 o                         
   0  11   7      13143.89      12810.90       859.15 o                         
   1  11   7      15703.31      15013.91       899.85 o                         
   2  11   7      18811.37      19566.44      1173.19 o                         
   3  11   7        176.94        273.88        94.45 o                         
   4  11   7       3854.35       3986.89       274.39 o                         
   5  11   7       7700.90       6429.07       397.38 o                         
   6  11   7       5819.03       4799.29       383.65 o                         
   7  11   7       9798.11       9491.66      1119.39 o                         
   8  11   7        101.20         72.51       154.26 o                         
  -7  12   7       2552.87       2459.47       261.30 o                         
  -6  12   7       2105.61       2124.64       253.03 o                         
  -5  12   7         50.47         20.36        38.83 o                         
  -4  12   7      17423.23      15207.70       794.73 o                         
  -3  12   7       1869.67       1747.48       189.01 o                         
  -2  12   7         17.39         23.71       115.37 o                         
  -1  12   7         10.10        336.64       260.54 o                         
   0  12   7       2509.68       2414.73       257.55 o                         
   1  12   7       8943.13       9050.80       676.52 o                         
   2  12   7         41.64        281.54       163.49 o                         
   3  12   7          2.21         88.65        86.91 o                         
   4  12   7       6133.80       6128.60       374.48 o                         
   5  12   7       7154.35       6786.91       399.73 o                         
   6  12   7        413.22        470.41       148.51 o                         
   7  12   7       1654.06       2312.05       276.96 o                         
   8  12   7       5103.45      10487.24       841.46 o                         
  -6  13   7       1957.78       1900.37       237.98 o                         
  -5  13   7        341.85        422.03       126.78 o                         
  -4  13   7       3896.94       3937.23       342.62 o                         
  -3  13   7       4318.90       3479.06       287.47 o                         
  -2  13   7      10635.38       8756.72       593.81 o                         
  -1  13   7       4258.86       5086.45       700.81 o                         
   0  13   7       9522.38      17174.40      1313.13 o                         
   1  13   7        412.41       1030.84       295.26 o                         
   2  13   7       1061.09       1821.03       243.50 o                         
   3  13   7       3995.69       3759.47       312.78 o                         
   4  13   7       9148.08       7851.01       478.15 o                         
   5  13   7        789.14        964.07       141.89 o                         
   6  13   7        204.31        358.05       190.31 o                         
   7  13   7        748.52       1404.72       279.09 o                         
  -5  14   7       4843.74       5441.15       401.88 o                         
  -4  14   7       1686.86       1731.57       209.01 o                         
  -3  14   7        773.57        597.12       164.69 o                         
  -2  14   7       2470.65       3447.55       622.84 o                         
  -1  14   7        449.69        251.74       286.47 o                         
   0  14   7       1745.30       2660.34       291.18 o                         
   1  14   7       7786.17      14371.36      1105.18 o                         
   2  14   7       2643.62       2284.17       258.76 o                         
   3  14   7       1858.63       1950.40       190.88 o                         
   4  14   7       1032.32        980.71       139.55 o                         
   5  14   7        106.70        150.03        91.86 o                         
   6  14   7       9366.68       8588.26      1027.71 o                         
  -3  15   7       1394.13       1335.60       216.64 o                         
  -2  15   7      11212.48      12429.80       849.45 o                         
  -1  15   7        313.89        772.74       269.01 o                         
   0  15   7      11751.21      10812.70       896.27 o                         
   1  15   7       5830.12       5758.09       584.47 o                         
   2  15   7      20382.44      20429.24      1530.98 o                         
   3  15   7         91.72         60.42        68.25 o                         
   4  15   7       1037.56        913.77       115.61 o                         
  -1  16   7       2067.05       2446.25       290.41 o                         
   0  16   7          0.63         64.95       117.70 o                         
   1  16   7       2912.00       3393.85       327.99 o                         
   2  16   7        220.37        362.74       129.01 o                         
  -4 -15   8        600.50        709.65       151.50 o                         
  -3 -15   8       1236.72       1181.68       164.40 o                         
  -2 -15   8       1050.41       1696.60       279.27 o                         
  -1 -15   8       8853.45      16209.13      1000.99 o                         
   0 -15   8       5422.38       9914.60       696.61 o                         
   1 -15   8          4.15        286.85       317.87 o                         
   2 -15   8      27803.96      26310.63      1509.08 o                         
   3 -15   8          6.07        187.73       174.91 o                         
  -5 -14   8      17818.12      13760.45      1006.20 o                         
  -4 -14   8      16098.83      14015.00      1040.71 o                         
  -3 -14   8        214.30        108.37       128.71 o                         
  -2 -14   8       1252.31       1589.61       253.26 o                         
  -1 -14   8      22919.31      45440.45      3123.56 o                         
   0 -14   8      16583.02      30161.58      1810.47 o                         
   1 -14   8        671.25        896.17       340.11 o                         
   2 -14   8          3.28        120.06       291.97 o                         
   3 -14   8          1.08        225.72       198.22 o                         
   4 -14   8       5611.23       5509.47       334.61 o                         
   5 -14   8       8358.96       6082.29       380.67 o                         
  -6 -13   8        175.84        372.25       161.54 o                         
  -5 -13   8      10499.38       8160.87       656.12 o                         
  -4 -13   8      10002.04       8356.92       571.40 o                         
  -3 -13   8      37292.43      33348.38      1896.37 o                         
  -2 -13   8       1900.90       3416.57       525.78 o                         
  -1 -13   8       6517.61      12256.36      1024.20 o                         
   0 -13   8       3676.24       6880.62       537.15 o                         
   1 -13   8      10110.14      22440.97      1376.25 o                         
   2 -13   8       9705.41       8958.15       812.85 o                         
   3 -13   8       9727.82       9930.79       563.73 o                         
   4 -13   8      32128.93      28112.38      1250.89 o                         
   5 -13   8       3665.57       3368.64       247.17 o                         
   6 -13   8       1206.56       1294.96       153.74 o                         
  -7 -12   8       9933.57       8883.07      1041.72 o                         
  -6 -12   8      11315.35       9709.33       651.09 o                         
  -5 -12   8        722.50        673.13       158.63 o                         
  -4 -12   8       1608.20       1544.52       206.49 o                         
  -3 -12   8      24947.07      29565.07      1552.55 o                         
  -2 -12   8      42255.21      86892.73      5902.32 o                         
  -1 -12   8       3995.08       6949.00       673.11 o                         
   0 -12   8      15140.78      26944.49      1633.13 o                         
   1 -12   8         42.98        226.82       180.29 o                         
   2 -12   8      27747.80      26957.29      2117.19 o                         
   3 -12   8       3936.90       3858.67       404.15 o                         
   4 -12   8       4857.43       4056.24       272.56 o                         
   5 -12   8      15544.45      12564.97       687.01 o                         
   6 -12   8      15467.99      14364.33       939.25 o                         
   7 -12   8        675.32        713.16       118.44 o                         
  -8 -11   8          5.08        486.79       412.71 o                         
  -7 -11   8        187.06        194.04       267.14 o                         
  -6 -11   8      26101.11      22257.06      1581.91 o                         
  -5 -11   8      11539.49       9966.80       555.11 o                         
  -4 -11   8       4097.00       4277.11       349.42 o                         
  -3 -11   8        470.50        529.46       107.37 o                         
  -2 -11   8        713.71       1233.24       361.76 o                         
  -1 -11   8      12527.90      24828.16      1466.48 o                         
   0 -11   8        122.47        538.12       256.38 o                         
   1 -11   8       1647.57       2605.69       321.21 o                         
   2 -11   8      41975.05      43895.11      2148.85 o                         
   3 -11   8       4759.79       3503.99       360.56 o                         
   4 -11   8        701.21        788.56       152.40 o                         
   5 -11   8       9758.94       9847.48       442.68 o                         
   6 -11   8      44602.56      39915.95      2346.65 o                         
   7 -11   8       5758.76       7926.75       627.93 o                         
  -8 -10   8       4275.35       4911.35       380.61 o                         
  -7 -10   8      12052.40      13459.74      1465.05 o                         
  -6 -10   8        714.18        640.34       130.40 o                         
  -5 -10   8      32705.37      23728.45      1067.59 o                         
  -4 -10   8      13175.57      10198.21       524.72 o                         
  -3 -10   8          2.25         37.90       156.66 o                         
  -2 -10   8       7123.79      16599.51      1413.92 o                         
  -1 -10   8       7350.58      13069.23       857.55 o                         
   0 -10   8      14133.69      25437.68      1554.58 o                         
   1 -10   8         69.36        589.21       318.66 o                         
   2 -10   8      27511.76      28871.85      1555.63 o                         
   3 -10   8      30294.32      26721.57      1236.83 o                         
   4 -10   8      14791.29      14319.83       646.36 o                         
   5 -10   8       6878.63       6431.06       345.35 o                         
   6 -10   8       1426.27       1625.51       213.85 o                         
   7 -10   8       1473.67       1603.34       302.04 o                         
   8 -10   8      11927.20      13758.13       764.67 o                         
  -9  -9   8        380.62        388.20       123.22 o                         
  -8  -9   8      19815.95      16104.67      1672.07 o                         
  -7  -9   8      23819.19      13316.15      1492.21 o                         
  -6  -9   8      11242.65       9335.86       603.62 o                         
  -5  -9   8        409.57        396.24       114.70 o                         
  -4  -9   8      49976.96      42311.10      2045.97 o                         
  -3  -9   8      72202.84      64032.73      3087.30 o                         
  -2  -9   8       1392.84       1531.54       227.89 o                         
  -1  -9   8       6171.57      13916.12       907.51 o                         
   0  -9   8        784.09        965.05       158.60 o                         
   1  -9   8       1350.51       2926.22       341.45 o                         
   2  -9   8        132.61        385.11       208.01 o                         
   3  -9   8      48567.02      43324.07      1800.50 o                         
   4  -9   8      40166.48      37914.70      1528.74 o                         
   5  -9   8       6404.31       6749.97       332.52 o                         
   6  -9   8       1137.28       1019.75       214.93 o                         
   7  -9   8       4295.30       3670.40       316.15 o                         
   8  -9   8      13508.82      13538.80       853.85 o                         
   9  -9   8        859.74        862.77       285.49 o                         
  -9  -8   8      14742.98      13857.15      1009.63 o                         
  -8  -8   8       3557.42       3431.33       349.59 o                         
  -7  -8   8       6324.63       3364.19       511.60 o                         
  -6  -8   8      11136.84       9559.51       603.56 o                         
  -5  -8   8         71.28        293.86        87.50 o                         
  -4  -8   8      41778.16      35637.94      1564.76 o                         
  -3  -8   8       9846.78       7383.23       497.73 o                         
  -2  -8   8      60807.08      58216.00      4045.10 o                         
  -1  -8   8       1125.59       1230.26       238.26 o                         
   0  -8   8     141071.03     214445.91     20564.34 o                         
   1  -8   8      32184.87      31238.42      1386.58 o                         
   2  -8   8      40634.71      41298.94      1924.50 o                         
   3  -8   8       3459.99       2918.15       283.86 o                         
   4  -8   8      74452.60      73381.92      2658.55 o                         
   5  -8   8      50028.18      47588.02      1749.35 o                         
   6  -8   8      21957.48      22558.23      1384.83 o                         
   7  -8   8       2333.24       2078.11       249.63 o                         
   8  -8   8       1274.69       1789.86       292.67 o                         
   9  -8   8         44.10        192.15       146.65 o                         
 -10  -7   8      11245.84      12516.88       928.98 o                         
  -9  -7   8       1797.32       1621.63       219.53 o                         
  -8  -7   8      10084.31      10141.03       773.77 o                         
  -7  -7   8      14610.83      19922.79      1408.97 o                         
  -6  -7   8      68394.32      58708.85      2811.52 o                         
  -5  -7   8      48979.94      45109.83      2151.98 o                         
  -4  -7   8       8949.74       7652.10       407.45 o                         
  -3  -7   8        668.36        635.78       133.05 o                         
  -2  -7   8      37377.16      36643.41      1826.46 o                         
  -1  -7   8       9984.64       9199.37       582.24 o                         
   0  -7   8      10401.68       8068.42       400.58 o                         
   1  -7   8      39383.64      35883.40      1605.65 o                         
   2  -7   8      15402.02      14390.33      1007.58 o                         
   3  -7   8      11736.04      11244.26       691.82 o                         
   4  -7   8      10106.24      10211.40       461.53 o                         
   5  -7   8      18015.99      17891.16       779.97 o                         
   6  -7   8      37351.06      41368.64      4053.56 o                         
   7  -7   8       2351.89       2639.25       464.29 o                         
   8  -7   8      13921.30      14993.48       836.97 o                         
   9  -7   8       4279.76       4963.91       368.11 o                         
 -10  -6   8       1516.42       1889.22       336.86 o                         
  -9  -6   8         94.90          9.45        74.48 o                         
  -8  -6   8       3100.74       2672.96       262.57 o                         
  -7  -6   8       3363.73       2110.42       398.00 o                         
  -6  -6   8       2492.61       2786.55       285.54 o                         
  -5  -6   8       5086.49       4517.87       275.49 o                         
  -4  -6   8       8981.88       8769.46       466.76 o                         
  -3  -6   8       5738.47       5525.96       293.17 o                         
  -2  -6   8     115302.93     111331.04      6577.69 o                         
  -1  -6   8      19250.99      17248.49       745.55 o                         
   0  -6   8       1658.88       1866.93       153.44 o                         
   1  -6   8      11020.31      10369.65       523.02 o                         
   2  -6   8     240711.12     224797.70     12487.24 o                         
   3  -6   8     141393.95     137648.30      5320.62 o                         
   4  -6   8      23234.86      23944.60      1026.60 o                         
   5  -6   8        477.20        753.14       118.76 o                         
   6  -6   8      28490.69      30166.83      1543.67 o                         
   7  -6   8       1370.58       1590.67       221.51 o                         
   8  -6   8      11003.22      11250.50       658.51 o                         
   9  -6   8      14852.86      15043.09       734.46 o                         
  10  -6   8         27.89        192.24       137.39 o                         
 -10  -5   8       1498.74       1853.61       347.96 o                         
  -9  -5   8        763.52       1246.15       189.07 o                         
  -8  -5   8      45581.49      33875.45      3558.68 o                         
  -7  -5   8      75821.65      61969.99      6065.86 o                         
  -6  -5   8      30623.77      27246.39      1574.68 o                         
  -5  -5   8         13.07        309.34       103.71 o                         
  -4  -5   8     163251.72     140213.05      5840.83 o                         
  -3  -5   8     186424.28     166958.11      7791.51 o                         
  -2  -5   8      20474.88      18832.16      1015.15 o                         
  -1  -5   8      44619.67      41245.68      1778.96 o                         
   0  -5   8        108.34        438.62       116.97 o                         
   1  -5   8        501.13       1146.84       198.76 o                         
   2  -5   8      28365.89      25665.83      1216.84 o                         
   3  -5   8     174304.36     170113.78      6553.11 o                         
   4  -5   8      46681.38      43694.61      1748.80 o                         
   5  -5   8        267.27        361.33       115.45 o                         
   6  -5   8      33385.82      32228.04      1476.72 o                         
   7  -5   8       1510.94       1584.87       375.91 o                         
   8  -5   8      12806.91      12884.32      1001.54 o                         
   9  -5   8       9979.45      10534.67       500.52 o                         
  10  -5   8       6993.57       7750.13       444.92 o                         
 -10  -4   8       1916.99       1510.52       181.42 o                         
  -9  -4   8      10531.81       8833.92       544.44 o                         
  -8  -4   8      11307.08       9969.72       754.78 o                         
  -7  -4   8       4698.29       5690.05       533.51 o                         
  -6  -4   8      11401.86       8920.88       590.86 o                         
  -5  -4   8        685.00        915.58       134.97 o                         
  -4  -4   8     212707.25     186956.70      9819.43 o                         
  -3  -4   8       2108.05       2428.88       170.61 o                         
  -2  -4   8      33379.47      29853.98      1235.14 o                         
  -1  -4   8      14062.62      12595.41       832.79 o                         
   0  -4   8     395382.66     343452.91     11016.77 o                         
   1  -4   8     195387.47     177490.97      7424.15 o                         
   2  -4   8      25686.08      23852.80       965.57 o                         
   3  -4   8       3668.18       4178.67       266.47 o                         
   4  -4   8     360733.59     354017.59     14814.67 o                         
   5  -4   8      59851.50      57033.32      2450.87 o                         
   6  -4   8      34506.79      34987.90      1566.16 o                         
   7  -4   8      21923.57      43798.55      4533.53 o                         
   8  -4   8      17832.86      18179.21      1334.09 o                         
   9  -4   8       1270.58       1331.67       149.08 o                         
  10  -4   8       5538.76       6346.07       385.09 o                         
 -10  -3   8      13990.09      17418.01      1830.79 o                         
  -9  -3   8       5313.46       4503.79       382.46 o                         
  -8  -3   8      29328.31      27826.26      1953.17 o                         
  -7  -3   8      35692.13      36288.71      2035.40 o                         
  -6  -3   8      83306.87      88810.82      4946.07 o                         
  -5  -3   8      72728.98      69485.41      3298.72 o                         
  -4  -3   8      65752.09      60331.79      2538.06 o                         
  -3  -3   8      31652.96      30253.45      1442.18 o                         
  -2  -3   8      50203.89      47577.74      1743.43 o                         
  -1  -3   8       1380.99       1183.34       266.52 o                         
   0  -3   8      39568.38      34567.67      1432.92 o                         
   1  -3   8      87157.59      95624.26      3681.41 o                         
   2  -3   8      17316.54      16850.81       666.29 o                         
   3  -3   8      26718.99      26196.75       881.41 o                         
   4  -3   8      61444.60      60588.54      2604.89 o                         
   5  -3   8       3978.42       5278.77       325.56 o                         
   6  -3   8      27893.56      28004.01      1276.28 o                         
   7  -3   8       2647.38       2612.76       349.31 o                         
   8  -3   8      59967.21      59087.36      2557.64 o                         
   9  -3   8       6450.00       6695.52       350.72 o                         
  10  -3   8       7067.22       9606.86       682.17 o                         
 -10  -2   8         43.58        161.09        95.02 o                         
  -9  -2   8         55.69         72.80        77.40 o                         
  -8  -2   8       2333.47       4547.42       356.61 o                         
  -7  -2   8       6601.97      13774.71      1073.05 o                         
  -6  -2   8      19775.40      21721.82       979.08 o                         
  -5  -2   8        982.37       1270.09       108.39 o                         
  -4  -2   8       2482.47       3427.15       185.51 o                         
  -3  -2   8       9291.36      10416.28       454.39 o                         
  -2  -2   8     351429.22     347753.97     14805.65 o                         
  -1  -2   8     155604.11     132859.73      5080.36 o                         
   0  -2   8       1295.09       9995.06      1619.34 o                         
   1  -2   8      25614.71      26983.02      1136.82 o                         
   2  -2   8     511742.47     481901.72     20389.98 o                         
   3  -2   8     167580.59     155531.19      4378.81 o                         
   4  -2   8         37.98        457.67        91.74 o                         
   5  -2   8       4356.85       4667.88       290.60 o                         
   6  -2   8      47058.20      46779.73      1843.69 o                         
   8  -2   8        253.99        197.41       152.39 o                         
   9  -2   8      32190.69      31027.51      1378.66 o                         
  10  -2   8       1702.53       1961.08       276.44 o                         
  11  -2   8       2510.32       2597.48       242.36 o                         
 -10  -1   8       4768.76       4178.21       335.11 o                         
  -9  -1   8      22211.42      50258.68      3337.97 o                         
  -8  -1   8      60465.45      68375.80      4579.14 o                         
  -7  -1   8      74308.48      60092.30      4117.20 o                         
  -6  -1   8      33384.74      37122.07      1625.66 o                         
  -5  -1   8      35642.57      34404.05      1653.90 o                         
  -4  -1   8      94380.61      88278.23      3675.89 o                         
  -3  -1   8      89332.55      81184.25      2848.65 o                         
  -2  -1   8      87715.23      79833.89      3394.03 o                         
  -1  -1   8      89534.78      78587.67      3717.31 o                         
   0  -1   8       3469.13       3772.65       187.90 o                         
   1  -1   8        602.76       2855.89       269.29 o                         
   2  -1   8      47754.82      42202.67      1806.93 o                         
   3  -1   8     150893.27     147537.17      4863.44 o                         
   4  -1   8       7477.38       7662.45       346.08 o                         
   5  -1   8      25801.06      23888.09      1208.83 o                         
   6  -1   8      71483.91      65139.27      2356.58 o                         
   7  -1   8       3710.16       4168.62       322.25 o                         
   8  -1   8        828.02        720.26       223.20 o                         
   9  -1   8      26593.28      26311.96      1316.70 o                         
  10  -1   8      29318.71      31192.65      1554.14 o                         
  11  -1   8       1078.94       1217.13       223.69 o                         
 -10   0   8       1453.16       2183.37       275.35 o                         
  -9   0   8        195.62          2.79       175.03 o                         
  -8   0   8      12507.42      12710.35       745.50 o                         
  -7   0   8        792.01       1660.35       874.10 o                         
  -6   0   8      11254.10      10179.63       583.31 o                         
  -5   0   8          9.67        459.60        71.29 o                         
  -4   0   8     337400.16     323264.59     13339.69 o                         
  -3   0   8      29188.17      26456.41      1304.44 o                         
  -2   0   8       5902.12       6063.12       373.57 o                         
  -1   0   8      52513.44      44658.23      2572.69 o                         
   1   0   8     345980.69     393640.75     20788.91 o                         
   2   0   8      13030.74      15134.48       584.31 o                         
   3   0   8       3404.40       4364.00       201.47 o                         
   4   0   8     438523.94     411233.12     26641.25 o                         
   5   0   8      23998.79      24679.13      1114.38 o                         
   6   0   8       5858.89       5568.00       311.31 o                         
   7   0   8      51434.43      50312.93      2178.48 o                         
   8   0   8      29253.36      28489.04      2834.35 o                         
   9   0   8       1651.88       1584.02       164.48 o                         
  10   0   8          3.02          0.00        75.92 o                         
  11   0   8      16824.26      18336.26       957.31 o                         
 -10   1   8      10861.31      21396.37      1547.68 o                         
  -9   1   8       5781.01      11321.99       704.97 o                         
  -8   1   8      22152.26      18190.48      1795.30 o                         
  -7   1   8      60604.66      94736.84      6200.24 o                         
  -6   1   8      95378.53     105651.08      4676.29 o                         
  -5   1   8      38826.33      37307.04      1588.71 o                         
  -4   1   8      17189.77      15987.60       723.02 o                         
  -3   1   8      19909.65      18345.28       737.55 o                         
  -2   1   8      90983.59      93982.74      3594.56 o                         
  -1   1   8       1993.42       2876.32       289.93 o                         
   0   1   8      33279.76      31494.36      1201.39 o                         
   1   1   8      77108.30      86838.35      3628.19 o                         
   2   1   8      15096.64      16878.40       723.88 o                         
   3   1   8        147.14        584.54        82.42 o                         
   4   1   8     172508.45     168835.72      5950.43 o                         
   5   1   8        889.50       1485.83       129.80 o                         
   6   1   8         16.61        204.23        90.45 o                         
   7   1   8      33902.88      32960.05      1477.98 o                         
   8   1   8      80906.01      72737.91      5008.94 o                         
   9   1   8      14725.64      14603.56       703.25 o                         
  10   1   8        802.96        445.22       202.85 o                         
  11   1   8       4869.27       5171.47       312.00 o                         
 -10   2   8        102.23          0.00       970.38 o                         
  -9   2   8          1.22         36.25       113.99 o                         
  -8   2   8        578.93       1529.51       282.90 o                         
  -7   2   8       1722.23       4282.52       631.78 o                         
  -6   2   8      18467.63      35134.28      1923.93 o                         
  -5   2   8        482.53       1206.38       116.25 o                         
  -4   2   8        345.72        478.18        63.63 o                         
  -3   2   8      29041.92      29705.54      1159.52 o                         
  -2   2   8     332211.19     157382.94     16189.30 o                         
  -1   2   8     214060.39     167850.81      9171.65 o                         
   0   2   8      85846.73      93469.40      3010.66 o                         
   1   2   8     109659.91     115436.48      5061.32 o                         
   2   2   8     331161.69     333799.47     12735.55 o                         
   3   2   8      81836.58      82100.84      2428.50 o                         
   4   2   8       1080.28       1286.26       117.61 o                         
   5   2   8      26091.67      24889.84      1261.62 o                         
   6   2   8      44593.70      42547.21      1675.92 o                         
   7   2   8        349.99        711.77       251.24 o                         
   8   2   8       4747.91       4929.25       476.52 o                         
   9   2   8      39876.99      37809.11      1653.42 o                         
  10   2   8       3273.72       3286.81       246.86 o                         
  11   2   8        264.71        234.05       108.73 o                         
 -10   3   8       3185.36       5908.04       489.82 o                         
  -9   3   8      21656.17      49347.52      3226.58 o                         
  -8   3   8      37073.31      64479.55      4291.13 o                         
  -7   3   8      53927.54     104093.80      9545.65 o                         
  -6   3   8      21305.49      34471.37      1934.97 o                         
  -5   3   8      15883.71      15388.70       774.80 o                         
  -4   3   8      42774.50      39904.48      1900.97 o                         
  -3   3   8      40244.29      35623.61      1390.34 o                         
  -2   3   8      37490.04      37875.23      2251.58 o                         
  -1   3   8      69963.51      69852.17      2961.40 o                         
   0   3   8       8678.09       9695.21       381.05 o                         
   1   3   8      27190.06      28986.00      1151.53 o                         
   2   3   8      85389.76      86344.90      2735.56 o                         
   3   3   8      71759.78      70085.63      2078.15 o                         
   4   3   8       3585.84       4039.58       219.56 o                         
   5   3   8     113714.27     109364.54      4210.49 o                         
   6   3   8     148046.80     136987.06      5248.74 o                         
   7   3   8        220.80        436.22       260.55 o                         
   8   3   8        494.89        286.82       151.78 o                         
   9   3   8      60086.72      55923.25      2411.56 o                         
  10   3   8      53485.32      56222.78      2719.28 o                         
  11   3   8         86.64         68.45        61.53 o                         
  -9   4   8        445.11        793.95       214.89 o                         
  -8   4   8       1049.44       1633.13       176.07 o                         
  -7   4   8         59.16        787.55       195.57 o                         
  -6   4   8       3536.99       3816.35       335.53 o                         
  -5   4   8      13434.30      13440.31       694.44 o                         
  -4   4   8     203002.06     198760.34      9290.23 o                         
  -3   4   8      56650.25      51537.93      2192.69 o                         
  -1   4   8      87343.91      84664.26      3775.04 o                         
   0   4   8     403069.97     424380.47     39730.97 o                         
   1   4   8     135124.61     142429.58      4763.02 o                         
   2   4   8       7549.56       8829.95       405.02 o                         
   3   4   8       1897.96       2060.81       121.36 o                         
   4   4   8     260121.42     247886.34     10266.39 o                         
   5   4   8       6758.91       7449.02       353.05 o                         
   6   4   8         54.08        197.17        63.75 o                         
   7   4   8      38361.81      36811.34      1491.14 o                         
   8   4   8      26899.66      30049.96      2119.72 o                         
   9   4   8       1364.78       1562.40       180.90 o                         
  10   4   8       7292.74       7549.50       457.03 o                         
 -10   5   8      10800.46      14697.08      1136.51 o                         
  -9   5   8       1898.77       3486.23       295.81 o                         
  -8   5   8      10150.78       9304.62       797.05 o                         
  -7   5   8      45450.65      48144.81      2687.60 o                         
  -6   5   8      22858.77      21552.56      1073.21 o                         
  -5   5   8      10448.94      10558.61       558.36 o                         
  -4   5   8       9358.83      10269.70       548.18 o                         
  -3   5   8       1306.02       2589.11       178.01 o                         
  -2   5   8        544.36        948.26       168.07 o                         
  -1   5   8        512.47       1282.67       230.81 o                         
   0   5   8      25331.46      22874.53       949.15 o                         
   1   5   8      42686.58      45068.45      2122.64 o                         
   2   5   8       1964.89       1907.07       167.28 o                         
   3   5   8      37371.19      38321.07      1491.12 o                         
   4   5   8     175609.73     172685.16      6590.83 o                         
   5   5   8       7876.11       7842.32       367.49 o                         
   6   5   8      11462.12      11586.10       508.64 o                         
   7   5   8      66420.13      63363.72      2445.54 o                         
   8   5   8      70314.41      67192.59      2908.06 o                         
   9   5   8       3819.58       4080.10       285.59 o                         
  10   5   8         19.95         16.71       223.26 o                         
 -10   6   8       1671.27       3196.21       284.33 o                         
  -9   6   8       2033.04       2552.05       266.24 o                         
  -8   6   8       6289.56       6781.21       765.64 o                         
  -7   6   8        489.12        905.58       137.82 o                         
  -6   6   8      14096.89      14958.53       775.66 o                         
  -5   6   8       4225.27       4126.68       267.93 o                         
  -4   6   8       1337.09       1911.94       179.66 o                         
  -3   6   8      55375.91      51526.85      2852.35 o                         
  -2   6   8     164557.12     167722.81      9294.48 o                         
  -1   6   8     111827.41     106659.87      5893.24 o                         
   0   6   8      38683.02      36395.29      1623.69 o                         
   1   6   8      67000.57      60597.49      3034.28 o                         
   2   6   8     126248.01     130181.59      5611.75 o                         
   3   6   8      18225.57      17837.57       674.23 o                         
   4   6   8       3923.35       3885.70       204.63 o                         
   5   6   8       9569.32       9969.32       412.76 o                         
   6   6   8      15258.02      15363.43       599.27 o                         
   7   6   8       2087.62       1771.86       158.04 o                         
   8   6   8      20364.05      20758.40      1186.45 o                         
   9   6   8      16601.42      15645.18       735.93 o                         
  10   6   8       1887.40       1881.80       180.69 o                         
  -9   7   8      16504.26      18844.04      1357.51 o                         
  -8   7   8      25299.96      25999.51      1788.03 o                         
  -7   7   8       6040.68       6094.62       536.77 o                         
  -6   7   8         19.34        205.21        60.35 o                         
  -5   7   8       1954.21       2495.05       204.96 o                         
  -4   7   8       5887.91       5996.53       365.13 o                         
  -3   7   8       2499.38       2515.18       225.64 o                         
  -2   7   8         36.09        312.48       415.43 o                         
  -1   7   8      85926.82      83983.11      4718.55 o                         
   0   7   8       5180.24       5278.23       333.50 o                         
   1   7   8      60142.06      51958.03      3017.71 o                         
   2   7   8      90397.94      91140.77      3468.87 o                         
   3   7   8      22475.24      23438.35       931.00 o                         
   4   7   8       5121.44       4851.48       239.50 o                         
   5   7   8     112676.55     105277.01      3721.85 o
[truncated: 425,739 more chars]
