# Supplementary material for: Phase relationships in homoleptic com­plexes of XeF2
Source: IUCrJ. 2026 May 18;13(Pt 4):420–32. doi: 10.1107/S2052252526003751 (PMC13324652; doi:10.1107/S2052252526003751)
Supplement: Supplementary file 5 [file m-13-00420-cusbi_0p28gpasup5.hkl]

data_cusbi_0p28gpa                                                              
_shelx_title ' bx1_2_p01 in R-3'                                                
_shelx_refln_list_code          4                                               
_shelx_F_calc_maximum      798.30                                               
_exptl_crystal_F_000      2013.00                                               
_reflns_d_resolution_high  0.8013                                               
                                                                                
loop_                                                                           
 _space_group_symop_operation_xyz                                               
 'x, y, z'                                                                      
 '-y, x-y, z'                                                                   
 '-x+y, -x, z'                                                                  
 'x+2/3, y+1/3, z+1/3'                                                          
 '-y+2/3, x-y+1/3, z+1/3'                                                       
 '-x+y+2/3, -x+1/3, z+1/3'                                                      
 'x+1/3, y+2/3, z+2/3'                                                          
 '-y+1/3, x-y+2/3, z+2/3'                                                       
 '-x+y+1/3, -x+2/3, z+2/3'                                                      
 '-x, -y, -z'                                                                   
 'y, -x+y, -z'                                                                  
 'x-y, x, -z'                                                                   
 '-x+2/3, -y+1/3, -z+1/3'                                                       
 'y+2/3, -x+y+1/3, -z+1/3'                                                      
 'x-y+2/3, x+1/3, -z+1/3'                                                       
 '-x+1/3, -y+2/3, -z+2/3'                                                       
 'y+1/3, -x+y+2/3, -z+2/3'                                                      
 'x-y+1/3, x+2/3, -z+2/3'                                                       
                                                                                
_cell_length_a    10.0084                                                       
_cell_length_b    10.0084                                                       
_cell_length_c    22.4492                                                       
_cell_angle_alpha  90.000                                                       
_cell_angle_beta   90.000                                                       
_cell_angle_gamma 120.000                                                       
                                                                                
_shelx_F_squared_multiplier     1.000                                           
                                                                                
loop_                                                                           
 _refln_index_h                                                                 
 _refln_index_k                                                                 
 _refln_index_l                                                                 
 _refln_F_squared_calc                                                          
 _refln_F_squared_meas                                                          
 _refln_F_squared_sigma                                                         
 _refln_observed_status                                                         
   0   3   0         35.68        168.60        57.87 o                         
  -4   5   0        518.76        630.69        11.78 o                         
  -1   5   0      16050.32      15839.21       183.21 o                         
   0   6   0     128549.93     112590.37      5960.84 o                         
  -5   7   0      65603.23      82307.54       347.34 o                         
  -2   7   0      22591.48      26440.76       333.80 o                         
  -7   8   0       1318.87       1029.33        19.94 o                         
  -1   8   0        335.00        177.51         8.17 o                         
  -6   9   0        171.76        207.10        14.86 o                         
  -3   9   0      19252.69      20202.01       215.54 o                         
   0   9   0      13661.33      14527.92       221.14 o                         
  -8  10   0       3712.72       3470.60       545.94 o                         
  -2  10   0       3257.41       3030.22       283.57 o                         
 -10  11   0        107.38         76.15         7.34 o                         
  -4  11   0       1112.89        918.70        29.55 o                         
  -1  11   0       1426.05       1429.60       187.76 o                         
  -9  12   0         71.48         56.33        10.67 o                         
  -3  12   0         51.14         77.44         7.31 o                         
  -3   2   1        777.07        904.11        11.70 o                         
   0   2   1      14410.98      15266.52       355.78 o                         
  -5   3   1      29195.99      29826.89       132.16 o                         
   1   3   1      99237.20     105636.34      1928.70 o                         
  -7   4   1         10.91          7.89         2.84 o                         
  -4   4   1        875.84        693.26        11.10 o                         
  -1   4   1      81740.15      68059.95      1737.32 o                         
   2   4   1         87.60         84.79         8.07 o                         
  -9   5   1       5983.92       6313.31        66.71 o                         
  -6   5   1     162340.50     124086.63       935.89 o                         
   0   5   1      34612.11      36158.46       578.81 o                         
  -8   6   1       2080.63       2646.48        60.46 o                         
  -5   6   1      24090.30      24198.73       153.68 o                         
  -2   6   1      14255.33      15091.60       272.51 o                         
   1   6   1      31838.33      39671.59       589.37 o                         
 -10   7   1      18753.10      21107.00        99.41 o                         
  -7   7   1        323.19        553.10        18.36 o                         
  -1   7   1      18276.86      19933.67       663.71 o                         
   2   7   1       2713.64       2801.29        61.41 o                         
 -12   8   1       1775.25       1765.31        42.34 o                         
  -9   8   1         36.30         81.42        18.93 o                         
  -6   8   1        280.75        310.99        14.58 o                         
  -3   8   1      35262.76      39046.90       982.48 o                         
   0   8   1       8689.49       9012.08       258.68 o                         
   3   8   1       2113.88       2356.35        54.64 o                         
 -11   9   1        220.18        253.63        11.01 o                         
  -8   9   1      19358.63      22209.49       454.63 o                         
  -2   9   1       5085.94       5609.16       509.67 o                         
   1   9   1       1212.84       1205.98        45.91 o                         
 -10  10   1       1120.74       1061.43        21.87 o                         
  -7  10   1       3306.37       3118.45        56.95 o                         
  -4  10   1       7225.49       8376.94        96.36 o                         
  -1  10   1       7549.78       8538.93       750.53 o                         
  -9  11   1         85.87        154.66        12.61 o                         
  -3  11   1          2.19         -0.35         3.73 o                         
  -5  12   1       2232.84       2284.76        50.43 o                         
   1   2   2       5255.13       5644.98        63.78 o                         
  -4   3   2      46022.34      39232.66       417.29 o                         
  -1   3   2      11287.42      12348.42       482.78 o                         
  -6   4   2     131442.75      89832.43      1579.24 o                         
  -3   4   2      17783.65      16183.17        84.44 o                         
  -8   5   2       1898.62       1590.69        30.46 o                         
  -5   5   2       1567.66       2028.24        35.14 o                         
  -2   5   2       3403.94       3695.67       107.16 o                         
   1   5   2       6709.28       6071.59       159.20 o                         
 -10   6   2       1723.81       1417.05        30.54 o                         
  -7   6   2       3264.79       2947.62        26.90 o                         
  -1   6   2      14303.42      14393.12       492.14 o                         
   2   6   2      14164.76      14505.07       461.77 o                         
 -12   7   2        327.77        398.55        22.14 o                         
  -9   7   2       2527.65       2093.20       116.83 o                         
  -6   7   2      13078.46      14387.35      1360.39 o                         
  -3   7   2      22639.54      24624.90        99.70 o                         
   0   7   2      10402.54       9243.98       516.09 o                         
   3   7   2       1167.51       1311.58        36.63 o                         
 -11   8   2       1914.99       1816.67        29.79 o                         
  -8   8   2       5169.50       4266.19       241.06 o                         
  -2   8   2      12833.14      13820.17       303.85 o                         
   1   8   2       3561.74       3273.18        94.55 o                         
 -10   9   2       1803.91       1440.28        92.51 o                         
  -7   9   2      20035.91      20935.17       148.77 o                         
  -4   9   2         35.51         29.84         5.15 o                         
  -1   9   2       1044.89        840.72        66.70 o                         
   2   9   2       7173.74       6503.55       500.34 o                         
  -9  10   2         26.63         25.31         4.87 o                         
  -3  10   2       1484.22       1307.03        29.35 o                         
   0  10   2        202.96        199.21        10.80 o                         
  -8  11   2       1759.11       1540.35        39.70 o                         
  -5  11   2       6487.20       5998.96        77.54 o                         
  -2  11   2       1558.54       1435.65       178.15 o                         
  -4  12   2         11.91         21.61         5.00 o                         
   1   1   3      14806.43      15008.24       174.80 o                         
  -1   2   3     106205.69      79631.73      6841.71 o                         
   0   3   3        388.11        382.50        16.52 o                         
  -5   4   3      51013.38      47989.38       793.59 o                         
  -2   4   3        171.53        196.68        13.87 o                         
   1   4   3     130287.80     125212.16      3456.80 o                         
  -7   5   3      38425.91      42465.48       224.03 o                         
  -4   5   3      82842.42      91033.12       290.27 o                         
  -1   5   3       2787.43       2388.95        62.03 o                         
   2   5   3        221.85        330.71        12.11 o                         
  -9   6   3       1575.93       1657.05        30.77 o                         
  -6   6   3      14175.39      15766.01       673.14 o                         
  -3   6   3     103578.20      86560.73       348.00 o                         
   0   6   3         14.41         24.16         6.01 o                         
   3   6   3      18256.39      20148.27       160.24 o                         
 -11   7   3       2564.79       2272.32        41.20 o                         
  -8   7   3      22624.58      26148.56      1192.06 o                         
  -5   7   3       4438.20       4860.32        56.93 o                         
  -2   7   3       8541.70       8708.59       114.05 o                         
   1   7   3       1210.72       1181.84        24.36 o                         
 -10   8   3       7741.64       8157.78        66.92 o                         
  -7   8   3      11264.71       9502.01       436.11 o                         
  -4   8   3          5.16         28.23         4.74 o                         
  -1   8   3      47243.85      44969.94       385.01 o                         
   2   8   3          0.70          3.14         3.38 o                         
  -9   9   3       2234.72       2207.71        60.82 o                         
  -3   9   3         33.10         71.79         7.25 o                         
   0   9   3        285.18        435.19        16.31 o                         
 -11  10   3        103.22        113.74        13.52 o                         
  -8  10   3        612.24        625.34        23.83 o                         
  -2  10   3       4581.93       5394.97       182.01 o                         
   1  10   3       4786.93       5275.56        59.16 o                         
 -10  11   3       1588.38       1929.03       198.76 o                         
  -4  11   3        772.63        846.65       214.95 o                         
  -1  11   3        518.90        388.77        23.45 o                         
  -1   1   4      35491.73      34317.79       182.71 o                         
  -2   3   4      20764.08      19036.28        74.62 o                         
   1   3   4      21457.02      22104.83        94.51 o                         
  -4   4   4     295240.94     166511.34       745.77 o                         
  -1   4   4       6310.73       7407.60        45.74 o                         
   2   4   4     183115.03     199080.67      4392.08 o                         
  -6   5   4       2142.22       1807.71       118.87 o                         
   0   5   4      63609.56      65555.96      1625.00 o                         
   3   5   4        651.79        688.37        24.92 o                         
  -8   6   4      28902.61      29744.93       856.77 o                         
  -5   6   4       5401.07       5950.05        53.49 o                         
  -2   6   4     180400.12     179922.11      4656.25 o                         
   1   6   4       1387.82        980.54        94.69 o                         
 -10   7   4         24.40         41.39         5.85 o                         
  -7   7   4      37023.84      35547.65       871.48 o                         
  -1   7   4      14478.02      14307.18        80.24 o                         
   2   7   4      29135.23      32287.11       153.17 o                         
 -12   8   4        506.86        394.62        18.08 o                         
  -9   8   4       6236.94       5884.82       215.79 o                         
  -6   8   4      34626.93      41688.48       207.08 o                         
  -3   8   4         52.59         60.29         5.40 o                         
   0   8   4      10771.11      10988.75       203.07 o                         
   3   8   4         76.06         32.85         8.94 o                         
 -11   9   4       3968.51       3877.98       189.02 o                         
  -8   9   4        650.93        485.27        23.24 o                         
  -2   9   4       8069.54       7847.60       188.73 o                         
   1   9   4        711.95        529.09        18.08 o                         
 -10  10   4       1165.58       1021.42        99.53 o                         
  -7  10   4         97.53         26.68         5.11 o                         
  -4  10   4       4802.17       5305.27       844.19 o                         
  -1  10   4         91.06         43.62         5.75 o                         
  -9  11   4      10332.74      10605.85       104.37 o                         
  -3  11   4       4792.35       4863.50       410.97 o                         
  -5  12   4        245.47        187.94        15.01 o                         
   0   1   5      12692.73      14301.99       334.61 o                         
   1   2   5      28355.37      29006.17       108.29 o                         
  -1   3   5      25462.60      26794.37       100.55 o                         
   2   3   5       4038.43       4107.81        72.29 o                         
  -6   4   5         40.29         45.63         3.63 o                         
   0   4   5      11776.67      11025.91       966.04 o                         
  -8   5   5      45876.99      40345.77       164.52 o                         
  -5   5   5       3188.40       3502.52        63.30 o                         
  -2   5   5      53913.98      52848.57       270.32 o                         
   1   5   5      44006.13      54061.01      3777.42 o                         
 -10   6   5       1744.42       2001.39        35.54 o                         
  -7   6   5       1876.03       2184.27        21.68 o                         
  -1   6   5      78404.13      85985.40      7536.03 o                         
   2   6   5       1872.38       1852.19        64.78 o                         
 -12   7   5       4647.12       4566.44        60.84 o                         
  -9   7   5        512.71        594.58        12.70 o                         
  -6   7   5      50732.60      50474.40       200.87 o                         
  -3   7   5       4615.73       4675.09       263.91 o                         
   0   7   5      10582.45      11977.79       176.01 o                         
   3   7   5       6051.12       6023.95        90.24 o                         
 -11   8   5        355.22        379.48        17.89 o                         
  -8   8   5       1826.28       2104.09        87.37 o                         
  -2   8   5       7726.86       8808.71        65.99 o                         
   1   8   5       7691.64       7989.45       196.94 o                         
   4   8   5         43.30         16.11         7.99 o                         
 -10   9   5      11674.82      12930.24       223.99 o                         
  -7   9   5        346.77        442.59        16.66 o                         
  -4   9   5      17017.71      20441.65      1254.12 o                         
  -1   9   5        621.79        570.26        93.13 o                         
   2   9   5       1289.93       1493.24        55.31 o                         
  -9  10   5        247.10        270.16        14.32 o                         
  -3  10   5      13793.12      17032.19       166.37 o                         
   0  10   5       3761.98       3673.00       266.01 o                         
  -8  11   5       3493.14       3516.80        57.31 o                         
  -5  11   5         31.74         54.97         9.35 o                         
  -2  11   5       1539.52       1516.91       301.76 o                         
  -4  12   5       3393.46       3358.92        46.35 o                         
   1   1   6      23883.32      27500.68      1375.12 o                         
  -1   2   6       2711.21       2086.77        28.14 o                         
   2   2   6     237676.17     186973.80       959.39 o                         
   0   3   6      19853.06      19733.46       275.21 o                         
  -2   4   6     387863.91     377634.38      1010.24 o                         
   1   4   6       1137.11       1044.53       133.39 o                         
  -7   5   6       4623.22       4071.54        36.73 o                         
  -4   5   6      10851.76       9453.48        51.92 o                         
  -1   5   6       4890.83       5010.47        70.74 o                         
   2   5   6      24611.79      28229.70       492.20 o                         
  -9   6   6       7290.85       6990.38        63.31 o                         
  -6   6   6      52690.79      50813.46       303.55 o                         
  -3   6   6       5028.94       4735.27        40.96 o                         
   0   6   6      45180.89      54689.81       203.57 o                         
   3   6   6       3182.43       3015.11       119.90 o                         
 -11   7   6          4.53          4.12         3.64 o                         
  -8   7   6       5420.22       4273.76       170.15 o                         
  -2   7   6        261.73        232.40        12.43 o                         
   1   7   6        491.64        634.93        49.00 o                         
 -10   8   6        218.96        120.97        12.52 o                         
  -7   8   6         83.45         85.26         6.73 o                         
  -4   8   6      10738.03      12014.76       156.92 o                         
  -1   8   6       4197.12       3801.41       282.77 o                         
   2   8   6        775.49        672.93        31.60 o                         
  -9   9   6       6570.69       6466.27        94.59 o                         
  -3   9   6       5066.47       4769.83       368.13 o                         
   0   9   6       6925.94       7089.40       244.61 o                         
 -11  10   6        156.31        128.77         7.80 o                         
  -8  10   6        925.00        823.36        26.47 o                         
  -5  10   6       1102.22       1075.52        34.35 o                         
  -2  10   6       1086.66       1113.39        33.75 o                         
   1  10   6       1102.03       1055.95        35.68 o                         
 -10  11   6        836.19        744.63        25.38 o                         
  -4  11   6         18.93         12.87         4.30 o                         
  -1  11   6        160.31        133.29        10.42 o                         
  -1   1   7      15554.04      15906.38       544.97 o                         
  -3   2   7      24611.82      24709.20      1565.72 o                         
   0   2   7       5384.60       4816.35       585.08 o                         
  -2   3   7      40590.82      38332.36       673.06 o                         
   1   3   7       6980.80       7523.72        54.21 o                         
  -1   4   7     136013.31     114608.12      3594.59 o                         
   2   4   7       3587.94       3919.02        82.15 o                         
  -6   5   7      47139.93      35819.25       107.94 o                         
  -3   5   7       3167.17       3770.09       203.71 o                         
   0   5   7       4349.90       4285.35        42.64 o                         
   3   5   7      15176.22      16671.05       450.92 o                         
  -8   6   7      10057.38      11665.49        75.85 o                         
  -5   6   7      49870.65      46324.17       147.84 o                         
  -2   6   7       1949.58       1905.13        50.42 o                         
   1   6   7      55264.03      57989.54       211.17 o                         
 -10   7   7       5761.98       5775.83        58.19 o                         
  -7   7   7       4567.79       4582.39       236.77 o                         
  -4   7   7      10295.63      10912.23       103.63 o                         
  -1   7   7       2424.82       2313.37        61.38 o                         
   2   7   7          3.62         15.84         4.15 o                         
  -9   8   7       2752.21       2631.67       167.87 o                         
  -6   8   7       1056.57       1129.23        23.91 o                         
  -3   8   7      54541.43      58502.91       261.97 o                         
   0   8   7        934.71        972.14        52.28 o                         
   3   8   7       4898.67       5265.06        63.21 o                         
 -11   9   7       1151.06       1175.05        32.45 o                         
  -8   9   7       9665.06      10260.34        78.85 o                         
  -2   9   7       2177.73       2306.36       129.61 o                         
   1   9   7        132.83         94.41         8.29 o                         
 -10  10   7       2980.11       2839.95       189.49 o                         
  -4  10   7       1957.66       1985.01        33.86 o                         
  -1  10   7      11395.30      12111.59       227.01 o                         
  -9  11   7        451.81        567.59        21.98 o                         
  -3  11   7        657.40        401.91        23.61 o                         
  -5  12   7       4103.76       4412.79       205.03 o                         
   0   1   8      16007.85      15765.08       161.84 o                         
  -2   2   8     637279.06     329077.44      3314.71 o                         
   1   2   8      35531.37      35991.92       548.37 o                         
  -1   3   8       9354.74       9174.65        91.87 o                         
   2   3   8      59811.07      72308.52       790.64 o                         
  -6   4   8     111593.53      86801.70       210.02 o                         
  -3   4   8       1277.39       1472.52        21.48 o                         
   3   4   8         34.47         67.58         6.62 o                         
  -8   5   8       1450.90       1208.33        19.96 o                         
  -2   5   8       9661.88      12010.15       640.53 o                         
   1   5   8         95.51         54.55         5.23 o                         
 -10   6   8       5730.25       5417.03        54.63 o                         
  -7   6   8       9108.21       9913.41       484.19 o                         
  -1   6   8        308.85        202.15         9.51 o                         
   2   6   8      22374.62      23935.11      1165.33 o                         
  -9   7   8       7641.53       7046.15        61.22 o                         
  -6   7   8        462.41        252.68         9.37 o                         
  -3   7   8      28584.78      31030.02      1017.35 o                         
   0   7   8      18319.14      18236.43       509.85 o                         
   3   7   8         62.88         38.50         6.16 o                         
 -11   8   8       5073.54       4495.11        54.46 o                         
  -8   8   8      11381.49      10290.90       176.23 o                         
  -2   8   8      18838.89      19941.24       789.04 o                         
   1   8   8         16.31         11.38         4.28 o                         
 -10   9   8         45.16         22.77         2.90 o                         
  -7   9   8      23793.56      21280.74       120.49 o                         
  -4   9   8       2033.09       1734.16        48.01 o                         
  -1   9   8       2972.52       1999.66       365.25 o                         
   2   9   8       9893.88      10558.13       133.82 o                         
  -9  10   8        915.76        816.03        21.92 o                         
  -3  10   8          3.61         13.11         4.20 o                         
   0  10   8       1693.59       1584.03        53.02 o                         
  -8  11   8        223.31        209.43        13.35 o                         
  -5  11   8      10100.05      10276.91       384.37 o                         
  -2  11   8       2625.08       2309.15       303.39 o                         
   0   0   9      10424.41       8829.06       313.82 o                         
   1   1   9      31921.42      30872.76       879.94 o                         
  -1   2   9      21936.51      19848.79      1644.35 o                         
   2   2   9       3649.84       3534.22       148.10 o                         
   0   3   9      12871.44      16486.01       268.35 o                         
   3   3   9      69466.18      79895.97      2902.21 o                         
  -2   4   9       8166.35       8889.22       540.56 o                         
   1   4   9      39092.84      42419.25      2801.54 o                         
  -7   5   9       7414.63       8843.68        51.25 o                         
  -1   5   9       8075.11       7757.82       246.92 o                         
   2   5   9       3826.20       3687.13       125.24 o                         
  -9   6   9         37.68         32.44         4.19 o                         
  -3   6   9      35707.46      40574.20       553.23 o                         
   0   6   9       3089.67       2887.29        94.92 o                         
   3   6   9       6678.15       5788.89       183.40 o                         
 -11   7   9        111.03        123.46        10.05 o                         
  -8   7   9      26823.90      26335.76       831.34 o                         
  -2   7   9      14838.57      15663.78       153.15 o                         
   1   7   9       5557.18       5672.46        60.16 o                         
   4   7   9        456.70        512.10        30.32 o                         
 -10   8   9       1142.73        865.70        19.19 o                         
  -7   8   9       6038.95       5005.67        41.02 o                         
  -4   8   9       7031.04       7332.28        64.32 o                         
  -1   8   9      23212.51      26888.91       428.36 o                         
   2   8   9       1594.43       1414.81        32.55 o                         
  -9   9   9         76.74        144.52         9.51 o                         
  -3   9   9        370.64        389.66        21.25 o                         
   0   9   9       2663.21       2872.04       227.46 o                         
  -8  10   9          6.32         19.77         4.73 o                         
  -5  10   9       8222.19       9777.07       125.61 o                         
  -2  10   9       6261.77       6499.30       517.58 o                         
  -4  11   9       2121.60       2325.59       148.89 o                         
  -1   1  10       2551.21       1849.13        19.34 o                         
  -3   2  10        287.43        211.90        21.05 o                         
   0   2  10     372138.38     332318.25     10815.70 o                         
  -2   3  10       6673.57       5715.92        85.70 o                         
   1   3  10       2048.08       1793.81        26.97 o                         
  -1   4  10       6390.50       5716.30       122.56 o                         
   2   4  10      71042.05      79253.57      1138.64 o                         
  -3   5  10       6439.08       6381.70       398.59 o                         
   0   5  10      12874.01      15028.47       463.86 o                         
   3   5  10       4976.14       5244.20       151.99 o                         
  -8   6  10       7713.39       8357.14        52.06 o                         
  -2   6  10      43007.48      48452.99       488.26 o                         
   1   6  10       2174.93       2042.62       110.83 o                         
   4   6  10       2136.30       1964.55        54.49 o                         
 -10   7  10       1759.83       1563.09        26.85 o                         
  -7   7  10      10881.29      11080.40        50.09 o                         
  -4   7  10       1867.83       1840.97       106.62 o                         
  -1   7  10        990.81        672.31        51.51 o                         
   2   7  10      11196.91      10711.09       403.52 o                         
  -9   8  10        940.62        999.90        20.88 o                         
  -3   8  10       4440.10       4544.95        49.94 o                         
   0   8  10       3991.35       4160.94        64.95 o                         
   3   8  10       1074.38        838.58        85.83 o                         
  -8   9  10       2737.64       2405.29        32.09 o                         
  -5   9  10       8141.48       8211.84       101.09 o                         
  -2   9  10       2680.64       2289.35       136.63 o                         
   1   9  10        198.54        271.23        14.80 o                         
 -10  10  10         44.04         12.92         3.72 o                         
  -4  10  10        465.53        544.75        20.03 o                         
  -1  10  10        658.12        581.55        20.24 o                         
  -3  11  10       1601.61       1559.17        34.51 o                         
   0   1  11        603.89        552.18         7.20 o                         
  -2   2  11        939.67       1051.98        21.15 o                         
   1   2  11      67215.98      77720.27      3234.32 o                         
  -1   3  11         26.49         39.39         3.73 o                         
   2   3  11       6055.57       6029.74        56.74 o                         
  -3   4  11      80668.23      74524.95      1178.05 o                         
   0   4  11          2.19          9.92         2.96 o                         
   3   4  11      34595.34      38298.80      2616.39 o                         
  -2   5  11      10825.98      11939.59       516.36 o                         
   1   5  11       6509.46       5701.64       196.60 o                         
  -4   6  11       1785.28       2078.62        97.01 o                         
  -1   6  11      55201.33      70718.49      3958.56 o                         
   2   6  11        187.47        151.52        11.79 o                         
  -9   7  11       3762.35       3762.86        36.21 o                         
  -3   7  11        286.50        237.03        11.42 o                         
   0   7  11       1916.27       2000.44       145.47 o                         
   3   7  11        444.78        484.51        20.04 o                         
 -11   8  11        303.32        321.42        13.29 o                         
  -8   8  11       3299.77       4204.87        33.23 o                         
  -2   8  11       1622.51       1685.60        31.03 o                         
   1   8  11      12526.22      13130.37       101.21 o                         
 -10   9  11       2784.40       2602.37        31.11 o                         
  -7   9  11       1712.29       2068.77        33.15 o                         
  -4   9  11       3652.29       4142.04       135.05 o                         
  -1   9  11        388.84        262.58        31.38 o                         
  -9  10  11       1343.90       1294.62        25.01 o                         
  -3  10  11      15502.24      19451.71       126.58 o                         
  -8  11  11        449.48        501.77        18.68 o                         
  -5  11  11        217.13        150.99        16.46 o                         
   1   1  12        235.25        106.62         3.84 o                         
  -1   2  12       1581.18       1866.36        71.94 o                         
   2   2  12     230098.48     248287.56     16242.61 o                         
  -3   3  12      17782.41      20078.31      1577.79 o                         
   0   3  12      25306.54      32325.92       731.34 o                         
   3   3  12       1603.60       1683.98       171.27 o                         
  -2   4  12     297869.00     241492.30      6700.61 o                         
   1   4  12        398.08        378.99        25.05 o                         
  -1   5  12       5415.76       5737.02       198.22 o                         
   2   5  12      24550.10      22697.75      1927.31 o                         
  -9   6  12      11128.63      11828.99        59.25 o                         
  -3   6  12        448.06        493.33        41.10 o                         
   0   6  12      32777.04      39105.79       526.79 o                         
   3   6  12         34.56         62.58         7.79 o                         
 -11   7  12        536.40        588.39        19.12 o                         
  -2   7  12       4161.77       4049.20       227.62 o                         
   1   7  12        792.96        535.92        19.57 o                         
   4   7  12       8325.62       8849.33        92.25 o                         
 -10   8  12       1859.48       1621.85        23.83 o                         
  -7   8  12       1948.60       2142.00        24.04 o                         
  -4   8  12      16137.86      18043.24      1252.09 o                         
  -1   8  12         51.01         32.42         5.43 o                         
   2   8  12       3188.63       3047.35        51.07 o                         
  -9   9  12       7923.31       8744.59        52.86 o                         
  -3   9  12       8017.74       8533.97       539.41 o                         
   0   9  12       9209.47       9089.97       449.43 o                         
  -8  10  12       1878.11       1737.72        29.45 o                         
  -5  10  12        242.13        262.81        28.52 o                         
  -2  10  12       1939.11       1727.67       133.85 o                         
  -4  11  12        546.88        460.32        22.00 o                         
  -1   1  13        103.35        128.30         5.68 o                         
  -3   2  13       2040.00       2052.81        54.69 o                         
   0   2  13       1963.67       2016.81        19.25 o                         
  -5   3  13      12810.50      14205.33       492.33 o                         
  -2   3  13      32634.85      32992.17      1172.94 o                         
   1   3  13      21596.60      23491.67       612.87 o                         
  -1   4  13      41761.59      53063.30       741.25 o                         
   2   4  13       1281.37       1145.09        31.34 o                         
  -3   5  13       1335.84       1162.67        65.56 o                         
   0   5  13       6858.40       7371.96       241.26 o                         
   3   5  13      13277.38      14020.24       375.62 o                         
  -2   6  13       5690.66       5778.05       105.55 o                         
   1   6  13      20518.04      22254.23       810.30 o                         
   4   6  13          2.45          2.89         4.38 o                         
 -10   7  13       6871.45       6867.70        48.78 o                         
  -4   7  13      19550.50      22578.74       267.86 o                         
  -1   7  13       2259.23       2159.18       255.23 o                         
   2   7  13       1137.95        978.46        27.83 o                         
  -3   8  13      18885.23      19773.84       499.03 o                         
   0   8  13       2751.08       2763.79        46.67 o                         
  -8   9  13       8533.98       9445.83        52.11 o                         
  -2   9  13       5385.59       5624.13       297.43 o                         
   1   9  13         53.75         85.89        10.28 o                         
  -4  10  13       3044.14       3004.45        47.68 o                         
  -1  10  13       3762.72       4070.15       129.40 o                         
   0   1  14       1273.34        987.64        13.31 o                         
  -2   2  14     230377.78     192966.86      2964.87 o                         
   1   2  14        499.47        415.13        13.03 o                         
  -4   3  14       1055.46        800.31        27.30 o                         
  -1   3  14       4104.54       3629.46        58.96 o                         
   2   3  14       6903.73       7313.12       109.19 o                         
  -3   4  14         19.52         52.73         3.87 o                         
   0   4  14      74118.35      85992.62      7366.34 o                         
   3   4  14       1235.76       1284.96        56.74 o                         
  -2   5  14        790.90        697.81        17.86 o                         
   1   5  14       1078.45       1272.68        27.24 o                         
   4   5  14       8128.54       8218.57       340.51 o                         
  -4   6  14      33243.84      39229.47       547.45 o                         
  -1   6  14       1808.02       1790.93        33.14 o                         
   2   6  14       7039.48       6101.56       349.86 o                         
  -3   7  14       3477.65       3900.12       358.21 o                         
   0   7  14       7134.99       6634.12       402.08 o                         
   3   7  14        493.09        751.54        28.63 o                         
  -5   8  14        182.19        191.72        11.35 o                         
  -2   8  14       5737.84       5326.61        58.15 o                         
   1   8  14       1045.22        902.22        27.55 o                         
  -7   9  14       5702.25       5323.34        45.06 o                         
  -4   9  14          1.76         -1.46         8.05 o                         
  -1   9  14        116.70         51.80        11.12 o                         
  -3  10  14        200.56        212.45        28.48 o                         
   0   0  15         34.38        117.11         6.08 o                         
   1   1  15       1715.00       1788.70        30.15 o                         
  -1   2  15      29662.23      30763.96       470.46 o                         
   2   2  15        175.57        171.44        11.02 o                         
  -3   3  15      18434.51      19569.96       358.36 o                         
   0   3  15        546.47        663.60       124.99 o                         
   3   3  15      11459.86      11686.54       724.66 o                         
  -2   4  15        602.42        555.41        10.66 o                         
   1   4  15      36597.53      41493.00       587.18 o                         
   4   4  15       3078.90       3118.42       137.25 o                         
  -4   5  15      10921.02      12200.87        96.04 o                         
  -1   5  15        165.96        224.62        11.68 o                         
   2   5  15         86.70         91.65         8.37 o                         
  -9   6  15       1045.82       1115.29        14.31 o                         
  -3   6  15      38782.00      37842.09       686.85 o                         
   0   6  15        149.28        164.75        18.83 o                         
   3   6  15       7851.76       9175.91      1007.78 o                         
  -2   7  15       2680.95       2544.88        63.16 o                         
   1   7  15        344.37        366.96        17.60 o                         
  -4   8  15        875.68        794.43        23.11 o                         
  -1   8  15      19472.77      24254.54       150.45 o                         
  -3   9  15        596.62        532.00        20.73 o                         
   0   9  15        482.95        497.01        34.48 o                         
  -5  10  15       6467.13       6942.12        91.01 o                         
  -1   1  16       3082.02       3295.83       127.06 o                         
  -3   2  16       2119.18       2365.39        25.33 o                         
   0   2  16     204011.11     190512.89      2586.31 o                         
  -5   3  16        689.60        616.15        15.18 o                         
  -2   3  16       3150.34       3420.08        37.18 o                         
   1   3  16       1141.60       1098.00        35.40 o                         
  -7   4  16      14293.99      15756.86      1023.02 o                         
  -4   4  16      89296.34      85612.95      5007.64 o                         
  -1   4  16        543.44        565.31        16.53 o                         
   2   4  16      41831.14      51603.74       587.07 o                         
  -3   5  16      11518.07      12466.27       521.69 o                         
   0   5  16       8136.37       8032.83       314.63 o                         
   3   5  16         15.68         55.84         7.70 o                         
  -2   6  16      32670.75      38962.76       998.19 o                         
   1   6  16        113.00        125.69        10.04 o                         
   4   6  16       2660.05       2433.27        87.14 o                         
  -4   7  16        142.37         73.35        10.88 o                         
  -1   7  16       2281.31       2073.05        95.27 o                         
   2   7  16       9449.05      10519.25       592.65 o                         
  -3   8  16          3.46         12.97         9.86 o                         
   0   8  16       5161.01       5612.47        84.27 o                         
  -5   9  16       8174.16       7701.93       354.24 o                         
  -2   9  16       3479.30       3391.48       252.64 o                         
  -4  10  16       1012.50       1097.73        29.86 o                         
   0   1  17        427.03        431.73        11.69 o                         
  -2   2  17       2554.11       2275.92        35.74 o                         
   1   2  17      11909.37      11999.15       208.25 o                         
  -4   3  17      19670.82      20904.24       289.00 o                         
  -1   3  17       1301.27       1260.21        46.40 o                         
   2   3  17         10.83         17.18         5.14 o                         
  -6   4  17          7.50         39.26        12.28 o                         
  -3   4  17      13047.61      13030.56        56.40 o                         
   0   4  17       2230.88       2359.41        44.34 o                         
   3   4  17       6190.59       6117.57       216.36 o                         
  -2   5  17      12061.15      12920.98        90.80 o                         
   1   5  17       5137.00       5591.09        62.88 o                         
   4   5  17        240.47        204.22        14.28 o                         
  -4   6  17        453.14        446.17        21.75 o                         
  -1   6  17      15527.90      16337.82       935.68 o                         
   2   6  17        333.54        273.15        15.70 o                         
  -3   7  17         85.88         98.40         8.83 o                         
   0   7  17       2645.38       2676.41       194.74 o                         
  -5   8  17       8472.56      10397.53       943.38 o                         
  -2   8  17       3450.78       3778.65       181.40 o                         
   1   8  17       3714.21       4296.17       306.18 o                         
  -4   9  17       3175.94       3350.41       241.03 o                         
  -1   9  17         22.90         68.59        11.08 o                         
   0   0  18     120205.15     134007.27      4842.57 o                         
   1   1  18        934.03        885.74        12.54 o                         
  -1   2  18        476.13        466.25        17.98 o                         
   2   2  18      64287.57      79958.53       962.76 o                         
  -3   3  18        707.20        632.91         9.38 o                         
   0   3  18        184.27        138.81         8.70 o                         
   3   3  18       3398.38       3312.08        46.76 o                         
  -5   4  18       1651.02       1525.21        18.16 o                         
  -2   4  18      51137.02      60719.23       504.18 o                         
   1   4  18       1315.25       1418.33        60.16 o                         
   4   4  18       5686.77       5410.86        67.28 o                         
  -4   5  18       2200.04       2256.30        36.46 o                         
   2   5  18       5232.55       4916.29       134.02 o                         
  -3   6  18        179.08        186.71        16.51 o                         
   0   6  18       9342.98       9349.76       706.81 o                         
   3   6  18        308.94        251.85        17.70 o                         
  -5   7  18       3128.53       2810.25        44.10 o                         
  -2   7  18       1193.52        995.11        25.78 o                         
   1   7  18        188.26        335.49        17.83 o                         
  -4   8  18       3833.11       3754.01       213.00 o                         
  -1   8  18        636.90        492.51        94.92 o                         
  -3   9  18       1520.47       1255.53        85.72 o                         
  -1   1  19       5154.17       5222.08       120.78 o                         
  -3   2  19       5767.62       5655.20       182.11 o                         
   0   2  19          5.11         18.85         1.87 o                         
  -5   3  19       9559.77       9230.83        82.38 o                         
  -2   3  19       1601.47       1882.28        53.22 o                         
   1   3  19       3041.68       2744.52        41.57 o                         
  -7   4  19       1513.64       1467.10        50.81 o                         
  -4   4  19        397.68        417.56         7.54 o                         
  -1   4  19      26067.27      27187.18       315.31 o                         
   2   4  19         66.47         63.76         8.02 o                         
  -3   5  19        705.08        569.36        18.03 o                         
   0   5  19        188.25        178.70        15.81 o                         
   3   5  19       1183.21       1173.17        33.80 o                         
  -5   6  19      10852.26       8599.38        44.27 o                         
  -2   6  19         71.47         55.27         7.12 o                         
   1   6  19      12257.71      12948.34       262.86 o                         
  -4   7  19       4476.33       4550.44        57.84 o                         
  -1   7  19        103.12         90.50        12.53 o                         
  -6   8  19        122.44        140.03         5.43 o                         
  -3   8  19      12205.63      14666.69       297.59 o                         
  -5   9  19        251.04        243.91        22.66 o                         
   0   1  20       3521.84       3527.31        23.26 o                         
  -2   2  20      88927.92      92023.45      1019.46 o                         
   1   2  20         52.56         33.56         3.04 o                         
  -4   3  20        496.98        542.20        15.58 o                         
  -1   3  20        300.92        328.44        11.14 o                         
   2   3  20       6254.99       6098.68        94.13 o                         
  -6   4  20      19845.30      21741.35       310.80 o                         
  -3   4  20       1101.14       1092.07        31.63 o                         
   0   4  20      36841.56      46688.86       609.86 o                         
   3   4  20        333.88        308.87        64.37 o                         
  -8   5  20        334.82        337.30         9.41 o                         
  -5   5  20       4240.14       3687.75        32.10 o                         
  -2   5  20        676.39        608.08        14.71 o                         
   1   5  20        247.52        221.88        13.54 o                         
  -4   6  20      17326.62      19296.51        84.79 o                         
  -1   6  20        107.02        123.36        13.95 o                         
   2   6  20       5086.86       4938.10        68.86 o                         
  -3   7  20       3253.49       3168.34       166.66 o                         
   0   7  20       5499.12       5809.24        99.33 o                         
  -5   8  20        369.98        354.78        19.60 o                         
  -2   8  20       3984.23       3773.50        54.64 o                         
   0   0  21       1149.53        998.06        64.65 o                         
   1   1  21       2465.77       2571.93        83.52 o                         
  -1   2  21       3894.57       3664.62       137.53 o                         
   2   2  21        375.43        397.05        12.63 o                         
  -3   3  21       1165.84        863.22        22.55 o                         
   0   3  21       1418.98       1248.88        22.92 o                         
   3   3  21       5085.79       5173.33        47.36 o                         
  -5   4  21       1491.26       1312.76        17.15 o                         
  -2   4  21        764.72        658.49        21.22 o                         
   1   4  21       8022.24       7775.45        77.91 o                         
   4   4  21         56.04         82.41         9.69 o                         
  -4   5  21       6966.71       7060.86       108.31 o                         
  -1   5  21       1059.27        949.50        25.24 o                         
   2   5  21        280.24        273.73        16.15 o                         
  -3   6  21       9358.19       9808.17        57.72 o                         
   0   6  21       1200.62       1226.65        89.98 o                         
  -5   7  21         32.12         34.13         3.50 o                         
  -2   7  21       2979.31       3030.38        65.62 o                         
  -4   8  21        745.80        686.29        24.63 o                         
  -1   1  22        285.51        319.51         9.84 o                         
  -3   2  22        183.79        159.54         4.95 o                         
   0   2  22      43497.93      50424.74       565.11 o                         
  -5   3  22          0.06          0.90         2.24 o                         
  -2   3  22        160.76        200.82         5.48 o                         
   1   3  22        791.29        802.81        14.71 o                         
  -7   4  22       2768.85       2567.22        69.50 o                         
  -4   4  22      15973.63      16567.69       144.38 o                         
  -1   4  22         13.62         20.66         5.64 o                         
   2   4  22       8478.44       8523.41        88.40 o                         
  -6   5  22       1535.10       1399.47        17.70 o                         
  -3   5  22        570.13        399.17        11.05 o                         
   0   5  22       1099.74        938.40        57.64 o                         
  -5   6  22         29.37         23.01         2.99 o                         
  -2   6  22       7831.30       8179.70       204.25 o                         
   1   6  22        342.91        378.25        43.32 o                         
  -4   7  22         44.58         78.15         5.40 o                         
  -1   7  22         11.22         -2.42         4.47 o                         
   0   1  23        898.58        813.10        13.36 o                         
  -2   2  23          1.09          5.15         1.83 o                         
   1   2  23       7407.27       7974.28       218.21 o                         
  -4   3  23       1969.87       1803.96        33.37 o                         
  -1   3  23        167.31        156.80        10.52 o                         
   2   3  23        444.77        522.93        17.96 o                         
  -6   4  23        578.38        621.87        25.30 o                         
  -3   4  23       6715.49       6339.28        56.78 o                         
   0   4  23          1.53          1.65         2.53 o                         
   3   4  23       3508.03       3643.63        97.34 o                         
  -5   5  23       1735.94       1629.47       135.67 o                         
  -2   5  23       1168.37       1177.93        58.84 o                         
   1   5  23        203.89        255.72        18.60 o                         
  -4   6  23          0.21         -2.59         2.59 o                         
  -1   6  23       9456.33      10392.85       471.10 o                         
  -3   7  23        232.42        247.12        17.31 o                         
   0   0  24      46999.33      52546.91      1776.66 o                         
   1   1  24         66.40         71.46         3.90 o                         
  -1   2  24        292.39        261.42         7.94 o                         
   2   2  24      22708.30      24951.55       138.29 o                         
  -3   3  24        664.23        503.52        22.52 o                         
   0   3  24       1069.80       1091.46        26.93 o                         
   3   3  24        106.54         99.43        12.76 o                         
  -5   4  24       2120.40       2021.79        70.01 o                         
  -2   4  24      17348.63      17165.56       211.78 o                         
   1   4  24        216.85        253.16        10.42 o                         
  -4   5  24          7.97         12.96         3.26 o                         
  -1   5  24        481.09        424.77        13.81 o                         
  -3   6  24        193.69        199.38         9.05 o                         
  -1   1  25        266.44        248.06         7.63 o                         
  -3   2  25        478.70        426.44         9.31 o                         
   0   2  25        538.50        483.98        10.45 o                         
  -5   3  25       1292.69       1259.71        28.69 o                         
  -2   3  25       1392.36       1358.57        15.41 o                         
   1   3  25       1302.64       1129.19        20.25 o                         
  -4   4  25         87.88         95.72         4.24 o                         
  -1   4  25       4204.41       4012.86        47.36 o                         
  -3   5  25         15.57         11.70         3.19 o                         
   0   1  26          0.50          7.23         2.26 o                         
  -2   2  26      14988.66      15381.58       180.50 o                         
   1   2  26         41.35         48.15         3.51 o                         
  -4   3  26        739.04        818.88        19.58 o                         
  -1   3  26          0.81          2.17         2.36 o                         
  -3   4  26         43.28         42.75         4.58 o                         
   0   4  26       7120.45       7264.53        57.87 o                         
   0   0  27          0.20          1.40         3.55 o                         
   1   1  27          2.45          4.29         2.53 o                         
  -1   2  27       2380.41       2200.42        28.41 o                         
                                                                                
