# Supplementary material for: Phase relationships in homoleptic com­plexes of XeF2
Source: IUCrJ. 2026 May 18;13(Pt 4):420–32. doi: 10.1107/S2052252526003751 (PMC13324652; doi:10.1107/S2052252526003751)
Supplement: Supplementary file 6 [file m-13-00420-cusbi_1p03gpasup6.hkl]

data_cusbi_1p03gpa                                                              
_shelx_title ' bx1_2a_p02 in R-3'                                               
_shelx_refln_list_code          4                                               
_shelx_F_calc_maximum      815.79                                               
_exptl_crystal_F_000      2013.00                                               
_reflns_d_resolution_high  0.8009                                               
                                                                                
loop_                                                                           
 _space_group_symop_operation_xyz                                               
 'x, y, z'                                                                      
 '-y, x-y, z'                                                                   
 '-x+y, -x, z'                                                                  
 'x+2/3, y+1/3, z+1/3'                                                          
 '-y+2/3, x-y+1/3, z+1/3'                                                       
 '-x+y+2/3, -x+1/3, z+1/3'                                                      
 'x+1/3, y+2/3, z+2/3'                                                          
 '-y+1/3, x-y+2/3, z+2/3'                                                       
 '-x+y+1/3, -x+2/3, z+2/3'                                                      
 '-x, -y, -z'                                                                   
 'y, -x+y, -z'                                                                  
 'x-y, x, -z'                                                                   
 '-x+2/3, -y+1/3, -z+1/3'                                                       
 'y+2/3, -x+y+1/3, -z+1/3'                                                      
 'x-y+2/3, x+1/3, -z+1/3'                                                       
 '-x+1/3, -y+2/3, -z+2/3'                                                       
 'y+1/3, -x+y+2/3, -z+2/3'                                                      
 'x-y+1/3, x+2/3, -z+2/3'                                                       
                                                                                
_cell_length_a     9.8135                                                       
_cell_length_b     9.8135                                                       
_cell_length_c    22.0081                                                       
_cell_angle_alpha  90.000                                                       
_cell_angle_beta   90.000                                                       
_cell_angle_gamma 120.000                                                       
                                                                                
_shelx_F_squared_multiplier     1.000                                           
                                                                                
loop_                                                                           
 _refln_index_h                                                                 
 _refln_index_k                                                                 
 _refln_index_l                                                                 
 _refln_F_squared_calc                                                          
 _refln_F_squared_meas                                                          
 _refln_F_squared_sigma                                                         
 _refln_observed_status                                                         
  -4   5   0       1180.71       1613.30        99.45 o                         
  -1   5   0      13239.33      12825.21       111.41 o                         
   0   6   0     151250.45     133711.92       506.09 o                         
  -5   7   0      65287.30      64181.33       613.60 o                         
  -2   7   0      20772.48      18347.14       255.96 o                         
  -7   8   0       1415.87       1009.70        31.30 o                         
  -1   8   0        382.66        178.36        13.70 o                         
  -6   9   0        113.27         88.66        27.56 o                         
  -3   9   0      18822.21      16983.16       183.55 o                         
   0   9   0      13512.08      13081.77       407.59 o                         
  -8  10   0       6304.39       6724.00       129.89 o                         
  -2  10   0       5799.71       5156.59        78.20 o                         
 -10  11   0         32.05         23.65        14.01 o                         
  -4  11   0       1319.71       1138.90        52.92 o                         
  -1  11   0       1872.15       1648.76       120.47 o                         
  -3   2   1        253.07        466.20        11.16 o                         
   0   2   1      12909.65      14106.73       170.18 o                         
  -2   3   1      94873.37     100937.65       308.01 o                         
   1   3   1      89754.38      75399.65      1327.33 o                         
  -4   4   1       1774.28       1433.80        95.09 o                         
  -1   4   1      72188.27      71926.75       381.01 o                         
   2   4   1          1.15         30.17        11.03 o                         
  -6   5   1     147863.05     115529.02       584.26 o                         
   0   5   1      38348.25      38298.91       207.85 o                         
   3   5   1      31537.35      31319.62       276.10 o                         
  -8   6   1       1981.08       2212.11       155.02 o                         
  -5   6   1      19376.68      18658.64       455.22 o                         
  -2   6   1      11115.75      10379.00       190.99 o                         
   1   6   1      31133.97      34054.97       550.63 o                         
 -10   7   1      20345.94      21032.50       200.15 o                         
  -7   7   1        744.30        899.40        95.99 o                         
  -1   7   1      15276.74      15764.35       144.77 o                         
   2   7   1       3384.53       3456.73       299.60 o                         
 -12   8   1       1678.18       1710.11        63.94 o                         
  -9   8   1         99.08        186.93        14.22 o                         
  -6   8   1        278.67        279.93        19.73 o                         
  -3   8   1      35327.03      33012.73       238.57 o                         
   0   8   1       7119.52       7660.54        88.96 o                         
   3   8   1       3428.17       4173.75       114.80 o                         
 -11   9   1        654.02        536.66        28.29 o                         
  -8   9   1      22170.81      21947.21       152.16 o                         
  -2   9   1       5735.37       5837.25       439.81 o                         
   1   9   1       1630.99       1953.55       196.95 o                         
 -10  10   1       1003.36        962.26        82.47 o                         
  -7  10   1       4413.73       4199.53        97.78 o                         
  -4  10   1       7214.47       6779.94       117.56 o                         
  -1  10   1       9451.92      10267.93       192.36 o                         
  -9  11   1        194.77        297.89        22.36 o                         
  -3  11   1          0.20         12.31        14.61 o                         
  -8  12   1         74.28        110.20        25.13 o                         
   1   2   2       4337.25       3556.99       121.77 o                         
  -4   3   2      49273.36      40182.73      2681.55 o                         
  -1   3   2      11833.25      14170.80       201.81 o                         
   2   3   2       5112.66       5494.59        76.18 o                         
  -6   4   2     171077.44     110969.02       357.04 o                         
  -3   4   2      22641.89      29492.84       162.99 o                         
   0   4   2     359519.91     279661.75      5974.11 o                         
  -8   5   2        555.42        527.20        26.68 o                         
  -5   5   2        660.86        973.72        40.67 o                         
  -2   5   2       3828.46       4426.43       152.78 o                         
   1   5   2       6922.46       7440.44       212.44 o                         
 -10   6   2       4189.47       3742.36        74.90 o                         
  -7   6   2       5078.42       4478.41       498.65 o                         
  -4   6   2     101858.95     139908.39       515.72 o                         
  -1   6   2      10387.14       8280.99       157.73 o                         
   2   6   2      19691.66      19462.13       181.42 o                         
  -9   7   2       2728.17       2361.54       187.89 o                         
  -6   7   2      10954.13       9325.11       360.47 o                         
  -3   7   2      24790.10      23273.54       215.25 o                         
   0   7   2       7883.70       6847.52       341.18 o                         
   3   7   2        770.25       1041.29        55.47 o                         
 -11   8   2       2361.19       2013.59        63.60 o                         
  -8   8   2       9740.48       8076.32        82.29 o                         
  -2   8   2      22571.36      22430.60       543.80 o                         
   1   8   2       2992.17       2388.06       116.49 o                         
   4   8   2        611.03        530.28        46.45 o                         
 -10   9   2       1873.33       1735.59       143.31 o                         
  -7   9   2      19829.00      19845.16       208.27 o                         
  -1   9   2       1586.80       1264.60        41.45 o                         
   2   9   2       8313.55       8046.59       107.32 o                         
  -9  10   2        102.45         73.78        13.88 o                         
  -3  10   2       1433.54       1153.42        37.77 o                         
   0  10   2       1196.63       1126.38        40.48 o                         
  -8  11   2       1379.09       1233.77        57.96 o                         
  -2  11   2       2105.36       2040.83        93.26 o                         
  -4  12   2         93.48         45.86        19.92 o                         
   1   1   3      10140.53      10688.14       109.59 o                         
  -1   2   3      91148.26      82044.69       224.01 o                         
   2   2   3       5431.08       4982.43        83.40 o                         
   0   3   3        202.58        218.55         9.73 o                         
  -5   4   3      44581.83      43691.14       134.25 o                         
  -2   4   3        348.05        577.20        66.40 o                         
   1   4   3     123246.13     115206.70      1048.85 o                         
  -7   5   3      37497.74      36448.49       214.37 o                         
  -4   5   3      71340.84      90994.77       222.65 o                         
  -1   5   3       2528.27       2148.82        36.29 o                         
   2   5   3        218.24        344.63        20.65 o                         
  -9   6   3       1241.99       1231.59        43.04 o                         
  -6   6   3      12777.60      14209.53       390.50 o                         
   0   6   3         12.81         28.62         9.15 o                         
   3   6   3      22373.51      21034.14       433.94 o                         
 -11   7   3       3601.70       3219.55        78.88 o                         
  -8   7   3      23328.38      26592.97       690.05 o                         
  -5   7   3       4805.79       6484.59        99.81 o                         
  -2   7   3       9523.50       8373.10       125.78 o                         
   1   7   3       1343.71       1366.36        63.44 o                         
   4   7   3         11.66         10.35        21.24 o                         
 -10   8   3       6726.01       7052.04       111.20 o                         
  -7   8   3      10962.94      10863.37       119.83 o                         
  -1   8   3      45723.67      47190.79       259.38 o                         
   2   8   3          0.65         -9.05        13.09 o                         
  -9   9   3       3261.15       3114.50        75.98 o                         
  -6   9   3      12349.22      16074.30       188.98 o                         
  -3   9   3         96.19         99.36        14.62 o                         
   0   9   3        790.42        900.65        35.28 o                         
 -11  10   3        120.70        136.19        17.35 o                         
  -8  10   3        484.34        610.72        38.12 o                         
  -2  10   3       4562.53       4817.83       118.73 o                         
   1  10   3       5988.95       6963.36       103.10 o                         
 -10  11   3       2145.40       2564.51       103.67 o                         
  -4  11   3       1190.03        975.01        53.22 o                         
  -1  11   3        312.54        237.83        23.23 o                         
  -1   1   4      32865.44      34506.37       114.51 o                         
   1   3   4      24226.62      26504.51       141.14 o                         
  -1   4   4       4555.88       4586.57       250.28 o                         
   2   4   4     214009.41     202956.25      3774.30 o                         
  -6   5   4       1790.08       1388.60        56.76 o                         
   0   5   4      55140.16      61485.20       229.15 o                         
   3   5   4        281.28        404.58        25.50 o                         
  -8   6   4      39559.78      48682.19       255.24 o                         
  -5   6   4       6541.87       7215.88        85.71 o                         
  -2   6   4     209433.42     197460.91       504.27 o                         
   1   6   4       1350.98        771.15        31.19 o                         
   4   6   4      13024.55      12574.14       195.17 o                         
 -10   7   4         87.36        106.87        18.23 o                         
  -7   7   4      37552.48      33815.77       688.75 o                         
  -1   7   4      12656.51      11101.28       959.62 o                         
   2   7   4      27455.60      27163.33       908.70 o                         
  -9   8   4       7346.21       6657.77       415.98 o                         
  -6   8   4      48051.95      63325.86       333.31 o                         
  -3   8   4        239.61        233.53        18.19 o                         
   0   8   4      14708.63      14034.08      1563.02 o                         
   3   8   4          7.51          0.30        14.04 o                         
 -11   9   4       4071.41       3876.18        89.57 o                         
  -8   9   4        421.96        237.73        23.28 o                         
  -2   9   4       7894.26       7093.59        95.21 o                         
   1   9   4       1045.71        802.35        39.69 o                         
 -10  10   4       2714.81       2197.56        65.28 o                         
  -7  10   4         76.26         13.53        16.73 o                         
  -4  10   4       9087.89       7977.56       141.11 o                         
  -1  10   4         57.40         19.25        11.74 o                         
  -9  11   4      10927.60      10907.75       148.01 o                         
  -3  11   4       6187.35       6087.59       182.96 o                         
  -5  12   4        308.56        258.68        31.22 o                         
   0   1   5      11898.20      14257.16       782.44 o                         
   1   2   5      24568.43      27438.57       538.57 o                         
  -1   3   5      19719.61      19403.31       535.05 o                         
   2   3   5       4486.70       4690.11       180.65 o                         
  -6   4   5        127.30         80.51        10.85 o                         
   0   4   5      10746.80      11965.55       268.21 o                         
   3   4   5      33395.22      32579.20       375.71 o                         
  -8   5   5      42295.97      41421.38       237.82 o                         
  -5   5   5       3615.62       4760.63       140.00 o                         
  -2   5   5      54052.82      57614.32       386.82 o                         
   1   5   5      39627.01      38396.09       195.79 o                         
  -7   6   5       1527.55       1622.27        38.44 o                         
  -1   6   5      75477.89      80379.49       709.41 o                         
   2   6   5       2629.26       2722.45        60.43 o                         
  -9   7   5       1103.07        937.80        36.00 o                         
  -6   7   5      48227.78      71703.79       301.60 o                         
  -3   7   5       4788.73       4001.11        75.67 o                         
   0   7   5      10333.23      10912.15       226.70 o                         
   3   7   5       7259.90       7811.24       116.52 o                         
 -11   8   5        286.19        255.91        23.17 o                         
  -8   8   5       1106.56       1296.04        30.76 o                         
  -2   8   5       6721.70       6843.43        89.34 o                         
   1   8   5       9619.96      10418.97       196.47 o                         
 -10   9   5      13553.89      14350.26       330.26 o                         
  -7   9   5        887.17       1299.31        49.00 o                         
  -4   9   5      19431.21      18071.95       194.30 o                         
  -1   9   5        563.77        614.46        28.99 o                         
   2   9   5       1535.21       1985.44        60.50 o                         
  -9  10   5        314.50        407.67        43.89 o                         
  -3  10   5      14917.09      16362.06      1408.65 o                         
   0  10   5       3324.54       3284.99       239.90 o                         
  -8  11   5       4349.26       5840.10       119.60 o                         
  -2  11   5       2018.95       1952.63        56.40 o                         
   1   1   6      22582.04      24764.43       420.25 o                         
  -1   2   6       2122.78       1660.11        79.47 o                         
   2   2   6     265323.38     238661.55       583.22 o                         
   0   3   6      26678.67      30879.92       330.98 o                         
   3   3   6       7417.66       6856.20        88.40 o                         
  -2   4   6     421761.84     325005.50      2565.76 o                         
   1   4   6         60.77         40.12         9.61 o                         
  -7   5   6       4766.07       4580.78        63.03 o                         
  -4   5   6      11066.44       7951.30        73.81 o                         
  -1   5   6       5998.61       6235.03       204.98 o                         
   2   5   6      19743.95      19461.83      1337.29 o                         
  -9   6   6       7908.26       8275.80       111.93 o                         
  -6   6   6      75255.17      94007.09      1136.78 o                         
  -3   6   6       4497.35       4145.47       116.13 o                         
   0   6   6      56857.38      61792.16       763.82 o                         
   3   6   6       2578.53       2149.43        59.19 o                         
 -11   7   6        123.87        105.81        18.50 o                         
  -8   7   6       4574.47       3722.00        69.44 o                         
  -2   7   6          3.79         19.49        13.52 o                         
   1   7   6        291.16        401.86        34.36 o                         
   4   7   6      10095.60      10408.44       192.90 o                         
 -10   8   6       1223.85        918.55        36.53 o                         
  -7   8   6        531.66        512.91        27.55 o                         
  -1   8   6       3411.72       2450.04        99.79 o                         
   2   8   6       2442.47       2166.36        59.07 o                         
  -9   9   6       6516.21       5505.76        65.83 o                         
  -3   9   6       5006.61       4236.92        77.91 o                         
   0   9   6       8275.31       7567.29       105.74 o                         
  -8  10   6       2691.69       3028.49        71.37 o                         
  -2  10   6       3295.65       2902.21        66.08 o                         
  -4  11   6         79.58         30.58        18.28 o                         
  -1   1   7      13810.51      13100.39        89.50 o                         
  -3   2   7      23350.60      23205.32       752.75 o                         
   0   2   7       3430.41       3076.47        40.34 o                         
  -2   3   7      32755.96      36210.21       237.07 o                         
   1   3   7       5923.25       6362.62       432.15 o                         
  -1   4   7     121406.07     133247.52      2249.94 o                         
   2   4   7       2455.57       2294.44       106.58 o                         
  -6   5   7      44576.07      53489.23       173.08 o                         
   0   5   7       5606.41       5308.72       280.29 o                         
   3   5   7      14237.49      14057.83       445.89 o                         
  -8   6   7       8614.86      10312.08        92.53 o                         
  -5   6   7      42016.58      39523.53       166.70 o                         
  -2   6   7       1399.53       1526.33        38.94 o                         
   1   6   7      55821.91      61490.79      1046.99 o                         
   4   6   7       1050.35       1227.98        67.38 o                         
 -10   7   7       7008.62       7899.38       105.13 o                         
  -7   7   7       6102.22       7496.51        60.11 o                         
  -1   7   7       2431.53       2204.21       137.09 o                         
   2   7   7         12.77         43.29        13.88 o                         
  -9   8   7       3090.94       2903.47        50.54 o                         
  -6   8   7        518.93        464.13        25.70 o                         
  -3   8   7      56459.84      53462.55       590.09 o                         
   0   8   7       1130.25       1186.36        61.48 o                         
   3   8   7       6457.86       7693.76       699.31 o                         
 -11   9   7       1618.27       1476.43        49.41 o                         
  -8   9   7      11086.20      13055.44       123.41 o                         
  -2   9   7       2783.72       2468.44       119.35 o                         
   1   9   7          8.87          6.88        15.94 o                         
 -10  10   7       2760.63       3052.17       544.88 o                         
  -7  10   7       7557.51       7308.15       118.90 o                         
  -4  10   7       1941.58       1807.32        53.67 o                         
  -1  10   7      12771.94      13902.01       397.77 o                         
  -9  11   7        584.24        932.12        41.35 o                         
  -3  11   7        533.81        328.82        27.88 o                         
   0   1   8      19841.67      20364.78       129.42 o                         
  -2   2   8     665506.12     582660.12      1233.56 o                         
   1   2   8      39311.31      39926.53       404.36 o                         
  -1   3   8      12556.53      11346.71       173.88 o                         
   2   3   8      50651.86      52165.66       678.38 o                         
   3   4   8         12.94         95.73        18.49 o                         
  -2   5   8       8659.98      12295.43       153.37 o                         
   1   5   8        121.97        108.17        13.59 o                         
   4   5   8      27305.91      28659.72       321.51 o                         
  -7   6   8       9978.49      12788.92        97.81 o                         
  -1   6   8         75.69         15.02         9.14 o                         
   2   6   8      30060.39      30282.39      1718.41 o                         
  -9   7   8       8082.83       6684.78        80.72 o                         
  -3   7   8      24771.47      22815.66       421.44 o                         
   0   7   8      16110.48      15496.49       652.97 o                         
   3   7   8        311.39        205.72        23.88 o                         
 -11   8   8       5486.80       5280.75        87.35 o                         
  -8   8   8      19093.74      22263.16       691.01 o                         
  -2   8   8      28105.31      28318.11       186.70 o                         
   1   8   8         10.43         47.99        14.84 o                         
 -10   9   8         48.46         34.60         9.24 o                         
  -7   9   8      24231.39      23304.74       186.16 o                         
  -4   9   8       1854.91       1515.28        62.50 o                         
  -1   9   8       3775.30       2849.05        64.24 o                         
   2   9   8      10202.51      10279.47       246.29 o                         
  -9  10   8       1208.48       1261.88        40.77 o                         
  -3  10   8         95.45         96.39        31.68 o                         
   0  10   8       2684.84       2398.71        67.37 o                         
  -8  11   8        199.30        243.24        27.20 o                         
  -2  11   8       3044.50       2903.03       253.38 o                         
   0   0   9      13525.08      10891.82        99.62 o                         
   1   1   9      28514.39      31338.31       170.61 o                         
  -1   2   9      17682.99      19046.75       979.04 o                         
   2   2   9       4765.01       4703.96       107.68 o                         
   0   3   9      12968.85      13471.10       175.32 o                         
   3   3   9      64551.62      73243.10      1370.14 o                         
  -2   4   9      10073.53       9724.10        93.32 o                         
   1   4   9      42100.08      45833.85       522.76 o                         
   4   4   9         85.00         71.21        21.60 o                         
  -7   5   9       7971.68       8897.30        68.93 o                         
  -1   5   9       7418.13       6609.98       108.32 o                         
   2   5   9       3837.27       3530.61        67.25 o                         
  -9   6   9         42.83         31.25         7.95 o                         
  -3   6   9      31071.24      29312.74      1000.31 o                         
   0   6   9       2641.30       2685.98       128.44 o                         
   3   6   9       8295.02       8837.98       175.29 o                         
 -11   7   9        622.72        546.35        28.43 o                         
  -8   7   9      28502.86      32158.27       162.61 o                         
  -2   7   9      16502.27      15482.23       400.24 o                         
   1   7   9       5757.14       5841.88        98.45 o                         
   4   7   9        701.85        886.77        44.88 o                         
 -10   8   9        936.61       1050.65        36.36 o                         
  -7   8   9       6458.23       6724.66        77.24 o                         
  -4   8   9       6540.92       6325.85       118.39 o                         
  -1   8   9      23900.11      24421.74       479.78 o                         
   2   8   9       1560.44       1504.27        52.17 o                         
  -9   9   9        282.88        358.74        34.77 o                         
  -3   9   9        391.86        446.47        28.66 o                         
   0   9   9       2915.01       3070.42       143.73 o                         
  -8  10   9          4.39         40.05        13.91 o                         
  -2  10   9       6117.73       6971.88       607.80 o                         
  -4  11   9       2347.50       2482.68        67.10 o                         
  -1   1  10       2998.08       2522.93        50.27 o                         
  -3   2  10         94.72         30.95         8.53 o                         
   0   2  10     388716.88     356228.16       645.09 o                         
  -5   3  10         10.68         24.91        11.55 o                         
  -2   3  10       5076.54       4248.31        57.35 o                         
   1   3  10        927.40        789.28        39.26 o                         
  -1   4  10       4605.23       3786.89        58.09 o                         
   2   4  10      86973.90     100848.27      1336.74 o                         
  -3   5  10       6874.70       6902.62       179.53 o                         
   0   5  10      11025.46      12420.30       423.18 o                         
   3   5  10       3736.67       4600.17        91.57 o                         
  -8   6  10      12049.01      13499.61        88.67 o                         
  -2   6  10      50894.18      52703.25      1026.24 o                         
   1   6  10        800.92        465.88        26.80 o                         
   4   6  10       4594.07       4500.36        96.14 o                         
 -10   7  10       1323.75       1395.29        39.50 o                         
  -7   7  10      11475.79      11595.05        77.48 o                         
  -1   7  10       1048.05        650.09        30.23 o                         
   2   7  10      12067.42      11051.96       343.60 o                         
  -9   8  10       1475.77       1718.45        42.11 o                         
  -3   8  10       4194.15       4133.98        78.83 o                         
   0   8  10       8142.92       7604.60       264.56 o                         
   3   8  10        729.62        635.32        37.41 o                         
  -8   9  10       2461.14       2484.78        48.65 o                         
  -2   9  10       2920.90       2328.98        56.70 o                         
   1   9  10         41.92        139.14        21.44 o                         
  -4  10  10       2268.04       2182.33        74.17 o                         
  -1  10  10        395.10        316.71        27.24 o                         
  -3  11  10       2338.67       3076.56       249.36 o                         
   0   1  11        723.28        602.97        19.65 o                         
  -2   2  11        393.12        419.12        10.54 o                         
   1   2  11      58339.21      62857.71       241.46 o                         
  -4   3  11      23468.90      24856.66       408.80 o                         
  -1   3  11        220.06        144.35        11.79 o                         
   2   3  11       4586.44       4832.79        77.55 o                         
  -3   4  11      73219.97      77956.48       480.51 o                         
   0   4  11        187.81        258.30        17.83 o                         
   3   4  11      37972.79      37673.42       270.28 o                         
  -2   5  11       9137.91       9126.41       147.47 o                         
   1   5  11       6487.45       5833.42        83.61 o                         
   4   5  11        266.97        239.72        25.20 o                         
  -1   6  11      53944.11      55404.72       761.75 o                         
   2   6  11         44.34         37.91        14.90 o                         
  -9   7  11       5026.86       4995.46        57.56 o                         
  -3   7  11        284.57        245.29        21.30 o                         
   0   7  11       2238.07       1981.12        52.96 o                         
   3   7  11        707.74        797.20        41.98 o                         
  -8   8  11       2608.75       2205.17        36.75 o                         
  -2   8  11       1620.76       1927.84        52.48 o                         
   1   8  11      13837.22      15861.24       167.34 o                         
 -10   9  11       3529.81       4095.47        69.50 o                         
  -7   9  11       2235.82       2184.33        50.20 o                         
  -4   9  11       4808.10       4526.10        86.70 o                         
  -1   9  11        293.95        232.60        23.98 o                         
  -9  10  11       1280.07       1231.21        35.64 o                         
  -3  10  11      16269.59      16882.10       632.38 o                         
   0   0  12     290015.97     274060.62      1961.39 o                         
   1   1  12        209.01        103.33         7.97 o                         
  -1   2  12       2254.49       2490.00        41.11 o                         
   2   2  12     244728.97     284956.50       643.09 o                         
  -3   3  12      21348.43      22136.11       473.68 o                         
   0   3  12      22550.20      24995.59       150.62 o                         
   3   3  12       1639.51       1828.29        50.97 o                         
  -2   4  12     328921.94     410774.78       836.60 o                         
   1   4  12        234.75        189.52        18.05 o                         
   4   4  12      31563.36      31146.73       375.82 o                         
  -1   5  12       5649.63       5363.52       110.90 o                         
   2   5  12      21690.87      19197.56       456.01 o                         
  -9   6  12      11728.49      15262.90       108.31 o                         
  -3   6  12        373.38        353.90        42.40 o                         
   0   6  12      44494.50      46071.60      1503.84 o                         
   3   6  12        199.29        292.70        27.15 o                         
  -2   7  12       3589.07       3684.98        77.44 o                         
   1   7  12       1482.21       1136.27        42.95 o                         
 -10   8  12       3600.48       3374.37        55.07 o                         
  -4   8  12      21822.21      23310.03      1069.95 o                         
  -1   8  12         40.85         96.21        17.38 o                         
   2   8  12       4645.37       4537.06       358.83 o                         
  -9   9  12       8030.98       6885.61        70.68 o                         
  -3   9  12       8611.54      10202.15       926.30 o                         
   0   9  12       9387.27       9252.57       240.66 o                         
  -2  10  12       3481.60       3468.77       110.05 o                         
  -1   1  13        145.60        138.87         5.82 o                         
  -3   2  13       1766.85       1843.50        65.18 o                         
   0   2  13       3628.25       3433.75       121.39 o                         
  -5   3  13      13664.22      13369.87       547.30 o                         
  -2   3  13      28282.91      28846.94       168.55 o                         
   1   3  13      19514.71      20028.13       154.13 o                         
  -7   4  13         30.44         58.11        22.40 o                         
  -1   4  13      37093.11      37808.94       646.92 o                         
   2   4  13       1662.16       1750.35        67.80 o                         
  -3   5  13        697.93        697.26        48.81 o                         
   0   5  13       6973.43       7282.55       125.21 o                         
   3   5  13      12469.78      12817.80       152.49 o                         
  -2   6  13       5830.71       6516.88       142.75 o                         
   1   6  13      22768.88      24260.95       192.20 o                         
   4   6  13          0.29        -19.05        19.05 o                         
 -10   7  13       7157.60       7563.27        74.24 o                         
  -4   7  13      18693.12      18725.00       794.63 o                         
  -1   7  13       2708.69       2690.19        62.73 o                         
   2   7  13       1106.30       1211.22        49.08 o                         
  -3   8  13      20260.79      20506.53       261.40 o                         
   0   8  13       2935.76       3018.06       209.14 o                         
  -8   9  13       8936.10      10396.96        75.06 o                         
  -2   9  13       5948.05       6779.20       355.88 o                         
  -4  10  13       2570.54       2737.85       146.13 o                         
   0   1  14       1337.78       1060.00        27.67 o                         
  -2   2  14     258298.47     280004.47      1927.60 o                         
   1   2  14        330.28        282.35        13.30 o                         
  -4   3  14        180.41        147.63         8.18 o                         
  -1   3  14       4086.50       3324.00        52.38 o                         
   2   3  14       5348.94       5609.70        87.03 o                         
  -6   4  14      39905.68      41070.39      1476.20 o                         
  -3   4  14        652.36        694.62        17.04 o                         
   0   4  14      79513.31      93243.42      3442.03 o                         
  -2   5  14       1114.13        978.60        61.63 o                         
   1   5  14        501.95        692.89        46.36 o                         
   4   5  14       8953.49       8842.44       230.68 o                         
  -1   6  14        955.92        844.06        38.80 o                         
   2   6  14      12360.54      11521.14       137.83 o                         
   0   7  14       7743.07       6389.79       229.75 o                         
   3   7  14        248.62        405.91        32.43 o                         
  -2   8  14      10553.68      10569.30       127.73 o                         
   1   8  14        574.42        493.27        32.41 o                         
  -4   9  14         31.40         24.50        17.24 o                         
   0   0  15         33.60         15.20         6.85 o                         
   1   1  15       1317.66       1493.89        29.24 o                         
  -1   2  15      28282.06      28074.52       166.92 o                         
   2   2  15         32.80         30.64        10.11 o                         
  -3   3  15      17418.96      16560.44       105.51 o                         
   0   3  15        777.92        795.20        30.73 o                         
   3   3  15      10188.83      10210.96       129.11 o                         
  -5   4  15       9366.60       9208.48       309.89 o                         
  -2   4  15        182.42        151.43        16.93 o                         
   1   4  15      36473.78      37793.47      1259.75 o                         
   4   4  15       2249.81       2443.33        69.70 o                         
  -1   5  15        105.11        122.24        15.86 o                         
   2   5  15         20.18         24.55        20.14 o                         
   5   5  15       1814.05       1995.19       100.80 o                         
  -9   6  15        805.22        975.53        22.37 o                         
  -3   6  15      35956.58      35855.16       724.35 o                         
   0   6  15        186.66        252.03        23.08 o                         
   3   6  15       8765.51      10433.25       149.23 o                         
  -2   7  15       3075.96       3161.23        67.62 o                         
   1   7  15        538.55        646.24        65.60 o                         
  -4   8  15       1184.98       1047.78        45.21 o                         
  -1   8  15      20766.84      22652.63       198.84 o                         
  -1   1  16       4752.73       4764.13        51.04 o                         
  -3   2  16       1836.84       1881.35        34.07 o                         
   0   2  16     214766.56     250628.59      1211.86 o                         
  -5   3  16       1031.63       1022.24        35.76 o                         
  -2   3  16       3196.89       3150.26        48.96 o                         
   1   3  16       1252.50       1132.17        56.43 o                         
  -7   4  16      14225.98      15033.51      1341.07 o                         
  -4   4  16     104387.14     114341.63      1972.27 o                         
  -1   4  16        624.61        747.59        44.48 o                         
   2   4  16      51253.21      56149.27       308.94 o                         
  -9   5  16       1045.56        983.85        46.62 o                         
  -3   5  16      11757.94      14034.41       221.39 o                         
   0   5  16       7307.53       6787.82       100.14 o                         
   3   5  16          6.32         12.70        17.46 o                         
  -2   6  16      41080.16      41362.67      1265.88 o                         
   1   6  16        619.78        819.87        40.86 o                         
  -1   7  16       3060.28       3313.71       108.72 o                         
   2   7  16       9084.37       8894.53       332.95 o                         
   0   8  16       7616.11       8380.71       294.59 o                         
  -2   9  16       3257.98       3158.83        72.47 o                         
   0   1  17        227.30        275.13         9.98 o                         
  -2   2  17       3605.80       3036.54        78.38 o                         
   1   2  17      11281.20      10873.35       250.13 o                         
  -4   3  17      17900.98      16534.10       161.26 o                         
  -1   3  17        901.83        901.61        26.00 o                         
   2   3  17          0.48          6.21         8.28 o                         
  -6   4  17         11.70          6.20        11.83 o                         
  -3   4  17      11997.08      14438.19      1062.76 o                         
   0   4  17       3111.89       3344.85       301.34 o                         
   3   4  17       7839.96       7758.72       153.12 o                         
  -2   5  17      10126.61       9827.85       111.33 o                         
   1   5  17       5270.58       5966.69       984.63 o                         
   4   5  17        313.97        343.49        32.84 o                         
  -4   6  17        759.38        640.16        55.91 o                         
  -1   6  17      16066.21      16484.11       537.46 o                         
   2   6  17        375.00        372.62        30.02 o                         
   0   7  17       2866.35       2967.46       165.67 o                         
  -2   8  17       3304.41       3747.96       112.59 o                         
  -4   9  17       3234.01       3038.18        77.50 o                         
   0   0  18     136328.06     155922.34       431.18 o                         
   1   1  18        469.16        400.48        11.91 o                         
  -1   2  18        108.75        110.98         7.76 o                         
   2   2  18      72833.56      77923.12       335.82 o                         
  -3   3  18       1455.30       1300.83        38.93 o                         
   0   3  18         24.31         38.18        10.88 o                         
   3   3  18       2287.17       2585.07       196.28 o                         
  -5   4  18       1958.78       1772.18        54.04 o                         
  -2   4  18      61274.99      69397.20      1103.83 o                         
   1   4  18        846.36       1015.28       138.48 o                         
   4   4  18       9470.60       9878.58       145.38 o                         
  -4   5  18       2068.76       2002.06        72.80 o                         
   2   5  18       5472.86       4952.53       178.71 o                         
   0   6  18      14109.85      13477.93       257.37 o                         
   3   6  18         79.34         64.09        22.49 o                         
  -5   7  18       3257.22       2815.59        43.44 o                         
  -2   7  18       1693.45       1600.74        83.03 o                         
  -4   8  18       7364.56       7045.81       137.36 o                         
  -3   9  18       2107.25       2047.61        66.07 o                         
  -1   1  19       5507.46       5314.92       103.75 o                         
  -3   2  19       4911.24       4870.13        80.70 o                         
   0   2  19         92.99         48.22         6.66 o                         
  -5   3  19      10465.00       9534.11       562.49 o                         
  -2   3  19       1719.23       2027.29       223.58 o                         
   1   3  19       2606.95       2481.21       106.35 o                         
  -7   4  19       1144.49       1191.98        56.75 o                         
  -4   4  19         86.88        152.97         9.71 o                         
  -1   4  19      24422.55      24000.54       180.92 o                         
   2   4  19          1.03         -4.18        39.79 o                         
  -3   5  19        662.98        682.63        28.54 o                         
   0   5  19        157.59        152.46        21.07 o                         
   3   5  19       1463.38       1421.48        66.75 o                         
  -5   6  19      10437.45       8584.24        69.95 o                         
  -2   6  19        178.34        181.60        29.92 o                         
   1   6  19      13175.97      14554.97       430.54 o                         
  -4   7  19       4539.83       4434.16       126.92 o                         
  -3   8  19      12632.25      13444.50       877.58 o                         
   0   1  20       4730.18       4320.58        62.53 o                         
  -2   2  20      98373.12     107731.11       635.53 o                         
   1   2  20        169.84        204.23        34.93 o                         
  -4   3  20        420.60        419.89        15.03 o                         
  -1   3  20        306.92        206.17        34.62 o                         
   2   3  20       6309.73       7063.41       143.26 o                         
  -6   4  20      25271.17      25170.57       167.04 o                         
  -3   4  20       1172.90        986.11        23.78 o                         
   0   4  20      42956.08      45022.20       530.54 o                         
   3   4  20        868.90        948.04        72.60 o                         
  -8   5  20        221.46        265.89        31.74 o                         
  -2   5  20        580.68        715.68        49.65 o                         
  -4   6  20      23550.64      22644.20       133.51 o                         
   2   6  20       6871.32       7187.52       248.85 o                         
  -3   7  20       4115.38       4059.77        86.57 o                         
   0   7  20       5158.74       5389.64       201.67 o                         
  -2   8  20       5820.17       6282.26       367.57 o                         
   0   0  21       1554.41       1190.41        36.10 o                         
   1   1  21       2012.96       1914.40        38.79 o                         
  -1   2  21       3928.27       3625.87        65.01 o                         
   2   2  21        765.65        778.21        24.28 o                         
  -3   3  21       1182.33       1113.24        31.21 o                         
   0   3  21       1207.12       1104.82        32.39 o                         
   3   3  21       4435.02       4549.96       118.55 o                         
  -5   4  21       1362.71       1217.09        28.48 o                         
  -2   4  21       1117.02       1005.33        25.47 o                         
   1   4  21       8661.71      10408.92       134.20 o                         
  -7   5  21       1452.26       1440.72        56.20 o                         
  -4   5  21       6797.34       6513.12       200.79 o                         
  -1   5  21        809.59        929.79        72.67 o                         
   2   5  21        349.51        403.19        32.62 o                         
  -3   6  21       9610.32      10408.36       136.12 o                         
   0   6  21       1365.68       1610.35        57.42 o                         
  -5   7  21         71.71         63.58        10.93 o                         
  -2   7  21       2743.47       2777.60       201.25 o                         
  -1   1  22         26.75         45.13         8.39 o                         
  -3   2  22        193.60        173.94        16.90 o                         
   0   2  22      51500.32      53668.03       929.86 o                         
  -5   3  22         94.55         58.83        17.13 o                         
  -2   3  22        105.31        176.01         9.75 o                         
   1   3  22        431.14        394.99        29.48 o                         
  -7   4  22       3531.06       3451.20        86.96 o                         
  -4   4  22      19706.53      18991.12       375.13 o                         
  -1   4  22         69.43         40.63        15.91 o                         
   2   4  22      12101.47      11363.15       117.23 o                         
  -6   5  22       1121.72       1274.99        36.90 o                         
  -3   5  22        837.02        637.86        22.83 o                         
   0   5  22       1302.66       1053.97        46.76 o                         
  -5   6  22         91.56         34.41        10.09 o                         
  -2   6  22      12069.17      12451.68      1083.67 o                         
  -4   7  22         14.46         61.04        17.62 o                         
   0   1  23        795.17        788.91        39.03 o                         
  -2   2  23        101.40         69.09         7.67 o                         
   1   2  23       7926.20       8224.69       421.45 o                         
  -4   3  23       1692.33       1600.04        31.38 o                         
  -1   3  23        172.56        170.88        41.06 o                         
   2   3  23        416.28        453.59        22.57 o                         
  -6   4  23        298.35        305.85        18.95 o                         
  -3   4  23       6016.36       5380.06        59.23 o                         
   0   4  23         38.02        140.29        30.29 o                         
  -5   5  23       2045.95       2060.09        84.28 o                         
  -2   5  23       1130.17       1077.91        34.85 o                         
  -4   6  23         34.96         19.32         8.56 o                         
  -1   6  23       9726.05       9933.86       179.10 o                         
   0   0  24      53149.47      52228.59      1766.92 o                         
   1   1  24        165.73        137.08        11.13 o                         
  -1   2  24        465.40        355.42        23.53 o                         
   2   2  24      27662.79      26491.86       143.95 o                         
  -3   3  24        894.23        804.93        26.59 o                         
   0   3  24       1177.32        993.01        32.11 o                         
  -5   4  24       2267.19       2016.56        82.83 o                         
  -2   4  24      21247.96      20958.09       156.19 o                         
   1   4  24        592.17        968.16        44.76 o                         
  -4   5  24          7.56         14.97        12.42 o                         
  -1   5  24        784.74        682.94        37.05 o                         
  -1   1  25        348.55        409.24        20.77 o                         
  -3   2  25        494.26        460.86        17.93 o                         
   0   2  25        818.52        711.61        21.43 o                         
  -5   3  25       1755.53       1618.31       318.38 o                         
  -2   3  25       1271.46       1245.43        32.31 o                         
   1   3  25       1036.33       1013.88        30.10 o                         
  -4   4  25        210.36        239.31        12.86 o                         
  -1   4  25       4501.59       4362.38       295.21 o                         
  -3   5  25         31.56         49.79        17.34 o                         
   0   1  26         28.47         19.28         9.30 o                         
  -2   2  26      18276.35      18367.26       298.03 o                         
   1   2  26          7.50          5.55         9.26 o                         
  -1   3  26         75.20         55.52         9.78 o                         
   0   0  27         83.53        106.67        22.95 o                         
   1   1  27          0.64         16.72         9.91 o                         
  -1   2  27       2314.00       1979.28       131.00 o                         
                                                                                
