# Supplementary material for: Phase relationships in homoleptic com­plexes of XeF2
Source: IUCrJ. 2026 May 18;13(Pt 4):420–32. doi: 10.1107/S2052252526003751 (PMC13324652; doi:10.1107/S2052252526003751)
Supplement: Supplementary file 7 [file m-13-00420-cusbi_1p49gpasup7.hkl]

data_cusbi_1p49gpa                                                              
_shelx_title ' bx1_2a_p03 in R-3'                                               
_shelx_refln_list_code          4                                               
_shelx_F_calc_maximum      821.41                                               
_exptl_crystal_F_000      2013.00                                               
_reflns_d_resolution_high  0.8012                                               
                                                                                
loop_                                                                           
 _space_group_symop_operation_xyz                                               
 'x, y, z'                                                                      
 '-y, x-y, z'                                                                   
 '-x+y, -x, z'                                                                  
 'x+2/3, y+1/3, z+1/3'                                                          
 '-y+2/3, x-y+1/3, z+1/3'                                                       
 '-x+y+2/3, -x+1/3, z+1/3'                                                      
 'x+1/3, y+2/3, z+2/3'                                                          
 '-y+1/3, x-y+2/3, z+2/3'                                                       
 '-x+y+1/3, -x+2/3, z+2/3'                                                      
 '-x, -y, -z'                                                                   
 'y, -x+y, -z'                                                                  
 'x-y, x, -z'                                                                   
 '-x+2/3, -y+1/3, -z+1/3'                                                       
 'y+2/3, -x+y+1/3, -z+1/3'                                                      
 'x-y+2/3, x+1/3, -z+1/3'                                                       
 '-x+1/3, -y+2/3, -z+2/3'                                                       
 'y+1/3, -x+y+2/3, -z+2/3'                                                      
 'x-y+1/3, x+2/3, -z+2/3'                                                       
                                                                                
_cell_length_a     9.7178                                                       
_cell_length_b     9.7178                                                       
_cell_length_c    21.7656                                                       
_cell_angle_alpha  90.000                                                       
_cell_angle_beta   90.000                                                       
_cell_angle_gamma 120.000                                                       
                                                                                
_shelx_F_squared_multiplier     1.000                                           
                                                                                
loop_                                                                           
 _refln_index_h                                                                 
 _refln_index_k                                                                 
 _refln_index_l                                                                 
 _refln_F_squared_calc                                                          
 _refln_F_squared_meas                                                          
 _refln_F_squared_sigma                                                         
 _refln_observed_status                                                         
   0   3   0        410.59        186.53        21.79 o                         
  -4   5   0       1734.04       2357.07        65.20 o                         
  -1   5   0      11222.98      11013.97       185.37 o                         
   0   6   0     149110.80     154743.06      1539.78 o                         
  -5   7   0      61784.18      57806.45       593.56 o                         
  -2   7   0      19399.14      17542.61       725.10 o                         
  -7   8   0       1213.17        918.52        58.64 o                         
  -1   8   0        369.65        149.19        25.98 o                         
  -6   9   0         80.00        -41.02        74.80 o                         
  -3   9   0      17930.20      17554.24       304.75 o                         
   0   9   0      12448.44      12323.61       187.30 o                         
  -8  10   0       7136.06       6652.29       145.55 o                         
  -2  10   0       6572.35       6080.74       296.69 o                         
  -4  11   0       1391.20       1361.66       104.59 o                         
  -3   2   1        168.89        324.83        20.30 o                         
   0   2   1      13098.32      14515.79       107.45 o                         
  -2   3   1      89089.89      94972.59       397.38 o                         
   1   3   1      82812.99      81685.47      1262.67 o                         
  -4   4   1       2152.03       1673.19        46.31 o                         
  -1   4   1      68784.27      74055.89       291.39 o                         
   2   4   1         16.81         31.88        25.34 o                         
  -6   5   1     136387.08     138839.59       504.33 o                         
   0   5   1      36735.99      32423.20       243.15 o                         
   3   5   1      30035.12      30222.63       432.14 o                         
  -8   6   1       1915.74       1956.57       101.20 o                         
  -5   6   1      16242.41      16185.81       267.16 o                         
  -2   6   1       9485.39       8797.86       478.44 o                         
   1   6   1      28289.61      28264.06       269.60 o                         
 -10   7   1      19244.33      21936.89       344.00 o                         
  -7   7   1        864.25        880.31        56.89 o                         
  -1   7   1      13929.09      13184.25       167.68 o                         
   2   7   1       3195.67       3464.54       110.35 o                         
  -9   8   1        164.44        265.80        53.11 o                         
  -6   8   1        210.66        272.68        74.09 o                         
  -3   8   1      32994.90      28005.19       322.59 o                         
   0   8   1       6065.26       5789.22       169.40 o                         
   3   8   1       3562.28       4032.46       198.40 o                         
 -11   9   1        745.63        722.33        53.74 o                         
  -8   9   1      20983.75      21345.86       416.97 o                         
  -2   9   1       5467.92       5129.81       175.94 o                         
   1   9   1       1645.76       1699.26        87.01 o                         
 -10  10   1        843.64        826.19        58.79 o                         
  -7  10   1       4709.96       4486.09       184.60 o                         
  -4  10   1       6566.76       5778.92       167.38 o                         
  -1  10   1       9329.55      10565.27       289.18 o                         
  -9  11   1        173.48        295.56        48.07 o                         
  -3  11   1          1.25         44.60        30.44 o                         
   1   2   2       3743.99       3360.33       163.81 o                         
  -4   3   2      49048.38      50716.91       851.68 o                         
  -1   3   2      13097.37      16556.88       183.14 o                         
   2   3   2       4558.46       5341.57       104.09 o                         
  -6   4   2     184823.77     193405.62       701.14 o                         
  -3   4   2      25261.14      31646.92       185.67 o                         
   0   4   2     367458.09     335757.12       749.65 o                         
   3   4   2         26.90        189.92        53.72 o                         
  -8   5   2        261.16        240.38        49.09 o                         
  -5   5   2        419.94        734.25        62.82 o                         
  -2   5   2       3992.90       5079.86       319.12 o                         
   1   5   2       6813.88       6971.09       126.70 o                         
  -7   6   2       5398.09       4778.85        92.82 o                         
  -1   6   2       9170.97       7145.45       370.62 o                         
   2   6   2      21436.19      22198.32       372.80 o                         
  -9   7   2       2549.81       2033.86       235.53 o                         
  -6   7   2       9559.21       6967.00       799.51 o                         
  -3   7   2      25038.39      22074.31       306.67 o                         
   0   7   2       6811.75       5972.92       177.01 o                         
   3   7   2        537.97        756.98        64.15 o                         
 -11   8   2       2205.78       2158.65       120.83 o                         
  -8   8   2      11545.96      10161.19       152.79 o                         
  -2   8   2      25200.82      25300.26       245.84 o                         
   1   8   2       2327.75       1836.22        84.54 o                         
 -10   9   2       1471.97       1218.35        63.87 o                         
  -7   9   2      18255.97      17464.37       381.40 o                         
  -1   9   2       1796.82       1367.41        67.63 o                         
   2   9   2       7785.24       7383.41       239.79 o                         
  -9  10   2        164.05         49.24        31.92 o                         
  -3  10   2       1225.65       1118.82        97.50 o                         
   0  10   2       1714.66       1540.22        81.36 o                         
  -8  11   2       1085.14       1019.81       100.48 o                         
  -2  11   2       2210.55       2066.04        88.57 o                         
   1   1   3       8933.15      10548.64       102.58 o                         
  -1   2   3      85960.05      88174.40       262.63 o                         
   2   2   3       5372.72       5723.17       100.93 o                         
   0   3   3        145.50        228.91        70.09 o                         
  -5   4   3      42226.15      39672.75       185.64 o                         
  -2   4   3        439.72        730.67        45.02 o                         
   1   4   3     119463.73     120707.62       514.50 o                         
  -7   5   3      33744.93      33789.52       328.63 o                         
  -4   5   3      66039.30      78954.59       431.63 o                         
  -1   5   3       2506.76       2197.53        63.61 o                         
   2   5   3        130.33        134.38        36.45 o                         
  -9   6   3       1007.48       1000.87        70.52 o                         
  -6   6   3      11534.84      11631.66       267.96 o                         
   0   6   3         20.20         34.53        28.59 o                         
   3   6   3      21800.11      22294.99       284.88 o                         
 -11   7   3       3724.10       3327.39       141.15 o                         
  -8   7   3      21845.45      21654.80      1432.53 o                         
  -5   7   3       4426.97       5115.71       146.44 o                         
  -2   7   3       9214.64       8358.18       136.90 o                         
   1   7   3       1500.86       1720.23        99.19 o                         
   4   7   3         25.41        -46.74        76.24 o                         
 -10   8   3       5643.66       5730.98       127.85 o                         
  -7   8   3      10768.48       9663.74       631.82 o                         
  -1   8   3      41024.34      40161.23       434.74 o                         
   2   8   3          1.50        -36.37        41.10 o                         
  -9   9   3       3394.14       3432.74       104.95 o                         
  -6   9   3      12662.90      14813.93       298.18 o                         
  -3   9   3         91.89        129.24        50.12 o                         
   0   9   3        939.59       1028.46        68.54 o                         
  -8  10   3        425.39        491.52        68.98 o                         
  -2  10   3       3930.17       4380.76       121.75 o                         
  -4  11   3       1125.97       1016.31        97.33 o                         
  -1   1   4      32003.39      42857.58       308.38 o                         
   1   3   4      25128.95      27364.58       229.98 o                         
  -4   4   4     317266.84     308863.66       482.48 o                         
  -1   4   4       3273.34       3494.15        70.89 o                         
   2   4   4     221193.84     224696.44       776.72 o                         
  -6   5   4       1819.48       1286.04        61.06 o                         
   0   5   4      50171.30      51092.09       343.18 o                         
   3   5   4         79.98        222.56        44.36 o                         
  -8   6   4      41452.39      36750.94       351.99 o                         
  -5   6   4       6841.88       6993.81       469.46 o                         
  -2   6   4     216303.80     224923.00      1235.87 o                         
   1   6   4       1388.26        706.63        53.95 o                         
   4   6   4      14290.74      16460.68       386.06 o                         
 -10   7   4        114.60        144.79        44.02 o                         
  -7   7   4      36771.17      34732.54       445.20 o                         
  -1   7   4      11129.31      10065.00       167.01 o                         
   2   7   4      24738.74      22185.67       617.42 o                         
  -9   8   4       7038.85       6295.91       328.25 o                         
  -6   8   4      50878.57      59440.48       514.59 o                         
  -3   8   4        354.59        418.82        63.58 o                         
   0   8   4      14995.70      13418.27       203.32 o                         
   3   8   4          2.76        -21.94        51.39 o                         
 -11   9   4       3661.62       3671.50       148.21 o                         
  -8   9   4        235.81        117.98        32.07 o                         
  -2   9   4       7616.07       7735.33       156.77 o                         
   1   9   4       1119.22        725.78        65.91 o                         
 -10  10   4       3198.38       2761.68        90.36 o                         
  -7  10   4         49.93         -0.45        51.45 o                         
  -4  10   4      10609.71      10516.23       266.19 o                         
  -1  10   4         23.97         26.87        37.89 o                         
  -9  11   4      10111.55      10163.29       256.65 o                         
  -3  11   4       6119.60       6372.47       212.36 o                         
   0   1   5      11594.09      13166.35       156.40 o                         
   1   2   5      22335.41      26113.20       393.77 o                         
  -1   3   5      17872.99      17762.87       156.46 o                         
   2   3   5       4379.03       4398.81       104.14 o                         
  -6   4   5        130.44         81.77        19.95 o                         
   0   4   5       9400.87      10171.80       411.73 o                         
   3   4   5      32261.31      29614.16      1153.40 o                         
  -5   5   5       3576.11       3411.63       207.25 o                         
  -2   5   5      49683.47      47546.45       463.56 o                         
   1   5   5      37522.96      33367.62       304.17 o                         
   4   5   5        200.51        177.98        67.14 o                         
  -7   6   5       1348.40       1537.16        69.68 o                         
  -1   6   5      71223.65      68888.31       811.94 o                         
   2   6   5       2677.03       2785.41       125.35 o                         
  -9   7   5       1256.56       1211.13        75.80 o                         
  -6   7   5      44462.82      50560.83       488.45 o                         
  -3   7   5       5163.13       4343.08       393.26 o                         
   0   7   5       9259.81       9320.01       313.14 o                         
   3   7   5       7066.24       7851.35       197.97 o                         
 -11   8   5        199.06        241.39        52.76 o                         
  -8   8   5        753.65        958.94        46.89 o                         
  -2   8   5       6308.45       6357.60       143.32 o                         
   1   8   5       9893.04      11013.37       207.22 o                         
 -10   9   5      12658.30      12775.59       263.22 o                         
  -7   9   5       1084.64       1520.42        90.71 o                         
  -1   9   5        522.35        653.13        57.54 o                         
   2   9   5       1404.65       1758.14       197.27 o                         
  -9  10   5        318.57        376.58        40.34 o                         
  -3  10   5      13807.94      16009.81       235.32 o                         
   0  10   5       2672.90       2676.68       110.92 o                         
  -2  11   5       1846.22       2118.89        98.99 o                         
   1   1   6      22983.07      22122.67       289.68 o                         
  -1   2   6       1894.09       1554.13       100.00 o                         
   2   2   6     271959.34     296757.19      1222.19 o                         
   0   3   6      30318.66      34500.61       251.58 o                         
   3   3   6       6491.00       6527.04       140.60 o                         
  -2   4   6     431156.84     340340.41       743.62 o                         
   1   4   6         27.40        298.47        38.11 o                         
  -7   5   6       5097.51       4505.06        99.03 o                         
  -4   5   6      10396.73       8687.20       122.76 o                         
  -1   5   6       6019.84       6541.65       122.15 o                         
   2   5   6      17089.98      17007.04       305.90 o                         
  -9   6   6       7405.41       6562.81       147.43 o                         
  -6   6   6      82289.90     100081.17       323.86 o                         
  -3   6   6       4249.16       3980.62       140.40 o                         
   0   6   6      59261.20      60268.02       426.76 o                         
   3   6   6       1950.96       1677.64        85.21 o                         
 -11   7   6        203.84        178.60        47.88 o                         
  -8   7   6       3774.83       2742.27       102.90 o                         
  -5   7   6      21408.32      20825.26       253.75 o                         
  -2   7   6         49.15         74.96        27.10 o                         
   1   7   6        164.78        242.81        46.51 o                         
   4   7   6       9690.09       9494.40       220.39 o                         
 -10   8   6       1740.23       1518.19        89.50 o                         
  -7   8   6        679.93        596.95        52.12 o                         
  -1   8   6       2691.57       2030.24        87.71 o                         
   2   8   6       3149.56       3005.60       222.46 o                         
  -9   9   6       6208.29       5581.42       148.94 o                         
  -3   9   6       5038.21       4799.84       121.01 o                         
   0   9   6       7936.48       7742.65       175.85 o                         
  -8  10   6       3444.28       3890.61       145.92 o                         
  -2  10   6       4307.44       3858.94       266.54 o                         
  -4  11   6        170.77        132.37        58.97 o                         
  -1   1   7      13183.25      14339.95       145.40 o                         
  -3   2   7      22499.62      22638.13       534.66 o                         
   0   2   7       2660.72       2542.77        64.58 o                         
  -5   3   7      71681.93      77729.88      1500.72 o                         
  -2   3   7      29409.44      31439.94       279.13 o                         
   1   3   7       5495.92       6231.74       123.63 o                         
  -1   4   7     114209.10     117040.99      1209.93 o                         
   2   4   7       2015.21       1777.22        76.92 o                         
  -6   5   7      41732.95      48921.79       284.52 o                         
   0   5   7       5569.80       4988.65       125.17 o                         
   3   5   7      13192.33      13146.27       224.48 o                         
  -8   6   7       7187.71       6575.01       130.95 o                         
  -5   6   7      37252.93      33364.00       274.89 o                         
  -2   6   7       1014.00       1207.10        57.69 o                         
   1   6   7      52279.42      52392.44       430.46 o                         
   4   6   7       1032.70       1134.04        85.34 o                         
 -10   7   7       6948.00       7771.20       167.98 o                         
  -7   7   7       6173.43       6454.93       195.12 o                         
  -1   7   7       2444.16       2261.07        88.65 o                         
   2   7   7          9.23         42.03        47.26 o                         
  -9   8   7       3010.53       3027.71       114.71 o                         
  -6   8   7        351.39        365.94        51.62 o                         
  -3   8   7      53146.84      53502.86       564.51 o                         
   0   8   7       1114.81        949.31        68.61 o                         
   3   8   7       6299.19       6944.91       190.68 o                         
 -11   9   7       1588.71       1437.69        93.74 o                         
  -8   9   7      10249.92      15303.21       236.20 o                         
  -2   9   7       2580.88       2381.57        99.56 o                         
   1   9   7          3.81         66.98        60.03 o                         
 -10  10   7       2416.67       2092.89        62.69 o                         
  -7  10   7       7076.68       6745.44       190.76 o                         
  -4  10   7       1792.47       1878.05       133.05 o                         
  -1  10   7      11836.95      13316.12       685.36 o                         
  -9  11   7        510.63        877.50        80.31 o                         
  -3  11   7        380.26        249.24        50.51 o                         
   0   1   8      20941.73      24550.45       322.68 o                         
  -2   2   8     674712.50     569090.81      1055.69 o                         
   1   2   8      39938.83      42481.43       550.63 o                         
  -1   3   8      14378.20      13242.22       149.75 o                         
   2   3   8      43864.19      44047.14       360.87 o                         
   0   4   8     397127.09     386942.31      4251.86 o                         
   3   4   8         28.03         40.27        38.58 o                         
  -2   5   8       7992.71       9053.60       146.03 o                         
   1   5   8         74.27         86.62        38.62 o                         
   4   5   8      25355.89      25631.81       335.85 o                         
  -7   6   8      10074.90      12259.40       161.99 o                         
  -1   6   8          7.35         87.50        34.35 o                         
   2   6   8      32146.05      31025.58       831.98 o                         
  -9   7   8       7534.87       6577.46       145.10 o                         
  -6   7   8        106.66         76.94        31.48 o                         
  -3   7   8      22020.10      20828.04       236.04 o                         
   0   7   8      14659.92      13495.38       507.12 o                         
   3   7   8        476.62        316.38        94.73 o                         
 -11   8   8       4981.59       4587.70       140.83 o                         
  -8   8   8      21883.65      22596.51       156.41 o                         
  -2   8   8      30487.58      29925.90       317.49 o                         
   1   8   8         39.37        136.26        52.63 o                         
 -10   9   8         39.45         19.01        19.45 o                         
  -7   9   8      22850.83      20977.90       290.50 o                         
  -4   9   8       1710.74       1312.43       105.25 o                         
  -1   9   8       3881.32       3429.88       128.03 o                         
  -9  10   8       1143.64       1334.63        78.44 o                         
  -3  10   8        152.16        171.86        45.36 o                         
   0  10   8       2811.45       2556.38       147.12 o                         
  -8  11   8        158.54        121.01        57.15 o                         
   0   0   9      13570.29      11897.70       567.48 o                         
   1   1   9      26819.77      28708.02       134.45 o                         
  -1   2   9      16276.41      17717.05       126.53 o                         
   2   2   9       5357.40       5455.63       122.92 o                         
   0   3   9      12374.71      12630.87       167.04 o                         
   3   3   9      60587.96      59372.95       469.26 o                         
  -2   4   9      10301.11      10609.50       559.44 o                         
   1   4   9      41330.24      41864.57       366.44 o                         
   4   4   9         45.92        104.52        49.82 o                         
  -1   5   9       7109.01       6609.00       216.07 o                         
   2   5   9       3362.72       3144.21       117.86 o                         
  -9   6   9         30.14         12.69        22.96 o                         
  -3   6   9      29107.79      22669.33       955.03 o                         
   0   6   9       2268.91       2499.31        99.88 o                         
   3   6   9       8155.67       8021.34       361.70 o                         
  -8   7   9      27492.91      30149.76       259.59 o                         
  -2   7   9      16145.21      13943.54       211.70 o                         
   1   7   9       5376.86       5767.07       162.70 o                         
   4   7   9        723.55        847.20        81.55 o                         
 -10   8   9        821.03        877.45        56.45 o                         
  -7   8   9       6077.79       6276.58       124.42 o                         
  -1   8   9      22424.54      23156.34       467.32 o                         
   2   8   9       1325.84       1455.48        99.39 o                         
  -9   9   9        336.04        336.52        29.34 o                         
  -3   9   9        453.48        543.32        58.24 o                         
   0   9   9       2504.80       2678.91       122.62 o                         
  -8  10   9          7.88         28.47        42.76 o                         
  -2  10   9       5235.75       5786.29       159.80 o                         
  -4  11   9       1950.18       2487.06       164.56 o                         
  -1   1  10       3201.68       2930.83        42.27 o                         
  -3   2  10         94.89         37.54        25.72 o                         
   0   2  10     390497.44     378395.56       868.01 o                         
  -5   3  10          7.98         60.92        33.07 o                         
  -2   3  10       4245.71       3429.41       354.96 o                         
   1   3  10        511.87        383.27        42.45 o                         
  -7   4  10       2756.35       2875.86       110.98 o                         
  -1   4  10       3750.43       3234.79        89.05 o                         
   2   4  10      90071.85      90312.78       715.87 o                         
  -3   5  10       7447.86       7308.38       192.16 o                         
   0   5  10      10287.61       9764.02       176.74 o                         
   3   5  10       3062.81       3676.02       129.57 o                         
  -8   6  10      13847.27      20823.10       196.88 o                         
  -2   6  10      52131.99      50933.91       391.66 o                         
   1   6  10        353.15        167.89        47.76 o                         
   4   6  10       5343.86       5379.57       207.11 o                         
 -10   7  10        930.93       1066.15        59.70 o                         
  -1   7  10       1196.06        816.13       104.71 o                         
   2   7  10      11489.48      10456.66       360.81 o                         
  -9   8  10       1519.15       1471.30        67.60 o                         
  -6   8  10      18284.08      18207.72       227.06 o                         
  -3   8  10       3766.34       3734.79       286.12 o                         
   0   8  10       9402.07       8621.44       196.95 o                         
  -8   9  10       2116.41       2198.69        74.74 o                         
  -2   9  10       2963.59       2496.85       112.96 o                         
   1   9  10          5.47         72.85        57.65 o                         
  -7  10  10          0.14         30.30        42.64 o                         
  -4  10  10       3350.22       3329.12       174.29 o                         
  -1  10  10        283.50        240.51        76.63 o                         
   0   1  11        802.08        643.62        24.33 o                         
  -2   2  11        222.45        265.34        12.02 o                         
   1   2  11      54956.58      57304.11       782.72 o                         
  -4   3  11      21914.03      22975.30       925.86 o                         
  -1   3  11        307.69        233.96        30.65 o                         
   2   3  11       4029.56       4230.86       128.22 o                         
   0   4  11        241.59        398.75        43.41 o                         
   3   4  11      36901.76      35466.56       388.64 o                         
  -2   5  11       7599.27       7330.96       141.14 o                         
   1   5  11       6920.59       7265.52       275.80 o                         
   4   5  11        230.93        262.86        83.42 o                         
  -1   6  11      51383.91      52111.02       427.54 o                         
   2   6  11         26.15        -29.62        46.88 o                         
   5   6  11       2678.31       2903.85       210.88 o                         
  -9   7  11       5077.47       5206.57       104.30 o                         
  -3   7  11        206.26        151.17        36.59 o                         
   0   7  11       2037.69       1798.82        93.94 o                         
   3   7  11        757.94        863.21        83.25 o                         
  -2   8  11       1408.88       1462.60        81.18 o                         
   1   8  11      13145.46      14699.08       464.98 o                         
 -10   9  11       3303.58       3256.79        96.53 o                         
  -7   9  11       2147.83       2094.66        87.02 o                         
  -4   9  11       4714.67       5024.28       213.60 o                         
  -1   9  11        200.42        238.80        52.96 o                         
  -9  10  11       1081.79       1246.15        57.81 o                         
  -3  10  11      14698.98      16572.98       895.02 o                         
   0   0  12     289459.09     294815.03       693.53 o                         
   1   1  12        159.69         98.93        13.78 o                         
  -1   2  12       2668.63       3066.23        57.64 o                         
   2   2  12     245982.44     255377.48       903.10 o                         
  -3   3  12      23605.20      24289.73       492.81 o                         
   0   3  12      20573.40      21398.10       927.52 o                         
   3   3  12       1602.22       1771.72        94.75 o                         
  -2   4  12     333094.19     328241.31       901.87 o                         
   1   4  12        174.26        135.26        46.93 o                         
   4   4  12      31865.20      32335.28       383.29 o                         
  -1   5  12       5657.76       5636.82       135.20 o                         
   2   5  12      19478.10      17744.65       414.24 o                         
   5   5  12         14.48         53.57        73.55 o                         
  -9   6  12      10789.57      10953.91       148.02 o                         
  -3   6  12        248.27        209.52        38.14 o                         
   0   6  12      48697.83      48069.79      1043.07 o                         
   3   6  12        346.35        389.95        63.90 o                         
  -2   7  12       3261.17       2760.41       104.01 o                         
   1   7  12       1900.01       1573.79        99.73 o                         
 -10   8  12       4207.31       3649.31        95.03 o                         
  -4   8  12      23479.49      23255.32       553.93 o                         
  -1   8  12        167.74        246.00        51.56 o                         
   2   8  12       4738.66       4829.33       172.65 o                         
  -3   9  12       8253.24       9963.75       205.88 o                         
   0   9  12       8522.74       8924.10       214.53 o                         
  -2  10  12       3874.89       3688.56       201.10 o                         
  -1   1  13        168.18        146.06        16.12 o                         
  -3   2  13       1671.02       1948.15       122.71 o                         
   0   2  13       4013.86       3882.88        55.90 o                         
  -5   3  13      13637.66      13831.07       123.97 o                         
  -2   3  13      26608.10      27448.07       229.86 o                         
   1   3  13      18379.76      17258.73       241.42 o                         
  -7   4  13         70.14         78.90        66.04 o                         
  -1   4  13      34140.03      32829.25       312.71 o                         
   2   4  13       1625.71       1668.59        88.09 o                         
  -3   5  13        545.08        484.64        46.58 o                         
   0   5  13       6555.20       6768.48       248.86 o                         
   3   5  13      11536.23      11127.58       230.76 o                         
  -2   6  13       5563.86       5473.61       245.69 o                         
   1   6  13      22520.06      23237.53       329.52 o                         
   4   6  13          0.41        322.61       179.39 o                         
 -10   7  13       6515.83       9237.37       137.09 o                         
  -1   7  13       2854.03       2930.98       115.60 o                         
   2   7  13        940.18       1071.04        87.99 o                         
  -3   8  13      19491.06      21175.02       283.92 o                         
   0   8  13       2666.05       2580.84       120.14 o                         
  -8   9  13       8147.04       8969.90       109.87 o                         
  -2   9  13       5213.47       6253.94       171.37 o                         
  -4  10  13       2077.96       2220.28       192.78 o                         
   0   1  14       1249.37        991.71        26.82 o                         
  -2   2  14     269307.53     269881.22       426.61 o                         
   1   2  14        281.14        221.55        37.29 o                         
  -4   3  14         35.33         65.94        31.14 o                         
  -1   3  14       4010.63       3399.71        83.06 o                         
   2   3  14       4351.74       4837.33       141.66 o                         
  -6   4  14      41628.70      43111.95      1293.92 o                         
  -3   4  14       1142.89       1337.58       131.12 o                         
   0   4  14      79629.89      79402.48       513.76 o                         
   3   4  14        216.14        172.15        50.21 o                         
  -2   5  14       1228.14       1025.08       118.75 o                         
   1   5  14        247.93        429.78        64.08 o                         
   4   5  14       8508.82       7771.54       265.28 o                         
  -1   6  14        537.05        465.93        53.10 o                         
   2   6  14      14016.88      13662.34       262.04 o                         
  -3   7  14       4095.46      10109.36      1325.11 o                         
   0   7  14       7511.96       6207.90       174.00 o                         
   3   7  14        138.53        219.68        58.53 o                         
  -2   8  14      12292.39      12269.14       226.84 o                         
   1   8  14        332.41        393.41       140.97 o                         
  -7   9  14       5908.80       5202.93       108.19 o                         
  -4   9  14         63.47        -28.80        51.33 o                         
  -1   9  14        323.47        974.37       126.83 o                         
  -3  10  14         19.37        335.58       143.85 o                         
   0   0  15         44.55         19.42        22.71 o                         
   1   1  15       1096.14       1270.88        32.13 o                         
  -1   2  15      27519.21      25058.63       269.20 o                         
   2   2  15        134.96         93.49        26.79 o                         
  -3   3  15      16483.45      15732.66       206.81 o                         
   0   3  15        633.66        706.93       107.88 o                         
   3   3  15       9596.31       9387.72       354.11 o                         
  -5   4  15       8580.94       8759.56       235.20 o                         
  -2   4  15        116.18        125.23        33.53 o                         
   1   4  15      34839.89      33896.16       375.41 o                         
   4   4  15       1973.06       2042.24       110.83 o                         
  -4   5  15       9208.29       9273.75       110.07 o                         
  -1   5  15        105.76        128.76        40.98 o                         
   2   5  15         10.61         25.98        52.32 o                         
   5   5  15       1836.48       2121.51       125.98 o                         
  -3   6  15      33397.09      33235.26       493.75 o                         
   0   6  15        178.94        248.77        52.05 o                         
   3   6  15       8399.69       8453.14       212.93 o                         
  -2   7  15       2899.77       2739.97       106.96 o                         
   1   7  15        600.64        645.43        76.01 o                         
  -4   8  15       1149.38       1072.96        72.50 o                         
  -1   8  15      19714.74      21926.55       326.40 o                         
  -3   9  15        215.95        551.00        68.20 o                         
  -1   1  16       5718.72       5799.65        80.21 o                         
  -3   2  16       1745.95       1912.11        58.19 o                         
   0   2  16     216303.12     208205.45       476.93 o                         
  -5   3  16       1469.70       1316.94        58.87 o                         
  -2   3  16       3152.58       2891.44        90.60 o                         
   1   3  16       1173.51        933.30        51.24 o                         
  -7   4  16      13511.70      13628.00       261.22 o                         
  -4   4  16     109070.35     109065.47      1127.25 o                         
  -1   4  16        615.44        623.45        56.82 o                         
   2   4  16      53031.40      53783.48       487.34 o                         
  -9   5  16       1333.84       1162.60       103.25 o                         
  -3   5  16      11880.11      17136.31       476.90 o                         
   0   5  16       6725.56       6049.26       523.21 o                         
   3   5  16         21.52        -55.21        82.56 o                         
  -2   6  16      43547.26      42127.64       564.34 o                         
   1   6  16        965.24       1674.28       663.02 o                         
  -4   7  16        174.37        126.51        61.43 o                         
  -1   7  16       3475.79       4246.17       148.68 o                         
   2   7  16       8113.22       8242.75       221.82 o                         
  -3   8  16        142.33        292.48        63.38 o                         
   0   8  16       8116.85       8485.92       218.00 o                         
  -2   9  16       2934.89       2660.62       122.96 o                         
   0   1  17        185.22        242.79        22.13 o                         
  -2   2  17       3840.30       3362.61        51.99 o                         
   1   2  17      11201.07      10886.17       177.32 o                         
  -4   3  17      16319.42      15289.47       144.76 o                         
  -1   3  17        809.83        785.39        36.06 o                         
   2   3  17          0.54          3.67        28.45 o                         
  -6   4  17         27.61         13.49        30.43 o                         
  -3   4  17      11402.53      12733.52       830.38 o                         
   0   4  17       3308.76       3436.83       119.96 o                         
   3   4  17       7980.47       7739.58       495.00 o                         
  -8   5  17       8453.90       9678.60       295.81 o                         
  -2   5  17       9089.55       8131.23       175.42 o                         
   1   5  17       5324.42       5009.08       342.22 o                         
   4   5  17        283.50        314.23        72.44 o                         
  -1   6  17      15490.07      16783.09       271.89 o                         
   2   6  17        330.16        293.24        64.62 o                         
  -3   7  17         11.77        263.98       157.07 o                         
   0   7  17       2579.00       2885.56       130.49 o                         
  -2   8  17       2768.84       3269.71       131.48 o                         
  -4   9  17       2764.02       2904.15       138.34 o                         
   0   0  18     144143.84     138681.12       840.17 o                         
   1   1  18        264.12        232.92        20.01 o                         
  -1   2  18         28.67         36.19        16.02 o                         
   2   2  18      74920.87      73999.05       539.44 o                         
  -3   3  18       1896.40       1658.65        83.46 o                         
   0   3  18          0.89         12.32        29.03 o                         
   3   3  18       1632.70       1727.23        61.73 o                         
  -5   4  18       2005.58       2045.12       100.42 o                         
  -2   4  18      63463.71      62910.24       533.98 o                         
   1   4  18        610.08        742.81        72.55 o                         
   4   4  18      10719.75      10385.04       428.64 o                         
  -7   5  18       1301.35       1082.72        88.00 o                         
  -4   5  18       2025.29       2258.82        74.93 o                         
   2   5  18       5297.07       4755.12       163.21 o                         
  -3   6  18         11.36        308.38        60.11 o                         
   0   6  18      15588.01      15218.12       414.41 o                         
  -2   7  18       1898.97       1527.70        92.40 o                         
   1   7  18         18.92       1119.99       511.10 o                         
  -4   8  18       8968.47       8565.05       646.65 o                         
  -1   8  18        139.48        380.90        73.46 o                         
  -1   1  19       5657.57       5198.74        70.55 o                         
  -3   2  19       4694.35       4448.69        94.15 o                         
   0   2  19        140.92        107.43        20.28 o                         
  -5   3  19      10389.51      10256.25       205.01 o                         
  -2   3  19       1594.60       1806.93        98.65 o                         
   1   3  19       2444.46       2442.59        78.98 o                         
  -7   4  19       1002.70       1079.43        49.23 o                         
  -4   4  19         39.05         69.22        35.41 o                         
  -1   4  19      23126.49      25156.39       310.40 o                         
   2   4  19          0.37         30.04        48.99 o                         
  -6   5  19       4220.44       4548.13       225.50 o                         
  -3   5  19        579.45        797.57       112.08 o                         
   0   5  19        113.51        141.42        57.76 o                         
   3   5  19       1530.67       1361.65       117.59 o                         
  -5   6  19       9880.42       9085.13       122.67 o                         
  -2   6  19        215.02        239.35        53.68 o                         
   1   6  19      12936.80      14522.75       474.51 o                         
  -4   7  19       4074.78       4214.24       136.47 o                         
  -1   7  19         20.20        303.20        73.87 o                         
  -6   8  19         28.36         47.69        14.80 o                         
  -3   8  19      11927.48      13371.52       255.53 o                         
   0   1  20       5362.35       4948.97        75.90 o                         
  -2   2  20     100842.36      99779.83       922.44 o                         
   1   2  20        293.98        264.47        35.67 o                         
  -4   3  20        369.65        403.55        33.74 o                         
  -1   3  20        348.26        346.23        34.83 o                         
   2   3  20       6250.90       6493.76       124.98 o                         
  -6   4  20      26883.35      27663.30       372.55 o                         
  -3   4  20       1118.57        906.87        38.20 o                         
   0   4  20      44883.36      44356.96       529.95 o                         
   3   4  20       1255.35       1301.09       114.04 o                         
  -8   5  20        113.64        153.99        26.71 o                         
  -5   5  20       4606.96       3554.50       744.63 o                         
  -2   5  20        591.77        517.36        65.81 o                         
   1   5  20        753.94       1439.19       143.31 o                         
  -4   6  20      25816.00      28058.95       239.21 o                         
  -1   6  20        575.70        884.75       109.83 o                         
  -3   7  20       4596.00       4528.24       171.21 o                         
   0   7  20       4583.84       4292.56       160.46 o                         
   0   0  21       1758.82       1442.38        73.90 o                         
   1   1  21       1792.37       1752.46        55.71 o                         
  -1   2  21       3913.62       3877.46        89.35 o                         
   2   2  21        857.12        892.97        41.59 o                         
  -3   3  21       1226.32       1096.86        36.57 o                         
   0   3  21       1026.20        939.40        56.29 o                         
   3   3  21       4111.74       3893.94        96.66 o                         
  -5   4  21       1273.33       1138.02        83.02 o                         
  -2   4  21       1168.71       1151.48        47.90 o                         
   1   4  21       8494.53       8536.89       518.75 o                         
  -7   5  21       1731.48       1901.43       113.29 o                         
  -4   5  21       6415.27       6885.76       130.43 o                         
  -1   5  21        754.67        910.89        74.09 o                         
   2   5  21        337.23        446.30        74.49 o                         
  -3   6  21       9133.99       9230.85       208.31 o                         
   0   6  21       1290.17       1468.26        99.77 o                         
  -5   7  21         67.07         99.14        27.03 o                         
  -2   7  21       2288.88       2230.70       118.16 o                         
  -1   1  22          0.24         26.82        25.29 o                         
  -3   2  22        185.76        215.53        27.01 o                         
   0   2  22      54318.33      53856.09       299.67 o                         
  -5   3  22        260.80        174.03        34.45 o                         
  -2   3  22        106.93        132.90        25.70 o                         
   1   3  22        241.57        314.29        61.80 o                         
  -7   4  22       3641.61       3401.01        89.68 o                         
  -4   4  22      20676.40      21960.08       258.46 o                         
  -1   4  22        188.86        328.32        65.18 o                         
   2   4  22      13301.72      12485.54       203.93 o                         
  -6   5  22        873.76       1052.82        95.03 o                         
  -3   5  22       1002.83        826.67        40.60 o                         
   0   5  22       1313.23       1031.35        83.35 o                         
  -5   6  22        109.45         89.38        33.01 o                         
  -2   6  22      13727.15      13500.80       344.16 o                         
  -4   7  22          1.54         28.32        67.99 o                         
   0   1  23        816.77        944.57       131.83 o                         
  -2   2  23        160.14        124.52        26.78 o                         
   1   2  23       8001.46       8312.56       159.13 o                         
  -4   3  23       1483.02       1208.12        70.01 o                         
  -1   3  23        158.37        267.58        50.07 o                         
   2   3  23        440.23        430.04        42.97 o                         
  -6   4  23        220.15        169.22        27.86 o                         
  -3   4  23       5647.56       5293.27        97.10 o                         
   0   4  23         56.04         22.25        42.05 o                         
  -5   5  23       2062.54       1666.10       395.09 o                         
  -2   5  23       1016.70       1056.43        70.24 o                         
   1   5  23        294.36        456.36        77.17 o                         
  -4   6  23         48.79         37.10        25.26 o                         
  -1   6  23       9385.33      10034.99       229.87 o                         
   0   0  24      55382.58      53537.39       746.03 o                         
   1   1  24        251.77        245.85        43.27 o                         
  -1   2  24        569.14        643.28        77.91 o                         
   2   2  24      29316.06      29511.07       309.67 o                         
  -3   3  24       1009.56        907.85        38.17 o                         
   0   3  24       1292.18       1072.77        44.13 o                         
  -5   4  24       2157.64       2065.92        74.28 o                         
  -2   4  24      22651.43      22633.11       330.55 o                         
   1   4  24        881.76        967.63        88.31 o                         
  -4   5  24          4.20         12.60        35.56 o                         
  -1   5  24       1023.30        842.95        61.35 o                         
  -1   1  25        383.48        383.25        34.34 o                         
  -3   2  25        497.50        504.02        35.52 o                         
   0   2  25        884.19        741.19        37.59 o                         
  -2   3  25       1133.91       1218.30        65.22 o                         
   1   3  25        948.64        925.32        68.17 o                         
  -4   4  25        255.79        274.56        30.61 o                         
  -1   4  25       4518.00       4390.31       114.35 o                         
   0   1  26         54.52         96.71        43.60 o                         
  -2   2  26      19296.86      19876.18       210.14 o                         
   1   2  26         66.27         62.91        30.49 o                         
  -1   3  26        176.82        146.13        27.48 o                         
   0   0  27        143.65        103.04        66.01 o                         
                                                                                
