# Supplementary material for: Phase relationships in homoleptic com­plexes of XeF2
Source: IUCrJ. 2026 May 18;13(Pt 4):420–32. doi: 10.1107/S2052252526003751 (PMC13324652; doi:10.1107/S2052252526003751)
Supplement: Supplementary file 8 [file m-13-00420-cusbi_1p93gpasup8.hkl]

data_cusbi_1p93gpa                                                              
_shelx_title ' bx1_2a_p04_3 in R-3'                                             
_shelx_refln_list_code          4                                               
_shelx_F_calc_maximum      823.27                                               
_exptl_crystal_F_000      2013.00                                               
_reflns_d_resolution_high  0.8010                                               
                                                                                
loop_                                                                           
 _space_group_symop_operation_xyz                                               
 'x, y, z'                                                                      
 '-y, x-y, z'                                                                   
 '-x+y, -x, z'                                                                  
 'x+2/3, y+1/3, z+1/3'                                                          
 '-y+2/3, x-y+1/3, z+1/3'                                                       
 '-x+y+2/3, -x+1/3, z+1/3'                                                      
 'x+1/3, y+2/3, z+2/3'                                                          
 '-y+1/3, x-y+2/3, z+2/3'                                                       
 '-x+y+1/3, -x+2/3, z+2/3'                                                      
 '-x, -y, -z'                                                                   
 'y, -x+y, -z'                                                                  
 'x-y, x, -z'                                                                   
 '-x+2/3, -y+1/3, -z+1/3'                                                       
 'y+2/3, -x+y+1/3, -z+1/3'                                                      
 'x-y+2/3, x+1/3, -z+1/3'                                                       
 '-x+1/3, -y+2/3, -z+2/3'                                                       
 'y+1/3, -x+y+2/3, -z+2/3'                                                      
 'x-y+1/3, x+2/3, -z+2/3'                                                       
                                                                                
_cell_length_a     9.6632                                                       
_cell_length_b     9.6632                                                       
_cell_length_c    21.6075                                                       
_cell_angle_alpha  90.000                                                       
_cell_angle_beta   90.000                                                       
_cell_angle_gamma 120.000                                                       
                                                                                
_shelx_F_squared_multiplier     1.000                                           
                                                                                
loop_                                                                           
 _refln_index_h                                                                 
 _refln_index_k                                                                 
 _refln_index_l                                                                 
 _refln_F_squared_calc                                                          
 _refln_F_squared_meas                                                          
 _refln_F_squared_sigma                                                         
 _refln_observed_status                                                         
   0   3   0        564.59        364.75        30.71 o                         
  -4   5   0       2258.42       2931.73        76.99 o                         
  -1   5   0       9332.65       8176.92       142.61 o                         
   0   6   0     146272.08     148824.66       542.75 o                         
  -5   7   0      60116.28      57106.28       678.44 o                         
  -2   7   0      17761.38      15250.20       639.69 o                         
  -7   8   0       1048.67        856.18        61.58 o                         
  -1   8   0        325.94        239.74        28.14 o                         
  -6   9   0         55.41        -39.27        81.58 o                         
   0   9   0      12002.34      10364.87       182.96 o                         
  -8  10   0       7755.79       8008.83       188.90 o                         
  -2  10   0       7514.43       7083.99       296.13 o                         
  -7  11   0      14811.96      15470.97       408.76 o                         
  -4  11   0       1438.52        941.66        74.98 o                         
  -3   2   1        131.86        173.52        12.76 o                         
   0   2   1      12765.24      16332.28       115.78 o                         
  -2   3   1      84296.28      84981.55       443.41 o                         
   1   3   1      80074.11      83802.83       398.72 o                         
  -4   4   1       2565.17       2070.35       160.34 o                         
  -1   4   1      65187.20      68975.38       431.03 o                         
   2   4   1         50.96         77.59        33.73 o                         
  -6   5   1     127271.97     101870.21       431.49 o                         
   0   5   1      36261.25      33197.22       337.65 o                         
   3   5   1      29312.37      29248.89       478.07 o                         
  -8   6   1       1989.77       1885.57        65.17 o                         
  -2   6   1       8748.90       8956.77        99.08 o                         
   1   6   1      26645.71      25377.42       279.80 o                         
   4   6   1         96.40        182.66        78.99 o                         
 -10   7   1      18285.14      17470.15       305.35 o                         
  -7   7   1       1046.96        966.11        56.43 o                         
  -1   7   1      12458.68      13185.54      1110.90 o                         
   2   7   1       3177.36       3644.31       682.97 o                         
  -9   8   1        188.78        308.07        31.94 o                         
  -6   8   1        197.09         94.87        62.55 o                         
   0   8   1       5185.69       4760.77       123.89 o                         
   3   8   1       3555.40       4814.62       316.08 o                         
 -11   9   1        835.86        856.22       172.17 o                         
  -8   9   1      20483.15      24019.96       416.77 o                         
  -2   9   1       5398.15       5332.80       107.31 o                         
   1   9   1       1572.20       1705.59       164.44 o                         
 -10  10   1        713.03        739.04        58.61 o                         
  -7  10   1       4659.86       4664.62       195.71 o                         
  -9  11   1        149.37        308.71        58.14 o                         
  -3  11   1          1.96         26.12        44.82 o                         
   1   2   2       3231.22       2778.80        84.73 o                         
  -4   3   2      48850.05      45424.19       803.11 o                         
  -1   3   2      13798.15      17711.96       270.88 o                         
   2   3   2       4300.44       5410.07       343.42 o                         
  -3   4   2      27180.66      32457.65       220.32 o                         
   0   4   2     374733.31     322212.28      2208.45 o                         
   3   4   2         45.69        284.60        69.02 o                         
  -8   5   2        154.51        129.57        27.02 o                         
  -5   5   2        387.34       1005.74        56.37 o                         
  -2   5   2       4029.08       5182.83       459.69 o                         
   1   5   2       6831.71       7688.40       444.67 o                         
  -7   6   2       5805.11       4649.99        86.28 o                         
  -1   6   2       8394.24       6659.87       570.86 o                         
   2   6   2      22435.25      23663.91      1017.36 o                         
  -9   7   2       2634.39       2267.26       121.32 o                         
  -6   7   2       8859.48       6982.60       133.41 o                         
   0   7   2       6471.83       5212.53       327.97 o                         
   3   7   2        473.15        748.59        74.39 o                         
  -8   8   2      13070.39      10515.39       163.37 o                         
  -5   8   2        343.55        496.86        70.40 o                         
  -2   8   2      27401.83      25180.30      1825.28 o                         
   1   8   2       1833.84       1135.45       114.17 o                         
 -10   9   2       1245.80       1081.54        76.44 o                         
  -7   9   2      16666.68      17176.75       308.92 o                         
  -1   9   2       1846.60       1384.26       145.59 o                         
   2   9   2       7389.28       7461.43       196.24 o                         
  -9  10   2        180.21        133.01        33.09 o                         
  -3  10   2       1118.18        989.11        92.28 o                         
   0  10   2       2172.76       1676.78       155.16 o                         
  -8  11   2       1000.68       1197.32       103.10 o                         
  -2  11   2       2138.16       2282.01       300.27 o                         
   1   1   3       8131.28       8641.90       253.80 o                         
  -1   2   3      81960.46      68279.03      1037.45 o                         
   2   2   3       5024.82       5622.88       119.65 o                         
   0   3   3        110.93        110.14        27.26 o                         
  -5   4   3      39501.22      37794.13       292.69 o                         
   1   4   3     113779.98     127480.51      2067.16 o                         
  -7   5   3      31815.45      23762.27       231.96 o                         
  -4   5   3      60948.49      67853.73       408.39 o                         
  -1   5   3       2385.86       2206.55       401.11 o                         
   2   5   3        112.89        302.49        94.07 o                         
  -9   6   3        908.34        965.18        62.38 o                         
  -6   6   3      10185.86      10597.63       569.14 o                         
   0   6   3          2.13         66.04        31.29 o                         
   3   6   3      21379.33      23880.80       473.48 o                         
  -8   7   3      20795.90      23374.01      2319.28 o                         
  -5   7   3       4132.46       4663.86       162.11 o                         
  -2   7   3       9207.62       7158.62       108.62 o                         
   1   7   3       1464.48       1511.44        85.51 o                         
   4   7   3         54.96        221.69        95.30 o                         
 -10   8   3       4932.60       4935.20        89.66 o                         
  -7   8   3      10115.07       9760.49       164.87 o                         
  -1   8   3      37507.36      37192.02      2604.83 o                         
   2   8   3          7.41         82.43        53.09 o                         
  -9   9   3       3539.19       2950.86       210.40 o                         
  -6   9   3      12664.00      14525.86       323.48 o                         
  -3   9   3        118.09         83.11        27.62 o                         
   0   9   3        991.45       1072.80        70.43 o                         
  -8  10   3        384.87        416.82        83.02 o                         
  -2  10   3       3490.49       3841.19       361.30 o                         
  -7  11   3        501.29        816.59       108.45 o                         
  -1   1   4      30924.61      34892.70       183.53 o                         
   1   3   4      24912.25      29609.54      1702.85 o                         
  -4   4   4     322588.81     304191.12      1111.96 o                         
  -1   4   4       3042.69       2885.12       108.21 o                         
   2   4   4     226694.41     243744.39       983.00 o                         
  -6   5   4       1813.40       1567.03        48.00 o                         
   0   5   4      45557.54      48749.12       539.03 o                         
   3   5   4          7.89        121.76        45.92 o                         
  -8   6   4      41569.61      38505.93       371.28 o                         
  -5   6   4       6790.64       6469.62       436.53 o                         
  -2   6   4     216638.81     223284.36      4563.35 o                         
   1   6   4       1346.69        551.20        54.43 o                         
   4   6   4      15382.55      16962.09       440.73 o                         
 -10   7   4        158.54        186.75        41.42 o                         
  -7   7   4      35765.48      30521.24       486.25 o                         
  -1   7   4      10187.46       8426.16       178.80 o                         
   2   7   4      22616.98      20780.94       463.70 o                         
  -9   8   4       6553.31       6685.71       143.32 o                         
  -6   8   4      52425.17      54958.70       573.05 o                         
  -3   8   4        448.38        289.69        25.15 o                         
   0   8   4      15426.19      13861.11       684.89 o                         
   3   8   4          7.27         48.64        66.22 o                         
 -11   9   4       3460.01       3234.54       154.71 o                         
  -8   9   4        125.75         29.67        25.93 o                         
  -2   9   4       8016.19       8837.16       302.06 o                         
   1   9   4       1005.72        659.72        61.71 o                         
 -10  10   4       3612.19       2999.38       137.06 o                         
  -7  10   4         45.48         10.85        65.89 o                         
  -4  10   4      11847.81      11917.10       269.44 o                         
  -1  10   4          9.72        -30.54        30.54 o                         
  -9  11   4       9817.48       8917.21       262.49 o                         
  -3  11   4       6040.79       6205.73       151.05 o                         
   0   1   5      11234.17      14988.31       461.04 o                         
   1   2   5      21073.64      24627.29       422.43 o                         
  -1   3   5      15847.26      16527.96       781.04 o                         
   2   3   5       4189.21       4425.52       118.74 o                         
  -6   4   5         94.58         64.85        11.14 o                         
   0   4   5       8991.88       9749.23      1243.79 o                         
   3   4   5      30868.08      28230.48       346.09 o                         
  -5   5   5       3306.83       3215.57       160.88 o                         
  -2   5   5      47406.23      47778.39       248.56 o                         
   1   5   5      36686.06      31251.96       332.21 o                         
   4   5   5        263.05        378.23        95.76 o                         
  -7   6   5       1141.58       1543.92       206.83 o                         
  -1   6   5      67304.72      58210.16       441.62 o                         
   2   6   5       2749.28       3075.77       158.71 o                         
  -6   7   5      42045.64      47142.10       328.20 o                         
  -3   7   5       5122.60       4298.40       110.21 o                         
   0   7   5       8579.42       8143.06       168.98 o                         
   3   7   5       6810.28       7937.65       395.72 o                         
 -11   8   5        178.89        258.94        49.23 o                         
  -8   8   5        565.19        649.47        58.10 o                         
  -2   8   5       5911.39       5829.56       144.23 o                         
   1   8   5      10013.73      11449.96       367.83 o                         
 -10   9   5      11799.19      12415.71       142.01 o                         
  -7   9   5       1214.34       1643.88        94.68 o                         
  -1   9   5        479.79        611.45        53.69 o                         
   2   9   5       1316.69       1501.11       154.72 o                         
  -9  10   5        268.40        370.39        74.21 o                         
  -3  10   5      13025.26      17064.12      2267.52 o                         
   0  10   5       2290.09       2284.70       155.22 o                         
  -2  11   5       1912.41       1784.65       148.73 o                         
   1   1   6      22627.47      22468.33       200.37 o                         
  -1   2   6       1693.07       1209.12        35.82 o                         
   2   2   6     276068.47     305111.41       937.49 o                         
   0   3   6      32550.49      43630.27       952.36 o                         
   3   3   6       5775.49       6326.49       420.83 o                         
  -2   4   6     432265.00     271997.97       560.93 o                         
   1   4   6        200.88        600.72        84.54 o                         
  -7   5   6       5356.04       4607.24        88.35 o                         
  -1   5   6       5516.44       6193.24       137.79 o                         
   2   5   6      16139.49      16530.25       383.86 o                         
  -6   6   6      87244.62      94678.05       322.88 o                         
   3   6   6       1518.01       1338.14        85.99 o                         
 -11   7   6        299.74        250.76        33.41 o                         
  -8   7   6       3305.96       2531.17        56.58 o                         
  -2   7   6        141.28        152.14        31.99 o                         
   1   7   6         79.15        161.32        47.40 o                         
   4   7   6       9120.66       9722.06       333.05 o                         
 -10   8   6       2241.99       1737.16        98.07 o                         
  -7   8   6        637.19        591.24        59.28 o                         
  -1   8   6       2397.81       1540.44        72.72 o                         
   2   8   6       3767.61       3627.02       347.41 o                         
  -9   9   6       5923.09       5298.94       123.53 o                         
  -3   9   6       4861.98       4553.90       633.56 o                         
   0   9   6       7632.43       7544.25       534.75 o                         
  -8  10   6       3859.20       3941.24       164.46 o                         
  -2  10   6       4843.31       5459.13       902.65 o                         
  -4  11   6        184.91         38.38        46.91 o                         
  -1   1   7      13025.62      13950.43       326.68 o                         
  -3   2   7      21961.58      21009.32       231.78 o                         
   0   2   7       2215.52       2003.97       109.12 o                         
  -5   3   7      68797.02      79937.18      1584.83 o                         
  -2   3   7      26514.98      27944.70       610.18 o                         
   1   3   7       5777.72       5380.53       747.70 o                         
  -1   4   7     108917.30     112369.29      2129.93 o                         
   2   4   7       1636.82       1441.01        71.76 o                         
   0   5   7       5931.32       6230.94      2208.02 o                         
   3   5   7      11964.78      11256.48       833.11 o                         
  -8   6   7       6420.53       5608.85       124.25 o                         
  -5   6   7      33496.74      33588.76       288.40 o                         
  -2   6   7        837.94       1039.90        47.14 o                         
   1   6   7      49695.98      49416.28       463.16 o                         
   4   6   7       1038.96       1304.43       108.28 o                         
  -7   7   7       6434.69       6519.91       304.16 o                         
  -1   7   7       2316.97       1906.83        82.21 o                         
   2   7   7         14.62         71.24        51.05 o                         
  -9   8   7       2780.35       3110.24       242.25 o                         
  -6   8   7        170.31        187.74        54.45 o                         
  -3   8   7      50647.86      51485.93      2075.73 o                         
   0   8   7       1084.61        918.70        72.14 o                         
   3   8   7       5970.72       6543.35       207.14 o                         
  -8   9   7       9441.35      16277.49       242.41 o                         
  -2   9   7       2326.07       2528.85       119.13 o                         
   1   9   7         33.80        100.71        41.37 o                         
 -10  10   7       2188.36       2313.50        77.34 o                         
  -7  10   7       6590.85       7497.62       223.95 o                         
  -4  10   7       1744.75       1278.99        98.34 o                         
  -1  10   7      11183.86      12607.98       528.21 o                         
  -3  11   7        338.51        308.74        99.06 o                         
   0   1   8      22260.06      27857.83       386.09 o                         
  -2   2   8     677781.56     572117.94      1221.08 o                         
   1   2   8      39620.15      48774.66       369.13 o                         
  -1   3   8      15584.48      16042.50       885.62 o                         
   2   3   8      38455.55      44497.32       805.37 o                         
   0   4   8     398641.94     356134.91      4122.86 o                         
   3   4   8         45.12        218.93        76.13 o                         
  -2   5   8       7509.67       9300.11       138.65 o                         
   1   5   8         67.99         90.73        40.94 o                         
   4   5   8      23992.35      25195.45       736.99 o                         
  -7   6   8       9849.74      10000.57       141.23 o                         
   2   6   8      33401.92      38918.32       451.64 o                         
  -6   7   8         56.64         57.98        32.93 o                         
  -3   7   8      20172.61      19819.25       504.42 o                         
   0   7   8      13798.85      12527.24       423.78 o                         
   3   7   8        552.34        363.76        68.91 o                         
  -8   8   8      23465.72      21897.12       449.97 o                         
  -2   8   8      32635.48      34340.00       292.13 o                         
   1   8   8         51.06        120.24        48.44 o                         
 -10   9   8         45.50         46.61        49.73 o                         
  -4   9   8       1674.20       1288.13        91.60 o                         
  -1   9   8       3628.14       2607.28       236.33 o                         
  -9  10   8       1098.87       1036.97        73.47 o                         
  -3  10   8        192.68        304.32        54.39 o                         
  -8  11   8        139.23        211.07        61.65 o                         
   0   0   9      13752.48      12648.45      1197.85 o                         
   1   1   9      25733.10      28765.20       332.47 o                         
  -1   2   9      15322.74      17839.12       130.51 o                         
   2   2   9       5756.69       6141.89       215.60 o                         
   0   3   9      11488.41      14487.06      1660.32 o                         
   3   3   9      57228.75      55611.25       588.11 o                         
  -2   4   9      10811.30      11876.12       515.69 o                         
   1   4   9      40573.34      39990.17       425.01 o                         
   4   4   9         38.37         22.92        59.94 o                         
  -7   5   9       7568.82       5788.46        73.10 o                         
  -1   5   9       6749.88       5571.33       149.01 o                         
   2   5   9       3223.56       3079.24       128.61 o                         
  -9   6   9         32.43          8.82        13.90 o                         
  -3   6   9      26823.26      26727.92       194.13 o                         
   0   6   9       2195.84       2153.34       100.38 o                         
   3   6   9       7992.17       8752.88       224.23 o                         
 -11   7   9       1080.75        865.42        45.24 o                         
  -8   7   9      26484.42      24419.24       258.39 o                         
  -2   7   9      15336.22      13814.79      1307.45 o                         
   1   7   9       5122.01       5557.49       260.19 o                         
   4   7   9        777.78       1067.76       162.77 o                         
 -10   8   9        741.57        632.00        61.91 o                         
  -7   8   9       5627.78       5710.97       120.78 o                         
  -1   8   9      21055.36      19273.32       263.28 o                         
   2   8   9       1128.52       1218.36       203.44 o                         
  -9   9   9        413.40        348.13        27.31 o                         
  -3   9   9        369.63        510.17        44.30 o                         
   0   9   9       2348.02       2445.16       107.03 o                         
  -8  10   9          8.04        -26.31        38.31 o                         
  -2  10   9       4923.35       4543.72       155.55 o                         
  -4  11   9       1723.24       2133.32       285.24 o                         
  -1   1  10       3194.61       3081.55        55.31 o                         
  -3   2  10         86.52         83.96        54.08 o                         
   0   2  10     390152.47     412028.81       929.41 o                         
  -5   3  10          0.42         90.06        46.09 o                         
  -2   3  10       3842.96       3138.17        50.17 o                         
   1   3  10        348.04        228.86        41.16 o                         
  -7   4  10       2047.24       2380.37       151.05 o                         
  -1   4  10       3534.77       2423.32        90.35 o                         
   2   4  10      92778.66     103435.33      2440.30 o                         
  -3   5  10       7702.54       6875.16       356.52 o                         
   0   5  10       9558.41       8402.49       266.40 o                         
   3   5  10       2464.20       3495.37       131.37 o                         
  -8   6  10      14579.44      15043.78       169.48 o                         
  -2   6  10      52738.70      62497.73       534.49 o                         
   1   6  10        133.02        -49.53        49.53 o                         
   4   6  10       5892.90       6475.99       301.95 o                         
 -10   7  10        700.13        624.92        43.31 o                         
  -1   7  10       1145.72        709.50        54.90 o                         
   2   7  10      11063.27       9370.41       791.53 o                         
  -3   8  10       3428.12       3956.93       341.45 o                         
   0   8  10       9980.28       9895.56       440.20 o                         
  -8   9  10       1974.56       2638.45        83.50 o                         
  -2   9  10       2828.73       2240.07       221.97 o                         
   1   9  10          0.75        115.19        51.09 o                         
  -7  10  10          3.24          6.32        49.12 o                         
  -4  10  10       3983.16       3935.75       322.81 o                         
  -1  10  10        226.60        208.79        51.59 o                         
   0   1  11        892.84        648.82        23.47 o                         
  -2   2  11        114.09        164.76        12.88 o                         
   1   2  11      52187.05      52249.07       739.69 o                         
  -4   3  11      20695.73      20808.62       593.81 o                         
  -1   3  11        332.21        355.68        46.79 o                         
   2   3  11       3503.64       3984.77       126.00 o                         
  -6   4  11       1059.11       1231.66       128.67 o                         
   0   4  11        401.89        565.24       152.55 o                         
   3   4  11      35638.12      38288.68       436.55 o                         
  -2   5  11       7027.20       7805.52       192.50 o                         
   1   5  11       6879.05       6944.90       373.88 o                         
   4   5  11        179.31        136.28        63.14 o                         
  -1   6  11      50157.98      48594.35       418.45 o                         
   2   6  11         12.41        -53.13        53.13 o                         
   5   6  11       2757.30       3553.52       243.87 o                         
  -9   7  11       5048.29       4240.09       101.30 o                         
  -3   7  11        171.09        288.82        67.97 o                         
   0   7  11       1758.95       1711.43        93.57 o                         
   3   7  11        822.85        857.08        88.82 o                         
  -2   8  11       1206.23       1234.14        78.49 o                         
   1   8  11      12017.51      14566.78       438.12 o                         
  -7   9  11       2137.70       2251.04        88.88 o                         
  -4   9  11       4658.44       4484.07       213.45 o                         
  -1   9  11        154.38        127.74        42.22 o                         
  -3  10  11      13553.64      14609.54       263.59 o                         
   0   0  12     288189.16     316387.88       954.63 o                         
   1   1  12        139.19         65.42        13.75 o                         
  -1   2  12       2921.47       3357.05        65.30 o                         
   2   2  12     241628.28     250755.00       940.23 o                         
  -3   3  12      24422.49      23752.05       429.65 o                         
   0   3  12      19291.74      23991.43      1881.74 o                         
   3   3  12       1755.94       1988.84       107.10 o                         
  -2   4  12     334064.84     380833.34       896.83 o                         
   1   4  12        145.08         38.28        42.15 o                         
   4   4  12      31790.75      35508.24       477.57 o                         
  -1   5  12       6083.76       5461.30       161.62 o                         
   2   5  12      17631.06      14865.74      1827.98 o                         
   5   5  12          5.29         24.45        92.22 o                         
  -3   6  12        191.28        253.97        48.93 o                         
   0   6  12      51468.89      52433.49      1383.97 o                         
   3   6  12        447.23        626.22       146.54 o                         
  -2   7  12       3141.79       2475.05       103.93 o                         
   1   7  12       2125.91       1785.83       159.99 o                         
 -10   8  12       4548.85       3262.19        86.96 o                         
  -4   8  12      24656.94      31860.57       474.80 o                         
  -1   8  12        225.01        386.50        54.77 o                         
   2   8  12       4870.54       4975.25       199.51 o                         
  -3   9  12       7569.41       8063.14       702.46 o                         
   0   9  12       7882.73       8608.22       495.05 o                         
  -8  10  12       4674.84       5857.99       148.56 o                         
  -2  10  12       3898.48       3387.40       116.61 o                         
  -1   1  13        201.78        179.19        22.95 o                         
  -3   2  13       1629.12       1694.29        99.82 o                         
   0   2  13       4581.63       4458.86        82.10 o                         
  -5   3  13      13340.14      13335.20       207.89 o                         
  -2   3  13      25658.08      26810.08       173.80 o                         
   1   3  13      17336.69      17284.88       464.96 o                         
  -7   4  13        108.15        122.10        57.48 o                         
  -1   4  13      31639.43      30642.80       357.15 o                         
   2   4  13       1566.24       1515.12        97.41 o                         
  -3   5  13        485.84        436.14        32.75 o                         
   0   5  13       5958.21       4974.77       644.43 o                         
   3   5  13      10689.07      12142.64       281.34 o                         
  -2   6  13       5448.95       5430.62       124.53 o                         
   1   6  13      21936.00      23487.74      1431.71 o                         
   4   6  13          0.65        787.94       139.06 o                         
 -10   7  13       6072.59       6076.02       106.88 o                         
  -1   7  13       2888.95       2693.68       125.10 o                         
   2   7  13        871.71        921.05        90.24 o                         
  -3   8  13      18876.07      21719.61       947.43 o                         
   0   8  13       2626.35       2493.78       124.07 o                         
  -2   9  13       4819.78       4877.59       282.24 o                         
  -4  10  13       1902.46       2100.13       250.83 o                         
   0   1  14       1321.43        905.35        26.17 o                         
  -2   2  14     274119.19     259376.83       522.36 o                         
   1   2  14        228.70        197.57        46.81 o                         
  -4   3  14          7.24         44.14        13.08 o                         
  -1   3  14       3902.43       3192.42        89.23 o                         
   2   3  14       3670.34       3493.96       349.62 o                         
  -6   4  14      42448.68      44071.25       725.12 o                         
  -3   4  14       1544.67       1728.99       120.50 o                         
   0   4  14      79147.57      78829.83       547.65 o                         
   3   4  14         81.94        169.17        64.22 o                         
  -2   5  14       1176.29       1120.21        60.53 o                         
   1   5  14        163.35        287.18        48.99 o                         
   4   5  14       8171.74       7973.00       215.76 o                         
   2   6  14      14728.47      14351.73       525.29 o                         
  -3   7  14       4276.02       7377.93       215.89 o                         
   0   7  14       7085.11       6377.23       246.86 o                         
   3   7  14         81.57        242.59       104.69 o                         
  -2   8  14      13440.17      13661.39       261.71 o                         
   1   8  14        231.88        304.53        60.73 o                         
  -7   9  14       5977.12       5960.81       127.10 o                         
  -4   9  14         60.71         30.40        57.13 o                         
  -1   9  14        340.04        535.68        80.45 o                         
  -3  10  14          3.29         77.75        59.15 o                         
   0   0  15         92.48         49.26        23.34 o                         
   1   1  15       1012.23       1250.83        62.63 o                         
  -1   2  15      26180.00      25554.25       384.32 o                         
   2   2  15        245.79        184.39        38.32 o                         
  -3   3  15      15338.04      15577.77       164.68 o                         
   0   3  15        573.11        561.35        56.95 o                         
   3   3  15       9066.43       9064.17       287.71 o                         
  -5   4  15       7972.58       7551.15       295.76 o                         
  -2   4  15         16.92          8.39        24.72 o                         
   1   4  15      33778.31      35030.39       599.92 o                         
   4   4  15       1636.73       1776.29       119.83 o                         
  -4   5  15       8789.45       9945.20       127.22 o                         
  -1   5  15        100.63        116.50        77.99 o                         
   2   5  15          1.76         40.07        51.97 o                         
   5   5  15       1849.72       2333.42       206.64 o                         
  -3   6  15      30663.08      34762.50       982.77 o                         
   0   6  15        155.21        212.21        50.78 o                         
   3   6  15       7808.03       8650.95      1971.64 o                         
  -2   7  15       2631.65       2528.21       110.84 o                         
   1   7  15        682.76        777.52       127.83 o                         
  -4   8  15       1219.78       1102.81       120.64 o                         
  -1   8  15      18589.19      19828.34       297.16 o                         
  -3   9  15        134.90        317.91        44.29 o                         
  -1   1  16       6500.47       6077.90        91.41 o                         
  -3   2  16       1505.01       1597.24        49.34 o                         
   0   2  16     215008.52     232687.23       620.86 o                         
  -5   3  16       1728.30       1529.36       171.53 o                         
  -2   3  16       2904.98       3233.54       119.86 o                         
   1   3  16       1170.24        983.52        97.90 o                         
  -7   4  16      12593.27      13906.16       756.79 o                         
  -4   4  16     109322.66      94976.04       503.80 o                         
  -1   4  16        579.36        638.79        50.70 o                         
   2   4  16      53513.11      53595.12      2402.73 o                         
  -3   5  16      11742.95      16064.85       354.62 o                         
   0   5  16       6221.86       5677.52       176.31 o                         
   3   5  16         27.58        -65.65        65.65 o                         
  -2   6  16      44709.61      43110.89       431.81 o                         
   1   6  16       1225.24       1435.06       102.90 o                         
  -4   7  16        205.40        149.99        24.93 o                         
  -1   7  16       3505.01       3597.66       134.85 o                         
   2   7  16       7376.59       7421.50       351.94 o                         
  -3   8  16        158.60        273.06        55.12 o                         
   0   8  16       8416.42       9054.27       273.92 o                         
  -2   9  16       2570.98       2342.49       128.05 o                         
   0   1  17        158.49        286.22        32.74 o                         
  -2   2  17       4129.64       3688.88       108.01 o                         
   1   2  17      10956.50      10352.69       503.88 o                         
  -4   3  17      15023.91      13947.43       666.86 o                         
  -1   3  17        822.58        727.48        37.09 o                         
   2   3  17          0.29         63.45        40.14 o                         
  -6   4  17         59.69          4.49        55.77 o                         
  -3   4  17      10764.89      11533.58       277.42 o                         
   0   4  17       3534.49       3343.76       491.61 o                         
   3   4  17       7977.73       8566.40       692.14 o                         
  -8   5  17       7970.88       8239.25       364.95 o                         
  -2   5  17       8166.94       9425.41      2317.84 o                         
   1   5  17       5134.46       5481.44       172.32 o                         
   4   5  17        277.78        252.45        66.13 o                         
  -1   6  17      14871.18      14062.46       613.56 o                         
   2   6  17        312.07        404.93        78.54 o                         
  -3   7  17          4.85         88.05        68.17 o                         
   0   7  17       2398.19       2556.73       118.64 o                         
  -2   8  17       2642.42       2739.93       159.47 o                         
  -4   9  17       2548.61       3091.62       380.23 o                         
   1   1  18        166.71        150.82        14.78 o                         
  -1   2  18          5.91         13.75        12.65 o                         
   2   2  18      75230.01      72857.21       423.48 o                         
  -3   3  18       2274.52       1877.72        73.22 o                         
   0   3  18         11.97         16.75        31.05 o                         
   3   3  18       1292.89       1637.04       113.52 o                         
  -5   4  18       1884.03       2170.93        77.36 o                         
  -2   4  18      64836.68      79423.85       474.88 o                         
   1   4  18        468.31        591.88        69.52 o                         
   4   4  18      11478.67      12453.95       411.23 o                         
  -4   5  18       1959.64       2215.09        80.12 o                         
  -1   5  18        218.70       1326.10       117.86 o                         
   2   5  18       4830.28       4507.66       439.19 o                         
  -3   6  18         44.72        307.43        61.78 o                         
   0   6  18      16291.73      16168.81       397.61 o                         
  -5   7  18       3323.38       2815.14        56.75 o                         
  -2   7  18       2032.38       1778.03       125.27 o                         
   1   7  18          7.89        480.77       150.94 o                         
  -4   8  18       9671.54      10949.70       184.98 o                         
  -1   8  18         68.57        184.28        50.15 o                         
  -1   1  19       5425.40       4305.70       101.11 o                         
  -3   2  19       4319.23       3872.73        86.92 o                         
   0   2  19        256.25        168.09        24.97 o                         
  -5   3  19      10103.93      10020.79       158.23 o                         
  -2   3  19       1592.92       2026.08        97.29 o                         
   1   3  19       2233.11       2300.48        91.67 o                         
  -7   4  19        842.09        998.05       124.04 o                         
  -4   4  19          4.08         24.32        33.56 o                         
  -1   4  19      21802.96      21608.70       274.48 o                         
   2   4  19          5.24         37.08        56.56 o                         
  -3   5  19        519.76        723.51        83.74 o                         
   0   5  19         82.66         76.44        60.53 o                         
   3   5  19       1626.83       1443.74       145.30 o                         
  -5   6  19       9286.12       7424.59       135.92 o                         
  -2   6  19        298.40        332.61        42.36 o                         
   1   6  19      12188.15      16808.97      2187.67 o                         
  -4   7  19       3600.27       4040.02       110.58 o                         
  -1   7  19          1.70        107.02        48.57 o                         
  -3   8  19      11019.16      14479.95       295.18 o                         
   0   1  20       5609.08       4929.43       108.96 o                         
  -2   2  20     100215.65      91168.88       979.15 o                         
   1   2  20        384.43        333.13        35.52 o                         
  -4   3  20        329.44        353.19        44.23 o                         
  -1   3  20        323.34        350.07        38.69 o                         
   2   3  20       6110.08       6254.49       433.18 o                         
  -6   4  20      27396.58      25048.53       573.80 o                         
  -3   4  20        965.01        895.84        38.62 o                         
   0   4  20      44889.89      47354.58       479.12 o                         
   3   4  20       1545.70       1626.08       169.70 o                         
  -8   5  20         78.78        173.96        43.86 o                         
  -2   5  20        505.16        498.17        52.93 o                         
   1   5  20        849.88       1193.22       203.65 o                         
  -4   6  20      26857.37      29219.80      2961.63 o                         
  -1   6  20        638.70        707.78        72.36 o                         
  -3   7  20       4712.02       6094.14       486.86 o                         
   0   7  20       4104.82       4067.39       156.98 o                         
   0   0  21       2047.33       1289.78        65.45 o                         
   1   1  21       1641.57       1454.12        54.10 o                         
  -1   2  21       3808.08       3858.27       310.47 o                         
   2   2  21        957.73       1045.23        59.67 o                         
  -3   3  21       1227.58       1080.24        39.26 o                         
   0   3  21        875.40        796.05        72.61 o                         
   3   3  21       3848.68       4314.48       148.49 o                         
  -5   4  21       1163.60       1001.13       136.44 o                         
  -2   4  21       1222.83       1177.73       101.21 o                         
   1   4  21       8158.72       8936.81       343.92 o                         
  -7   5  21       1859.44       1833.87        49.42 o                         
  -4   5  21       5916.36       6496.16       222.17 o                         
  -1   5  21        707.93        785.46        67.28 o                         
   2   5  21        330.81        348.98        72.02 o                         
  -3   6  21       8725.69       9559.45      1404.20 o                         
   0   6  21       1290.40       1630.83       105.84 o                         
  -5   7  21         77.51         47.59        34.20 o                         
  -2   7  21       2024.06       1794.38       147.78 o                         
  -1   1  22         23.93        619.87       187.53 o                         
  -3   2  22        157.31        126.06        24.84 o                         
   0   2  22      55357.85      52414.92       696.27 o                         
  -5   3  22        409.08        287.18        48.05 o                         
  -2   3  22        103.29        134.33        17.82 o                         
   1   3  22        142.58        785.40       140.42 o                         
  -1   4  22        307.03        298.40        43.51 o                         
   2   4  22      13793.21      14147.38      1958.15 o                         
  -6   5  22        697.03        597.10       100.30 o                         
  -3   5  22       1116.64       1196.64        69.73 o                         
   0   5  22       1282.09        982.79       108.41 o                         
  -5   6  22        113.00          9.90        31.14 o                         
  -2   6  22      14522.47      13442.71       240.75 o                         
   0   1  23        745.98        749.77        66.16 o                         
  -2   2  23        267.06        261.39        32.20 o                         
   1   2  23       7713.79       7487.57       145.29 o                         
  -4   3  23       1392.47       1216.83       163.77 o                         
  -1   3  23        136.56        150.37        28.78 o                         
   2   3  23        417.61        400.12        48.32 o                         
  -6   4  23        133.08        128.08        40.58 o                         
  -3   4  23       5276.15       6914.21       883.30 o                         
   0   4  23         92.91        139.70        40.33 o                         
  -2   5  23        902.88        573.06        75.37 o                         
  -4   6  23         69.27         75.18        28.55 o                         
   0   0  24      54901.59      43252.41       425.66 o                         
   1   1  24        282.34        254.85        25.72 o                         
  -1   2  24        565.32        505.64        30.27 o                         
   2   2  24      29771.83      31613.99      1471.26 o                         
  -3   3  24       1077.66       1025.92        37.84 o                         
   0   3  24       1277.33       1009.05        46.07 o                         
  -5   4  24       1981.50       2195.91       174.68 o                         
  -2   4  24      22802.10      23418.26      1178.71 o                         
   1   4  24       1076.92        867.77        86.92 o                         
  -4   5  24          3.54         26.62        31.41 o                         
  -1   5  24       1110.62        965.90       133.38 o                         
  -1   1  25        383.81        428.89        44.35 o                         
  -3   2  25        476.48        401.44        33.36 o                         
   0   2  25        951.84        900.60        39.06 o                         
  -2   3  25        984.17       1000.60        45.76 o                         
   1   3  25        876.65        832.76        60.95 o                         
  -1   4  25       4436.45       4126.23       132.80 o                         
   0   1  26         80.87         75.69        19.53 o                         
  -2   2  26      19452.14      19194.84       302.19 o                         
   1   2  26        139.30         82.05        26.32 o                         
  -1   3  26        268.01        209.09        28.23 o                         
                                                                                
