# Supplementary material for: Phase relationships in homoleptic com­plexes of XeF2
Source: IUCrJ. 2026 May 18;13(Pt 4):420–32. doi: 10.1107/S2052252526003751 (PMC13324652; doi:10.1107/S2052252526003751)
Supplement: Supplementary file 9 [file m-13-00420-ZnSbI_200Ksup9.hkl]

data_ZnSbI_200K                                                                 
_shelx_title ' ZnSb1 at 200 K [ag_1ZnSb_0m_5] in R-3'                           
_shelx_refln_list_code          4                                               
_shelx_F_calc_maximum      350.88                                               
_exptl_crystal_F_000      2016.00                                               
_reflns_d_resolution_high  0.8012                                               
                                                                                
loop_                                                                           
 _space_group_symop_operation_xyz                                               
 'x, y, z'                                                                      
 '-y, x-y, z'                                                                   
 '-x+y, -x, z'                                                                  
 'x+2/3, y+1/3, z+1/3'                                                          
 '-y+2/3, x-y+1/3, z+1/3'                                                       
 '-x+y+2/3, -x+1/3, z+1/3'                                                      
 'x+1/3, y+2/3, z+2/3'                                                          
 '-y+1/3, x-y+2/3, z+2/3'                                                       
 '-x+y+1/3, -x+2/3, z+2/3'                                                      
 '-x, -y, -z'                                                                   
 'y, -x+y, -z'                                                                  
 'x-y, x, -z'                                                                   
 '-x+2/3, -y+1/3, -z+1/3'                                                       
 'y+2/3, -x+y+1/3, -z+1/3'                                                      
 'x-y+2/3, x+1/3, -z+1/3'                                                       
 '-x+1/3, -y+2/3, -z+2/3'                                                       
 'y+1/3, -x+y+2/3, -z+2/3'                                                      
 'x-y+1/3, x+2/3, -z+2/3'                                                       
                                                                                
_cell_length_a    10.0781                                                       
_cell_length_b    10.0781                                                       
_cell_length_c    22.4417                                                       
_cell_angle_alpha  90.000                                                       
_cell_angle_beta   90.000                                                       
_cell_angle_gamma 120.000                                                       
                                                                                
_shelx_F_squared_multiplier     1.000                                           
                                                                                
loop_                                                                           
 _refln_index_h                                                                 
 _refln_index_k                                                                 
 _refln_index_l                                                                 
 _refln_F_squared_calc                                                          
 _refln_F_squared_meas                                                          
 _refln_F_squared_sigma                                                         
 _refln_observed_status                                                         
   0   3   0      13585.41      14368.41       605.82 o                         
  -4   5   0          5.97         53.11        15.75 o                         
  -1   5   0      30541.22      32610.00      1323.49 o                         
  -3   6   0        531.49        523.69        55.06 o                         
  -2   7   0      55669.38      58654.91      2357.16 o                         
  -7   8   0       2052.47       2011.26        71.45 o                         
  -4   8   0      50712.94      48711.49      1502.73 o                         
  -1   8   0        189.33        164.53        31.88 o                         
  -6   9   0      26928.58      26354.80       742.07 o                         
  -3   9   0      43165.74      43240.95      1370.65 o                         
   0   9   0      54523.71      57047.87      1732.34 o                         
  -8  10   0       2429.08       2486.57       223.12 o                         
  -5  10   0         88.64         30.91        61.57 o                         
  -2  10   0       2401.90       2307.94       205.02 o                         
 -10  11   0        239.59        422.94       121.91 o                         
  -7  11   0      52547.36      51752.24      1434.64 o                         
  -7  11   0      61920.99      61782.51      1964.17 o                         
  -4  11   0      15928.12      15784.24       503.25 o                         
  -4  11   0      10823.58      11880.12       480.90 o                         
  -1  11   0       4444.01       4423.29       251.42 o                         
  -9  12   0       1458.92       1610.52       155.85 o                         
  -6  12   0       1222.68       1284.87       113.04 o                         
  -6  12   0       2706.80       2654.29       232.49 o                         
  -6  12   0        885.23        588.54       181.57 o                         
  -3  12   0        562.41        513.02       148.59 o                         
  -3  12   0        580.07        817.48       395.47 o                         
  -1   1   1        571.99        644.81        21.37 o                         
  -1   1   1       2759.78        834.94        43.95 o                         
  -3   2   1       1489.81       1801.52        76.11 o                         
  -3   2   1       1196.67       1189.50       125.69 o                         
   0   2   1      12418.52      12114.04       378.49 o                         
  -5   3   1      31499.38      29154.38      2048.50 o                         
  -7   4   1         17.36        -53.24        53.24 o                         
  -4   4   1        233.50        274.07        24.80 o                         
   2   4   1        113.70        253.42        26.41 o                         
  -9   5   1       9218.62       9439.04       308.61 o                         
  -3   5   1        975.90       1217.64        59.08 o                         
   0   5   1      35745.14      36516.87      1138.45 o                         
   3   5   1      38315.80      36672.30      1517.11 o                         
 -11   6   1       1935.76       2025.70       131.22 o                         
 -11   6   1       2447.08       2198.93       307.86 o                         
  -8   6   1       5472.25       5118.57       510.29 o                         
  -8   6   1      28862.36      29405.85      1249.30 o                         
  -5   6   1      30408.69      30980.18      1799.09 o                         
  -2   6   1      46592.81      50002.02      2001.36 o                         
   1   6   1      44917.11      44499.02       725.49 o                         
   4   6   1      13480.14      13496.30       470.25 o                         
 -10   7   1      33058.16      32496.58      1151.86 o                         
 -10   7   1      33926.46      34466.05      1082.89 o                         
  -7   7   1       4509.71       4663.73       437.47 o                         
  -4   7   1      54879.12      52008.49      3593.21 o                         
  -1   7   1      23746.00      25183.58       400.02 o                         
   2   7   1       3244.12       3258.82        91.61 o                         
   5   7   1       7409.08       6661.78       317.84 o                         
   5   7   1       6034.84       6042.12       258.81 o                         
   5   7   1       6373.74       6667.98       464.27 o                         
 -12   8   1       6294.17       6452.34       299.79 o                         
 -12   8   1      10318.35      10310.42       378.51 o                         
  -9   8   1       3081.43       3901.15       276.61 o                         
  -6   8   1       6575.11       5883.42       362.11 o                         
  -3   8   1      47095.52      47145.73      1924.19 o                         
   0   8   1      18612.38      18023.07       293.42 o                         
   3   8   1       4725.62       5709.85       286.75 o                         
 -11   9   1       1412.67       1455.28       169.47 o                         
  -8   9   1      33287.44      34987.85      1093.97 o                         
  -5   9   1       1837.56       1686.92       104.15 o                         
  -2   9   1       5183.37       6008.75       143.81 o                         
   1   9   1       8228.27       8949.48       430.42 o                         
 -10  10   1       6081.69       5928.96       247.42 o                         
  -7  10   1       5180.26       4432.59       202.17 o                         
  -7  10   1       4213.46       3596.86       248.45 o                         
  -4  10   1      19899.48      19931.31       602.06 o                         
  -1  10   1      15095.46      15027.64       649.34 o                         
  -9  11   1        575.04       2305.06       195.25 o                         
  -6  11   1       9419.81       8993.26       309.96 o                         
  -6  11   1      12369.05      12252.80       594.98 o                         
  -3  11   1       5767.18       6131.55       327.12 o                         
  -3  11   1        220.68       -350.94       350.94 o                         
  -8  12   1        197.01        -18.94       115.01 o                         
  -8  12   1        490.56        448.00       123.28 o                         
  -5  12   1       4263.94       3947.56       264.06 o                         
  -5  12   1       5900.42       6404.77       332.00 o                         
  -5  12   1       6969.33       7775.37       303.56 o                         
   0   1   2       2631.87       2722.02        76.62 o                         
   1   2   2      11730.34      12191.94       479.25 o                         
  -1   3   2      13282.82      13842.82       408.06 o                         
   2   3   2      11600.65      11708.30       200.46 o                         
  -3   4   2      19803.61      17951.79       448.78 o                         
  -3   4   2      18898.47      19173.35       800.91 o                         
   3   4   2      15741.51      15904.40       981.25 o                         
  -8   5   2       3446.77       2989.24       136.30 o                         
  -2   5   2      12546.24       7368.32       478.29 o                         
   1   5   2       4451.31       4420.16        93.17 o                         
   4   5   2      50257.05      48866.19      1520.18 o                         
 -10   6   2       1051.28        932.48       192.59 o                         
 -10   6   2        567.18        586.63        87.35 o                         
  -7   6   2      11352.99      10848.96       527.97 o                         
  -1   6   2      18872.79      18597.91       298.75 o                         
   2   6   2      10729.25      10498.11       197.55 o                         
   5   6   2      11692.19      11115.74       369.30 o                         
   5   6   2      15305.84      14455.25       767.11 o                         
 -12   7   2       2347.49       2381.86       192.66 o                         
 -12   7   2        633.36        609.94        95.87 o                         
  -9   7   2      11083.77      10683.52       412.43 o                         
  -6   7   2      30195.96      29404.99      1329.74 o                         
  -3   7   2      40695.69      40744.52      2365.37 o                         
   0   7   2      17906.79      17031.90       283.24 o                         
   3   7   2       2174.20       2298.08       100.08 o                         
 -11   8   2       6269.56       6538.50       366.45 o                         
 -11   8   2       6813.46       6804.26       296.31 o                         
  -8   8   2       4718.20       4272.98       323.97 o                         
  -5   8   2       2581.47       2491.31       108.37 o                         
  -2   8   2       7726.52       7554.13       151.87 o                         
   1   8   2       5836.76       5349.12       123.10 o                         
   4   8   2       1952.13       1937.44       207.26 o                         
   4   8   2        445.31        661.25       265.66 o                         
 -10   9   2       2786.45       2381.86       182.66 o                         
  -7   9   2      45734.52      45843.81      1392.79 o                         
  -7   9   2      91158.20      94722.00      3801.34 o                         
  -4   9   2      19493.98      19784.94       742.22 o                         
  -1   9   2       2917.55       2759.77        83.45 o                         
   2   9   2      38137.05      40766.33      1289.62 o                         
  -9  10   2        255.97        144.55       105.78 o                         
  -6  10   2        857.14        377.91       271.25 o                         
  -6  10   2        528.87        489.74        75.53 o                         
  -3  10   2       3461.91       3810.33       458.89 o                         
   0  10   2        637.51        393.75       151.31 o                         
  -8  11   2      15120.61      13824.81       445.69 o                         
  -8  11   2       4941.68       4590.87       216.05 o                         
  -5  11   2      22709.23      22359.50       673.69 o                         
  -5  11   2      31440.89      28473.84      1503.45 o                         
  -2  11   2      15393.78      16644.60       621.13 o                         
  -7  12   2       1578.53       1822.89       159.68 o                         
  -7  12   2       2034.12       1914.09       129.41 o                         
  -4  12   2        769.89        622.39       192.34 o                         
  -4  12   2        886.30        865.58       171.98 o                         
  -4  12   2        667.15        489.46       380.14 o                         
   0   0   3       6105.64       6187.29       309.74 o                         
   1   1   3      21352.94      17992.45       893.54 o                         
   2   2   3      14728.95      14744.69       491.31 o                         
  -3   3   3      17320.76      18817.77       594.90 o                         
   0   3   3       2872.06       2904.90       104.13 o                         
   3   3   3      73185.62      60827.71      4182.79 o                         
  -5   4   3      52526.01      44159.23      3050.77 o                         
  -2   4   3      16610.87      18070.48       774.77 o                         
   4   4   3      21747.40      22660.58       966.59 o                         
  -7   5   3      48754.48      50129.16      1373.33 o                         
  -1   5   3       3051.00       2722.24        59.89 o                         
   2   5   3        235.89        407.76        33.58 o                         
   5   5   3      19191.48      18434.14       625.29 o                         
   5   5   3      20897.93      21235.55       982.08 o                         
  -9   6   3       4010.88       4393.02       180.73 o                         
  -9   6   3       6915.35       7663.00       469.79 o                         
  -6   6   3      48008.41      49696.66      1731.99 o                         
  -6   6   3      47499.70      46864.87      1729.06 o                         
   0   6   3        240.14        230.52        27.78 o                         
   3   6   3      25098.62      24904.79       436.59 o                         
   6   6   3       8120.99       9120.24       361.36 o                         
   6   6   3       8738.09       9135.24       335.95 o                         
 -11   7   3       5099.72       5346.34       298.59 o                         
 -11   7   3       4314.70       4314.74       196.59 o                         
  -8   7   3      41938.26      41098.52      1303.34 o                         
  -8   7   3      37537.46      38760.84      1625.42 o                         
  -5   7   3       5721.90       5718.74       178.56 o                         
  -2   7   3       7555.45       7795.11       143.05 o                         
   1   7   3       1101.06       1218.84        55.77 o                         
   4   7   3       1441.67       1410.67       287.51 o                         
 -10   8   3      23998.43      23875.78       816.11 o                         
 -10   8   3      20238.84      22775.84       799.58 o                         
  -7   8   3      17062.51      17148.02       793.39 o                         
  -7   8   3      14888.17      14334.85       519.98 o                         
  -4   8   3      14727.08      14735.75       650.10 o                         
  -1   8   3      72371.46      72269.41      2240.41 o                         
   2   8   3        211.93         75.73        34.94 o                         
 -12   9   3       5375.43       5652.77       144.25 o                         
  -9   9   3       2701.17       3100.96       185.75 o                         
  -9   9   3       4227.36       4042.95       470.07 o                         
  -6   9   3      15799.68      15025.92       412.45 o                         
  -6   9   3      12608.07      13430.03       964.37 o                         
  -3   9   3         63.80       -163.58       257.86 o                         
   0   9   3         57.08        135.05        34.53 o                         
   3   9   3       1891.98       1578.09       184.32 o                         
   3   9   3       2332.21       2543.35       262.15 o                         
 -11  10   3       2761.78       2589.79       219.93 o                         
 -11  10   3        255.67       -247.67       374.47 o                         
  -8  10   3       6969.58       6997.35       312.70 o                         
  -8  10   3       2863.93       2739.93       156.57 o                         
  -5  10   3      34930.73      35087.44       993.36 o                         
  -5  10   3      35213.57      27106.88      2089.52 o                         
  -2  10   3      13537.26      13410.31       239.09 o                         
   1  10   3      12004.20      12355.94       421.24 o                         
 -10  11   3       3180.26       3431.07       212.33 o                         
  -7  11   3       6825.74       6982.55       267.14 o                         
  -7  11   3       1530.56       1560.48       118.68 o                         
  -4  11   3       3915.30       3963.69       284.39 o                         
  -1  11   3       6881.02       6721.99       338.59 o                         
  -9  12   3        253.30        470.47        49.26 o                         
  -6  12   3        769.05        948.54       123.59 o                         
  -6  12   3       2961.05       2970.89       177.10 o                         
  -3  12   3      11348.58      10739.49       618.90 o                         
  -3  12   3      11208.95      11236.83       476.15 o                         
  -5   3   4      24652.86      24279.86       785.36 o                         
  -2   3   4      17153.33      18444.67       583.95 o                         
   1   3   4      34886.04      31719.76      1577.65 o                         
  -7   4   4      56368.97      55705.29      2724.77 o                         
  -1   4   4      10653.84      12009.57       345.35 o                         
  -9   5   4      32406.47      33345.78      1461.74 o                         
  -9   5   4      18276.02      18052.10       684.81 o                         
  -6   5   4       5350.49       5159.79       210.42 o                         
  -6   5   4      14094.52      13461.63       466.69 o                         
  -3   5   4      16345.30      16214.54       599.18 o                         
  -3   5   4      15691.64      15792.33       911.97 o                         
   3   5   4       1330.00       1282.69        55.58 o                         
 -11   6   4      37759.44      39388.59      1138.09 o                         
 -11   6   4      38297.30      37610.31      1069.10 o                         
  -8   6   4      36051.50      35290.39      1120.81 o                         
  -8   6   4      26793.76      26541.47      1147.72 o                         
  -5   6   4       8571.68       8454.78       240.24 o                         
  -5   6   4      16421.41      17884.29       677.41 o                         
   1   6   4       2992.79       2660.10        73.23 o                         
   4   6   4       9967.66      10141.69       555.93 o                         
 -10   7   4         41.78        101.63       112.98 o                         
 -10   7   4          0.08        131.23        68.28 o                         
  -7   7   4      62089.88      60722.99      1889.32 o                         
  -7   7   4      67601.81      65645.77      3756.06 o                         
  -7   7   4     114205.45     122487.50      6898.56 o                         
  -4   7   4      41438.12      46459.06      2621.96 o                         
  -1   7   4      27230.03      26696.30       408.17 o                         
   2   7   4      54486.66      52181.56       832.08 o                         
   5   7   4       3310.91       3431.06       210.13 o                         
 -12   8   4       1486.76       1754.57       170.75 o                         
 -12   8   4        274.20         63.35        87.38 o                         
  -9   8   4      19040.77      18484.97       651.59 o                         
  -9   8   4      14059.35      14345.38       471.32 o                         
  -6   8   4      50169.30      47013.93      1160.97 o                         
  -6   8   4      36682.55      37450.22      2241.16 o                         
  -3   8   4         19.72         52.99        24.70 o                         
   0   8   4       7652.16       7508.58       150.77 o                         
   3   8   4       2968.26       2991.74       353.78 o                         
 -11   9   4      21007.73      21306.97       679.61 o                         
 -11   9   4      15605.62      15509.75       586.77 o                         
  -8   9   4       1412.36       1601.59       127.86 o                         
  -8   9   4      23881.77      23632.03       690.73 o                         
  -5   9   4      68538.61      66297.89      2435.19 o                         
  -5   9   4      92130.24      83393.61      5684.72 o                         
  -2   9   4      14322.77      14130.91       249.67 o                         
   1   9   4       2141.53       1881.42        74.78 o                         
 -10  10   4        439.41        302.04       105.71 o                         
  -7  10   4        497.34        457.18        80.28 o                         
  -7  10   4        316.28        166.90        64.25 o                         
  -4  10   4       2990.92       1826.27       469.65 o                         
  -4  10   4       5479.14       5401.20       491.51 o                         
  -1  10   4          0.94         49.80        27.95 o                         
  -9  11   4      29187.25      28559.95       918.03 o                         
  -9  11   4      40390.70      40821.94      1062.32 o                         
  -6  11   4      20264.81      20976.00       620.98 o                         
  -6  11   4        790.54        554.97       123.30 o                         
  -3  11   4      16319.37      16743.20       860.29 o                         
  -8  12   4        802.28        665.59       111.20 o                         
  -8  12   4       1109.23       1277.08       114.02 o                         
  -5  12   4        821.12        679.30       119.10 o                         
   0   1   5      10700.39      10931.17       242.50 o                         
  -2   2   5        313.48        306.26        16.86 o                         
   2   3   5       5210.79       5632.20       187.20 o                         
  -6   4   5       5415.91       5223.03       233.84 o                         
   0   4   5      19522.38      20053.79       517.30 o                         
   3   4   5      48784.37      42800.23      3087.99 o                         
  -8   5   5      71224.03      73381.72      4179.23 o                         
  -8   5   5      80237.78      78991.53      5430.42 o                         
  -8   5   5      65196.40      64133.29      3707.70 o                         
  -5   5   5       4270.50       4655.06       116.73 o                         
   1   5   5      48948.80      46954.16      1663.21 o                         
   4   5   5         35.69        -32.43       208.14 o                         
 -10   6   5       4569.37       5047.43       234.68 o                         
 -10   6   5      16804.57      17199.96       521.23 o                         
  -7   6   5       3746.32       3824.25       208.60 o                         
  -7   6   5       2899.30       3202.30       166.17 o                         
  -7   6   5       2193.76       2953.46       307.77 o                         
  -4   6   5      41275.57      44746.32      1576.05 o                         
  -4   6   5      14167.43      15695.20       914.68 o                         
   2   6   5       3665.22       3539.52        91.62 o                         
   5   6   5       5357.66       5481.86       261.30 o                         
 -12   7   5      12042.21      12925.87       460.45 o                         
 -12   7   5      12915.08      12696.58       431.12 o                         
  -9   7   5       2049.65       2282.90       160.18 o                         
  -9   7   5        376.68        350.23        85.63 o                         
  -9   7   5        561.52        269.34       312.52 o                         
  -3   7   5       5996.67       5829.92       120.69 o                         
   0   7   5      11232.94      12131.21       228.20 o                         
   3   7   5      13534.08      12875.29       659.90 o                         
 -11   8   5       1779.25       1737.92       130.85 o                         
 -11   8   5       1824.91       1941.81       162.71 o                         
  -8   8   5      24219.40      24133.98       816.73 o                         
  -8   8   5       7656.54       8531.61       276.45 o                         
  -8   8   5      10575.30      10827.01       362.77 o                         
  -5   8   5      17049.41      16237.45       603.55 o                         
  -2   8   5      13389.71      13182.61       230.11 o                         
   1   8   5      11912.95      11437.89       211.24 o                         
   4   8   5        491.12        129.69       114.04 o                         
 -10   9   5      24217.53      26358.84       905.74 o                         
 -10   9   5      22672.47      24614.13       750.38 o                         
  -7   9   5        500.28        928.61       258.82 o                         
  -7   9   5       3265.04       3381.80       164.44 o                         
  -7   9   5        291.90        399.94        68.01 o                         
  -4   9   5      28508.19      24297.13      1813.59 o                         
  -1   9   5        933.40       1012.02        49.26 o                         
   2   9   5       2397.48       2847.76       312.30 o                         
  -9  10   5        342.39        578.74       107.40 o                         
  -9  10   5        320.88        615.42       121.75 o                         
  -6  10   5       5974.87       6230.43       242.59 o                         
  -6  10   5       4994.60       4954.81       221.27 o                         
  -3  10   5      26306.80      25319.05      1828.91 o                         
   0  10   5      13286.56      12232.92       240.37 o                         
  -8  11   5       7816.21       6945.16       237.88 o                         
  -8  11   5       7006.57       6947.09       262.65 o                         
  -5  11   5       9002.00       9374.79       313.05 o                         
  -5  11   5        195.51        657.64       282.65 o                         
  -2  11   5       1844.08       1907.88        77.22 o                         
  -7  12   5        803.76       1102.10       157.82 o                         
  -7  12   5        864.98        890.63       128.23 o                         
  -4  12   5      10482.20      10321.72       332.50 o                         
   1   1   6      19723.06      19392.36       580.49 o                         
  -1   2   6       7352.96       7324.09       304.17 o                         
  -3   3   6      17448.52      18860.40       718.91 o                         
   0   3   6      28149.91      33335.98      2324.50 o                         
   3   3   6       9326.35       9478.88       312.46 o                         
  -5   4   6       1320.03       1214.32        67.36 o                         
  -5   4   6        953.55       2577.35       196.23 o                         
   1   4   6       1971.30       2203.48       113.27 o                         
   4   4   6      13780.56      14017.97       668.41 o                         
   4   4   6      24964.60      23274.12      1855.80 o                         
  -7   5   6      11728.13      11446.79       431.03 o                         
  -7   5   6      10802.45      11085.19       455.91 o                         
  -4   5   6      20303.95      20468.17       663.68 o                         
  -4   5   6      14666.96      15859.70       909.18 o                         
  -1   5   6      12269.65      11568.55       328.54 o                         
   2   5   6      44866.29      45204.67       849.55 o                         
   5   5   6       9103.27       9068.87       340.19 o                         
  -9   6   6      16630.11      17294.03       540.74 o                         
  -9   6   6      18432.72      18332.60       631.25 o                         
  -6   6   6      63150.70      52786.53      3663.94 o                         
  -6   6   6      46941.35      49033.88      2785.39 o                         
  -3   6   6      11369.21      11110.94       360.84 o                         
   0   6   6      33055.16      34666.32       567.87 o                         
   3   6   6      24229.77      23451.85      1065.68 o                         
   6   6   6        168.01         52.03       115.06 o                         
 -11   7   6       2425.95       2423.92       193.86 o                         
 -11   7   6      16706.81      16626.84       547.21 o                         
  -8   7   6      15584.11      15463.33       476.14 o                         
  -8   7   6       9299.61       8667.12       342.28 o                         
  -8   7   6       8665.28       8228.13       300.86 o                         
  -5   7   6      36071.80      37969.81      1204.00 o                         
  -5   7   6      41552.22      45289.18      2539.09 o                         
  -2   7   6       1072.35        875.49       317.71 o                         
   1   7   6        355.95        373.24        42.20 o                         
   4   7   6      28938.76      30752.96       911.87 o                         
 -10   8   6        159.03        220.92       107.53 o                         
 -10   8   6        125.06         68.15       108.22 o                         
 -10   8   6        408.24        361.79       411.97 o                         
  -7   8   6       2248.25       2394.19       132.13 o                         
  -7   8   6        416.30        406.76        67.46 o                         
  -7   8   6       9167.07       9478.12       454.37 o                         
  -4   8   6       6679.05      10965.09       918.32 o                         
  -1   8   6       7079.84       6461.32       124.62 o                         
   2   8   6         83.03       -205.61       205.61 o                         
  -9   9   6      50415.34      52339.45      1320.04 o                         
  -9   9   6      19872.78      20064.33       558.63 o                         
  -9   9   6      18799.12      18738.52       673.00 o                         
  -6   9   6       5091.93       5024.96       198.34 o                         
  -6   9   6      21777.45      21354.49       775.77 o                         
  -3   9   6      30653.81      26130.90      1861.65 o                         
   0   9   6      15319.59      15010.12       266.18 o                         
 -11  10   6       1567.39       1150.18       186.38 o                         
  -8  10   6        376.15        267.58        95.42 o                         
  -8  10   6        392.52        245.58        64.48 o                         
  -5  10   6       2036.74       2014.36       131.83 o                         
  -2  10   6        241.87        249.64        40.91 o                         
   1  10   6       3644.99       2762.10       324.47 o                         
 -10  11   6       6422.37       6459.86       247.12 o                         
  -7  11   6      39652.50      39826.97      1029.77 o                         
  -7  11   6      29606.39      28652.92       832.82 o                         
  -4  11   6       4286.13       4225.75       187.13 o                         
  -1  11   6       1284.26       1164.85       409.78 o                         
  -6  12   6        481.02        326.97        75.94 o                         
  -6  12   6        403.47        415.45       299.36 o                         
  -1   1   7      12619.16      13001.20       210.74 o                         
  -3   2   7      22775.83      22062.71       497.16 o                         
   0   2   7       6050.35       6208.13       178.45 o                         
   1   3   7      10150.43      11489.36       346.18 o                         
  -7   4   7       6523.96       6023.55       212.27 o                         
  -7   4   7       5488.05       4886.99       451.40 o                         
  -4   4   7      39417.23      39989.76      2736.77 o                         
   2   4   7       8618.06       8577.32       270.60 o                         
  -9   5   7      14368.38      15859.21       503.47 o                         
  -9   5   7      16353.46      15380.28      1408.55 o                         
  -6   5   7      86531.34      71388.48      4895.83 o                         
  -3   5   7       4574.88       5601.14       196.95 o                         
   0   5   7       4047.50       4105.80       162.69 o                         
   3   5   7      43208.89      42856.46      1780.69 o                         
   3   5   7      28939.63      24718.00      1995.23 o                         
 -11   6   7        955.62        748.76       131.30 o                         
  -8   6   7      23326.04      23024.98       678.85 o                         
  -8   6   7      20722.17      22145.03       656.84 o                         
  -8   6   7      33721.96      34344.91      1244.78 o                         
  -5   6   7      70402.09      73136.01      4160.32 o                         
  -2   6   7       7433.05       7686.28       282.81 o                         
   1   6   7      77870.26      66643.67      4685.07 o                         
   4   6   7       2044.54       2483.28       169.60 o                         
 -10   7   7      15122.26      15238.07       781.83 o                         
 -10   7   7      17596.46      17503.97       619.61 o                         
 -10   7   7      16895.72      17888.21       571.17 o                         
  -7   7   7       7979.89       9460.07       220.79 o                         
  -7   7   7       9301.89      10468.28       309.55 o                         
  -4   7   7      14049.88      14923.16       464.56 o                         
  -1   7   7       4378.26       6491.71       575.26 o                         
   2   7   7        198.71        -50.93       191.21 o                         
   5   7   7       4639.38       4785.97       241.21 o                         
  -9   8   7       8076.27       8187.70       277.10 o                         
  -9   8   7       4426.51       5066.30       227.64 o                         
  -9   8   7       5221.56       5182.29       250.77 o                         
  -6   8   7       3614.26       5015.57       185.30 o                         
  -6   8   7      13829.04      13771.41       512.19 o                         
  -6   8   7       8744.85       8969.35       376.21 o                         
  -3   8   7      79158.92      64724.54      4379.63 o                         
   0   8   7       2975.29       2732.02        92.33 o                         
   3   8   7      10344.62      11738.54       478.42 o                         
 -11   9   7       2003.10       2067.10       171.61 o                         
 -11   9   7       1459.22       1452.16       189.21 o                         
  -8   9   7      17613.34      18888.33       519.02 o                         
  -8   9   7      23476.52      22292.75       595.67 o                         
  -8   9   7      21263.10      21523.77       753.00 o                         
  -5   9   7      22179.74      23772.89       759.07 o                         
  -2   9   7       1945.15       2077.38        70.41 o                         
   1   9   7       7931.77       8596.24       515.38 o                         
 -10  10   7      13402.38      13075.68       527.27 o                         
 -10  10   7      11089.49      10870.29       406.37 o                         
 -10  10   7      11845.77      11652.08       371.56 o                         
  -7  10   7      10877.41      10172.78       354.78 o                         
  -7  10   7      11819.13      11890.31       420.90 o                         
  -7  10   7      16199.10      13503.28       968.74 o                         
  -4  10   7       4766.15       4949.64       197.77 o                         
  -1  10   7      25918.01      24816.97       442.04 o                         
  -9  11   7        967.80       1044.83        91.16 o                         
  -9  11   7       3449.32       3567.64       202.07 o                         
  -6  11   7       1480.05       1511.45       135.02 o                         
  -3  11   7      13277.55      14518.70       413.07 o                         
  -5  12   7       8329.08       8228.40       319.24 o                         
   0   1   8      15004.25      15509.75       260.08 o                         
   1   2   8      40066.66      33442.30      1675.13 o                         
  -4   3   8      12700.14      12799.71       391.33 o                         
  -1   3   8      15165.64      14056.92       414.83 o                         
  -3   4   8       7736.68       7415.55       282.72 o                         
   3   4   8       1235.04        927.82       112.18 o                         
   3   4   8      27696.69      34963.97      2108.07 o                         
  -8   5   8       2627.74       2644.81       154.33 o                         
  -8   5   8       6316.97       6257.43       227.20 o                         
  -5   5   8      28995.98      30573.52       976.12 o                         
  -5   5   8      28101.68      29118.00      1025.89 o                         
  -2   5   8      12234.98      13106.30       398.54 o                         
   1   5   8        358.21        177.02        93.96 o                         
   4   5   8      61906.12      65025.86      1782.76 o                         
   4   5   8      72164.20      68163.38      4842.81 o                         
 -10   6   8       7135.21       7247.81       289.57 o                         
 -10   6   8      11085.50      33861.21      2589.55 o                         
  -7   6   8      15369.52      16592.79       503.99 o                         
  -7   6   8      20664.96      21074.36       613.40 o                         
  -7   6   8      38704.34      39255.32      1244.24 o                         
  -1   6   8       4521.00       4555.95       183.97 o                         
   2   6   8      19876.38      20551.46       910.01 o                         
   2   6   8      38399.57      39998.70      2377.63 o                         
   5   6   8       4830.82       4882.01       237.22 o                         
 -12   7   8         48.57         59.57        35.84 o                         
  -9   7   8      19116.61      18889.30       658.89 o                         
  -9   7   8      14540.98      14157.73       412.29 o                         
  -9   7   8      39547.48      41483.37      1176.45 o                         
  -6   7   8      24362.80      23728.67       771.22 o                         
  -6   7   8       1337.45       1196.37        93.32 o                         
  -6   7   8        811.49        639.41        95.81 o                         
  -3   7   8      46561.02      47694.60      1506.00 o                         
   0   7   8      31632.14      31063.35       489.72 o                         
   3   7   8       4983.67       4673.86       264.34 o                         
 -11   8   8      19415.29      19434.74       695.25 o                         
 -11   8   8      15885.10      16162.73       590.65 o                         
 -11   8   8      18055.92      18963.41      1012.69 o                         
  -8   8   8      15399.30      15146.45       346.53 o                         
  -8   8   8      11463.07      11133.99       333.56 o                         
  -5   8   8       1541.55       1783.42       122.13 o                         
  -5   8   8      15978.85      15980.84       513.15 o                         
  -5   8   8       2294.36       2430.14       237.21 o                         
  -2   8   8      28894.28      29362.98      1837.31 o                         
   1   8   8       2170.74       1877.42       263.93 o                         
 -10   9   8       8794.84       8954.19       300.13 o                         
 -10   9   8         53.69       -167.41       167.41 o                         
 -10   9   8         32.13          3.34        86.73 o                         
  -7   9   8      59758.15      60003.38      1884.59 o                         
  -7   9   8      85049.68      85319.12      2080.22 o                         
  -7   9   8      60798.25      60961.60      1915.65 o                         
  -4   9   8       2420.35       1957.39       128.22 o                         
  -1   9   8       8395.10       7919.61       168.36 o                         
   2   9   8      31024.23      32466.45      1092.51 o                         
  -9  10   8      10854.95      10701.18       457.90 o                         
  -9  10   8       2884.01       2847.32       141.90 o                         
  -9  10   8       2113.80       2126.27       159.42 o                         
  -6  10   8       2991.93       2616.45       158.41 o                         
  -3  10   8        792.92        992.23        90.19 o                         
   0  10   8       2262.51       1880.16       264.08 o                         
  -8  11   8        648.85        702.08       131.35 o                         
  -8  11   8      11770.24      11001.23       489.24 o                         
  -5  11   8      35404.91      35756.95       992.82 o                         
  -2  11   8       9150.89       9852.62       388.25 o                         
  -7  12   8         34.36        -29.80        29.80 o                         
   0   0   9       8981.93       8072.42       213.17 o                         
   1   1   9      34072.40      33208.35      1331.32 o                         
  -1   2   9      24923.48      24973.88       533.10 o                         
   2   2   9       4131.33       4661.52       162.08 o                         
  -3   3   9       7000.96       6836.93       171.56 o                         
   0   3   9      19542.42      20143.33       522.24 o                         
  -5   4   9      13990.59      12287.83       367.94 o                         
  -2   4   9      29650.04      30581.61       972.12 o                         
   1   4   9      71835.66      61207.31      4258.09 o                         
   4   4   9        789.79        648.40       105.41 o                         
   4   4   9       1833.95       2766.79       156.95 o                         
  -7   5   9      15951.05      15754.72       450.88 o                         
  -7   5   9      12237.29      12460.91       395.63 o                         
  -1   5   9      13081.56      12477.94       352.51 o                         
   2   5   9       8470.61       8178.16       438.53 o                         
   2   5   9       5880.66       5494.33       208.62 o                         
   5   5   9      23113.42      23672.45       716.01 o                         
   5   5   9      23806.38      22908.98      1975.21 o                         
  -9   6   9       1812.31       2002.61       139.29 o                         
  -9   6   9       1089.12       1161.57       125.30 o                         
  -6   6   9       5305.74       5824.02       192.26 o                         
  -6   6   9      31069.45      32460.44      1043.64 o                         
  -6   6   9       5103.16       5250.10       234.53 o                         
  -3   6   9      62372.79      57800.80      4010.66 o                         
   0   6   9       7726.35       7395.67       254.74 o                         
   3   6   9      14241.05      14945.94       549.64 o                         
   3   6   9      15291.80      14124.54      1450.71 o                         
 -11   7   9       1540.50       1509.90       193.84 o                         
 -11   7   9        241.00        480.12       569.43 o                         
  -8   7   9      60872.46      58361.19      1446.17 o                         
  -8   7   9      47026.59      50091.92      1386.05 o                         
  -8   7   9      46785.48      47721.91      1514.20 o                         
  -5   7   9       8339.48       8180.74       250.32 o                         
  -5   7   9        627.12        317.67       118.54 o                         
  -5   7   9        824.94        738.35       100.22 o                         
  -2   7   9      18300.89      15552.99      1102.67 o                         
  -2   7   9      17911.39      19098.15       586.90 o                         
   1   7   9      21911.32      21829.50       971.96 o                         
   1   7   9      12413.99      13049.71       935.50 o                         
   4   7   9        774.98        920.31       131.11 o                         
 -10   8   9      13317.86      14030.34       537.84 o                         
 -10   8   9       5066.09       5191.38       280.31 o                         
 -10   8   9       4741.30       4625.17       203.92 o                         
  -7   8   9      11284.75      11626.97       437.68 o                         
  -7   8   9      11727.63      11751.84       449.87 o                         
  -7   8   9      10249.23      10624.43       317.25 o                         
  -4   8   9      11121.97      11935.33       345.22 o                         
  -4   8   9      21298.61      22301.44       679.68 o                         
  -1   8   9      51118.80      52784.81      3100.06 o                         
   2   8   9       4955.38       5093.07       271.96 o                         
  -9   9   9          9.61        -13.93        51.10 o                         
  -9   9   9        270.28        112.44       147.24 o                         
  -6   9   9      23148.95      23534.28       684.86 o                         
  -6   9   9      22167.81      24888.63       742.86 o                         
  -6   9   9      34270.24      34214.34      1944.04 o                         
  -3   9   9      11747.88      12161.44       345.78 o                         
   0   9   9       4875.96       5169.01       363.92 o                         
  -8  10   9        659.60        418.15        96.04 o                         
  -8  10   9        990.01        902.35       128.91 o                         
  -8  10   9       7637.55       7853.64       379.21 o                         
  -5  10   9      14682.25      14188.72       412.82 o                         
  -2  10   9      21050.96      22339.90       836.95 o                         
  -7  11   9       4778.99       4853.66       242.68 o                         
  -7  11   9        176.76        514.68       232.41 o                         
  -4  11   9       4720.84       4774.85       194.13 o                         
  -1   1  10       2674.51       2202.61        53.84 o                         
  -3   2  10        137.91        212.71        23.02 o                         
  -5   3  10       3597.96       3627.13       139.32 o                         
  -2   3  10       8631.93       8653.85       162.13 o                         
   1   3  10       2152.08       2085.85       103.54 o                         
  -7   4  10      13853.23      14925.36       459.31 o                         
  -7   4  10      19002.31      19066.18       511.57 o                         
  -1   4  10      11045.91      10769.06       309.10 o                         
   2   4  10      90048.66      76008.34      5255.01 o                         
  -9   5  10      20294.58      19698.21       661.96 o                         
  -9   5  10       4845.64       4945.65       207.94 o                         
  -6   5  10      11984.36      12399.79       386.58 o                         
  -6   5  10      13761.55      13332.65       402.12 o                         
  -3   5  10      15235.63      14726.07       518.26 o                         
   0   5  10      26377.06      28496.25       737.02 o                         
   3   5  10       9287.01       9577.05       309.54 o                         
   3   5  10      13236.37      13864.99       509.21 o                         
 -11   6  10      18584.97      18465.13       650.56 o                         
 -11   6  10      22095.99      21901.28      1892.78 o                         
  -8   6  10       7575.10       6967.41       229.37 o                         
  -8   6  10       5635.85       5770.87       233.21 o                         
  -5   6  10       3342.93       3431.39       131.86 o                         
  -5   6  10      15936.41      15299.80       541.74 o                         
  -2   6  10      51954.90      54071.79      2416.36 o                         
   1   6  10       4412.30       4546.95       203.90 o                         
   1   6  10      15971.96      15848.80       734.16 o                         
   4   6  10       4370.11       3522.69       314.66 o                         
   4   6  10       1805.82       1863.48       146.69 o                         
 -10   7  10       4533.13       4248.24       196.35 o                         
 -10   7  10       3861.31       3911.87       237.87 o                         
  -7   7  10      23185.02      23759.90       807.54 o                         
  -7   7  10      25651.29      25624.78       855.59 o                         
  -7   7  10      70387.16      75262.02      2042.14 o                         
  -4   7  10       4222.82       4148.59       156.32 o                         
  -4   7  10       4831.27       5043.29       204.76 o                         
  -1   7  10       4991.53       4966.44       207.44 o                         
   2   7  10      26860.08      28318.16      1056.49 o                         
  -9   8  10       4293.91       4036.71       164.47 o                         
  -9   8  10       3194.39       3369.27       241.51 o                         
  -9   8  10       9868.74       9730.75       412.91 o                         
  -6   8  10       6233.45       6443.79       215.98 o                         
  -6   8  10       8627.90       9975.05       392.75 o                         
  -6   8  10       7297.39       7384.20       455.73 o                         
  -3   8  10      12652.59      12718.01       359.19 o                         
  -3   8  10      11659.70      11458.51       401.64 o                         
   0   8  10       3437.27       3550.23       283.31 o                         
   0   8  10       6288.59       7586.11       709.78 o                         
   3   8  10       5111.80       4838.38       273.54 o                         
 -11   9  10       2719.10       2584.30       227.28 o                         
  -8   9  10       8161.13       7800.72       347.66 o                         
  -8   9  10      12662.31      11821.04       347.43 o                         
  -8   9  10       5905.54       5613.82       257.33 o                         
  -5   9  10      22920.26      23523.13       714.29 o                         
  -5   9  10      42190.58      43840.77      1101.09 o                         
  -2   9  10       7849.19       8258.75       322.62 o                         
  -2   9  10       6022.17       5387.94       602.90 o                         
   1   9  10      10951.25      10757.67       439.94 o                         
 -10  10  10        220.35        342.73        62.46 o                         
  -7  10  10       7240.59       6976.36       312.45 o                         
  -7  10  10        793.51        723.92       130.74 o                         
  -7  10  10        278.71        351.89       175.83 o                         
  -4  10  10         40.92         39.30        84.24 o                         
  -1  10  10       4115.11       4927.21       297.21 o                         
  -1  10  10       2377.89       1913.02       259.85 o                         
  -9  11  10      13641.92      13072.12       395.52 o                         
  -6  11  10       1664.34       1320.11       145.15 o                         
  -6  11  10       1661.47       1669.96       477.80 o                         
  -3  11  10       8913.55       8975.95       358.64 o                         
   0   1  11        640.10        645.40        27.70 o                         
  -2   2  11       1876.98       1966.22        53.60 o                         
  -4   3  11      32326.33      34514.56       688.49 o                         
  -1   3  11          0.42         63.99        17.45 o                         
   2   3  11      10508.21      10620.95       312.27 o                         
   2   3  11      13135.38      13586.94       872.49 o                         
  -6   4  11       6101.29       5808.33       194.59 o                         
  -6   4  11       4649.71       4469.25       181.29 o                         
   0   4  11       1561.34       1643.81       102.86 o                         
   3   4  11      53882.76      56361.21      1966.62 o                         
   3   4  11      74307.84      68161.18      2549.03 o                         
  -8   5  11      42961.20      45269.95      1260.23 o                         
  -8   5  11      34277.26      33816.50       868.71 o                         
  -5   5  11      22670.89      24553.13       697.27 o                         
  -2   5  11      13262.14      13901.24       437.42 o                         
   1   5  11      11792.30      11116.68       330.32 o                         
   1   5  11      38969.93      38549.67      2254.58 o                         
   4   5  11       4209.94       3864.88       193.11 o                         
   4   5  11       1311.82       1334.42       123.00 o                         
 -10   6  11      11719.29      12506.72       473.96 o                         
 -10   6  11      12444.38      13143.66       460.23 o                         
  -7   6  11       8145.62       8457.59       294.15 o                         
  -7   6  11      14889.01      14925.97       406.44 o                         
  -4   6  11       9324.09      10936.04       360.60 o                         
  -4   6  11       4814.45       4992.40       168.48 o                         
  -1   6  11     109683.69      86007.50      5930.89 o                         
   2   6  11        313.49        265.77       112.20 o                         
   2   6  11        271.15        197.59       136.37 o                         
   5   6  11       3207.13       3434.90       238.81 o                         
   5   6  11       4907.17       4164.35       323.38 o                         
  -9   7  11       5827.02       5893.61       282.19 o                         
  -9   7  11       7855.07       7779.98       255.04 o                         
  -6   7  11      30771.67      29875.59       759.41 o                         
  -6   7  11      28116.78      29428.02       973.82 o                         
  -3   7  11        192.48        244.32        65.57 o                         
  -3   7  11      21936.74      22952.34       635.90 o                         
   0   7  11       2188.09       2236.50       150.72 o                         
   0   7  11       2906.61       2477.94       240.09 o                         
   3   7  11      11835.85      10634.57       490.93 o                         
   3   7  11       1466.69        859.51       340.78 o                         
 -11   8  11       4106.72       4684.48       206.94 o                         
 -11   8  11        639.56       1421.51       431.53 o                         
  -8   8  11      12649.26      13166.44       433.09 o                         
  -8   8  11      11215.79      12037.12       516.65 o                         
  -8   8  11      17717.40      17993.80       655.96 o                         
  -5   8  11      46770.36      47106.90      1168.44 o                         
  -5   8  11      61491.31      61431.34      1689.29 o                         
  -2   8  11       5635.39       6608.32       273.60 o                         
  -2   8  11       4509.21       4630.04       264.25 o                         
   1   8  11      25782.62      27310.94       804.49 o                         
   1   8  11      37032.57      36920.83      1423.62 o                         
 -10   9  11      10294.79      10171.65       445.90 o                         
 -10   9  11       8354.87       7868.91       266.70 o                         
 -10   9  11       8785.51       8374.94       645.15 o                         
  -7   9  11       3516.79       4035.66       232.34 o                         
  -7   9  11       9611.92      10011.35       342.75 o                         
  -4   9  11       4640.34       4804.55       182.47 o                         
  -4   9  11       5148.79       5368.20       258.16 o                         
  -1   9  11      11097.67      12032.82       593.14 o                         
  -1   9  11       1391.92       1024.65       422.17 o                         
  -1   9  11      17730.51      21209.83       785.65 o                         
  -9  10  11       2748.13       2687.94       215.29 o                         
  -9  10  11       6244.65       5684.63       211.52 o                         
  -6  10  11         43.44       -113.69       113.69 o                         
  -6  10  11       2059.82       1637.73       181.57 o                         
  -3  10  11      45465.18      43179.58      2087.12 o                         
  -3  10  11      33642.43      32464.85      1144.52 o                         
   0  10  11       5290.76       5371.94       319.98 o                         
   0  10  11       4357.84       3966.14       206.08 o                         
  -8  11  11       2112.75       1815.02       205.19 o                         
  -5  11  11        444.25        513.15       444.07 o                         
  -5  11  11      10781.35      11587.71       404.02 o                         
   1   1  12        607.88        561.22        34.19 o                         
  -1   2  12       1059.73       1274.74        41.42 o                         
  -3   3  12      24406.98      24366.46       456.09 o                         
   0   3  12      28313.97      28419.94       457.07 o                         
   3   3  12       3210.58       3145.59       137.37 o                         
   3   3  12       3734.42       3876.02       179.21 o                         
  -5   4  12      20927.23      22060.14       685.54 o                         
   1   4  12        780.28        553.54        89.28 o                         
   1   4  12      15178.24      16718.95      1048.38 o                         
   4   4  12      36702.31      34493.62       892.85 o                         
   4   4  12      26549.79      27686.12       798.34 o                         
  -7   5  12      10688.85      10365.96       310.13 o                         
  -7   5  12      33549.08      34974.50       985.21 o                         
  -4   5  12        718.23        640.19        60.45 o                         
  -1   5  12      10417.04      10481.58       317.16 o                         
   2   5  12      64266.44      64011.66      1766.97 o                         
   2   5  12      47684.07      49109.21      1541.54 o                         
   5   5  12        565.21        792.98       124.67 o                         
   5   5  12        986.74        963.21       169.08 o                         
  -9   6  12      26499.12      28076.00       899.16 o                         
  -9   6  12      36594.86      35895.61       923.81 o                         
  -6   6  12      39722.00      40041.45      1104.81 o                         
  -3   6  12      18044.36      17897.65       548.50 o                         
  -3   6  12       4696.41       4867.29       162.03 o                         
   0   6  12      32677.18      33022.66      1927.80 o                         
   0   6  12      43250.73      45806.94      1156.82 o                         
   3   6  12       4104.28       4229.96       258.88 o                         
   3   6  12        143.78       -119.26       119.26 o                         
 -11   7  12       1438.66       1632.98       142.06 o                         
  -8   7  12       7135.41       6789.62       219.87 o                         
  -8   7  12       2083.78       2652.89       195.87 o                         
  -5   7  12      38236.91      37359.95      1063.18 o                         
  -5   7  12      68086.55      66609.75      1793.26 o                         
  -2   7  12       7486.35       7288.25       321.81 o                         
  -2   7  12       5855.97       6004.50       212.68 o                         
   1   7  12       8820.39       8751.16       309.48 o                         
   1   7  12       2968.51       2456.80       166.18 o                         
   4   7  12      26751.60      27564.98       905.85 o                         
 -10   8  12       2179.39       2806.88       132.65 o                         
 -10   8  12       1574.78       1611.34       301.72 o                         
  -7   8  12      26588.01      25184.31       867.33 o                         
  -7   8  12       3821.24       4071.16       216.14 o                         
  -4   8  12      16508.26      16921.54       457.21 o                         
  -4   8  12      21140.77      21458.12       652.46 o                         
  -1   8  12       1036.09        772.46       184.08 o                         
  -1   8  12       6073.55       7583.61       349.16 o                         
  -1   8  12       2713.93       2703.26       168.39 o                         
   2   8  12       3956.68       4065.18       235.69 o                         
   2   8  12       6763.19       5967.03       427.07 o                         
   2   8  12       4220.44       4569.83       543.97 o                         
  -9   9  12      22831.92      22134.98       688.38 o                         
  -9   9  12      23623.69      24353.60       862.26 o                         
  -6   9  12       1003.05        964.77       167.90 o                         
  -6   9  12        284.93         90.81        72.96 o                         
  -3   9  12      23093.88      22072.76       697.09 o                         
  -3   9  12      27054.75      26871.58       750.64 o                         
   0   9  12      24275.46      24265.53      1111.02 o                         
   0   9  12      24675.41      25389.11       757.67 o                         
   0   9  12      29553.61      29617.87      1200.59 o                         
  -8  10  12       3164.69       2927.26       219.87 o                         
  -5  10  12       1302.23       1055.80       123.48 o                         
  -5  10  12      10172.08      10114.30       400.26 o                         
  -2  10  12       2149.02       2016.87       200.13 o                         
  -2  10  12       1646.44       1271.69       205.86 o                         
  -2  10  12       3813.66       3740.81       588.26 o                         
  -7  11  12      26792.66      26230.48       819.49 o                         
  -4  11  12       1539.84       1491.24       159.11 o                         
  -1   1  13        231.26        296.95        26.78 o                         
  -3   2  13       3091.44       2937.14        78.20 o                         
   0   2  13       1326.30       1402.14        45.14 o                         
  -5   3  13      21674.56      22362.56       735.02 o                         
  -5   3  13      36466.52      39734.49      2301.38 o                         
  -2   3  13      40629.89      40372.16       800.18 o                         
   1   3  13      44918.72      44973.29      2557.05 o                         
  -7   4  13        316.86         64.55        79.29 o                         
  -7   4  13       6906.20       6331.65       261.26 o                         
  -4   4  13        665.18        569.70       114.22 o                         
  -1   4  13      59381.25      57626.62      1992.78 o                         
   2   4  13       4785.99       4631.83       184.07 o                         
   2   4  13       3851.97       3406.10       155.24 o                         
  -9   5  13       2707.15       2689.94       137.82 o                         
  -9   5  13       2973.72       2770.51       223.08 o                         
  -6   5  13      51551.80      53927.50      1599.60 o                         
  -3   5  13      10297.00      11010.56       379.62 o                         
  -3   5  13       4612.33       3591.24       372.76 o                         
   0   5  13      10304.73      10461.96       319.21 o                         
   0   5  13      10590.77      10039.58       706.85 o                         
   0   5  13      14368.87      15202.67       948.43 o                         
   3   5  13      34012.37      33987.13       886.37 o                         
   3   5  13      35695.14      37003.51      1341.61 o                         
 -11   6  13         24.58         97.85        35.85 o                         
  -8   6  13       4493.45       4496.14       171.32 o                         
  -8   6  13       4775.18       4957.97       262.21 o                         
  -5   6  13      33045.67      33462.64      1007.81 o                         
  -2   6  13      13355.44      13764.42       449.69 o                         
  -2   6  13       8310.91       9134.01       293.76 o                         
   1   6  13      36468.19      39530.18      1102.25 o                         
   1   6  13      48354.76      50747.36      1279.51 o                         
   4   6  13        192.96       -119.17       119.17 o                         
   4   6  13       1175.26       1641.46       203.92 o                         
 -10   7  13      21220.48      22509.18       810.95 o                         
 -10   7  13      19944.87      21973.91      1349.81 o                         
  -7   7  13       1582.76       1830.45       185.39 o                         
  -4   7  13      33082.06      34089.29       983.33 o                         
  -4   7  13      29243.66      30362.97       829.12 o                         
  -1   7  13       5540.41       5950.66       220.87 o                         
  -1   7  13      17426.98      20312.00       891.75 o                         
  -1   7  13      19372.92      19902.64      1222.73 o                         
   2   7  13       1781.65       1790.47       157.74 o                         
   2   7  13       3270.63       3367.88       177.85 o                         
  -9   8  13       1902.08       2335.70        96.92 o                         
  -9   8  13       1454.06       1362.70       273.41 o                         
  -6   8  13       8537.26       8793.83       344.63 o                         
  -6   8  13        171.72        367.99       176.88 o                         
  -3   8  13      38966.60      37616.07      1183.63 o                         
  -3   8  13      48505.89      44755.38      1380.95 o                         
   0   8  13       8873.99       8541.77       312.05 o                         
   0   8  13       9851.36       9518.21       281.23 o                         
  -8   9  13      18476.88      19761.91       732.62 o                         
  -5   9  13       7517.57       7014.07       307.80 o                         
  -5   9  13         68.01         91.63        71.12 o                         
  -2   9  13      11823.41      12328.01       450.59 o                         
  -2   9  13      10050.21      10074.08       495.86 o                         
  -2   9  13      10157.37      11508.76       486.81 o                         
   1   9  13       3807.49       3826.84       266.09 o                         
   1   9  13       4189.87       4797.75       222.19 o                         
  -7  10  13       3441.01       2862.46       182.79 o                         
  -4  10  13       9555.89       8977.74       371.87 o                         
  -4  10  13       8731.46       8624.21       368.51 o                         
  -1  10  13       9896.18      10259.04       366.27 o                         
  -1  10  13       9899.76      10204.44       455.90 o                         
  -6  11  13       1254.32       1390.55        65.10 o                         
   0   1  14       2441.53       2155.82        60.50 o                         
   1   2  14        907.68        973.04        49.79 o                         
  -4   3  14       1754.69       1804.32       155.16 o                         
  -1   3  14       4190.23       4033.96        86.36 o                         
   2   3  14      11830.85      12683.35       450.22 o                         
   2   3  14      29007.07      30701.77      1784.03 o                         
  -6   4  14      39774.04      41523.55      1146.51 o                         
  -3   4  14       8054.47       8116.69       310.59 o                         
   0   4  14      84765.12      76610.73      5299.29 o                         
   3   4  14      16942.46      17975.55       539.43 o                         
   3   4  14       5619.87       5594.83       209.99 o                         
  -8   5  14      10595.43      11094.12       448.55 o                         
  -8   5  14      10647.42      10653.40       321.67 o                         
  -5   5  14      51712.01      51804.66      1606.52 o                         
  -2   5  14       2598.02       2645.88       124.58 o                         
  -2   5  14       1574.90        130.76       533.47 o                         
   1   5  14       3244.24       4518.68       184.08 o                         
   1   5  14       2689.39       3011.74       154.07 o                         
   4   5  14      22360.95      23339.40       844.32 o                         
   4   5  14      30903.48      29637.23       789.99 o                         
 -10   6  14       1519.35       1154.76        95.74 o                         
  -7   6  14       3597.57       3781.81       214.51 o                         
  -4   6  14      35325.25      34960.54       868.04 o                         
  -4   6  14      37451.12      39152.80      1778.58 o                         
  -1   6  14       8796.46       8438.70       583.53 o                         
  -1   6  14      21120.62      15457.32       744.46 o                         
  -1   6  14       4712.46       4525.53       196.21 o                         
   2   6  14       8217.76       8661.26       304.23 o                         
   2   6  14       7815.31       8038.12       275.60 o                         
  -9   7  14       4583.15       5249.37       212.34 o                         
  -9   7  14      15066.77      15983.78       996.76 o                         
  -6   7  14       6087.11       6582.07       441.36 o                         
  -3   7  14      29069.64      28877.93       817.18 o                         
  -3   7  14      13087.95      12562.94       429.65 o                         
   0   7  14      21365.96      20876.67       580.38 o                         
   0   7  14      15488.58      15269.43       477.42 o                         
   0   7  14      16544.28      16276.64       631.12 o                         
   3   7  14       1385.64       1485.60       156.88 o                         
   3   7  14       6761.40       7070.66       393.91 o                         
   3   7  14       1770.37       1712.25       420.74 o                         
  -8   8  14        763.32        733.53        61.30 o                         
  -5   8  14       9119.89       9498.02       357.74 o                         
  -5   8  14       5130.99       5041.36       263.25 o                         
  -2   8  14       6219.34       6395.08       266.69 o                         
  -2   8  14       4572.62       5292.22       280.96 o                         
  -2   8  14       7719.18       7918.73       547.78 o                         
   1   8  14       4604.88       4097.79       201.03 o                         
   1   8  14       2226.97       1687.13       167.73 o                         
   1   8  14      11315.90      11680.33       506.39 o                         
  -7   9  14      18430.79      17684.39       585.66 o                         
  -4   9  14        383.89       1159.09       162.47 o                         
  -4   9  14        123.44         31.89        74.47 o                         
  -1   9  14       1735.00        964.96       168.26 o                         
  -1   9  14       3564.24       3375.00       234.50 o                         
  -1   9  14      10275.26      10630.93       364.92 o                         
  -6  10  14         65.32         39.28        82.77 o                         
  -3  10  14       2994.02       2650.50       217.68 o                         
  -3  10  14       1243.91       1011.76       238.39 o                         
  -3  10  14       6234.94       7453.40       498.43 o                         
   0   0  15        419.56        427.95        55.74 o                         
   1   1  15       2071.95       2564.82        71.36 o                         
  -1   2  15      41347.66      41303.32       711.59 o                         
   2   2  15       2316.19       2132.91       169.41 o                         
  -3   3  15      32485.84      33727.82      1071.42 o                         
   0   3  15       1521.43       1702.20        55.48 o                         
   3   3  15      44098.24      45874.18      1130.34 o                         
  -5   4  15      23705.63      24501.56       956.46 o                         
  -2   4  15       2747.09       2953.86       126.52 o                         
   1   4  15      86643.77      81919.35      5664.34 o                         
   1   4  15      56769.09      57464.09      1770.47 o                         
   1   4  15      64944.68      61941.25      4150.31 o                         
   4   4  15       8170.52       8848.81       288.65 o                         
   4   4  15       7696.07       8602.96       372.34 o                         
  -7   5  15      11589.54      11404.76       450.74 o                         
  -7   5  15      15900.56      16362.75       934.00 o                         
  -4   5  15      22746.82      22805.23       757.11 o                         
  -1   5  15      21163.61      22132.78       704.44 o                         
  -1   5  15      30878.08      42432.65      2419.39 o                         
  -1   5  15       2137.40       2147.34       558.27 o                         
   2   5  15       1554.92       1639.84       115.59 o                         
   2   5  15        410.52        590.41       107.98 o                         
   5   5  15       4081.11       4014.67       183.99 o                         
  -9   6  15       6450.96       7082.93       239.44 o                         
  -9   6  15       2885.87       3598.49       332.88 o                         
  -6   6  15       4707.91       5045.96       141.30 o                         
  -3   6  15      71301.05      70847.09      2079.41 o                         
   0   6  15        300.34        406.21       125.23 o                         
   0   6  15       1929.17       1970.03       124.01 o                         
   0   6  15       1037.09        506.46       117.17 o                         
   3   6  15      24576.14      24251.20       669.96 o                         
   3   6  15      17882.57      19236.31       888.21 o                         
   3   6  15      18179.16      17771.61      1249.12 o                         
  -8   7  15      13785.00      13201.84       277.82 o                         
  -2   7  15      12174.40       3833.19       160.90 o                         
  -2   7  15       4859.39       5522.40       254.63 o                         
   1   7  15      16968.06      17570.24       539.05 o                         
   1   7  15      10335.22      11552.31       485.83 o                         
   1   7  15        692.12        700.27        98.90 o                         
 -10   8  15       9276.90      10055.03       481.93 o                         
  -7   8  15      14244.05      13256.83       280.57 o                         
  -4   8  15       3232.07       3262.11       199.50 o                         
  -4   8  15       1535.01       1432.58       152.51 o                         
  -1   8  15      43333.70      44827.28      1253.59 o                         
  -1   8  15      59316.62      58318.56      1633.95 o                         
  -1   8  15      43040.67      42832.45      1466.14 o                         
   2   8  15       2167.07       1872.82       197.62 o                         
   2   8  15       1144.58       1066.07       201.40 o                         
  -9   9  15       1910.87       2345.55       484.63 o                         
  -6   9  15       5323.37       5779.28       292.49 o                         
  -3   9  15       1565.37       1241.29       122.13 o                         
  -3   9  15      12572.88      11869.58       514.03 o                         
   0   9  15        999.56       1202.60       106.83 o                         
   0   9  15       1289.11        977.58       154.66 o                         
  -8  10  15       4350.39       4257.44       260.92 o                         
  -5  10  15      19264.79      20012.52       643.21 o                         
  -2  10  15       4594.43       4501.64       206.52 o                         
  -2  10  15       3571.94       3377.44       373.42 o                         
  -1   1  16       3442.86       3745.77        83.46 o                         
  -3   2  16       3304.71       3559.55       182.00 o                         
  -5   3  16      14447.01      14701.33       613.91 o                         
  -2   3  16       7104.04       7392.95       336.27 o                         
   1   3  16       3248.14       3469.13       139.68 o                         
   1   3  16       6921.49       5886.22       598.63 o                         
  -7   4  16      30189.60      31397.25      1074.77 o                         
  -7   4  16      53225.89      55484.32      2413.02 o                         
  -4   4  16     106954.79      97261.17      4693.98 o                         
  -1   4  16       2847.60       2878.78       268.16 o                         
  -1   4  16       5604.88       6039.55       233.15 o                         
   2   4  16      56828.42      58740.77      2610.59 o                         
   2   4  16      53242.62      53503.33      1456.93 o                         
   2   4  16      51382.50      53746.83      3586.38 o                         
  -9   5  16       1124.82       1308.74       114.73 o                         
  -6   5  16       3067.20       3414.33       433.38 o                         
  -3   5  16      34728.73      34059.52       942.32 o                         
   0   5  16      24839.09      21324.60      1761.54 o                         
   0   5  16      15671.37      15817.93       472.94 o                         
   0   5  16      15895.73      15660.29       466.02 o                         
   3   5  16         57.44        -98.40       104.04 o                         
   3   5  16        747.76        976.02       157.26 o                         
  -8   6  16      14788.50      16088.38      1390.26 o                         
  -5   6  16       4482.18       4094.81       121.50 o                         
  -2   6  16      38747.36      39299.54      1086.81 o                         
  -2   6  16      43340.84      40098.16      3012.25 o                         
   1   6  16       1934.73       2030.81       128.50 o                         
   1   6  16       1318.21       1129.91       131.78 o                         
   1   6  16      10500.53      11279.01       463.20 o                         
   4   6  16       4320.20       4216.54       454.47 o                         
   4   6  16       4741.70       4824.04       204.48 o                         
 -10   7  16        910.97        515.36        84.68 o                         
  -7   7  16      19242.44      18134.54       357.14 o                         
  -4   7  16       2786.01       2284.71       195.67 o                         
  -4   7  16        939.36        531.51       286.64 o                         
  -1   7  16       6747.15       6231.85       280.55 o                         
  -1   7  16       8720.80       8914.77       301.90 o                         
  -1   7  16       8862.46       8898.73       464.22 o                         
   2   7  16      38291.09      38139.46      1002.55 o                         
   2   7  16      28286.07      29104.28      1256.11 o                         
   2   7  16      27783.48      27054.94      1005.56 o                         
  -9   8  16       6018.12       5990.15       165.92 o                         
  -6   8  16       7717.25       6697.19       646.15 o                         
  -3   8  16       8877.11       8863.88       354.72 o                         
  -3   8  16       4814.48       4506.94       314.30 o                         
   0   8  16       8842.65       8985.24       312.84 o                         
   0   8  16       7213.93       6327.51       399.47 o                         
   0   8  16       6813.98       7169.40       272.10 o                         
  -8   9  16        527.43        556.80        59.17 o                         
  -5   9  16      25421.40      25238.33       784.32 o                         
  -2   9  16       8740.55       8321.15       301.48 o                         
  -2   9  16      11628.00      10914.52       400.20 o                         
  -2   9  16       8476.79       9756.09       597.03 o                         
  -7  10  16      10869.99      10684.08       421.57 o                         
  -4  10  16       1390.15       1758.62       156.52 o                         
   0   1  17      27029.83      25906.87      1482.50 o                         
   0   1  17       1063.54       1317.75       189.93 o                         
  -2   2  17       4273.43       4383.57       208.57 o                         
   1   2  17      20377.10      19569.48       733.54 o                         
  -4   3  17      41279.07      41850.46      1319.83 o                         
  -1   3  17       6288.19       6339.86       209.09 o                         
   2   3  17      11311.44      11888.32       515.17 o                         
   2   3  17         85.85        436.29       321.65 o                         
  -6   4  17        342.88        144.10       190.09 o                         
  -3   4  17      37444.46      39306.77      1248.48 o                         
   0   4  17       3033.67       3463.70       201.38 o                         
   0   4  17       6603.36       6909.21       249.35 o                         
   3   4  17      16916.62      17805.90       684.47 o                         
   3   4  17      13048.96      14088.89       528.18 o                         
  -8   5  17      30085.09      28917.61      1641.33 o                         
  -8   5  17      27248.11      30635.50      2352.03 o                         
  -5   5  17       2105.42       2204.15       374.92 o                         
  -2   5  17      17934.67      17697.13       522.88 o                         
  -2   5  17      26237.03      25771.15      1468.74 o                         
   1   5  17      14182.67      15008.90       448.44 o                         
   1   5  17      23685.51      24433.71       699.59 o                         
   1   5  17      13480.47      29596.31      1353.97 o                         
   4   5  17       1320.73       1372.40       360.98 o                         
   4   5  17        473.46        164.41       108.31 o                         
  -7   6  17       1970.04       1864.67        90.72 o                         
  -4   6  17        151.69        137.70        35.97 o                         
  -1   6  17      29187.06      29269.52       828.18 o                         
  -1   6  17      38390.79      38047.10      1343.81 o                         
  -1   6  17      44318.61      36926.71      2814.19 o                         
   2   6  17       2500.35       2300.28       205.46 o                         
   2   6  17       4122.81       5121.33       370.67 o                         
   2   6  17       1280.58       2055.07       179.71 o                         
  -9   7  17        610.09        734.37        62.19 o                         
  -6   7  17      25826.03      26192.26       493.23 o                         
  -3   7  17       5228.48       4509.99       282.56 o                         
  -3   7  17        489.46       2273.33       715.70 o                         
   0   7  17       7308.32       7370.80       281.32 o                         
   0   7  17       5154.76       4601.52       324.35 o                         
   0   7  17       7801.57       8389.90       296.38 o                         
  -8   8  17       1338.96       1452.76        81.31 o                         
  -5   8  17      23517.32      22348.60      1466.74 o                         
  -2   8  17      15682.91      16030.08       488.24 o                         
  -2   8  17      12136.45      11294.68       426.30 o                         
  -2   8  17       9176.86       8032.55       749.62 o                         
   1   8  17      10891.12      10135.85       465.37 o                         
   1   8  17      15074.40      16450.21       490.62 o                         
   1   8  17      10894.69      11782.59       470.11 o                         
  -7   9  17        187.76        518.98       363.49 o                         
  -4   9  17       8078.50       8024.72       345.49 o                         
  -1   9  17       4199.18       5041.14       306.67 o                         
  -1   9  17       3816.79       4430.63       202.95 o                         
  -1   9  17         19.47        -63.27        64.69 o                         
   1   1  18       2179.99       2242.93       152.55 o                         
  -1   2  18       6886.69       8022.09       293.86 o                         
  -1   2  18      15077.99      16318.17       985.95 o                         
   2   2  18      93644.93      92602.11      3678.01 o                         
   2   2  18      79931.90      82549.92      3950.09 o                         
  -3   3  18      16715.54      16757.41       577.31 o                         
   0   3  18        672.36        721.17        77.68 o                         
   0   3  18       1089.82        768.62       125.99 o                         
   3   3  18       7197.01       7027.63       562.33 o                         
   3   3  18       9957.16       9938.31       794.25 o                         
  -5   4  18       4696.68       5210.05       511.44 o                         
  -2   4  18      65797.21      64732.62      2004.82 o                         
   1   4  18      26535.30      26387.88       750.77 o                         
   1   4  18       9087.40       9520.31       346.26 o                         
   4   4  18       8019.64       8574.83       354.39 o                         
   4   4  18       7480.87       7516.02       466.59 o                         
  -7   5  18        749.54        870.90        66.98 o                         
  -4   5  18       5497.97       6210.75       586.56 o                         
  -1   5  18      10286.36      10354.36       368.50 o                         
  -1   5  18       1012.62        863.47        90.65 o                         
   2   5  18      12588.32      12383.99       448.76 o                         
   2   5  18      12523.30      12699.39       611.67 o                         
   2   5  18      22815.16      22211.90      1120.91 o                         
  -9   6  18      16605.08      17807.86      1542.57 o                         
  -6   6  18       7889.30       7622.09       196.40 o                         
  -3   6  18      12225.84       9636.80       602.06 o                         
   0   6  18      10362.30       9970.11       362.85 o                         
   0   6  18      11201.80       9750.75      1120.95 o                         
   0   6  18      19182.93      19926.41       583.56 o                         
   3   6  18      12652.56      13677.95       563.91 o                         
   3   6  18       1261.48       1431.33       139.11 o                         
  -8   7  18       4749.03       4867.00       147.42 o                         
  -5   7  18      10193.96       9436.20       217.26 o                         
  -2   7  18       1939.93       1876.85       242.45 o                         
  -2   7  18       1957.29       2269.19       121.77 o                         
  -2   7  18       3967.06       2729.83       763.66 o                         
   1   7  18       3428.83       3278.75       312.96 o                         
   1   7  18       1026.82       1230.78       153.83 o                         
   1   7  18       1691.61       1959.29       188.49 o                         
  -7   8  18        148.48        192.92        45.38 o                         
  -4   8  18       4171.12       5129.66       543.62 o                         
  -1   8  18       2054.47       1514.66       178.41 o                         
  -1   8  18       2213.60       2010.47       135.60 o                         
  -1   8  18      12258.92      12623.70       693.95 o                         
  -6   9  18       2043.05       1894.26       283.89 o                         
  -3   9  18       6613.82       6589.85       314.83 o                         
  -3   9  18       8980.10       8717.98       295.33 o                         
  -1   1  19      11419.62      11490.53       405.35 o                         
  -1   1  19      22271.48      23103.25      1358.42 o                         
  -1   1  19      14402.28      15013.06       935.55 o                         
  -3   2  19      20736.82      20672.60       780.06 o                         
  -3   2  19      11568.06      12270.44       754.52 o                         
   0   2  19       1538.84       1563.85        84.17 o                         
   0   2  19       8113.97       9023.48       319.33 o                         
  -5   3  19      19134.07      21335.87      1335.35 o                         
  -5   3  19      24339.51      25504.25      1212.12 o                         
  -2   3  19       5780.33       5768.79       297.81 o                         
  -2   3  19       7495.40       6674.09       505.77 o                         
   1   3  19      10735.57      10825.28       419.31 o                         
   1   3  19      23188.72      24317.71       795.19 o                         
  -7   4  19       3500.81       4038.23       269.68 o                         
  -4   4  19       3265.63       3710.85       447.89 o                         
  -1   4  19      48885.10      50223.11      1232.27 o                         
  -1   4  19      56872.10      54329.26      1682.53 o                         
   2   4  19        733.20        734.91       252.76 o                         
   2   4  19        929.02       1166.21       123.87 o                         
  -9   5  19       5291.59       5685.24       409.95 o                         
  -9   5  19       6281.23       6285.07       263.60 o                         
  -6   5  19      10245.73       9982.53       234.10 o                         
  -3   5  19       5136.59       4511.46       521.93 o                         
   0   5  19       1909.13       1939.80       111.73 o                         
   0   5  19        629.87        632.94        83.76 o                         
   3   5  19       2943.04       2734.44       193.24 o                         
   3   5  19       6355.12       6486.60       227.50 o                         
  -8   6  19       6876.23       6957.24       180.48 o                         
  -5   6  19      21151.76      19678.37       384.10 o                         
  -2   6  19       1849.39       2203.76       107.56 o                         
  -2   6  19       2975.45       2700.10       463.28 o                         
   1   6  19      39606.59      40252.25      1485.79 o                         
   1   6  19      29922.65      27695.55      1001.51 o                         
   1   6  19      30205.92      31350.46      1320.34 o                         
  -7   7  19       3732.91       3869.48       149.21 o                         
  -4   7  19       8740.71       8938.13       207.12 o                         
  -1   7  19       7160.06       7057.07       475.06 o                         
  -1   7  19        822.16        472.02       278.03 o                         
  -1   7  19      13217.10      13553.87       422.48 o                         
  -6   8  19        945.87        822.81        65.64 o                         
  -3   8  19      31608.08      31017.91      1253.55 o                         
  -3   8  19      43978.85      44077.90      2621.69 o                         
   0   8  19       1752.95       1371.20       157.35 o                         
   0   8  19       1697.40       1746.93       249.25 o                         
   0   8  19       2630.31       2842.84       235.59 o                         
  -5   9  19        502.74        104.69       329.80 o                         
   0   1  20       7649.14       6961.39       254.34 o                         
   0   1  20       6132.14       6081.89       359.58 o                         
   0   1  20       5182.86       4902.22       192.52 o                         
  -2   2  20     123116.47     104779.09      5079.57 o                         
   1   2  20       6393.54       6154.78       233.77 o                         
   1   2  20       2397.76       2319.11       170.92 o                         
  -4   3  20       3762.20       4158.86       458.56 o                         
  -4   3  20       1826.76       1833.17       273.25 o                         
  -1   3  20       2320.30       2118.12       105.56 o                         
  -1   3  20       2529.34       2362.74       105.38 o                         
   2   3  20      14068.16      13944.60       518.57 o                         
   2   3  20      12541.49      12990.30       867.41 o                         
  -6   4  20      32111.61      33397.47      1301.01 o                         
  -3   4  20       2436.24       1667.51       346.96 o                         
  -3   4  20       1383.00       1449.56       134.85 o                         
   0   4  20      50844.18      48657.84      1471.02 o                         
   0   4  20      59259.53      60957.92      1793.92 o                         
   3   4  20      11733.45      12544.08       458.05 o                         
  -8   5  20       1020.79        652.25       179.95 o                         
  -5   5  20       9867.20       9492.73       214.29 o                         
  -2   5  20       1420.98       1664.24       106.86 o                         
  -2   5  20       4710.37       4406.31       529.72 o                         
   1   5  20        801.11        578.62       244.81 o                         
   1   5  20       1347.61       1093.37        99.65 o                         
  -7   6  20       8591.00       8603.20       218.70 o                         
  -4   6  20      34411.19      32951.00      2000.77 o                         
  -1   6  20       8676.58       6176.40       586.07 o                         
  -1   6  20         98.26        272.58        75.31 o                         
   2   6  20       8993.90       9015.62       389.13 o                         
   2   6  20       8359.21       7700.26       380.76 o                         
  -6   7  20        522.95        523.28        56.88 o                         
  -3   7  20      11106.97      10393.82       598.19 o                         
   0   7  20      24008.52      23573.11       807.48 o                         
   0   7  20      15046.39      15050.67       612.83 o                         
   0   7  20      15248.72      15701.08       777.04 o                         
  -5   8  20        840.84        894.39       241.50 o                         
  -2   8  20       8504.88       8393.76       281.93 o                         
  -2   8  20       6544.82       6204.37       520.96 o                         
   0   0  21       3690.39       3376.25       158.73 o                         
   1   1  21       7880.96       7721.61       315.85 o                         
   1   1  21      16735.31      17465.88       663.18 o                         
   1   1  21       4729.59       4554.92       207.29 o                         
  -1   2  21       8027.73       8147.28       251.84 o                         
  -1   2  21       7957.16       8424.45       487.02 o                         
  -1   2  21      24846.73      23199.40       670.43 o                         
   2   2  21       2091.58       2207.83       138.46 o                         
   2   2  21        401.41        274.42       256.67 o                         
  -3   3  21       3459.35       2807.12       226.72 o                         
  -3   3  21      14545.32      15497.87       779.49 o                         
  -3   3  21       2448.28       2520.37       366.67 o                         
   0   3  21       2611.78       2570.40       140.74 o                         
   0   3  21      11090.10      11636.85       357.04 o                         
   3   3  21      12143.38      11832.54       459.29 o                         
  -5   4  21       3266.18       3045.45       284.84 o                         
  -2   4  21       2629.69       2518.36       111.46 o                         
  -2   4  21       2545.36       2280.35       397.43 o                         
   1   4  21      25445.10      23163.14       686.14 o                         
   1   4  21      19451.11      20491.32      1251.10 o                         
   4   4  21        642.52        744.12       114.86 o                         
  -7   5  21       3842.84       4023.84       293.44 o                         
  -4   5  21      14478.25      14846.36       303.32 o                         
  -1   5  21       3400.75       2702.81       229.45 o                         
  -1   5  21       7900.73       7801.77       273.86 o                         
   2   5  21        612.66        698.26       108.62 o                         
  -6   6  21         21.96        -32.48        36.63 o                         
  -3   6  21      23085.01      23687.39       809.53 o                         
   0   6  21       3029.33       3016.38       227.81 o                         
   0   6  21       5933.43       5389.86       378.00 o                         
   0   6  21       4674.88       4921.77       521.28 o                         
  -5   7  21         70.53         27.89        37.84 o                         
  -2   7  21       7366.47       7183.25       245.82 o                         
  -4   8  21       5402.67       5309.53       394.79 o                         
  -1   1  22       6155.41       5899.68       234.17 o                         
  -1   1  22       5157.57       5364.80       243.57 o                         
  -1   1  22       1294.75        817.18       121.69 o                         
  -3   2  22        108.57         28.74        94.59 o                         
  -3   2  22       1026.09       1038.02       127.41 o                         
  -3   2  22       1561.14        585.26       282.26 o                         
   0   2  22      89688.05      87392.22      2344.33 o                         
   0   2  22      77955.92      86994.99      2977.22 o                         
   0   2  22      72200.05      67708.70      2113.12 o                         
  -5   3  22      14528.65      15149.63       518.32 o                         
  -2   3  22        787.38        858.64        82.34 o                         
  -2   3  22       1519.36       1573.15       177.07 o                         
  -2   3  22       1397.10       1527.68       344.91 o                         
   1   3  22       4510.22       4498.52       199.48 o                         
   1   3  22       2153.43       1849.54       294.31 o                         
  -7   4  22       8252.04       8497.00       359.08 o                         
  -4   4  22      44654.16      43731.51      1560.27 o                         
  -4   4  22      25015.74      26651.59      1095.60 o                         
  -1   4  22       1292.04       1223.24        80.57 o                         
  -1   4  22      10326.63      12344.79       733.95 o                         
   2   4  22      12558.24      11963.00       458.97 o                         
  -6   5  22       5084.23       5303.25       349.58 o                         
  -3   5  22       1877.03       1822.73       158.41 o                         
   0   5  22       2342.86       2442.04       168.35 o                         
   0   5  22       2221.60       2480.08       183.16 o                         
  -5   6  22        344.68        386.54       206.02 o                         
  -2   6  22      23553.68      23839.15       726.98 o                         
   1   6  22      11227.47      10873.94       380.10 o                         
  -4   7  22        707.58        687.61       131.35 o                         
  -1   7  22        762.28        386.09       122.51 o                         
   0   1  23       8221.04       8057.16       274.43 o                         
   0   1  23       3152.91       3152.50       158.40 o                         
   0   1  23       2489.80       2372.77       148.20 o                         
  -2   2  23       1136.60       1050.41        89.06 o                         
  -2   2  23       7814.35       8183.97       298.78 o                         
  -2   2  23       4346.49       3491.08       436.89 o                         
   1   2  23      22175.17      21235.31       641.16 o                         
   1   2  23      19375.76      20566.89      1298.58 o                         
   1   2  23      18843.98      19512.28       744.37 o                         
  -4   3  23       6213.46       6124.06       267.35 o                         
  -4   3  23       6357.24       6355.16       263.29 o                         
  -1   3  23       4519.31       4409.49       155.94 o                         
  -1   3  23       6140.45       6093.29       404.62 o                         
  -1   3  23       2578.28       1505.07       293.84 o                         
   2   3  23       1484.70       1400.19       126.02 o                         
  -6   4  23       5363.68       6116.10       253.95 o                         
  -3   4  23      15308.15      14753.27       407.23 o                         
  -3   4  23      14901.31      22383.63      1114.83 o                         
   0   4  23         76.92        -94.86        94.86 o                         
   0   4  23       4564.34       4004.79       192.28 o                         
   3   4  23      10559.73      10166.74       403.19 o                         
  -5   5  23       5956.87       6217.92       316.67 o                         
  -5   5  23       6536.70       6625.87       460.69 o                         
  -2   5  23       2628.03       2166.08       110.50 o                         
   1   5  23       1857.88       1877.26       173.81 o                         
  -4   6  23        331.44        191.97       113.35 o                         
  -1   6  23      27398.93      28434.64      1041.22 o                         
  -3   7  23       3669.32       5003.51       330.95 o                         
   0   0  24      92131.32      84534.46      3126.04 o                         
   1   1  24         70.65         74.72        91.77 o                         
   1   1  24        120.96        274.99        92.41 o                         
   1   1  24       2292.27       1744.13       329.30 o                         
  -1   2  24       1276.29       1113.22       122.86 o                         
  -1   2  24        349.93        134.94        82.40 o                         
  -1   2  24       1433.08       1921.19       122.56 o                         
   2   2  24      51663.42      53293.02      1414.17 o                         
   2   2  24      43427.07      42520.23      1203.90 o                         
  -3   3  24       3121.73       2735.17       131.71 o                         
  -3   3  24       3841.11       3481.77       192.55 o                         
   0   3  24       1656.07       1851.93       280.92 o                         
   0   3  24       1596.12       1531.28       194.43 o                         
   0   3  24       2835.13       2523.04       148.22 o                         
   3   3  24        400.17        546.52       124.78 o                         
  -5   4  24       5093.36       5383.28       242.41 o                         
  -5   4  24       4941.41       4778.35       302.26 o                         
  -2   4  24      41259.68      41279.92      1149.82 o                         
  -2   4  24      31936.25      34058.29      1142.49 o                         
   1   4  24       7469.73       6495.02       262.00 o                         
  -4   5  24        848.72        605.91       129.56 o                         
  -4   5  24        537.93        593.12       220.34 o                         
  -1   5  24       2050.52       2163.49       175.47 o                         
  -3   6  24        409.83        531.61       103.37 o                         
  -1   1  25        715.57        689.83        98.40 o                         
  -1   1  25       9297.76      10287.51       353.49 o                         
  -1   1  25        687.85        265.86       100.19 o                         
  -3   2  25       1898.05       1824.15       139.91 o                         
  -3   2  25       1417.68       1071.15       124.63 o                         
   0   2  25       3137.49       3044.50       173.65 o                         
   0   2  25       2747.16       2381.91       193.10 o                         
   0   2  25       1180.59       1194.54       222.02 o                         
  -5   3  25       8047.24       7896.27       299.77 o                         
  -5   3  25       4146.17       4769.23       198.06 o                         
  -2   3  25       3559.69       3777.13       203.74 o                         
  -2   3  25       5709.61       5605.98       194.12 o                         
   1   3  25       3993.79       3555.46       208.12 o                         
   1   3  25       8015.33       7935.29       372.35 o                         
  -4   4  25        101.18         34.94        69.67 o                         
  -4   4  25       2444.52       2430.64       169.39 o                         
  -1   4  25      12880.60      13280.96       476.23 o                         
  -1   4  25      12072.72      13197.67       522.35 o                         
  -3   5  25       4330.33       3940.10       263.59 o                         
  -3   5  25        331.27        339.03        99.79 o                         
   0   1  26         88.23       -131.49       131.49 o                         
   0   1  26        236.48         25.94        89.89 o                         
   0   1  26        880.00        566.91       109.24 o                         
  -2   2  26      33471.09      31555.75       924.87 o                         
  -2   2  26      40920.60      30375.34      1117.38 o                         
   1   2  26       6420.38       5940.61       255.09 o                         
   1   2  26        407.29        107.17       106.38 o                         
  -4   3  26       3429.16       3662.99       191.43 o                         
  -4   3  26       3418.46       3506.10       153.11 o                         
  -1   3  26        250.38        468.34        95.65 o                         
  -1   3  26       1708.99       1520.03       147.04 o                         
  -3   4  26        218.39        -27.55       114.67 o                         
  -3   4  26        310.58        289.08        59.36 o                         
   0   4  26      14608.71      15396.08       293.01 o                         
   0   0  27       4276.88       2955.37       195.33 o                         
   1   1  27       1249.42       1196.39       118.10 o                         
   1   1  27        587.97        334.96       140.99 o                         
  -1   2  27       7160.25       6335.12       262.42 o                         
  -1   2  27       7424.49       6775.99       265.09 o                         
                                                                                
