# Supplementary material for: Phase relationships in homoleptic com­plexes of XeF2
Source: IUCrJ. 2026 May 18;13(Pt 4):420–32. doi: 10.1107/S2052252526003751 (PMC13324652; doi:10.1107/S2052252526003751)
Supplement: Supplementary file 10 [file m-13-00420-znsbi_0p16gpasup10.hkl]

data_znsbi_0p16gpa                                                              
_shelx_title ' 2z_1_p01 in R-3'                                                 
_shelx_refln_list_code          4                                               
_shelx_F_calc_maximum      867.05                                               
_exptl_crystal_F_000      2016.00                                               
_reflns_d_resolution_high  0.8003                                               
                                                                                
loop_                                                                           
 _space_group_symop_operation_xyz                                               
 'x, y, z'                                                                      
 '-y, x-y, z'                                                                   
 '-x+y, -x, z'                                                                  
 'x+2/3, y+1/3, z+1/3'                                                          
 '-y+2/3, x-y+1/3, z+1/3'                                                       
 '-x+y+2/3, -x+1/3, z+1/3'                                                      
 'x+1/3, y+2/3, z+2/3'                                                          
 '-y+1/3, x-y+2/3, z+2/3'                                                       
 '-x+y+1/3, -x+2/3, z+2/3'                                                      
 '-x, -y, -z'                                                                   
 'y, -x+y, -z'                                                                  
 'x-y, x, -z'                                                                   
 '-x+2/3, -y+1/3, -z+1/3'                                                       
 'y+2/3, -x+y+1/3, -z+1/3'                                                      
 'x-y+2/3, x+1/3, -z+1/3'                                                       
 '-x+1/3, -y+2/3, -z+2/3'                                                       
 'y+1/3, -x+y+2/3, -z+2/3'                                                      
 'x-y+1/3, x+2/3, -z+2/3'                                                       
                                                                                
_cell_length_a    10.0363                                                       
_cell_length_b    10.0363                                                       
_cell_length_c    22.5388                                                       
_cell_angle_alpha  90.000                                                       
_cell_angle_beta   90.000                                                       
_cell_angle_gamma 120.000                                                       
                                                                                
_shelx_F_squared_multiplier     1.000                                           
                                                                                
loop_                                                                           
 _refln_index_h                                                                 
 _refln_index_k                                                                 
 _refln_index_l                                                                 
 _refln_F_squared_calc                                                          
 _refln_F_squared_meas                                                          
 _refln_F_squared_sigma                                                         
 _refln_observed_status                                                         
  -1   2   0      22819.46      25287.81       848.28 o                         
   0   3   0        259.94        689.62        20.12 o                         
  -2   4   0     374992.06     303024.59      4737.89 o                         
  -4   5   0        273.37        804.62        67.94 o                         
  -1   5   0      16277.10      16553.10       266.61 o                         
  -3   6   0         57.07        134.77        13.54 o                         
   0   6   0     102019.62     116132.22      5263.73 o                         
  -5   7   0      58909.59      62307.92       301.89 o                         
  -2   7   0      19420.90      20895.70       227.51 o                         
  -7   8   0       1072.24        819.91        78.06 o                         
  -4   8   0      28243.19      31905.43       471.10 o                         
  -1   8   0        124.33         52.60        12.54 o                         
  -6   9   0        240.54        225.76        26.45 o                         
  -3   9   0      15056.51      15705.18       445.40 o                         
   0   9   0       9240.49       7876.93       124.09 o                         
  -8  10   0       2190.10       2077.03        84.44 o                         
  -5  10   0          0.77         61.50        17.39 o                         
  -2  10   0       1809.48       1241.66       101.28 o                         
 -10  11   0         55.38         12.78        16.35 o                         
  -7  11   0      12717.15      13416.14      1963.65 o                         
  -4  11   0        506.28        486.79        34.09 o                         
  -1  11   0        820.17        631.20        39.46 o                         
  -9  12   0         31.60         31.11        18.92 o                         
  -6  12   0        584.92        641.41        66.49 o                         
  -3  12   0         81.81         99.77        35.42 o                         
  -3   2   1        811.48       1151.74        19.05 o                         
   0   2   1      14443.52      17980.67       442.69 o                         
  -5   3   1      26236.75      27788.87       712.62 o                         
  -2   3   1     106720.34      97679.55      3361.49 o                         
   1   3   1      96334.02      93634.96      1524.75 o                         
  -7   4   1         48.92         65.15        13.59 o                         
  -4   4   1        732.04        601.38        21.15 o                         
  -1   4   1      79719.99      86288.95      1395.89 o                         
   2   4   1         14.22         15.67        10.64 o                         
  -9   5   1       3741.59       4138.08       210.60 o                         
  -6   5   1     145125.67     140583.55       996.88 o                         
  -3   5   1        513.58        635.88        49.59 o                         
   0   5   1      34680.29      38972.69       208.55 o                         
   3   5   1      23181.10      23847.81       199.03 o                         
 -11   6   1        642.43        602.39        44.87 o                         
  -8   6   1       2008.67       2002.44        52.03 o                         
  -5   6   1      19052.53      18578.82       402.91 o                         
  -2   6   1      15807.72      17056.25       192.50 o                         
   1   6   1      24892.99      27436.97      1543.42 o                         
   4   6   1         31.82         72.31        19.79 o                         
 -10   7   1      12384.46      13183.19       971.90 o                         
  -7   7   1        232.52        339.69        24.14 o                         
  -4   7   1      39900.71      39974.49       215.38 o                         
  -1   7   1      14038.36      14528.96       174.90 o                         
   2   7   1       2054.14       2653.83       109.34 o                         
   5   7   1       1730.63       2364.97       323.42 o                         
 -12   8   1       1075.95        916.69       201.58 o                         
  -9   8   1          4.95          2.91        12.35 o                         
  -6   8   1        127.40        139.20        18.57 o                         
  -3   8   1      25588.64      28347.91       584.43 o                         
   0   8   1       7244.33       6863.62       153.97 o                         
   3   8   1        963.44       1096.71        53.42 o                         
 -11   9   1        100.12         91.89        21.65 o                         
  -8   9   1      12844.12      13712.99       781.88 o                         
  -5   9   1        333.30        321.49        23.01 o                         
  -2   9   1       3690.86       3067.48       102.71 o                         
   1   9   1        417.69        462.37       100.31 o                         
 -10  10   1        876.17        928.97        47.86 o                         
  -7  10   1       1485.68       1282.59        48.66 o                         
  -4  10   1       5559.68       6480.87       421.86 o                         
  -1  10   1       4563.33       4478.01        96.42 o                         
  -9  11   1         46.13        137.56        24.58 o                         
  -6  11   1       3066.34       3285.79       293.12 o                         
  -3  11   1         23.66          6.25        24.76 o                         
  -8  12   1        115.93        118.10        37.22 o                         
  -5  12   1       1104.61       1527.17       100.69 o                         
  -2   2   2     751773.62     442346.34      1568.84 o                         
   1   2   2       5911.47       6801.49       290.32 o                         
  -4   3   2      45449.68      44013.47       442.13 o                         
   2   3   2       7568.31       8195.94        90.10 o                         
  -6   4   2      99663.15     101250.97      1127.23 o                         
  -3   4   2      14286.59      13453.25       216.47 o                         
   0   4   2     273061.09     256315.84      3231.59 o                         
   3   4   2        197.86         89.92        14.42 o                         
  -8   5   2       1836.02       1488.88        45.46 o                         
  -5   5   2       2036.25       2441.11        81.13 o                         
  -2   5   2       2763.91       3413.71       116.10 o                         
   1   5   2       5402.02       5615.44       165.99 o                         
   4   5   2      18206.45      19894.10       257.40 o                         
 -10   6   2        795.23        735.80        42.19 o                         
  -7   6   2       2417.18       2371.63        91.74 o                         
  -4   6   2      63936.72      72917.05      1280.92 o                         
  -1   6   2      14899.39      12512.34       599.86 o                         
   2   6   2      10069.97      10141.12       702.84 o                         
   5   6   2       1201.61       1398.41       146.49 o                         
 -12   7   2        151.94        176.25        27.41 o                         
  -9   7   2       1542.79        999.89        78.07 o                         
  -6   7   2      11718.50       9728.40       148.19 o                         
  -3   7   2      19236.99      21227.89       860.92 o                         
   0   7   2       8525.50       7275.98       167.30 o                         
   3   7   2        925.64       1219.44        48.03 o                         
 -11   8   2       1166.01       1090.30       236.66 o                         
  -8   8   2       3021.25       2212.96        60.66 o                         
  -5   8   2       1515.18       1616.07        56.62 o                         
  -2   8   2       7457.01       7532.24       154.92 o                         
   1   8   2       2680.28       2078.47        65.34 o                         
   4   8   2         18.98         16.72        20.89 o                         
 -10   9   2        989.52        690.76        40.06 o                         
  -7   9   2      14982.02      13354.10       586.65 o                         
  -4   9   2          1.15         -8.82        15.69 o                         
  -1   9   2        695.94        463.63        48.76 o                         
   2   9   2       4119.94       4795.10       707.37 o                         
  -9  10   2         14.71          9.79        16.73 o                         
  -6  10   2        733.78        822.19        40.08 o                         
  -3  10   2        719.96        543.11        54.58 o                         
   0  10   2         65.83         29.22        16.50 o                         
  -8  11   2       1307.19       1248.47       259.97 o                         
  -5  11   2       4404.37       4528.62       216.15 o                         
  -2  11   2        717.24        516.37        50.25 o                         
  -7  12   2        226.18        464.98        32.84 o                         
   1   1   3      13933.49      20043.64       100.46 o                         
   2   2   3       6805.42       7183.75        99.71 o                         
  -3   3   3      15157.85      13544.56       151.29 o                         
   0   3   3        445.28        447.85        43.28 o                         
   3   3   3      53770.65      59381.18      1273.32 o                         
  -5   4   3      43465.36      42450.34       645.54 o                         
  -2   4   3        237.78        295.41        18.97 o                         
   1   4   3     119637.73     138876.38      2279.72 o                         
   4   4   3       2486.42       3042.59        66.58 o                         
  -7   5   3      31255.54      30186.66       273.96 o                         
  -4   5   3      78376.60      79072.30       800.35 o                         
  -1   5   3       1739.14       1195.43       120.05 o                         
   2   5   3        388.88        536.59        35.80 o                         
   5   5   3       4898.51       5726.60        96.33 o                         
  -9   6   3       1127.59       1221.02        47.09 o                         
  -6   6   3      13285.52      14272.38       121.72 o                         
  -3   6   3      92637.88      95041.55      3233.03 o                         
   0   6   3         29.97         75.96        12.51 o                         
   3   6   3      12175.28      11920.01       480.32 o                         
   6   6   3       1625.93       2072.64       190.36 o                         
 -11   7   3       1500.77       1484.02        73.80 o                         
  -8   7   3      15900.53      15077.81       384.47 o                         
  -5   7   3       4045.17       4944.96        73.60 o                         
  -2   7   3       6363.62       5516.38       121.21 o                         
   1   7   3        425.16        422.83        29.35 o                         
   4   7   3         14.31          7.69        20.13 o                         
 -10   8   3       5918.16       6673.11       284.10 o                         
  -7   8   3       7222.34       6516.39       544.09 o                         
  -4   8   3          3.97         63.83        15.98 o                         
  -1   8   3      35362.69      37620.35       916.68 o                         
   2   8   3          3.10          9.76        16.08 o                         
  -9   9   3       1365.59       1491.02       193.61 o                         
  -6   9   3       5531.12       6563.44       125.09 o                         
   0   9   3        179.51        282.84        26.80 o                         
 -11  10   3         15.48         11.65        16.81 o                         
  -8  10   3        541.23        587.71        46.27 o                         
  -5  10   3      14224.28      15233.27       179.73 o                         
  -2  10   3       3488.26       3096.74       114.37 o                         
   1  10   3       2692.58       2717.64       208.46 o                         
 -10  11   3        815.14        837.57        46.11 o                         
  -7  11   3        542.72        714.85        38.71 o                         
  -4  11   3        434.69        569.34        52.14 o                         
  -1  11   3        563.64        319.87        34.08 o                         
  -6  12   3        140.88        191.18        28.80 o                         
  -3   2   4      36993.93      38082.67       440.21 o                         
  -5   3   4      21035.14      21931.90       108.05 o                         
  -2   3   4      18088.25      16591.97        93.04 o                         
   1   3   4      19803.05      17525.53       164.94 o                         
  -7   4   4      30080.12      32560.26       702.53 o                         
  -4   4   4     257426.27     216429.50      2008.82 o                         
  -1   4   4       5370.87       7124.53       108.67 o                         
   2   4   4     151103.61     146898.97      4324.30 o                         
  -9   5   4        580.08        591.23        77.79 o                         
  -6   5   4       1680.89       1185.90        26.36 o                         
  -3   5   4      11389.58      10414.97       346.45 o                         
   0   5   4      61473.25      68800.42      2084.96 o                         
   3   5   4        679.58        818.39        41.23 o                         
 -11   6   4       8916.11       9797.26       685.63 o                         
  -8   6   4      20059.64      20123.92       170.06 o                         
  -5   6   4       5007.07       4779.93       161.48 o                         
   1   6   4       1227.96        773.19        35.80 o                         
   4   6   4       4947.15       4515.36        97.71 o                         
 -10   7   4          0.08          1.59        14.19 o                         
  -7   7   4      29683.28      30612.24      1398.77 o                         
  -4   7   4       2331.31       2866.94       242.76 o                         
  -1   7   4      12606.25       9606.12       650.68 o                         
   2   7   4      22036.64      22397.64      1552.42 o                         
   5   7   4         29.28         -4.50        20.36 o                         
 -12   8   4        252.95        167.64        29.20 o                         
  -9   8   4       4397.25       3611.59       219.03 o                         
  -6   8   4      23895.05      26858.88       198.78 o                         
  -3   8   4         66.94         96.98        23.79 o                         
   0   8   4       7218.83       6155.89       104.49 o                         
   3   8   4         77.65        150.10        70.83 o                         
 -11   9   4       2176.09       1781.89       358.99 o                         
  -8   9   4        524.56        366.01        25.96 o                         
  -5   9   4      25569.03      23640.54       200.87 o                         
  -2   9   4       5567.31       3756.90       116.25 o                         
   1   9   4        443.07        245.01        30.72 o                         
 -10  10   4        581.62        371.11        55.43 o                         
  -7  10   4        103.67         56.59        15.80 o                         
  -4  10   4       2582.84       2615.89        95.65 o                         
  -1  10   4         23.55          8.15        16.37 o                         
  -9  11   4       6014.93       6175.22       233.82 o                         
  -6  11   4          7.35         41.37        19.82 o                         
  -8  12   4        384.19        408.69        34.70 o                         
  -5  12   4        216.14        212.79        36.43 o                         
   0   1   5      13306.44      15517.30       112.50 o                         
  -2   2   5       1099.54       1043.82        24.71 o                         
   1   2   5      28166.10      34003.30       651.36 o                         
  -4   3   5     119330.57     124701.61       576.79 o                         
   2   3   5       4523.26       5313.87       238.24 o                         
  -6   4   5          9.65         22.77         7.77 o                         
  -3   4   5      62931.46      54278.57       724.76 o                         
   0   4   5      13069.47      14991.35       233.00 o                         
   3   4   5      24368.97      24768.35       277.29 o                         
  -8   5   5      34418.53      35111.73       233.66 o                         
  -5   5   5       2162.75       2312.21        36.10 o                         
   1   5   5      34262.02      35389.80       714.37 o                         
   4   5   5         93.81        108.62        20.80 o                         
 -10   6   5       1202.18       1382.30        40.84 o                         
  -7   6   5        914.53       1252.86        58.67 o                         
  -4   6   5       3914.57       3620.14       337.94 o                         
  -1   6   5      64273.54      73357.42      1010.11 o                         
   2   6   5       1580.16       1488.08        48.46 o                         
   5   6   5        350.18        362.52        43.09 o                         
 -12   7   5       2473.02       3119.03       205.52 o                         
  -9   7   5        217.67        228.77        18.04 o                         
  -6   7   5      41221.63      39598.69       867.15 o                         
  -3   7   5       3666.10       3460.76        89.31 o                         
   0   7   5       8581.73       8472.46       264.82 o                         
   3   7   5       3259.98       3731.51       339.56 o                         
 -11   8   5        344.64        327.08        31.49 o                         
  -8   8   5       1723.64       1977.09        52.80 o                         
  -5   8   5       8905.59       8299.26       110.65 o                         
  -2   8   5       7068.96       7047.43       143.51 o                         
   1   8   5       4674.20       3620.11       310.12 o                         
   4   8   5         51.22         32.57        20.64 o                         
 -10   9   5       6836.27       6914.87       152.10 o                         
  -7   9   5        197.28        287.80        40.04 o                         
  -4   9   5      11732.98      14084.90       214.33 o                         
  -1   9   5        185.42        195.76        25.63 o                         
   2   9   5        913.78       1258.66       251.05 o                         
  -9  10   5         49.69         74.14        19.80 o                         
  -6  10   5       2072.31       1847.81        87.81 o                         
   0  10   5       2874.31       2996.86       111.95 o                         
  -8  11   5       1879.22       2274.96       348.99 o                         
  -5  11   5          6.33         22.62        19.90 o                         
  -2  11   5       1032.44        840.56        78.16 o                         
  -7  12   5        265.04        474.94        66.50 o                         
   1   1   6      24952.92      25099.94       598.09 o                         
  -1   2   6       2838.47       2247.38       185.60 o                         
   2   2   6     202699.94     189773.58       473.57 o                         
  -3   3   6      13430.79      15168.40       100.68 o                         
   0   3   6      17640.92      17524.75       941.28 o                         
   3   3   6       8067.62       7603.29       507.04 o                         
  -5   4   6        468.47        374.31        16.72 o                         
   1   4   6       1957.49       1623.78       143.12 o                         
   4   4   6      12863.56      12106.88       606.10 o                         
  -7   5   6       3522.00       3104.08        84.28 o                         
  -4   5   6      10088.45       8314.28        66.60 o                         
  -1   5   6       4027.30       3657.78        90.70 o                         
   2   5   6      23099.85      24172.69       455.87 o                         
   5   5   6       1572.12       1963.70       155.99 o                         
  -9   6   6       5147.19       4885.19        71.98 o                         
  -6   6   6      37719.03      39575.53       164.32 o                         
  -3   6   6       4367.90       4089.26        95.54 o                         
   0   6   6      32304.62      35016.64       434.76 o                         
   3   6   6       2723.65       3032.24        71.45 o                         
   6   6   6         74.35         81.12        26.96 o                         
 -11   7   6         22.84         32.12        14.55 o                         
  -8   7   6       3891.63       2955.37       192.64 o                         
  -5   7   6      16109.71      16526.24      1166.87 o                         
   1   7   6        447.65        476.38        61.61 o                         
   4   7   6       5627.80       5874.03       143.55 o                         
 -10   8   6         38.96          9.29        11.09 o                         
  -7   8   6         44.32         38.56        13.08 o                         
  -4   8   6       5886.84       8756.14       158.52 o                         
  -1   8   6       3006.10       1968.98       164.79 o                         
   2   8   6        362.96        186.96        26.10 o                         
  -9   9   6       4168.34       3322.04        73.84 o                         
  -6   9   6       2076.30       2320.39       116.90 o                         
   0   9   6       4115.02       3995.88       234.61 o                         
 -11  10   6         65.16         84.84        23.56 o                         
  -8  10   6        399.82        382.32        58.37 o                         
  -5  10   6        572.23        669.57        49.03 o                         
  -2  10   6        414.43        198.65        38.39 o                         
   1  10   6        680.19        595.17       109.94 o                         
 -10  11   6        439.27        377.22        29.60 o                         
  -7  11   6       5639.33       5526.13       367.58 o                         
  -1  11   6         61.43         62.04        19.42 o                         
  -6  12   6         17.04         -8.64        24.10 o                         
  -1   1   7      13844.34      13879.65       201.25 o                         
  -3   2   7      23556.14      24253.54      1573.91 o                         
   0   2   7       4777.29       4569.15        57.52 o                         
  -5   3   7      65341.50      69140.20       799.03 o                         
  -2   3   7      38400.27      39820.41       631.84 o                         
   1   3   7       5489.20       5694.00        68.26 o                         
  -7   4   7       2495.02       2355.68        50.85 o                         
  -4   4   7       1106.59       1333.41        25.15 o                         
   2   4   7       3101.23       2810.50       240.62 o                         
  -9   5   7       5939.75       5739.93        85.78 o                         
  -6   5   7      39961.93      40171.55       754.20 o                         
  -3   5   7       3189.04       3372.94        76.54 o                         
   0   5   7       4146.34       3706.82        70.12 o                         
   3   5   7       9535.77       9756.52       277.20 o                         
 -11   6   7         87.89        137.18        25.03 o                         
  -8   6   7       8423.70       8902.63       152.30 o                         
  -5   6   7      37991.65      40915.61       486.27 o                         
   1   6   7      42218.11      46009.41      1128.90 o                         
   4   6   7        833.87        973.65        47.87 o                         
 -10   7   7       3158.76       3292.99       104.05 o                         
  -7   7   7       3176.42       3588.70       211.10 o                         
  -4   7   7       7923.52       8352.60       121.69 o                         
  -1   7   7       1123.90        798.71        91.30 o                         
   2   7   7          0.40         23.13        17.24 o                         
   5   7   7        221.95        234.67        28.99 o                         
  -9   8   7       1513.74       1935.03        54.82 o                         
  -6   8   7       1006.60       1278.77        99.93 o                         
   0   8   7        859.17        846.54        39.97 o                         
   3   8   7       2575.87       2865.67        85.26 o                         
 -11   9   7        587.61        505.28        33.70 o                         
  -8   9   7       5687.56       5864.21       343.30 o                         
  -5   9   7       2274.00       2041.56        76.77 o                         
  -2   9   7       1609.82       1317.88        78.97 o                         
   1   9   7        326.30        244.47        29.03 o                         
 -10  10   7       1951.37       1850.15        76.55 o                         
  -7  10   7       4091.07       4639.10       140.10 o                         
  -1  10   7       7107.47       6861.03       392.27 o                         
  -9  11   7        257.64        507.40        85.53 o                         
  -6  11   7        384.15        430.62        44.47 o                         
   1   2   8      30703.00      31268.71       166.32 o                         
  -4   3   8       4090.29       4140.78        92.46 o                         
  -1   3   8       8436.88       7112.27        74.56 o                         
   2   3   8      57250.76      64562.42       276.10 o                         
  -6   4   8      86445.66      94963.18       287.58 o                         
  -3   4   8       1562.89       1723.84        46.75 o                         
   3   4   8          0.82         40.79        29.59 o                         
  -8   5   8       1054.69        881.20        33.05 o                         
  -5   5   8      17460.65      16034.06       146.87 o                         
   1   5   8         93.59        117.26        15.78 o                         
   4   5   8      21151.64      22043.11       942.90 o                         
 -10   6   8       3578.58       3694.32       355.16 o                         
  -7   6   8       7504.70       7635.22       303.98 o                         
  -4   6   8      75840.40      65843.06       329.67 o                         
  -1   6   8        253.20        124.33        22.91 o                         
   2   6   8      15214.49      14077.09       161.20 o                         
   5   6   8         17.50         -5.20        18.24 o                         
  -9   7   8       4846.35       3994.55       187.52 o                         
  -6   7   8        396.34        183.04        13.35 o                         
   0   7   8      14416.56      12565.80       185.49 o                         
   3   7   8         26.07          6.74        17.78 o                         
 -11   8   8       3072.42       2949.64        59.89 o                         
  -8   8   8       6419.33       7294.62       111.84 o                         
  -5   8   8        864.49        820.02        45.14 o                         
   1   8   8          9.15          2.14        16.02 o                         
 -10   9   8          8.19          7.44        11.56 o                         
  -7   9   8      16733.49      18014.81       254.01 o                         
  -1   9   8       1915.45       1343.23       124.11 o                         
   2   9   8       5695.70       4466.52       697.79 o                         
  -9  10   8        539.73        544.67        42.16 o                         
  -6  10   8       1782.11       1909.83        89.16 o                         
   0  10   8        946.16        628.97        46.47 o                         
  -8  11   8        132.08        169.10        31.63 o                         
  -2  11   8       1264.74        919.49        76.63 o                         
   1   1   9      32236.23      35353.50       288.35 o                         
  -1   2   9      19300.44      19432.86       312.84 o                         
   2   2   9       3340.79       3887.24        74.99 o                         
  -3   3   9       4237.80       3985.86        39.01 o                         
   0   3   9      14264.64      15263.77       420.45 o                         
   3   3   9      53514.81      64547.81       529.08 o                         
  -5   4   9       7895.23       7747.83       167.42 o                         
  -2   4   9       8549.89      10170.14       112.11 o                         
   1   4   9      33441.43      38266.90       837.16 o                         
   4   4   9        223.43        222.41        15.78 o                         
  -7   5   9       4983.15       4931.70        68.38 o                         
  -4   5   9      69437.83      68692.63       931.51 o                         
   2   5   9       3333.44       3116.02        73.68 o                         
   5   5   9       5218.81       4646.51       183.19 o                         
  -9   6   9         93.60         91.67        14.26 o                         
  -6   6   9       1131.18       1381.35        58.66 o                         
   0   6   9       2958.10       2810.83        68.78 o                         
   3   6   9       3675.66       3801.67       492.86 o                         
 -11   7   9          8.33         28.98        14.98 o                         
  -8   7   9      18109.51      17437.10       136.65 o                         
  -5   7   9        201.46        115.54        20.34 o                         
   1   7   9       3044.54       3127.61       198.96 o                         
   4   7   9        289.33        354.98        53.45 o                         
 -10   8   9        808.25        853.24        48.33 o                         
  -7   8   9       3315.08       3472.10        93.30 o                         
  -1   8   9      15497.23      14521.08       979.54 o                         
   2   8   9       1257.22       1004.00        51.09 o                         
  -9   9   9         18.68         35.90        12.47 o                         
  -6   9   9       9740.24       9713.11       557.69 o                         
   0   9   9       2168.53       2549.99       176.21 o                         
  -8  10   9         12.87         41.91        15.77 o                         
  -5  10   9       4605.20       7018.31       160.63 o                         
  -7  11   9         12.63          4.31        14.67 o                         
  -1   1  10       2342.61       1932.01        44.90 o                         
  -3   2  10         77.09         49.65         8.88 o                         
  -5   3  10         21.35         32.55        10.87 o                         
  -2   3  10       6310.31       4578.40       198.03 o                         
   1   3  10       2624.70       2534.46        82.76 o                         
  -7   4  10       6175.07       6125.00       178.28 o                         
  -4   4  10     126977.45     125455.85       328.42 o                         
  -1   4  10       6097.84       5575.27        74.30 o                         
   2   4  10      49908.39      52547.00      1600.74 o                         
  -9   5  10        402.47        419.53        23.28 o                         
  -6   5  10       5589.21       5278.57        50.54 o                         
  -3   5  10       5150.79       5224.84        93.29 o                         
   0   5  10      11124.07      10839.82       655.35 o                         
   3   5  10       4202.14       4521.46        87.40 o                         
 -11   6  10       3292.99       2891.77        72.61 o                         
  -8   6  10       4494.72       4875.68        60.15 o                         
  -5   6  10       1452.10       1183.60        38.28 o                         
   1   6  10       2065.13       1703.55       122.74 o                         
   4   6  10       1233.23       1142.30        44.87 o                         
 -10   7  10       1114.79       1280.10       109.40 o                         
  -7   7  10       7714.70       7678.86        99.95 o                         
  -1   7  10        872.29        424.30        50.13 o                         
   2   7  10       7460.61       5380.22       501.63 o                         
  -9   8  10        541.44        582.64        23.35 o                         
  -6   8  10       4484.05       4930.01       365.28 o                         
   0   8  10       2078.66       1527.86        59.23 o                         
   3   8  10        748.57        796.91       176.73 o                         
 -11   9  10        309.25        321.53        28.17 o                         
  -8   9  10       1863.53       1555.36       187.77 o                         
  -5   9  10       5929.39       6746.01       125.33 o                         
   1   9  10        186.35        249.64        31.22 o                         
 -10  10  10          4.35         12.71        12.95 o                         
  -7  10  10         23.51         43.96        20.51 o                         
  -1  10  10        369.53         79.96       118.99 o                         
  -9  11  10       1871.49       1980.28       323.16 o                         
  -6  11  10        304.94        516.07        49.06 o                         
   0   1  11        351.92        306.85        16.32 o                         
  -2   2  11        608.75        724.96        81.58 o                         
   1   2  11      56398.59      61884.21      1148.18 o                         
  -4   3  11      21773.21      25808.88       352.99 o                         
  -1   3  11         59.54         62.56         7.01 o                         
   2   3  11       4284.00       4241.75        69.70 o                         
  -6   4  11       1921.05       1742.35        24.62 o                         
  -3   4  11      69815.98      71553.63       397.01 o                         
   0   4  11         48.89         77.80         8.18 o                         
   3   4  11      24631.38      23479.10       144.50 o                         
  -8   5  11       8819.16       8061.33       212.08 o                         
  -5   5  11       6811.74       6973.81        72.59 o                         
  -2   5  11       9103.26      11032.80       113.24 o                         
   1   5  11       3709.76       3471.38        74.85 o                         
   4   5  11        309.93        352.53        27.44 o                         
 -10   6  11       2742.08       3533.34       167.62 o                         
  -7   6  11       3510.65       3747.78       134.99 o                         
  -4   6  11       1430.84       1259.56       697.22 o                         
   2   6  11        103.98         54.43        26.32 o                         
   5   6  11        734.58        885.18        47.71 o                         
  -9   7  11       1934.15       2139.08        67.99 o                         
  -6   7  11      12049.78      11418.24       376.36 o                         
   0   7  11       1470.06       1335.42        55.13 o                         
   3   7  11        104.48         92.45        22.90 o                         
 -11   8  11        138.68        181.85        19.44 o                         
  -8   8  11       2516.17       3117.84       134.07 o                         
  -5   8  11      18998.56      21798.01       207.76 o                         
   1   8  11       7632.72       8247.99       139.99 o                         
 -10   9  11       1368.10       1367.14        49.64 o                         
  -7   9  11       1072.69       1486.68        44.11 o                         
  -1   9  11        590.63        298.24        44.17 o                         
  -9  10  11        623.30        708.91        31.87 o                         
  -6  10  11         44.36         63.87        26.20 o                         
  -8  11  11        164.12        294.65        24.94 o                         
   1   1  12        119.28         58.82        10.28 o                         
  -1   2  12       1447.18       1797.35        56.20 o                         
   2   2  12     180501.08     245835.69       648.28 o                         
  -3   3  12      15002.96      15187.67       699.11 o                         
   0   3  12      22229.20      23691.27       235.72 o                         
   3   3  12       1647.14       1708.80        63.57 o                         
  -5   4  12      11825.36      12160.13        86.20 o                         
  -2   4  12     225704.88     203496.08      2645.14 o                         
   1   4  12        457.38        312.29        23.86 o                         
   4   4  12      16231.95      15614.67       153.14 o                         
  -7   5  12       3915.20       3404.85        62.50 o                         
  -4   5  12         41.03        161.65        11.09 o                         
  -1   5  12       4161.75       4310.51        64.43 o                         
   2   5  12      19694.12      18837.97       183.58 o                         
   5   5  12         62.29         79.26        16.33 o                         
  -9   6  12       7610.47       7368.73        93.16 o                         
  -6   6  12      23760.58      28520.17       824.68 o                         
  -3   6  12        523.76        604.04        28.73 o                         
   0   6  12      21132.37      19107.47       927.54 o                         
   3   6  12          3.80         16.24        18.30 o                         
 -11   7  12        186.87        124.66        32.73 o                         
  -8   7  12        504.32        441.84        25.02 o                         
  -5   7  12      14442.36      14774.93       340.29 o                         
   1   7  12        436.57        303.98        49.28 o                         
   4   7  12       4639.72       4687.11       112.17 o                         
 -10   8  12        905.88        779.84        32.33 o                         
  -7   8  12       1445.94       1544.18        44.87 o                         
  -1   8  12         31.38         36.13        26.57 o                         
   2   8  12       1827.40       1569.24       152.22 o                         
  -9   9  12       4482.79       4718.25        98.01 o                         
  -6   9  12         22.75         43.37        18.83 o                         
   0   9  12       5291.13       4815.66       623.32 o                         
  -8  10  12        895.96       1360.27        45.59 o                         
  -7  11  12       4329.70       4794.92       142.29 o                         
  -1   1  13         68.66         75.24        13.04 o                         
  -3   2  13       1473.93       1392.23       105.94 o                         
   0   2  13       2406.49       2307.63        39.18 o                         
  -5   3  13       9678.19       9734.84       369.50 o                         
  -2   3  13      29309.01      33545.48       196.83 o                         
   1   3  13      16934.99      16436.63       678.67 o                         
  -7   4  13          1.87         16.51         6.30 o                         
  -4   4  13        941.42        846.34        21.94 o                         
  -1   4  13      32889.66      32233.85       304.75 o                         
   2   4  13       1127.42       1080.93        63.55 o                         
  -9   5  13        537.69        423.43        18.97 o                         
  -6   5  13      21143.43      19748.82       488.65 o                         
  -3   5  13        963.52       1132.07       100.41 o                         
   0   5  13       5944.05       5985.17       261.53 o                         
   3   5  13       7994.34       7325.46       394.53 o                         
 -11   6  13         18.33          7.58        12.14 o                         
  -8   6  13        828.10        984.64        25.28 o                         
  -5   6  13       9380.09      10314.31       236.68 o                         
  -2   6  13       4394.59       4832.11        86.88 o                         
   1   6  13      12573.21      13413.37       682.77 o                         
   4   6  13          0.12          5.86        17.50 o                         
 -10   7  13       3651.98       3566.30        93.09 o                         
  -7   7  13        243.05        320.50        18.33 o                         
  -4   7  13      13866.00      15766.02       183.49 o                         
   2   7  13        919.71        779.23        63.71 o                         
  -9   8  13         55.69         77.73        10.71 o                         
  -6   8  13        183.97        115.41        30.13 o                         
   0   8  13       2292.03       1707.69       271.25 o                         
  -8   9  13       4744.53       5100.56        98.77 o                         
   1   9  13          1.40          9.87        24.67 o                         
  -7  10  13        642.07        778.78        55.28 o                         
  -1  10  13       1991.98       1949.93       108.09 o                         
   0   1  14        855.20        544.80        24.28 o                         
  -2   2  14     174533.88     212826.47      1544.11 o                         
   1   2  14        423.80        333.13        66.22 o                         
  -4   3  14       1257.31        852.66        33.03 o                         
  -1   3  14       3306.88       2572.63       410.16 o                         
   2   3  14       6304.90       7231.05       255.43 o                         
  -6   4  14      20115.29      20313.01       412.57 o                         
  -3   4  14          7.51         48.88        10.40 o                         
   0   4  14      52196.39      55338.39       188.08 o                         
   3   4  14       1250.79        967.97        44.17 o                         
  -8   5  14       3591.27       3633.19        58.20 o                         
  -5   5  14       3917.79       3011.93       110.39 o                         
  -2   5  14        580.25        498.71        22.80 o                         
   1   5  14       1005.83       1089.95        75.62 o                         
   4   5  14       5238.83       4823.55        67.93 o                         
 -10   6  14        670.59        534.54        33.09 o                         
  -7   6  14       1194.41       1139.11        42.42 o                         
  -4   6  14      20041.27      20151.30      1262.35 o                         
  -1   6  14       1272.75       1384.01        44.60 o                         
   2   6  14       3769.95       3571.65       102.81 o                         
  -9   7  14        569.96        610.58        25.11 o                         
  -6   7  14       1789.56       1843.08        68.46 o                         
  -3   7  14       2542.64       2913.98        66.31 o                         
   0   7  14       4700.25       3458.26        88.82 o                         
   3   7  14        357.40        346.89        56.96 o                         
  -8   8  14        587.41        591.95        27.69 o                         
  -5   8  14         39.67         76.40        21.75 o                         
   1   8  14        707.07        602.12       106.54 o                         
  -7   9  14       3367.31       3227.47        70.04 o                         
  -1   9  14         44.27         15.84        28.42 o                         
  -6  10  14         61.97        152.72        28.45 o                         
   1   1  15       1333.76       1721.95        53.88 o                         
  -1   2  15      24006.61      24078.39       178.71 o                         
   2   2  15         58.39         52.46        12.90 o                         
  -3   3  15      13534.57      11641.38       136.79 o                         
   0   3  15        723.47        812.09        17.17 o                         
   3   3  15       7292.86       6387.40       438.24 o                         
  -5   4  15       7650.16       7028.40       289.19 o                         
  -2   4  15        270.46        292.55        26.32 o                         
   1   4  15      25541.65      23561.88       194.32 o                         
   4   4  15       1956.31       2420.23        35.18 o                         
  -7   5  15       3939.32       3789.94        71.69 o                         
  -4   5  15       7661.06       7564.69       650.05 o                         
  -1   5  15         60.27        126.68        14.46 o                         
   2   5  15         21.06         -3.95        36.12 o                         
   5   5  15        675.73        720.14        29.59 o                         
  -9   6  15        521.53        620.69        23.35 o                         
  -6   6  15       1223.17       1255.75        95.31 o                         
  -3   6  15      26640.03      27932.87       252.27 o                         
   0   6  15        194.87        279.66        55.93 o                         
   3   6  15       4129.96       4192.15       212.33 o                         
  -8   7  15       3533.09       4928.96        86.81 o                         
  -5   7  15        904.30       1042.20       112.44 o                         
  -2   7  15       2059.18       2328.04        63.55 o                         
   1   7  15         37.35         52.29        20.89 o                         
 -10   8  15       1187.74       1468.20        41.65 o                         
  -7   8  15       4147.69       3795.25       116.34 o                         
  -4   8  15        677.67        784.19        44.97 o                         
   2   8  15         99.05        111.63        25.29 o                         
  -9   9  15        266.55        386.09        25.71 o                         
  -6   9  15       1614.57       2021.83        51.08 o                         
   0   9  15        382.43        336.92        50.99 o                         
  -8  10  15        474.65        691.88        36.17 o                         
  -1   1  16       2252.71       2227.60        62.04 o                         
  -3   2  16       2300.64       2240.22        49.77 o                         
   0   2  16     147026.72     185461.23       511.08 o                         
  -5   3  16        362.92        335.29        28.61 o                         
  -2   3  16       2218.60       2170.43       125.22 o                         
   1   3  16        957.81        862.45        68.74 o                         
  -7   4  16      10007.93      11072.10       619.58 o                         
  -4   4  16      57811.59      61197.67      1009.97 o                         
  -1   4  16        363.22        481.16        33.50 o                         
   2   4  16      26021.27      26101.10       554.35 o                         
  -9   5  16        215.31        199.93        13.95 o                         
  -6   5  16        497.74        463.82        17.34 o                         
  -3   5  16       8031.02       8187.85       739.25 o                         
   0   5  16       6075.46       6486.54       346.98 o                         
   3   5  16         17.79         71.08        20.23 o                         
  -8   6  16       4947.61       5044.51       217.75 o                         
  -5   6  16       1982.64       1885.74        55.42 o                         
  -2   6  16      19430.40      21040.02       198.43 o                         
   1   6  16         39.71         52.15        19.07 o                         
   4   6  16       1408.88       1162.11        82.88 o                         
 -10   7  16         86.79        123.18        16.48 o                         
  -7   7  16       4638.25       4599.95        95.60 o                         
  -4   7  16         83.33         22.41        18.88 o                         
  -1   7  16       1368.69       1374.50        45.19 o                         
   2   7  16       5421.56       5730.60       113.05 o                         
  -9   8  16       1119.53       1374.56        57.08 o                         
  -6   8  16       3081.99       3981.24       652.04 o                         
  -3   8  16         16.99         55.78        16.82 o                         
   0   8  16       2595.66       2206.47       110.50 o                         
  -8   9  16         58.48         89.63        14.62 o                         
  -5   9  16       4709.11       6160.17       135.54 o                         
  -7  10  16        256.20        237.39        27.15 o                         
  -2   2  17       2162.32       2077.81        65.77 o                         
   1   2  17       8483.39       7364.54       131.67 o                         
  -4   3  17      13999.50      14613.80       903.68 o                         
  -1   3  17        847.93        817.78        38.76 o                         
   2   3  17          5.66          3.22        13.37 o                         
  -6   4  17          4.88         -0.99        12.78 o                         
  -3   4  17       8599.85       8748.09       383.22 o                         
   0   4  17       1850.59       1942.44        36.65 o                         
   3   4  17       3213.97       3332.18       345.86 o                         
  -8   5  17       5158.63       5400.64       554.80 o                         
  -5   5  17        419.30        435.45        21.80 o                         
  -2   5  17       8505.70       9004.57       131.64 o                         
   1   5  17       2934.81       2636.22       196.98 o                         
   4   5  17        147.76        118.45        22.48 o                         
  -7   6  17        587.91        568.55        41.59 o                         
  -4   6  17        337.61        308.35        26.29 o                         
  -1   6  17       9538.62       8621.69       104.80 o                         
   2   6  17        290.08        239.56        29.85 o                         
  -9   7  17         87.13        133.62        15.49 o                         
  -6   7  17       7460.26       9227.31       171.28 o                         
  -3   7  17         14.61         25.12        16.22 o                         
   0   7  17       1918.66       1521.67        89.27 o                         
  -8   8  17        102.88        134.80        16.73 o                         
  -5   8  17       4635.31       4965.64       124.06 o                         
  -2   8  17       2454.66       2890.62        74.62 o                         
   1   8  17       1881.65       2267.48       260.32 o                         
  -7   9  17         12.50          6.00        14.40 o                         
  -4   9  17       1822.70       2699.72        83.76 o                         
   1   1  18        821.43        822.21        43.65 o                         
  -1   2  18        326.09        283.38        23.53 o                         
   2   2  18      39696.71      37509.76       637.43 o                         
  -3   3  18        361.44        265.36        33.82 o                         
   0   3  18        250.52        195.89        15.13 o                         
   3   3  18       2468.54       2559.29       408.95 o                         
  -5   4  18       1179.92       1193.54        25.19 o                         
  -2   4  18      30984.66      32460.06       362.09 o                         
   1   4  18        866.75        752.47        55.53 o                         
   4   4  18       2921.97       2514.30        76.67 o                         
  -7   5  18        101.48         90.97        16.98 o                         
  -4   5  18       1459.14       1458.57       180.55 o                         
  -1   5  18          0.26         37.34        10.34 o                         
   2   5  18       3457.59       3148.24       171.82 o                         
  -9   6  18       1581.25       1757.84        93.54 o                         
  -6   6  18       3525.09       3152.50       131.27 o                         
  -3   6  18         76.78         89.33        13.07 o                         
   0   6  18       4728.25       5660.81       966.38 o                         
   3   6  18        258.20        184.88        28.21 o                         
  -8   7  18        874.02        918.84        80.82 o                         
  -5   7  18       1987.56       1640.08        65.25 o                         
  -2   7  18        620.44        551.11        33.89 o                         
   1   7  18        155.59        179.12        26.82 o                         
  -7   8  18         57.54         64.97        16.06 o                         
  -4   8  18       1511.07       1721.82        68.52 o                         
  -1   8  18        361.37        420.75        26.44 o                         
  -6   9  18        289.14        392.75        41.96 o                         
  -3   9  18        772.63       1384.52        48.60 o                         
  -1   1  19       3687.07       3190.55        80.49 o                         
  -3   2  19       3578.77       3312.14        94.90 o                         
   0   2  19          0.49         -4.80         9.78 o                         
  -5   3  19       5532.48       6172.29       504.71 o                         
  -2   3  19       1348.28       1137.61        32.78 o                         
   1   3  19       1676.09       1131.79        56.07 o                         
  -7   4  19        748.71        681.29       127.16 o                         
  -4   4  19        202.49        274.02        22.23 o                         
  -1   4  19      16299.33      15926.44      1065.53 o                         
   2   4  19         27.41         13.21        14.59 o                         
  -9   5  19        768.37        791.57        52.80 o                         
  -6   5  19       2784.60       2890.19       116.08 o                         
  -3   5  19        420.11        353.93        19.83 o                         
   0   5  19        202.34        168.93        14.86 o                         
   3   5  19        454.87        391.24        32.74 o                         
  -8   6  19        981.49       1315.48        56.35 o                         
  -5   6  19       6105.92       6533.95       264.13 o                         
  -2   6  19         97.35         88.60        18.02 o                         
   1   6  19       6424.23       6331.19       280.37 o                         
  -7   7  19        733.42        667.29        67.98 o                         
  -4   7  19       2605.33       3254.18       357.42 o                         
  -1   7  19        165.81        137.41        20.05 o                         
  -6   8  19         65.26        126.77        18.74 o                         
  -3   8  19       6451.86       7572.60       131.05 o                         
   0   8  19        294.47        238.38        44.48 o                         
  -5   9  19        134.07        148.81        28.02 o                         
  -2   2  20      53375.54      51901.93       350.32 o                         
   1   2  20         22.26          6.28         8.01 o                         
  -4   3  20        386.90        423.96        25.92 o                         
  -1   3  20        188.77         96.66        15.38 o                         
   2   3  20       4231.31       3704.32       241.10 o                         
  -6   4  20      10402.37      10240.02       135.61 o                         
  -3   4  20        817.42        768.50        70.09 o                         
   0   4  20      20440.12      25510.34       149.59 o                         
   3   4  20        111.82        130.78        24.75 o                         
  -8   5  20        201.27        239.00        26.97 o                         
  -5   5  20       2274.49       1881.41       122.51 o                         
  -2   5  20        456.77        393.80       119.82 o                         
   1   5  20         90.31         32.96        25.32 o                         
  -7   6  20       1891.63       2020.71        40.03 o                         
  -4   6  20       8329.31      10503.45       664.66 o                         
  -1   6  20         56.47         64.29        14.01 o                         
   2   6  20       2404.82       2527.54       396.20 o                         
  -6   7  20         45.50         86.29        18.19 o                         
  -3   7  20       1762.24       1823.66        67.61 o                         
   0   7  20       2917.63       4236.36        62.11 o                         
  -5   8  20        233.07        252.41        30.25 o                         
  -2   8  20       1622.13       1775.66        58.98 o                         
   1   1  21       1547.24       1464.52        61.33 o                         
  -1   2  21       2380.96       1987.39        62.31 o                         
   2   2  21        289.50        394.15        55.30 o                         
  -3   3  21        573.11        424.31        24.71 o                         
   0   3  21        922.96        823.45        33.22 o                         
   3   3  21       2615.28       2593.06       145.38 o                         
  -5   4  21        688.75        708.30        56.23 o                         
  -2   4  21        529.38        525.72        69.56 o                         
   1   4  21       4252.20       3459.84       122.11 o                         
   4   4  21         29.83         95.31        23.42 o                         
  -7   5  21        257.39        345.24        29.78 o                         
  -4   5  21       4094.84       3954.82       176.63 o                         
  -1   5  21        467.95        518.23        19.50 o                         
   2   5  21        207.83        221.73        45.35 o                         
  -6   6  21          8.42          5.51         8.65 o                         
  -3   6  21       4912.63       6308.04        95.29 o                         
   0   6  21        783.77        823.03        30.02 o                         
  -5   7  21         14.52          8.94        12.95 o                         
  -2   7  21       1807.58       1626.06        53.56 o                         
  -4   8  21        428.58        349.01        32.31 o                         
  -3   2  22        161.50        115.88        25.28 o                         
   0   2  22      23201.15      16408.79       143.31 o                         
  -5   3  22          5.86         38.62        14.93 o                         
  -2   3  22         96.00        111.93        21.07 o                         
   1   3  22        542.09        538.52        23.61 o                         
  -7   4  22       1499.84       1484.50        57.02 o                         
  -4   4  22       7837.99       7396.03       102.51 o                         
  -1   4  22          9.87         12.74        11.67 o                         
   2   4  22       3995.93       3682.69       224.35 o                         
  -6   5  22        881.28        878.56        79.15 o                         
  -3   5  22        318.83        213.14        19.41 o                         
  -5   6  22         37.33         25.70        15.10 o                         
  -2   6  22       3338.47       3774.45        59.01 o                         
   1   6  22        205.14        189.43        43.61 o                         
  -4   7  22         31.50         88.53        18.33 o                         
  -1   7  22          1.34         -6.64         9.41 o                         
  -2   2  23          3.07         14.67        15.15 o                         
   1   2  23       3978.02       4298.22       144.34 o                         
  -4   3  23       1024.57        981.91        82.97 o                         
  -1   3  23         93.12         84.25        17.97 o                         
   2   3  23        183.33        181.68        32.97 o                         
  -6   4  23        272.84        117.96        25.04 o                         
  -3   4  23       3411.16       3029.98       224.71 o                         
   0   4  23          6.09         12.27        10.19 o                         
   3   4  23       1449.32       1428.85        56.17 o                         
  -5   5  23        726.25        829.42        45.15 o                         
  -2   5  23        696.86        648.56        47.73 o                         
   1   5  23         49.41         46.28        26.99 o                         
  -4   6  23          2.33         -1.43        12.03 o                         
  -1   6  23       4485.24       6135.93        97.50 o                         
  -3   7  23        149.89        160.24        13.88 o                         
  -1   2  24        163.33        106.45        21.72 o                         
   2   2  24      10413.41      11774.47       558.43 o                         
  -3   3  24        293.56        286.76        30.43 o                         
   0   3  24        607.76        503.58        25.81 o                         
   3   3  24         74.13        105.43        22.49 o                         
  -5   4  24       1155.44       1020.63        45.29 o                         
  -2   4  24       7935.83       7056.12       113.10 o                         
   1   4  24         74.02         82.70        30.05 o                         
  -4   5  24          7.13         16.91        11.58 o                         
  -1   5  24        199.49        273.96        18.50 o                         
  -3   6  24        104.29        138.14        25.15 o                         
  -3   2  25        190.75        144.78        28.91 o                         
   0   2  25        320.39        286.09        27.30 o                         
  -5   3  25        506.06        523.00        37.64 o                         
  -2   3  25        738.78        908.81        43.80 o                         
   1   3  25        548.79        409.01        22.30 o                         
  -4   4  25         47.97         51.32        22.33 o                         
  -1   4  25       1940.52       2493.87        62.18 o                         
  -3   5  25          7.71         -9.49        12.50 o                         
   0   5  25        338.05        385.71        21.51 o                         
  -2   2  26       6428.85       5316.89       123.00 o                         
   1   2  26         26.85         18.59        12.19 o                         
  -4   3  26        354.11        531.07        41.09 o                         
  -1   3  26          0.64          4.39        11.27 o                         
  -3   4  26         32.35         22.89        17.97 o                         
   0   4  26       2735.31       2572.12        59.62 o                         
  -1   2  27        982.47        881.26        51.39 o                         
  -3   3  27        360.52        401.95        31.94 o                         
   0   3  27          0.48         19.52        12.54 o                         
                                                                                
