# Supplementary material for: Phase relationships in homoleptic com­plexes of XeF2
Source: IUCrJ. 2026 May 18;13(Pt 4):420–32. doi: 10.1107/S2052252526003751 (PMC13324652; doi:10.1107/S2052252526003751)
Supplement: Supplementary file 11 [file m-13-00420-znsbi_0p69gpasup11.hkl]

data_znsbi_0p69gpa                                                              
_shelx_title ' 2z_1_p02 in R-3'                                                 
_shelx_refln_list_code          4                                               
_shelx_F_calc_maximum      626.17                                               
_exptl_crystal_F_000      2016.00                                               
_reflns_d_resolution_high  0.8018                                               
                                                                                
loop_                                                                           
 _space_group_symop_operation_xyz                                               
 'x, y, z'                                                                      
 '-y, x-y, z'                                                                   
 '-x+y, -x, z'                                                                  
 'x+2/3, y+1/3, z+1/3'                                                          
 '-y+2/3, x-y+1/3, z+1/3'                                                       
 '-x+y+2/3, -x+1/3, z+1/3'                                                      
 'x+1/3, y+2/3, z+2/3'                                                          
 '-y+1/3, x-y+2/3, z+2/3'                                                       
 '-x+y+1/3, -x+2/3, z+2/3'                                                      
 '-x, -y, -z'                                                                   
 'y, -x+y, -z'                                                                  
 'x-y, x, -z'                                                                   
 '-x+2/3, -y+1/3, -z+1/3'                                                       
 'y+2/3, -x+y+1/3, -z+1/3'                                                      
 'x-y+2/3, x+1/3, -z+1/3'                                                       
 '-x+1/3, -y+2/3, -z+2/3'                                                       
 'y+1/3, -x+y+2/3, -z+2/3'                                                      
 'x-y+1/3, x+2/3, -z+2/3'                                                       
                                                                                
_cell_length_a     9.8581                                                       
_cell_length_b     9.8581                                                       
_cell_length_c    22.1728                                                       
_cell_angle_alpha  90.000                                                       
_cell_angle_beta   90.000                                                       
_cell_angle_gamma 120.000                                                       
                                                                                
_shelx_F_squared_multiplier     1.000                                           
                                                                                
loop_                                                                           
 _refln_index_h                                                                 
 _refln_index_k                                                                 
 _refln_index_l                                                                 
 _refln_F_squared_calc                                                          
 _refln_F_squared_meas                                                          
 _refln_F_squared_sigma                                                         
 _refln_observed_status                                                         
  -1   2   0      20985.76      36680.84       183.39 o                         
   0   3   0         18.32         66.94        10.17 o                         
  -2   4   0     392090.69     341813.12      1051.49 o                         
  -4   5   0        909.89       2373.73        52.94 o                         
  -1   5   0      14012.08      14136.59       121.36 o                         
  -3   6   0        660.19        773.79        33.56 o                         
   0   6   0     114456.23     107173.50       404.37 o                         
  -5   7   0      54066.28      49598.77       321.70 o                         
  -2   7   0      18353.30      17678.05       214.64 o                         
  -7   8   0       1097.26        672.27        43.29 o                         
  -4   8   0      37632.98      37827.15      2187.40 o                         
  -1   8   0        122.36         53.97        37.87 o                         
  -6   9   0         69.77         43.71        27.99 o                         
  -3   9   0      13362.72      14181.21      1259.90 o                         
   0   9   0       8407.00       7303.43       157.61 o                         
  -8  10   0       3187.68       2647.17       135.71 o                         
  -5  10   0          1.97         56.65        28.55 o                         
  -2  10   0       2845.91       2226.82       121.45 o                         
 -10  11   0         11.72          3.50        47.02 o                         
  -7  11   0      11001.85      10763.19       173.25 o                         
  -4  11   0        681.45        659.12        54.98 o                         
  -1  11   0        951.07        907.53        75.95 o                         
  -6  12   0        949.23        994.91        63.14 o                         
  -3   2   1        377.03        918.27        25.98 o                         
   0   2   1      13633.98      19255.15       139.58 o                         
  -5   3   1      26204.16      24802.75       338.80 o                         
  -2   3   1      94549.12      98876.27       977.13 o                         
   1   3   1      84927.56      89326.68       305.59 o                         
  -7   4   1          3.36        -21.19        21.19 o                         
  -4   4   1       1587.99       1199.88        36.51 o                         
  -1   4   1      70043.95      85794.55      1019.91 o                         
   2   4   1          3.38         26.15        20.40 o                         
  -9   5   1       4481.55       4268.92       102.64 o                         
  -6   5   1     128787.67     126934.01       343.38 o                         
  -3   5   1        460.49        509.04        34.11 o                         
   0   5   1      35154.34      30470.04       206.29 o                         
   3   5   1      21910.14      19050.28       516.70 o                         
 -11   6   1        714.76        799.70        95.25 o                         
  -8   6   1       1662.00       1880.67        87.57 o                         
  -5   6   1      15133.98      14536.39       336.72 o                         
  -2   6   1      11966.29      13187.85       560.61 o                         
   1   6   1      22233.34      21120.72       307.50 o                         
   4   6   1         33.38         10.24        29.47 o                         
 -10   7   1      11921.35      12468.13       903.90 o                         
  -7   7   1        395.39        459.73        34.84 o                         
  -4   7   1      38842.21      39340.32       330.71 o                         
  -1   7   1      12320.93      10157.05       526.24 o                         
   2   7   1       2103.55       2325.83        84.02 o                         
   5   7   1       1654.76       1973.05       125.74 o                         
 -12   8   1        856.31       1267.65       107.84 o                         
  -9   8   1          8.61         48.79        27.88 o                         
  -6   8   1        133.42        103.91        28.38 o                         
  -3   8   1      24698.06      29952.90      2033.09 o                         
   0   8   1       5421.28       4919.46       295.07 o                         
   3   8   1       1430.03       1613.62        78.08 o                         
 -11   9   1        223.25        220.33        54.81 o                         
  -8   9   1      12797.37      11611.92       156.57 o                         
  -5   9   1        234.98        180.17        54.13 o                         
  -2   9   1       3538.37       3067.72       122.29 o                         
   1   9   1        635.16        538.83        48.32 o                         
 -10  10   1        586.84        793.82        57.74 o                         
  -7  10   1       2151.15       1786.56        72.92 o                         
  -4  10   1       4828.23       5764.93       836.92 o                         
  -1  10   1       4873.52       4980.41       112.61 o                         
  -9  11   1         78.97         67.37        47.43 o                         
  -6  11   1       3456.09       3775.85       465.24 o                         
  -3  11   1          8.94        -47.78        47.78 o                         
  -8  12   1         55.50         44.22        33.33 o                         
  -5  12   1       1117.10       1629.39       134.49 o                         
   1   2   2       4805.49       4508.25       110.85 o                         
  -4   3   2      44896.02      48601.77       145.57 o                         
   2   3   2       5852.19       6289.39       112.75 o                         
  -6   4   2     127284.86     141886.89       483.47 o                         
  -3   4   2      19015.89      21338.16       132.06 o                         
   0   4   2     302475.53     287611.66       987.11 o                         
   3   4   2         14.17        100.63        25.66 o                         
  -8   5   2        637.06        499.79        38.20 o                         
  -5   5   2       1079.98       1407.78        43.54 o                         
  -2   5   2       3264.37       5314.79       240.82 o                         
   1   5   2       5208.43       5221.88        98.68 o                         
   4   5   2      15355.67      14320.64       397.94 o                         
 -10   6   2       1914.66       1942.37        78.61 o                         
  -7   6   2       3458.94       3074.07        73.42 o                         
  -4   6   2      77029.20     100750.52       359.83 o                         
  -1   6   2       9986.88       7466.28       101.27 o                         
   2   6   2      12436.48      11910.95       379.48 o                         
   5   6   2        672.81        749.37        78.44 o                         
 -12   7   2        111.87        139.03        39.39 o                         
  -9   7   2       1741.80       1534.93       104.25 o                         
  -6   7   2       9044.70       7224.92       107.04 o                         
  -3   7   2      20172.21      21817.22       180.97 o                         
   0   7   2       6598.21       4835.20       102.08 o                         
   3   7   2        546.96        712.91        56.05 o                         
 -11   8   2       1245.62       1171.04       157.95 o                         
  -8   8   2       5415.64       4420.96        99.07 o                         
  -5   8   2        734.29        745.72        54.02 o                         
  -2   8   2      12860.42      11789.07       233.48 o                         
   1   8   2       1932.64       1400.86        63.92 o                         
   4   8   2        197.81        154.18        44.50 o                         
 -10   9   2        907.40        726.15        48.72 o                         
  -7   9   2      13565.04      12677.67       232.08 o                         
  -4   9   2         37.35         27.30        26.42 o                         
  -1   9   2        980.14        764.06        79.13 o                         
   2   9   2       4225.39       4039.08       252.73 o                         
  -9  10   2         68.13         65.38        30.30 o                         
  -6  10   2       1862.93       1855.09        69.80 o                         
   0  10   2        397.69        282.14        60.16 o                         
  -8  11   2        796.74        909.72       119.31 o                         
  -5  11   2       3847.08       4377.87       318.94 o                         
  -2  11   2        984.51       1015.44        96.54 o                         
  -7  12   2        102.46        204.12        38.85 o                         
  -4  12   2         11.52        143.04        54.15 o                         
   1   1   3      10715.48      14149.17        92.55 o                         
   2   2   3       6071.22       5992.68        86.36 o                         
  -3   3   3      16040.08      16045.66        70.34 o                         
   0   3   3        308.74        450.63        32.77 o                         
   3   3   3      50341.50      47776.93      1696.53 o                         
  -5   4   3      40986.77      41668.29       150.02 o                         
  -2   4   3        500.00        627.54        22.41 o                         
   1   4   3     113397.84     108994.02       769.32 o                         
   4   4   3       1415.00       1648.95        59.96 o                         
  -7   5   3      28492.68      25520.46       208.32 o                         
  -4   5   3      65818.90      66393.19       822.70 o                         
  -1   5   3       1692.37       1528.55        47.90 o                         
   2   5   3        266.12        332.06        31.86 o                         
   5   5   3       4944.67       5560.47       170.93 o                         
  -9   6   3        862.49        865.32        51.30 o                         
  -6   6   3      11361.46      10971.19       182.94 o                         
  -3   6   3      83022.68      97102.39      1265.21 o                         
   0   6   3          4.11         48.56        21.97 o                         
   3   6   3      13392.59      12954.98       185.89 o                         
   6   6   3       1316.74       1524.77        78.25 o                         
 -11   7   3       1827.22       1780.09        76.07 o                         
  -8   7   3      15058.88      14672.19       404.48 o                         
  -5   7   3       4005.75       4014.22       127.54 o                         
   1   7   3        600.34        543.05        43.44 o                         
   4   7   3          0.05         20.45        35.33 o                         
 -10   8   3       4554.36       4811.75       250.13 o                         
  -7   8   3       7103.93       6951.78       498.75 o                         
  -4   8   3          7.01         22.26        20.50 o                         
  -1   8   3      31307.28      32147.02      1331.76 o                         
   2   8   3          0.35         -0.54        30.76 o                         
  -9   9   3       1727.83       1624.16       172.41 o                         
  -6   9   3       6963.43       6611.71       170.99 o                         
  -3   9   3        102.17        243.57        48.21 o                         
   0   9   3        364.47        486.92        46.50 o                         
 -11  10   3         34.13         36.68        29.11 o                         
  -8  10   3        303.40        381.76        42.36 o                         
  -5  10   3      14098.42      16301.01      1108.72 o                         
  -2  10   3       2920.35       3071.00       133.24 o                         
   1  10   3       2754.28       3206.90       108.40 o                         
 -10  11   3        891.41       1135.36        92.40 o                         
  -7  11   3        428.07        558.74        49.08 o                         
  -4  11   3        525.23        523.09        72.16 o                         
  -1  11   3        280.70        226.11        51.27 o                         
  -6  12   3        108.91        166.15        40.58 o                         
  -3   2   4      35406.75      35009.24       373.09 o                         
  -5   3   4      20871.93      22951.60       246.98 o                         
  -2   3   4      18805.57      20638.90        97.19 o                         
   1   3   4      22474.54      22858.36       422.13 o                         
  -7   4   4      25729.89      24506.41       300.35 o                         
  -4   4   4     273706.62     272738.47      1000.61 o                         
  -1   4   4       3903.95       3623.92        81.29 o                         
   2   4   4     167418.78     171862.25       814.95 o                         
  -9   5   4        814.08        704.89        64.48 o                         
  -6   5   4       1170.82        835.57        28.69 o                         
  -3   5   4       9509.06       9666.28        97.75 o                         
   0   5   4      52185.68      51833.51       292.71 o                         
   3   5   4        299.04        368.96        39.07 o                         
 -11   6   4       8099.53       7647.78       148.24 o                         
  -8   6   4      25319.36      24829.89       224.59 o                         
  -5   6   4       6079.39       4886.20        84.02 o                         
   1   6   4        985.60        408.95        42.02 o                         
   4   6   4       7022.79       6584.46       142.58 o                         
 -10   7   4          4.15          4.32        22.53 o                         
  -7   7   4      28054.56      24254.09       337.70 o                         
  -4   7   4       3183.58       3975.28        83.54 o                         
  -1   7   4      10606.58       8348.12       123.38 o                         
   2   7   4      19284.51      16904.29       242.53 o                         
   5   7   4         68.66         51.41        42.32 o                         
  -9   8   4       4597.00       3836.34        91.80 o                         
  -6   8   4      30680.50      31364.48       381.07 o                         
  -3   8   4        227.67        205.62        39.70 o                         
   0   8   4       9014.83       7180.76       137.23 o                         
   3   8   4          6.26        -30.71        40.36 o                         
 -11   9   4       2164.78       1876.05       105.86 o                         
  -8   9   4        315.40        211.70        33.87 o                         
  -5   9   4      22060.82      20819.04       614.84 o                         
  -2   9   4       5189.32       4298.19       154.24 o                         
   1   9   4        625.38        456.13        48.92 o                         
 -10  10   4       1178.11        880.12        50.99 o                         
  -7  10   4         96.66         59.03        25.42 o                         
  -4  10   4       4506.29       4859.77       153.74 o                         
  -1  10   4          9.31          9.29        29.12 o                         
  -9  11   4       5653.17       5588.10       152.70 o                         
  -6  11   4          1.31         27.51        26.84 o                         
  -5  12   4        222.64        218.66        64.45 o                         
   0   1   5      12153.85      15383.38       117.96 o                         
  -2   2   5       1882.12       1991.37       129.14 o                         
   1   2   5      23725.23      26430.88       164.24 o                         
  -4   3   5     109816.29     115410.10       252.65 o                         
   2   3   5       4505.34       4281.12        79.34 o                         
  -6   4   5         56.71         49.74        15.20 o                         
  -3   4   5      52490.14      60569.75       281.60 o                         
   0   4   5      11168.05      11716.26       127.98 o                         
   3   4   5      25278.71      21500.40       373.78 o                         
  -8   5   5      30375.54      31657.16       232.53 o                         
  -5   5   5       2575.92       2480.86        63.34 o                         
   1   5   5      31998.91      27836.51       384.74 o                         
   4   5   5        132.86        143.48        36.00 o                         
 -10   6   5        979.63       1047.45        60.04 o                         
  -7   6   5        928.22       1455.05        55.26 o                         
  -4   6   5       3894.42       3850.15        75.13 o                         
  -1   6   5      59891.19      58853.29       319.76 o                         
   2   6   5       1775.73       2105.63       396.46 o                         
   5   6   5        735.11        763.31        58.07 o                         
 -12   7   5       2325.52       3010.88       256.87 o                         
  -9   7   5        409.65        415.43        30.34 o                         
  -6   7   5      35939.98      35139.78       237.16 o                         
  -3   7   5       4122.95       4015.32       113.43 o                         
   0   7   5       7645.44       7036.74       128.99 o                         
   3   7   5       3782.83       3862.23       356.02 o                         
 -11   8   5        229.55        195.07        48.20 o                         
  -8   8   5        967.96       1210.06        49.03 o                         
  -5   8   5       9540.27       9624.96       367.46 o                         
   1   8   5       5201.08       5197.10       277.43 o                         
 -10   9   5       7007.20       7285.59       373.94 o                         
  -7   9   5        496.98        585.38        41.59 o                         
  -4   9   5      12407.75      15495.52       257.93 o                         
  -1   9   5        188.76        192.63        37.43 o                         
   2   9   5        878.71       1059.43        64.70 o                         
  -9  10   5        101.68         93.75        31.36 o                         
  -6  10   5       1594.68       1728.91        64.31 o                         
   0  10   5       2047.07       2184.44       134.94 o                         
  -8  11   5       1944.56       2229.26       114.09 o                         
  -5  11   5          9.71         11.99        40.92 o                         
  -2  11   5        990.85        944.99        91.92 o                         
  -7  12   5        391.72        593.58        48.92 o                         
   1   1   6      22537.40      22882.03       337.62 o                         
   2   2   6     227291.06     266601.84       739.98 o                         
  -3   3   6      18443.06      21902.41       130.83 o                         
   0   3   6      22767.21      22746.66       582.24 o                         
   3   3   6       6412.31       5567.88       104.35 o                         
  -5   4   6         84.48        127.66        10.64 o                         
   1   4   6        281.52        128.68        34.29 o                         
   4   4   6      16803.22      16510.84       288.49 o                         
  -7   5   6       3846.54       3638.97        67.28 o                         
  -4   5   6       9936.64       7492.16        71.50 o                         
  -1   5   6       4600.22       5093.91       137.46 o                         
   2   5   6      17583.62      15761.17       186.21 o                         
   5   5   6        991.86       1234.76        66.39 o                         
  -9   6   6       5028.20       4593.38       278.18 o                         
  -6   6   6      50690.11      56425.45       486.33 o                         
  -3   6   6       3466.76       3488.48        94.44 o                         
   0   6   6      39001.98      38992.62       291.07 o                         
   3   6   6       1810.69       1492.27       110.00 o                         
   6   6   6        300.05        358.97        52.00 o                         
 -11   7   6         18.79        -20.04        23.34 o                         
  -8   7   6       3063.47       2124.03        60.97 o                         
  -5   7   6      16435.02      15828.06       583.18 o                         
   1   7   6        261.74        312.93        38.80 o                         
   4   7   6       5468.30       5029.70       132.61 o                         
 -10   8   6        374.22        280.31        23.90 o                         
  -7   8   6        330.05        242.60        28.33 o                         
  -4   8   6      10153.84      16387.08       245.57 o                         
  -1   8   6       2148.31       1540.06        63.56 o                         
   2   8   6       1010.27        704.93        56.94 o                         
  -9   9   6       3901.71       3644.40       433.87 o                         
  -6   9   6       1088.97       1275.43        50.04 o                         
   0   9   6       4508.67       3977.06       112.97 o                         
  -8  10   6       1141.28       1072.58        55.13 o                         
  -5  10   6        378.13        497.45        62.05 o                         
  -2  10   6       1344.78       1027.31        95.51 o                         
  -7  11   6       5406.76       5593.59       113.08 o                         
  -6  12   6         44.71         -9.21        50.52 o                         
  -1   1   7      13339.92      15934.78       138.63 o                         
  -3   2   7      22860.35      25159.61       173.16 o                         
   0   2   7       3277.02       3267.14        55.62 o                         
  -5   3   7      63033.40      60963.85       322.21 o                         
  -2   3   7      32156.60      39750.79       727.92 o                         
   1   3   7       4487.87       5066.03       177.99 o                         
  -7   4   7       1752.94       1612.02        71.26 o                         
  -4   4   7        761.10        981.13        26.36 o                         
   2   4   7       2063.27       1571.03        58.89 o                         
  -9   5   7       6602.67       5570.25       120.87 o                         
  -6   5   7      36541.42      36885.13       173.17 o                         
  -3   5   7       3753.83       3494.15        79.26 o                         
   0   5   7       4524.41       3900.33       109.04 o                         
   3   5   7       9045.21       8409.01       196.59 o                         
 -11   6   7         19.04        -10.10        34.53 o                         
  -8   6   7       6627.81       9333.49      3880.66 o                         
  -5   6   7      33093.12      35097.70       213.18 o                         
   1   6   7      40046.90      35481.41       677.51 o                         
   4   6   7        737.35        726.87        57.18 o                         
 -10   7   7       3330.11       3669.21       111.64 o                         
  -7   7   7       3623.61       3781.00       185.45 o                         
  -4   7   7       7274.88       8886.90       149.86 o                         
  -1   7   7       1437.05       1175.63        82.15 o                         
   2   7   7          0.22         15.12        29.65 o                         
  -9   8   7       1743.49       1595.77       109.64 o                         
  -6   8   7        491.50        669.91        35.20 o                         
   0   8   7        786.36        855.28        58.41 o                         
   3   8   7       2960.40       3461.39       114.79 o                         
 -11   9   7        711.03        697.52        42.37 o                         
  -8   9   7       5920.93       5996.19       121.71 o                         
  -5   9   7       1999.73       1887.75        93.74 o                         
   1   9   7         88.76        101.06        68.05 o                         
 -10  10   7       1555.88       1689.28        64.99 o                         
  -7  10   7       4047.13       4361.02        95.51 o                         
  -1  10   7       6612.92       7954.63       255.45 o                         
  -9  11   7        262.73        447.17        56.84 o                         
  -6  11   7        605.01        695.28        73.76 o                         
   1   2   8      35686.45      35526.53       522.16 o                         
  -4   3   8       5215.67       5790.81       143.15 o                         
  -1   3   8      10895.29       9953.96        98.33 o                         
   2   3   8      48162.24      45736.56       280.46 o                         
  -6   4   8      95819.81     103072.52      1037.44 o                         
  -3   4   8       2201.65       2652.91        53.09 o                         
   0   4   8     322494.06     306042.03       652.51 o                         
   3   4   8         20.36         81.24        26.28 o                         
  -8   5   8        888.81        711.34        32.53 o                         
  -5   5   8      15979.10      16117.34       116.39 o                         
   1   5   8         96.54         83.64        27.97 o                         
   4   5   8      18944.08      17988.19       226.64 o                         
 -10   6   8       4771.99       4726.57       117.79 o                         
  -7   6   8       7481.91       7482.87       106.65 o                         
  -4   6   8      86689.55     133851.98       553.08 o                         
  -1   6   8         72.99         34.57        41.30 o                         
   2   6   8      18783.79      17143.16       895.29 o                         
   5   6   8         15.49         12.80        38.57 o                         
  -9   7   8       5078.16       4591.72       108.35 o                         
  -6   7   8        192.74        132.67        22.96 o                         
   0   7   8      12208.69      10747.51       164.52 o                         
   3   7   8        160.25         85.97        56.71 o                         
 -11   8   8       2920.96       2919.82        76.59 o                         
  -8   8   8       9973.18       9484.60       148.12 o                         
  -5   8   8        792.53        794.56        61.00 o                         
   1   8   8         20.57        101.08        38.23 o                         
 -10   9   8          6.64        -10.58        21.34 o                         
  -7   9   8      15373.17      15614.44       669.32 o                         
  -1   9   8       2240.86       1887.41       118.00 o                         
   2   9   8       5153.13       5159.09       321.52 o                         
  -9  10   8        688.40        608.16        42.71 o                         
  -6  10   8       2868.78       3483.60       137.12 o                         
   0  10   8       1236.74        842.19        56.96 o                         
  -8  11   8         76.08        142.82        30.54 o                         
  -5  11   8       5803.23       7242.12       183.36 o                         
  -2  11   8       1438.36       1268.48       109.98 o                         
   1   1   9      28102.90      29497.87       423.10 o                         
  -1   2   9      17079.13      18546.11       544.25 o                         
   2   2   9       4391.06       4258.25       158.88 o                         
  -3   3   9       4312.51       4245.99        70.94 o                         
   0   3   9      12543.44      12604.51       131.29 o                         
   3   3   9      49214.54      44172.84       381.56 o                         
  -5   4   9       6941.88       7166.25       216.04 o                         
  -2   4   9       9566.03      12122.39       142.89 o                         
   1   4   9      34168.72      31948.50      1087.70 o                         
   4   4   9         68.41         40.73        35.21 o                         
  -7   5   9       5214.31       4658.68        76.81 o                         
  -4   5   9      59695.30      67297.02       341.67 o                         
   2   5   9       2990.36       2694.00        82.50 o                         
   5   5   9       4689.72       4896.04       128.03 o                         
  -9   6   9         81.85         78.59        21.93 o                         
  -6   6   9        808.94       1100.82        35.87 o                         
   0   6   9       2179.41       2039.00       160.24 o                         
   3   6   9       4206.97       4085.29       425.41 o                         
 -11   7   9        173.06        130.64        32.01 o                         
  -8   7   9      17953.63      18126.96       152.47 o                         
  -5   7   9          8.26         -9.47        26.11 o                         
   1   7   9       3197.85       3104.87       169.48 o                         
   4   7   9        341.64        590.16       167.89 o                         
 -10   8   9        577.01        690.22        31.54 o                         
  -7   8   9       3676.50       3664.36        79.09 o                         
  -1   8   9      15181.92      15310.44       300.56 o                         
   2   8   9       1023.43       1028.93        85.72 o                         
  -9   9   9         76.46         94.53        23.04 o                         
  -6   9   9       9234.55       9720.36       157.31 o                         
   0   9   9       1840.34       1799.99       137.66 o                         
  -8  10   9          3.96         46.78        45.35 o                         
  -5  10   9       5041.59       7715.77       193.03 o                         
  -7  11   9          9.41          5.95        21.24 o                         
  -1   1  10       2663.53       2337.67        39.14 o                         
  -3   2  10         30.43         45.93        16.56 o                         
   0   2  10     337977.41     318578.25       810.01 o                         
  -5   3  10          0.74         47.63        19.99 o                         
  -2   3  10       4773.58       3584.73        67.21 o                         
   1   3  10       1065.44        796.16        41.81 o                         
  -7   4  10       3991.88       3743.67        78.13 o                         
  -4   4  10     148812.88     161020.17       532.98 o                         
  -1   4  10       3817.95       2804.55        60.40 o                         
   2   4  10      59623.57      58972.30       347.06 o                         
  -9   5  10        103.29        194.14        25.01 o                         
  -6   5  10       5279.97       4387.37        59.59 o                         
  -3   5  10       5559.26       5883.07       110.09 o                         
   0   5  10       9557.45       8789.97       251.49 o                         
   3   5  10       2890.76       3232.78        95.11 o                         
 -11   6  10       3569.05       3584.24       123.73 o                         
  -8   6  10       6650.85       6717.70        97.89 o                         
  -5   6  10       2448.12       2479.55        61.15 o                         
   1   6  10        840.50        540.65        84.62 o                         
   4   6  10       2253.65       1800.71       134.14 o                         
 -10   7  10        772.49        790.81        39.67 o                         
  -7   7  10       7903.90       8128.64       117.61 o                         
  -4   7  10       1490.80       1416.52        61.26 o                         
  -1   7  10        852.23        590.07        69.84 o                         
   2   7  10       7412.12       6405.03       167.45 o                         
  -9   8  10        740.06        806.51        47.60 o                         
  -6   8  10       8457.40      10426.81       531.82 o                         
   0   8  10       3916.33       3090.82       167.06 o                         
   3   8  10        396.63        421.18        51.99 o                         
  -8   9  10       1493.41       1403.63        52.75 o                         
  -5   9  10       5760.94       7382.82       156.08 o                         
   1   9  10         38.01        108.26        42.79 o                         
  -7  10  10          0.40         31.15        18.89 o                         
  -1  10  10        184.67        220.19        70.92 o                         
  -6  11  10        126.87        203.76        51.43 o                         
   0   1  11        523.57        431.38        26.03 o                         
  -2   2  11        298.68        373.29        22.48 o                         
   1   2  11      52791.92      48655.06       328.63 o                         
  -4   3  11      19780.07      19464.87       445.66 o                         
  -1   3  11        228.36        225.15        13.61 o                         
   2   3  11       3413.96       3290.65        81.00 o                         
  -6   4  11       1102.30       1115.96        46.00 o                         
  -3   4  11      64583.27      68661.83       413.79 o                         
   0   4  11        187.26        352.24        42.42 o                         
   3   4  11      25886.74      22947.51       290.35 o                         
  -8   5  11       7848.88       8098.26       199.66 o                         
  -5   5  11       6256.55       7306.88       161.30 o                         
  -2   5  11       7193.19       7285.35       119.45 o                         
   1   5  11       4394.68       3450.50        94.04 o                         
   4   5  11        220.00        167.24        53.92 o                         
 -10   6  11       1961.98       2311.55        78.79 o                         
  -7   6  11       3277.00       3226.06        96.29 o                         
  -4   6  11        936.92       1120.13        37.95 o                         
   2   6  11         69.64         -3.51        62.65 o                         
   5   6  11        968.56       1177.27        74.12 o                         
  -9   7  11       2522.09       2423.19        57.40 o                         
  -6   7  11      11965.68      13514.57       603.27 o                         
   0   7  11       1503.75       1344.62        61.08 o                         
   3   7  11        212.19        204.51        55.95 o                         
  -8   8  11       1837.35       2374.08        84.35 o                         
  -5   8  11      18042.04      27044.63       268.46 o                         
   1   8  11       7608.79      10203.04       197.41 o                         
 -10   9  11       1507.69       1897.52        74.27 o                         
  -7   9  11       1220.27       1518.56       133.95 o                         
  -1   9  11        339.83        266.29        63.86 o                         
  -9  10  11        603.97        610.94        41.29 o                         
  -6  10  11         40.16         16.30        35.37 o                         
   1   1  12         98.18         41.02        17.25 o                         
  -1   2  12       2205.23       2838.96        48.54 o                         
   2   2  12     191859.58     193315.55       653.39 o                         
  -3   3  12      17688.85      18414.19       861.57 o                         
   0   3  12      20672.19      22321.08       326.21 o                         
   3   3  12       1456.32       1304.34        58.20 o                         
  -5   4  12      11516.38      10804.24       389.36 o                         
  -2   4  12     252711.66     264063.34       901.54 o                         
   1   4  12        197.66         91.50        27.39 o                         
   4   4  12      19260.30      16360.13       195.02 o                         
  -7   5  12       4539.99       4309.84        87.94 o                         
  -4   5  12        109.37        345.41        34.91 o                         
  -1   5  12       4263.64       4526.54        83.18 o                         
   2   5  12      17022.81      13899.61       549.46 o                         
   5   5  12         17.45         47.90        35.77 o                         
  -9   6  12       7377.78       7288.81        97.86 o                         
  -6   6  12      30523.46      33007.05       198.96 o                         
  -3   6  12        563.75        724.88        36.78 o                         
   0   6  12      27253.18      23628.53       754.20 o                         
   3   6  12        118.55         95.00        45.49 o                         
  -8   7  12        378.21        367.23        20.71 o                         
  -5   7  12      12445.57      13973.68       728.55 o                         
   1   7  12        850.08        603.25        58.99 o                         
 -10   8  12       1536.42       1309.64        38.74 o                         
  -7   8  12       1642.85       1751.55        86.12 o                         
  -1   8  12         29.88         33.83        48.83 o                         
   2   8  12       2208.43       1973.81       161.22 o                         
  -9   9  12       4347.03       4151.50       105.34 o                         
  -6   9  12          6.58          3.40        32.61 o                         
   0   9  12       4998.16       4581.55       285.29 o                         
  -8  10  12       1637.57       1828.59        61.30 o                         
  -1   1  13         82.44        109.34        22.41 o                         
  -3   2  13       1423.49       1394.19        49.07 o                         
   0   2  13       3345.03       3526.66       124.47 o                         
  -5   3  13      10400.73       9421.81       152.29 o                         
  -2   3  13      25368.47      25747.71       856.82 o                         
   1   3  13      14900.90      13221.73       365.65 o                         
  -7   4  13         40.28         60.59        18.44 o                         
  -4   4  13       1086.02        983.93        28.27 o                         
  -1   4  13      30357.75      31586.06       742.10 o                         
   2   4  13       1200.69       1171.27        63.04 o                         
  -9   5  13       1030.44        849.66        36.04 o                         
  -6   5  13      19811.90      19144.91       136.72 o                         
  -3   5  13        604.95        621.11        29.99 o                         
   0   5  13       5252.83       5778.29       809.70 o                         
   3   5  13       7557.22       7227.02       360.98 o                         
  -8   6  13        466.50        518.86        28.19 o                         
  -5   6  13       9162.17       9581.72       290.14 o                         
  -2   6  13       4394.87       4788.22       101.96 o                         
   1   6  13      13699.32      13669.85       197.88 o                         
   4   6  13          0.12        -28.72        38.44 o                         
 -10   7  13       3322.07       3845.68       114.08 o                         
  -7   7  13        441.79        569.66        27.16 o                         
  -4   7  13      12447.64      14358.86       197.73 o                         
   2   7  13        769.89        812.42        60.34 o                         
  -9   8  13        117.40        136.72        18.61 o                         
  -6   8  13        298.68        217.51        29.18 o                         
   0   8  13       1943.75       1908.68       113.60 o                         
  -8   9  13       4597.25       5814.49       330.16 o                         
  -7  10  13        680.23        836.60        68.56 o                         
   0   1  14        963.61        696.10        38.28 o                         
  -2   2  14     198654.22     208699.97      1878.26 o                         
   1   2  14        189.88        153.89        22.89 o                         
  -4   3  14        383.44        205.05        27.47 o                         
  -1   3  14       2832.97       2539.75        47.03 o                         
   2   3  14       4970.81       4586.53       156.57 o                         
  -6   4  14      25008.57      22572.75       336.62 o                         
  -3   4  14        473.00        671.90        42.98 o                         
   0   4  14      57812.61      64337.57       790.71 o                         
   3   4  14        466.63        458.24        52.74 o                         
  -8   5  14       2962.28       3129.90       131.84 o                         
  -5   5  14       4963.82       4544.21       100.49 o                         
  -2   5  14        661.63        630.65        42.65 o                         
   1   5  14        489.26        540.08        88.39 o                         
   4   5  14       5385.88       5240.63       103.21 o                         
 -10   6  14       1308.36       1160.05        45.28 o                         
  -7   6  14       1162.27       1050.25        33.63 o                         
  -4   6  14      27472.65      31687.75       216.01 o                         
  -1   6  14        652.11        551.89        34.69 o                         
   2   6  14       6238.54       5747.90       140.04 o                         
  -9   7  14        923.32        951.70        49.01 o                         
  -6   7  14       1584.70       1863.52        47.27 o                         
  -3   7  14       2605.76       3089.96        93.38 o                         
   0   7  14       4906.99       3778.56       220.34 o                         
   3   7  14        147.63        228.06        73.68 o                         
  -8   8  14       1535.16       1606.40        51.52 o                         
  -5   8  14          5.20         40.10        30.71 o                         
   1   8  14        306.46        254.55        42.61 o                         
  -7   9  14       3308.26       3676.91       122.67 o                         
  -6  10  14        438.64        661.05        59.62 o                         
   1   1  15       1026.23       1107.33        30.18 o                         
  -1   2  15      23630.37      21225.00       328.00 o                         
   2   2  15         31.30         12.42        19.50 o                         
  -3   3  15      13373.47      12283.20       226.92 o                         
   0   3  15        633.70        783.01        74.08 o                         
   3   3  15       6600.36       5542.01       161.63 o                         
  -5   4  15       6659.33       6163.74       258.91 o                         
  -2   4  15        128.87        119.98        17.25 o                         
   1   4  15      25070.64      22530.86       466.15 o                         
   4   4  15       1553.29       1450.99        67.14 o                         
  -7   5  15       4932.44       4306.29       124.22 o                         
  -4   5  15       7132.66       6835.07       401.08 o                         
  -1   5  15         64.14         58.40        22.29 o                         
   2   5  15         13.84        -51.12       106.71 o                         
   5   5  15        799.88        776.57        35.16 o                         
  -9   6  15        398.50        435.04        27.21 o                         
  -6   6  15        787.55        978.70        33.84 o                         
  -3   6  15      24634.34      26314.84       278.84 o                         
   0   6  15        170.58        213.05        57.24 o                         
   3   6  15       4336.92       4935.41       394.72 o                         
  -8   7  15       3597.05       4018.89        80.67 o                         
  -5   7  15        984.54       1203.22        48.16 o                         
  -2   7  15       2029.87       2231.63        73.33 o                         
   1   7  15        120.04        141.83        32.71 o                         
  -7   8  15       4142.72       4669.89       102.84 o                         
  -4   8  15        795.06        769.23        47.24 o                         
  -6   9  15       1606.44       1936.59        62.40 o                         
  -1   1  16       3496.91       3528.70       101.49 o                         
  -3   2  16       2086.35       2021.10        65.20 o                         
   0   2  16     159519.52     162396.53       466.22 o                         
  -5   3  16        704.87        696.04        44.68 o                         
  -2   3  16       2583.66       2481.99        57.69 o                         
   1   3  16        933.85        734.02        56.00 o                         
  -7   4  16       9645.56       9171.66       244.95 o                         
  -4   4  16      68590.38      69667.96      1491.77 o                         
  -1   4  16        538.92        701.11        25.89 o                         
   2   4  16      31107.72      28255.08       695.11 o                         
  -9   5  16        473.55        437.23        27.11 o                         
  -6   5  16        302.81        273.52        56.66 o                         
  -3   5  16       8279.35       7716.83       333.56 o                         
   0   5  16       5524.43       4805.36       303.33 o                         
   3   5  16          2.01         23.91        33.66 o                         
  -8   6  16       6860.90       6703.50       184.87 o                         
  -5   6  16       2220.06       2130.80        70.43 o                         
  -2   6  16      24139.30      26646.81       257.00 o                         
   1   6  16        345.65        324.82        38.22 o                         
  -7   7  16       4668.89       4656.40        82.77 o                         
  -4   7  16         84.89         35.22        32.25 o                         
  -1   7  16       1897.82       1707.67        59.84 o                         
   2   7  16       4890.47       4902.74       144.69 o                         
  -9   8  16       1168.64       1361.20        45.22 o                         
  -6   8  16       4894.05       5708.49       229.06 o                         
  -3   8  16         83.74         94.38        29.64 o                         
   0   8  16       3495.30       3283.28       165.88 o                         
  -8   9  16         71.00         76.61        22.14 o                         
  -5   9  16       4874.68       5966.03       145.09 o                         
   0   1  17        216.87        283.71        33.32 o                         
  -2   2  17       2764.98       2320.13        60.40 o                         
   1   2  17       8632.06       7934.67       476.56 o                         
  -4   3  17      12338.42      11420.89       565.11 o                         
  -1   3  17        642.48        541.57        33.62 o                         
   2   3  17          5.31        -24.70        24.70 o                         
  -6   4  17         10.48        -25.35        25.35 o                         
  -3   4  17       8849.77       8395.04       159.28 o                         
   0   4  17       2212.21       2452.07        58.45 o                         
   3   4  17       4033.80       3839.03       133.04 o                         
  -8   5  17       4716.97       4904.85       422.74 o                         
  -5   5  17        622.74        639.20        24.70 o                         
  -2   5  17       7183.58       7345.52        91.02 o                         
   1   5  17       3002.00       3255.49        49.51 o                         
   4   5  17        143.70        155.45        38.26 o                         
  -7   6  17        639.21        726.09        52.30 o                         
  -4   6  17        437.96        378.54        30.99 o                         
  -1   6  17       9848.86      10835.05       149.43 o                         
   2   6  17        233.04        226.66        43.32 o                         
  -9   7  17        300.71        292.45        44.57 o                         
  -6   7  17       7488.94       8559.05       172.14 o                         
  -3   7  17          3.65         65.06        36.84 o                         
   0   7  17       1784.18       1738.68       119.58 o                         
  -8   8  17         86.52         93.97        33.50 o                         
  -5   8  17       4596.35       5203.31       151.66 o                         
  -2   8  17       2025.77       2434.09        82.86 o                         
  -7   9  17          3.54          2.52        28.41 o                         
  -4   9  17       1608.88       2029.13        77.75 o                         
   1   1  18        391.35        366.53        46.34 o                         
  -1   2  18         54.92          6.59        33.33 o                         
   2   2  18      46326.03      38810.12       633.65 o                         
  -3   3  18        978.14        869.13        44.67 o                         
   0   3  18        105.17        165.00        19.11 o                         
   3   3  18       1682.23       1607.47       111.33 o                         
  -5   4  18       1473.43       1320.28        53.00 o                         
  -2   4  18      38489.80      39033.80       220.00 o                         
   1   4  18        468.11        481.08        62.52 o                         
   4   4  18       4558.69       3925.40       112.51 o                         
  -7   5  18        403.30        295.36        55.56 o                         
  -4   5  18       1201.30       1367.12        52.67 o                         
  -1   5  18         29.77         24.33        24.08 o                         
   2   5  18       3609.55       3044.11       108.37 o                         
  -9   6  18       1852.50       1829.30        82.17 o                         
  -6   6  18       5537.82       5828.03       222.50 o                         
  -3   6  18          0.67         33.65        18.88 o                         
   0   6  18       7157.21       7353.09       587.81 o                         
   3   6  18         55.89         81.91        63.93 o                         
  -8   7  18        656.16        835.35        36.53 o                         
  -5   7  18       2060.38       1938.35        61.29 o                         
  -2   7  18        931.25        858.68        55.47 o                         
   1   7  18         38.63         84.00        37.58 o                         
  -7   8  18        114.64         66.38        24.41 o                         
  -4   8  18       3117.10       3556.48       123.30 o                         
  -6   9  18        215.28        401.53        58.82 o                         
  -3   9  18       1022.12       1557.45        64.25 o                         
  -1   1  19       4000.65       3632.34       109.18 o                         
  -3   2  19       3322.05       2942.99        74.67 o                         
   0   2  19         75.22         56.95        21.05 o                         
  -5   3  19       6246.14       5748.61       347.33 o                         
  -2   3  19       1201.03       1143.25        43.26 o                         
   1   3  19       1645.73       1706.26       190.95 o                         
  -7   4  19        640.81        662.25        52.26 o                         
  -4   4  19         61.96         74.26        21.34 o                         
  -1   4  19      15881.54      16478.90       308.72 o                         
   2   4  19          4.76        -25.97        25.97 o                         
  -6   5  19       2487.83       2205.75       275.56 o                         
  -3   5  19        376.25        419.83        30.09 o                         
   0   5  19        141.19        171.46        22.68 o                         
   3   5  19        603.44        494.38        51.03 o                         
  -8   6  19        663.46        723.34        71.32 o                         
  -5   6  19       6056.07       6118.92       222.67 o                         
  -2   6  19        159.84        184.31        35.21 o                         
   1   6  19       6895.46       7960.26       160.92 o                         
  -7   7  19        919.69        985.15        45.80 o                         
  -4   7  19       2572.84       3096.47       376.58 o                         
  -1   7  19         89.26        100.38        29.52 o                         
  -6   8  19         32.19        -18.40        18.40 o                         
  -3   8  19       6424.36       8624.12       174.60 o                         
   0   1  20       2986.88       2636.39        88.84 o                         
  -2   2  20      62066.17      61997.16       460.23 o                         
   1   2  20        125.54         83.99        18.19 o                         
  -4   3  20        275.11        321.99        45.20 o                         
  -1   3  20        240.26        209.36        35.37 o                         
   2   3  20       4319.35       3926.27        95.69 o                         
  -6   4  20      13359.15      12719.22       251.19 o                         
  -3   4  20        948.40        724.41        39.11 o                         
   0   4  20      24606.37      25654.29       447.39 o                         
   3   4  20        400.78        417.21        55.65 o                         
  -8   5  20        119.35        147.60        39.94 o                         
  -5   5  20       2664.64       2457.51        80.20 o                         
  -2   5  20        417.14        327.66        32.72 o                         
   1   5  20        266.25        101.86        51.98 o                         
  -7   6  20       1994.42       2258.80       126.11 o                         
  -4   6  20      11442.09      12905.71       412.49 o                         
  -1   6  20        253.77        305.83        34.34 o                         
   2   6  20       3017.06       2688.23       252.42 o                         
  -6   7  20         32.43         30.98        19.31 o                         
  -3   7  20       2137.14       2248.09        87.23 o                         
   0   7  20       2783.47       2838.09        73.64 o                         
  -5   8  20        406.76        429.15        48.79 o                         
  -2   8  20       2419.23       2686.55        90.19 o                         
   1   1  21       1228.96       1136.02        74.61 o                         
  -1   2  21       2684.21       2705.74        93.55 o                         
   2   2  21        477.88        546.71        31.06 o                         
  -3   3  21        768.57        576.54        64.41 o                         
   0   3  21        792.10        830.47        44.94 o                         
   3   3  21       2378.68       2326.75       117.84 o                         
  -5   4  21        711.99        527.90       139.60 o                         
  -2   4  21        666.23        634.48        34.26 o                         
   1   4  21       4692.18       4564.02       166.83 o                         
   4   4  21         20.12         23.50        36.83 o                         
  -7   5  21        575.12        501.10       183.19 o                         
  -4   5  21       3841.22       4083.87       257.30 o                         
  -1   5  21        409.31        446.41        24.52 o                         
   2   5  21        191.72        225.01        35.93 o                         
  -6   6  21         30.24         30.06        15.76 o                         
  -3   6  21       5250.60       5971.20       269.57 o                         
   0   6  21        758.78       1046.70        45.21 o                         
  -5   7  21         26.06         11.86        25.90 o                         
  -2   7  21       1495.27       1662.41        70.25 o                         
  -4   8  21        410.94        403.62        43.26 o                         
  -1   1  22         14.04         78.52        35.23 o                         
  -3   2  22        230.45        230.24        45.75 o                         
   0   2  22      29258.69      31314.54       281.60 o                         
  -5   3  22         45.11          4.81        27.49 o                         
  -2   3  22         45.74         97.13        34.24 o                         
   1   3  22        296.31        326.81       127.89 o                         
  -7   4  22       1867.75       1786.58       107.79 o                         
  -4   4  22      10350.31      10133.74       275.21 o                         
  -1   4  22         39.60         46.61        20.55 o                         
   2   4  22       5784.80       5165.70       164.63 o                         
  -6   5  22        623.48        633.37        65.24 o                         
  -3   5  22        518.88        316.58        30.57 o                         
   0   5  22        820.13        594.75        37.69 o                         
  -5   6  22         87.75         47.66        31.67 o                         
  -2   6  22       5434.14       6007.24       418.85 o                         
  -4   7  22          4.94         64.09        23.57 o                         
  -2   2  23         66.03         64.75        38.01 o                         
   1   2  23       4360.71       4889.52       101.92 o                         
  -4   3  23        901.07        833.52        60.65 o                         
  -1   3  23         93.00         90.21        29.13 o                         
   2   3  23        206.70        109.45        58.85 o                         
  -3   4  23       3346.91       3169.24        75.88 o                         
   0   4  23         28.38         31.40        19.53 o                         
  -5   5  23        919.76        954.08        73.13 o                         
  -2   5  23        664.09        593.60        44.68 o                         
   1   5  23         74.54        155.19        55.70 o                         
  -4   6  23         18.24         54.65        24.44 o                         
  -1   6  23       4742.61       5881.07       112.51 o                         
  -1   2  24        300.44        193.25        38.61 o                         
   2   2  24      13401.21      14574.21       149.71 o                         
  -3   3  24        476.77        458.40        55.43 o                         
   0   3  24        724.16        616.52        44.44 o                         
   3   3  24         19.46         38.84        32.84 o                         
  -5   4  24       1309.26       1156.47        86.18 o                         
  -2   4  24      10298.60       9806.45       119.59 o                         
   1   4  24        279.69        272.99       139.44 o                         
  -4   5  24          2.02         -4.16        26.47 o                         
  -1   5  24        372.30        325.10        26.25 o                         
  -3   6  24        248.01        267.83        28.42 o                         
  -3   2  25        248.29        160.75        54.11 o                         
   0   2  25        432.86        416.96        42.49 o                         
  -5   3  25        754.59        770.18        27.80 o                         
  -2   3  25        641.23        713.50        62.70 o                         
   1   3  25        484.55        521.38       269.27 o                         
  -4   4  25         98.82        108.81        25.50 o                         
  -1   4  25       2253.70       2486.67        75.20 o                         
  -3   5  25         15.97         27.05        23.80 o                         
  -2   2  26       8654.01       9481.25       209.57 o                         
   1   2  26          5.36          9.07        20.91 o                         
  -4   3  26        248.93        125.83        56.90 o                         
  -1   3  26         31.28        -11.63        30.88 o                         
  -3   4  26         94.91         39.06        25.78 o                         
  -1   2  27       1077.21       1152.91        73.17 o                         
                                                                                
