# Supplementary material for: Phase relationships in homoleptic com­plexes of XeF2
Source: IUCrJ. 2026 May 18;13(Pt 4):420–32. doi: 10.1107/S2052252526003751 (PMC13324652; doi:10.1107/S2052252526003751)
Supplement: Supplementary file 12 [file m-13-00420-znsbi_1p49gpasup12.hkl]

data_znsbi_1p49gpa                                                              
_shelx_title ' 2z_1_p03 in R-3'                                                 
_shelx_refln_list_code          4                                               
_shelx_F_calc_maximum     1005.65                                               
_exptl_crystal_F_000      2016.00                                               
_reflns_d_resolution_high  0.8005                                               
                                                                                
loop_                                                                           
 _space_group_symop_operation_xyz                                               
 'x, y, z'                                                                      
 '-y, x-y, z'                                                                   
 '-x+y, -x, z'                                                                  
 'x+2/3, y+1/3, z+1/3'                                                          
 '-y+2/3, x-y+1/3, z+1/3'                                                       
 '-x+y+2/3, -x+1/3, z+1/3'                                                      
 'x+1/3, y+2/3, z+2/3'                                                          
 '-y+1/3, x-y+2/3, z+2/3'                                                       
 '-x+y+1/3, -x+2/3, z+2/3'                                                      
 '-x, -y, -z'                                                                   
 'y, -x+y, -z'                                                                  
 'x-y, x, -z'                                                                   
 '-x+2/3, -y+1/3, -z+1/3'                                                       
 'y+2/3, -x+y+1/3, -z+1/3'                                                      
 'x-y+2/3, x+1/3, -z+1/3'                                                       
 '-x+1/3, -y+2/3, -z+2/3'                                                       
 'y+1/3, -x+y+2/3, -z+2/3'                                                      
 'x-y+1/3, x+2/3, -z+2/3'                                                       
                                                                                
_cell_length_a     9.6971                                                       
_cell_length_b     9.6971                                                       
_cell_length_c    21.7552                                                       
_cell_angle_alpha  90.000                                                       
_cell_angle_beta   90.000                                                       
_cell_angle_gamma 120.000                                                       
                                                                                
_shelx_F_squared_multiplier     1.000                                           
                                                                                
loop_                                                                           
 _refln_index_h                                                                 
 _refln_index_k                                                                 
 _refln_index_l                                                                 
 _refln_F_squared_calc                                                          
 _refln_F_squared_meas                                                          
 _refln_F_squared_sigma                                                         
 _refln_observed_status                                                         
  -1   2   0      19607.53      31189.84       401.74 o                         
   0   3   0        196.19         96.99        23.61 o                         
  -2   4   0     419831.97     526196.44      1712.38 o                         
  -4   5   0       1530.52       2996.39       183.63 o                         
  -1   5   0      12846.08      11680.99       218.67 o                         
  -3   6   0       1738.80       1851.67       140.22 o                         
   0   6   0     130494.66     120870.43       999.87 o                         
  -5   7   0      55321.51      51496.04      1760.89 o                         
  -2   7   0      17761.45      15621.25      1503.36 o                         
  -7   8   0       1179.48        757.81       105.64 o                         
  -4   8   0      50882.71      56082.97      4393.81 o                         
  -1   8   0        187.67        -87.87       148.89 o                         
  -6   9   0         32.78         13.22        78.95 o                         
  -3   9   0      13884.00      13384.84       429.49 o                         
   0   9   0       9585.34       7965.83       338.10 o                         
  -8  10   0       5266.43       5625.40       677.36 o                         
  -5  10   0          5.18         12.23       115.43 o                         
  -2  10   0       4579.15       3705.37       285.74 o                         
  -7  11   0      11657.70      12506.83       471.20 o                         
  -4  11   0       1019.11        826.78       140.90 o                         
  -6  12   0       1686.46       1561.94       288.62 o                         
  -3   2   1        166.19        334.93        28.17 o                         
   0   2   1      13793.78      16781.78       191.63 o                         
  -5   3   1      27596.54      27732.72       751.13 o                         
  -2   3   1      87585.84      92978.10       622.18 o                         
   1   3   1      80171.68      81147.15       745.84 o                         
  -7   4   1         56.85         92.27       130.74 o                         
  -4   4   1       2422.50       1481.11        87.12 o                         
  -1   4   1      66879.23      74709.20       917.67 o                         
   2   4   1         54.04        151.25        72.91 o                         
  -9   5   1       5233.11       5236.20       593.90 o                         
  -6   5   1     121017.03     117043.46       729.99 o                         
  -3   5   1        307.63        421.56        77.13 o                         
   0   5   1      33621.75      29413.38       485.63 o                         
   3   5   1      24243.20      23906.01      2116.85 o                         
 -11   6   1        749.54        675.37       145.70 o                         
  -8   6   1       1808.44       2085.44       212.75 o                         
  -5   6   1      12785.81      12982.20       382.88 o                         
  -2   6   1       9382.42      10064.45       659.04 o                         
   1   6   1      22293.91      23091.24       459.84 o                         
   4   6   1         50.65         69.68       107.49 o                         
 -10   7   1      13699.13      14922.61       780.92 o                         
  -7   7   1        667.02        837.13       100.92 o                         
  -4   7   1      40215.66      41837.93      2060.84 o                         
  -1   7   1      11542.36       9935.93       438.19 o                         
   2   7   1       2433.58       2902.57       248.99 o                         
   5   7   1       1826.44       1973.03       211.90 o                         
  -9   8   1         69.43         53.11        65.53 o                         
  -6   8   1        163.00        104.89        90.15 o                         
  -3   8   1      25765.70      24929.57       543.40 o                         
   0   8   1       5004.68       5053.37       267.65 o                         
   3   8   1       2119.38       2586.16       257.78 o                         
 -11   9   1        398.42         12.32       221.92 o                         
  -8   9   1      14726.28      14939.81       754.63 o                         
  -2   9   1       3973.25       3695.71       255.12 o                         
   1   9   1        889.62        800.85       126.08 o                         
 -10  10   1        597.75        886.26       158.23 o                         
  -7  10   1       2939.25       3147.33       216.25 o                         
  -4  10   1       5164.25       5297.47       277.00 o                         
  -1  10   1       6196.41       6484.31       283.75 o                         
  -9  11   1        100.04        135.24       203.32 o                         
  -6  11   1       3890.67       3821.86       288.66 o                         
  -5  12   1       1459.95       1843.90       217.76 o                         
  -2   2   2     737723.19     528552.44      1493.45 o                         
   1   2   2       3793.77       3084.63       163.43 o                         
  -4   3   2      46350.02      48199.62       298.34 o                         
   2   3   2       4773.67       5881.36       358.62 o                         
  -6   4   2     157764.47     165934.83      1164.74 o                         
  -3   4   2      22640.97      27191.09       394.36 o                         
   0   4   2     335652.84     377660.25      1567.40 o                         
   3   4   2         30.68        326.61        91.84 o                         
  -8   5   2        208.73         96.47        71.45 o                         
  -5   5   2        729.77        889.09        73.63 o                         
  -2   5   2       4274.72       5226.54       433.35 o                         
   1   5   2       6305.04       6066.18       386.77 o                         
   4   5   2      16331.28      15332.60       497.85 o                         
 -10   6   2       3609.96       3342.76       422.85 o                         
  -7   6   2       4339.50       4328.08       186.22 o                         
  -4   6   2      94358.30     113255.41      1085.50 o                         
  -1   6   2       8001.36       5548.53       178.38 o                         
   2   6   2      17161.17      16624.26       580.68 o                         
   5   6   2        416.48        563.26       137.75 o                         
 -12   7   2        120.58        181.69       114.94 o                         
  -9   7   2       2075.87       1601.21       181.15 o                         
  -6   7   2       8069.85       6106.32       285.85 o                         
  -3   7   2      22956.19      23143.69       866.02 o                         
   0   7   2       5772.78       4846.21       284.18 o                         
   3   7   2        337.90        710.77       170.07 o                         
 -11   8   2       1600.15       1166.71       165.77 o                         
  -8   8   2       8475.85       7586.62       294.15 o                         
  -5   8   2        393.00        439.97       112.38 o                         
   1   8   2       1620.26       1117.09       199.19 o                         
 -10   9   2        907.32        630.46       153.59 o                         
  -7   9   2      15107.05      14465.17       457.14 o                         
  -4   9   2         70.41         96.81        97.37 o                         
  -1   9   2       1406.09       1295.88       161.33 o                         
   2   9   2       5230.68       4923.23       281.52 o                         
  -9  10   2        116.93        105.84        86.27 o                         
  -6  10   2       3872.61       4048.87       611.86 o                         
   0  10   2       1183.88        736.12       136.69 o                         
  -8  11   2        582.18        639.37       166.13 o                         
  -5  11   2       4303.73       4359.59       279.48 o                         
  -2  11   2       1548.29       1345.48       212.12 o                         
  -7  12   2         69.71        174.49       222.47 o                         
   1   1   3       8778.12      10956.88       180.65 o                         
   2   2   3       5508.19       5110.23       345.25 o                         
  -3   3   3      17578.24      16684.47       291.18 o                         
   0   3   3        224.38        213.09        38.43 o                         
   3   3   3      48742.55      48420.07       980.10 o                         
  -5   4   3      39443.45      38017.74       325.53 o                         
  -2   4   3        527.06        607.23        60.30 o                         
   1   4   3     112266.89     107527.68      1041.32 o                         
   4   4   3       1143.08       1101.07       279.07 o                         
  -7   5   3      27133.42      24433.88       528.35 o                         
  -4   5   3      58039.12      64279.65      1022.42 o                         
  -1   5   3       1869.94       1565.58       187.84 o                         
   2   5   3         91.48         78.81       100.11 o                         
   5   5   3       5865.02       6082.57       338.35 o                         
  -9   6   3        762.35        727.45       139.34 o                         
  -6   6   3      10611.26      11104.42       260.21 o                         
  -3   6   3      79718.12      76530.52       713.32 o                         
   0   6   3          0.17        139.20        85.23 o                         
   3   6   3      16032.33      16254.26       526.63 o                         
   6   6   3       1341.12       1433.01       212.49 o                         
 -11   7   3       2354.05       2145.70       198.36 o                         
  -8   7   3      16618.90      16576.92       455.54 o                         
  -5   7   3       3871.40       4185.10       224.93 o                         
   1   7   3        974.12        890.37       111.66 o                         
   4   7   3          4.52        191.24       132.23 o                         
 -10   8   3       4381.99       4960.99       428.50 o                         
  -7   8   3       8051.81       7251.76       385.64 o                         
  -4   8   3          8.01         38.69        76.88 o                         
  -1   8   3      31466.69      29513.52       947.34 o                         
   2   8   3          0.16       -107.87       107.87 o                         
  -9   9   3       2274.61       2238.04       188.18 o                         
  -6   9   3       8778.94      10024.91       442.13 o                         
   0   9   3        586.36        719.97       142.85 o                         
  -8  10   3        340.04        541.28       132.02 o                         
  -5  10   3      15590.50      16994.68       444.53 o                         
  -2  10   3       2989.11       3075.71       260.05 o                         
  -7  11   3        358.69        441.77       123.28 o                         
  -6  12   3        151.00         86.76        95.52 o                         
  -3   2   4      32392.75      31861.30       447.18 o                         
   0   2   4    1011341.81    1000308.25      3142.51 o                         
  -5   3   4      19588.82      21842.22       457.36 o                         
  -2   3   4      18197.77      17217.22       242.12 o                         
   1   3   4      23955.04      26934.74      1230.43 o                         
  -7   4   4      24437.70      21371.53       566.10 o                         
  -4   4   4     293967.00     362381.88      1076.80 o                         
   2   4   4     190016.36     205729.64      1627.37 o                         
  -9   5   4       1233.77       1308.86       164.00 o                         
  -6   5   4       1191.15        972.16        77.98 o                         
  -3   5   4      10104.46       9379.86       679.02 o                         
   0   5   4      48886.02      47849.89       619.08 o                         
   3   5   4        105.06        233.82        91.79 o                         
 -11   6   4       9165.73       9293.98       670.63 o                         
  -8   6   4      32672.79      30236.90       518.19 o                         
  -5   6   4       6980.90       5360.42       311.82 o                         
   1   6   4        903.95        357.33        69.08 o                         
   4   6   4      10660.42      11922.11       463.29 o                         
 -10   7   4         29.86         32.18        55.65 o                         
  -7   7   4      30377.85      26935.40       453.80 o                         
  -4   7   4       3892.82       4500.20       187.29 o                         
  -1   7   4       9731.93       8103.90       546.74 o                         
   2   7   4      20358.74      19394.41       875.72 o                         
  -9   8   4       5348.08       4353.06       547.81 o                         
  -6   8   4      40071.42      44292.47       700.95 o                         
   0   8   4      11802.62      10320.99       470.75 o                         
   3   8   4          7.07         86.10       214.17 o                         
 -11   9   4       2550.53       2816.69       364.08 o                         
  -8   9   4        177.91         81.17        96.26 o                         
  -5   9   4      21902.05      19896.59       454.29 o                         
   1   9   4        835.37        632.11       141.99 o                         
 -10  10   4       2355.16       1845.36       247.63 o                         
  -7  10   4         45.23          7.33       100.59 o                         
  -1  10   4          4.67         57.03       104.96 o                         
  -9  11   4       6729.45       7009.27       509.39 o                         
  -6  11   4          0.84          1.65        77.56 o                         
  -2   2   5       2823.70       2653.98       107.05 o                         
   1   2   5      21588.67      26131.68       366.36 o                         
  -4   3   5     105651.95     114197.31       635.19 o                         
   2   3   5       4125.29       3550.42       207.39 o                         
  -6   4   5         68.35         99.12        51.57 o                         
  -3   4   5      44979.30      48499.23       415.84 o                         
   0   4   5       9296.00      10389.08       267.18 o                         
   3   4   5      25703.00      25465.52       961.60 o                         
  -8   5   5      30113.70      28893.83      1010.51 o                         
  -5   5   5       2487.73       2097.73       108.55 o                         
   1   5   5      31726.12      28846.95      1729.13 o                         
   4   5   5        205.50        253.92        94.76 o                         
 -10   6   5       1067.62       1133.19       189.40 o                         
  -7   6   5       1059.98       1207.45       117.98 o                         
  -4   6   5       3830.19       3663.30       201.48 o                         
  -1   6   5      60355.98      57220.19      1132.25 o                         
   2   6   5       2222.18       2390.25       316.49 o                         
   5   6   5       1217.52       1394.76       207.33 o                         
  -9   7   5        747.49        253.87       122.29 o                         
  -6   7   5      35585.87      38332.45       581.07 o                         
   0   7   5       7128.34       7818.44       829.13 o                         
   3   7   5       4527.66       2839.65       364.85 o                         
 -11   8   5        166.17         26.96        93.58 o                         
  -8   8   5        717.73        920.96       107.59 o                         
  -5   8   5      11587.32      11191.35       345.11 o                         
   1   8   5       6902.10       7372.05       316.42 o                         
 -10   9   5       8241.25       9635.39       833.45 o                         
  -7   9   5        778.24        900.09       121.96 o                         
  -4   9   5      13907.02      14101.06       668.52 o                         
  -1   9   5        242.18        173.97        94.05 o                         
   2   9   5        932.33       1238.97       165.44 o                         
  -9  10   5        135.72        103.16        84.94 o                         
  -6  10   5       1372.90       1369.03       142.22 o                         
   0  10   5       1983.01       1972.04       191.34 o                         
  -8  11   5       2382.36       2669.87       493.45 o                         
  -5  11   5         18.34         -7.73       156.01 o                         
   1   1   6      21269.34      20344.78       361.46 o                         
  -1   2   6       1791.73       1388.32        66.91 o                         
   2   2   6     248160.77     301813.69      1664.68 o                         
  -3   3   6      22423.01      24254.33       550.85 o                         
   0   3   6      28183.31      31485.89      1386.23 o                         
   3   3   6       6058.24       5437.62       339.51 o                         
  -5   4   6          2.54         15.51        30.44 o                         
   1   4   6         28.54        340.59        72.03 o                         
   4   4   6      23174.05      22320.30       769.21 o                         
  -7   5   6       4527.28       4575.02       196.53 o                         
  -4   5   6       9688.19       7236.79       324.96 o                         
   2   5   6      15429.68      14553.36       428.01 o                         
   5   5   6        742.56       1114.99       176.05 o                         
  -9   6   6       5871.42       4995.16       242.37 o                         
  -6   6   6      67574.45      74986.42       922.24 o                         
   0   6   6      47952.02      48063.96       666.47 o                         
   3   6   6       1376.41       1109.94       201.64 o                         
 -11   7   6        135.24        172.71       142.57 o                         
  -8   7   6       2760.35       1895.85       127.67 o                         
  -5   7   6      18722.16      17430.37      2399.89 o                         
   1   7   6        125.50        318.15       104.79 o                         
   4   7   6       6667.72       7361.09       434.47 o                         
 -10   8   6       1156.52        772.54       121.13 o                         
  -7   8   6        683.54        550.32       185.59 o                         
  -4   8   6      15463.40      16950.84       638.77 o                         
  -1   8   6       1528.92       1286.37       230.37 o                         
   2   8   6       2110.45       1764.07       174.86 o                         
  -9   9   6       4443.07       4082.26       222.81 o                         
  -6   9   6        756.88        777.36       101.58 o                         
   0   9   6       5959.43       5265.29       285.44 o                         
  -8  10   6       2481.36       2221.35       210.44 o                         
  -5  10   6        333.73        330.09       170.40 o                         
  -7  11   6       6315.48       6639.93       523.54 o                         
  -1   1   7      12657.35      13145.38       487.75 o                         
  -3   2   7      22159.25      22943.47       511.16 o                         
   0   2   7       2105.04       1839.20        92.91 o                         
  -5   3   7      63488.99      63803.56       764.64 o                         
  -2   3   7      27945.01      28378.47       855.56 o                         
   1   3   7       4389.80       4432.47       187.60 o                         
  -7   4   7       1529.61       1061.66       145.30 o                         
  -4   4   7        720.34        790.08        51.45 o                         
   2   4   7       1440.61       1254.53       129.90 o                         
  -6   5   7      34978.40      33877.83       378.67 o                         
  -3   5   7       4421.33       4071.39       193.26 o                         
   0   5   7       4590.70       3853.35       155.24 o                         
   3   5   7       9405.45       8550.13       594.79 o                         
 -11   6   7          8.26        168.59       132.43 o                         
  -8   6   7       5844.80       6806.97       401.65 o                         
  -5   6   7      31528.59      32122.50       941.99 o                         
   1   6   7      40892.49      40510.70       761.29 o                         
   4   6   7        829.30        989.50       201.34 o                         
 -10   7   7       4343.73       4280.42       232.71 o                         
  -7   7   7       4566.09       4931.47       471.39 o                         
  -4   7   7       8031.99       8292.19       410.32 o                         
  -1   7   7       1719.53       1375.11       192.16 o                         
   2   7   7          1.71         89.77        95.76 o                         
  -9   8   7       2062.81       2109.08       168.34 o                         
  -6   8   7        210.60        412.86       104.80 o                         
   0   8   7        941.84        965.58       377.75 o                         
   3   8   7       3754.24       5195.20       313.34 o                         
  -8   9   7       6628.95       8016.53       339.47 o                         
  -5   9   7       1674.95       1907.25       246.29 o                         
   1   9   7          7.97          2.97       101.05 o                         
 -10  10   7       1661.11       1788.91       212.46 o                         
  -7  10   7       4504.22       4885.60       247.15 o                         
  -1  10   7       7732.80      10872.26       608.88 o                         
  -6  11   7        820.50       1642.22       293.24 o                         
  -2   2   8     625554.31     728272.31      2181.54 o                         
   1   2   8      37896.77      40058.21      1385.58 o                         
  -4   3   8       5861.23       6875.39       557.34 o                         
  -1   3   8      12590.26      13314.02       333.99 o                         
   2   3   8      41228.12      40274.96       681.11 o                         
  -6   4   8     106744.12     108840.94       856.50 o                         
  -3   4   8       2814.26       2971.98       104.41 o                         
   0   4   8     348895.16     354888.38      1433.84 o                         
   3   4   8         41.30        109.65       115.72 o                         
  -8   5   8        882.55        625.39       170.05 o                         
  -5   5   8      16593.46      17065.79       257.97 o                         
   1   5   8         46.28         88.36       174.80 o                         
 -10   6   8       6807.46       6293.51       423.63 o                         
  -7   6   8       8307.65       8068.19       289.44 o                         
  -4   6   8      99923.05     118300.58      1439.60 o                         
   2   6   8      25028.32      22339.55       497.44 o                         
   5   6   8        111.99        134.81       166.78 o                         
  -9   7   8       6095.64       5786.00       291.38 o                         
  -6   7   8        104.08        118.83        82.43 o                         
   0   7   8      11923.98       9510.45       929.96 o                         
   3   7   8        352.70        169.58       109.88 o                         
 -11   8   8       3270.75       3355.50       241.62 o                         
  -8   8   8      15433.81      15035.13      1231.13 o                         
  -5   8   8        570.90        730.27       149.51 o                         
   1   8   8         57.99        252.46       144.62 o                         
 -10   9   8          3.61          0.61        81.51 o                         
  -7   9   8      16680.64      18519.21      1447.30 o                         
  -1   9   8       2710.66       2299.55       237.35 o                         
  -9  10   8        808.93       1061.86       164.22 o                         
  -6  10   8       4781.70       5652.76       443.96 o                         
   0  10   8       1832.09       1760.33       410.00 o                         
  -8  11   8         62.85         86.82        80.87 o                         
   1   1   9      25310.49      25117.12       345.92 o                         
  -1   2   9      15709.64      16061.57       291.92 o                         
   2   2   9       4991.75       4781.42       231.49 o                         
  -3   3   9       4259.44       4882.10       191.12 o                         
   0   3   9      10232.29      10143.05       169.68 o                         
   3   3   9      48270.30      46068.57       916.08 o                         
  -5   4   9       6445.81       6759.99       373.80 o                         
  -2   4   9      10380.97      10627.69       368.84 o                         
   1   4   9      36427.46      34476.07       657.72 o                         
   4   4   9         20.27          4.03       103.68 o                         
  -7   5   9       5752.67       5339.10       595.54 o                         
  -4   5   9      53813.77      55911.01       488.04 o                         
   2   5   9       2658.33       2319.97       217.95 o                         
   5   5   9       5211.03       5628.95       323.34 o                         
  -9   6   9         46.74        -36.41        73.39 o                         
  -6   6   9        618.77        871.49        75.25 o                         
 -11   7   9        480.01        483.30        92.80 o                         
  -8   7   9      19943.79      20640.25      1905.79 o                         
  -5   7   9         50.62        104.64        87.78 o                         
   1   7   9       3453.00       3397.68       270.16 o                         
   4   7   9        430.19       1282.07       589.26 o                         
 -10   8   9        621.20        715.40       100.00 o                         
  -7   8   9       4246.60       4534.43       190.82 o                         
   2   8   9        975.89        908.06       147.98 o                         
  -9   9   9        158.58        216.04       138.70 o                         
  -6   9   9       9440.11       9774.18       413.10 o                         
   0   9   9       1750.76       1947.11       179.91 o                         
  -8  10   9          5.45        -81.78        81.78 o                         
  -7  11   9         10.84       -171.57       171.57 o                         
  -1   1  10       2703.16       2416.82       177.31 o                         
  -3   2  10         41.47         43.40        35.18 o                         
  -5   3  10          6.75        167.21        93.90 o                         
  -2   3  10       3499.82       3092.55       154.84 o                         
   1   3  10        557.11        326.89        77.96 o                         
  -7   4  10       3183.66       2730.28       177.98 o                         
  -4   4  10     171481.45     206052.97       917.06 o                         
  -1   4  10       2911.07       2362.51       141.55 o                         
   2   4  10      72801.07      72729.39       786.81 o                         
  -9   5  10          4.22          1.71        67.19 o                         
  -6   5  10       5338.71       4488.16       134.19 o                         
  -3   5  10       6332.02       7000.37       346.58 o                         
   0   5  10       9228.51       7174.06       453.94 o                         
 -11   6  10       4550.68       4816.36       316.61 o                         
  -8   6  10      10107.97      10157.94       371.41 o                         
  -5   6  10       3181.39       3711.29       148.82 o                         
   1   6  10        226.16        104.94       133.73 o                         
   4   6  10       3633.00       2722.95       271.08 o                         
 -10   7  10        579.29        720.43       129.24 o                         
  -7   7  10       9320.57      10138.64       330.97 o                         
   2   7  10       8196.51       7358.81       323.38 o                         
  -9   8  10       1055.07       1136.63        98.75 o                         
  -6   8  10      13621.00      13438.65      1627.80 o                         
   0   8  10       6878.16       5276.53       254.92 o                         
  -8   9  10       1399.51       1504.96       150.90 o                         
  -5   9  10       6783.16       7256.90       442.77 o                         
   1   9  10          3.17        120.29       138.95 o                         
  -7  10  10          0.60       -127.15       127.15 o                         
  -6  11  10         58.04        354.09       172.62 o                         
   0   1  11        685.59        499.63        75.35 o                         
  -2   2  11        115.75        143.58        39.00 o                         
   1   2  11      50563.25      41835.10       988.16 o                         
  -4   3  11      18270.12      18460.76       462.43 o                         
  -1   3  11        360.44        396.54        52.40 o                         
   2   3  11       2962.89       3191.38       233.11 o                         
  -6   4  11        820.32       1074.46       100.70 o                         
  -3   4  11      60839.43      61238.18       693.96 o                         
   0   4  11        351.47        603.04       133.61 o                         
  -8   5  11       8292.68       9704.71       375.15 o                         
  -5   5  11       6573.49       6696.51       259.18 o                         
  -2   5  11       5788.49       5634.34       260.67 o                         
   4   5  11        196.45         63.13       147.43 o                         
 -10   6  11       1757.82       1992.02       127.12 o                         
  -7   6  11       3696.89       3716.73       136.87 o                         
  -4   6  11        564.82        895.13       162.15 o                         
   2   6  11         24.57        -47.49        81.18 o                         
   5   6  11       1431.62       1747.59       256.27 o                         
  -9   7  11       3278.25       3164.97      1263.31 o                         
  -6   7  11      12628.64      12753.71       535.52 o                         
   0   7  11       1315.59        398.39       175.29 o                         
   3   7  11        371.60        398.58       157.53 o                         
  -8   8  11       1737.93       1954.89       110.35 o                         
  -5   8  11      18372.75      22516.06       704.14 o                         
   1   8  11       8762.47      11344.91       494.66 o                         
 -10   9  11       1927.97       2650.35       217.52 o                         
  -7   9  11       1346.71       1820.97       146.35 o                         
  -9  10  11        639.05        824.92       142.26 o                         
  -6  10  11         37.54        172.29       155.83 o                         
   1   1  12         45.74          4.39        30.05 o                         
  -1   2  12       2536.56       3198.75       120.93 o                         
   2   2  12     206666.50     215501.92      1385.74 o                         
  -3   3  12      20658.68      22573.76       574.93 o                         
   0   3  12      18254.38      20465.33       313.42 o                         
   3   3  12       1399.69       1157.00       143.74 o                         
  -5   4  12      11818.14      11682.71      1632.77 o                         
  -2   4  12     273096.66     288792.06      1367.64 o                         
   1   4  12        104.41         35.14        71.37 o                         
   4   4  12      23723.44      21602.28       470.09 o                         
  -7   5  12       5705.92       5647.89       280.37 o                         
  -4   5  12        103.50        358.27        90.48 o                         
  -1   5  12       4631.38       3616.58       166.60 o                         
   2   5  12      16510.87      19731.60       740.58 o                         
   5   5  12         10.34         -8.67       149.95 o                         
  -9   6  12       8039.21       7601.32       280.68 o                         
  -6   6  12      39196.16      41448.61       972.90 o                         
  -3   6  12        434.53        344.82        95.26 o                         
   3   6  12        312.61        262.60        91.45 o                         
  -8   7  12        295.02        362.43        64.24 o                         
  -5   7  12      11959.49      12571.30       360.77 o                         
   1   7  12       1260.03        237.99       169.62 o                         
 -10   8  12       2661.52       2418.50       172.25 o                         
  -7   8  12       1762.94       1832.46       112.87 o                         
   2   8  12       3030.43       2716.65       245.49 o                         
  -9   9  12       5037.55       5661.76       172.91 o                         
  -6   9  12          0.58        100.79       104.51 o                         
   0   9  12       5583.87       5234.15       290.22 o                         
  -8  10  12       2884.40       4842.14      1345.49 o                         
  -1   1  13         88.68        134.91        72.95 o                         
  -3   2  13       1586.85       1399.23       131.57 o                         
   0   2  13       4170.99       4052.87       160.68 o                         
  -5   3  13      11445.11      11022.77       326.65 o                         
  -2   3  13      22207.53      23349.43       434.34 o                         
   1   3  13      13878.00      11586.51       402.57 o                         
  -7   4  13         62.99        -37.68       126.78 o                         
  -4   4  13        995.87        871.59        67.93 o                         
  -1   4  13      28810.76      28345.40       356.77 o                         
   2   4  13       1269.57        803.20       170.20 o                         
  -9   5  13       1652.39       1331.79       102.71 o                         
  -6   5  13      19854.58      20596.29       631.95 o                         
  -3   5  13        380.61        385.79        80.10 o                         
  -8   6  13        301.75        349.49        85.84 o                         
  -5   6  13       9872.98      10410.67       326.95 o                         
  -2   6  13       4974.48       5634.45       288.32 o                         
   4   6  13          0.05        112.25       114.23 o                         
 -10   7  13       3669.04       4492.46       230.71 o                         
  -7   7  13        688.06        750.20        65.52 o                         
  -4   7  13      12177.62      12203.17       489.39 o                         
   2   7  13        694.43       1004.81       169.61 o                         
  -9   8  13        174.63        186.27        64.01 o                         
  -6   8  13        405.98        335.65       196.24 o                         
   0   8  13       2047.19       1902.19       162.94 o                         
  -8   9  13       4956.60       6390.96       301.93 o                         
  -7  10  13        835.87        952.51       189.01 o                         
   0   1  14        845.62        618.07        87.19 o                         
  -2   2  14     219562.61     234988.50      1394.24 o                         
   1   2  14        190.14        121.93        82.90 o                         
  -4   3  14         93.72         32.09        60.23 o                         
  -1   3  14       2680.93       2454.09       106.89 o                         
   2   3  14       4496.47       3851.53       252.14 o                         
  -6   4  14      31665.15      31213.92       769.09 o                         
  -3   4  14       1078.44       1738.57       133.92 o                         
   0   4  14      64988.91      67847.38       787.60 o                         
   3   4  14        111.85         42.78        71.40 o                         
  -8   5  14       2739.07       3013.23       195.68 o                         
  -5   5  14       6228.98       6135.04       170.34 o                         
  -2   5  14        836.60        829.98       118.27 o                         
   1   5  14        118.76        128.11        81.22 o                         
   4   5  14       5986.37       6022.21       322.88 o                         
 -10   6  14       2332.20       2541.59       157.26 o                         
  -7   6  14       1175.37       1086.74        88.41 o                         
  -4   6  14      35931.74      42359.83      1761.84 o                         
  -9   7  14       1486.79       1419.89       129.19 o                         
  -6   7  14       1682.65       1926.39       121.32 o                         
  -3   7  14       3141.16       3354.60       232.20 o                         
   3   7  14         82.45        194.83       119.65 o                         
  -8   8  14       3066.13       2785.61       144.47 o                         
  -5   8  14          0.40        -80.86       131.08 o                         
   1   8  14        161.12         -4.58        77.65 o                         
  -7   9  14       3969.50       4208.53       379.92 o                         
   1   1  15        749.33        702.69       120.45 o                         
  -1   2  15      23435.42      21974.11       813.50 o                         
   2   2  15        173.64        108.37        95.38 o                         
  -3   3  15      13427.17      12786.77       294.10 o                         
   0   3  15        483.15        576.37        59.44 o                         
   3   3  15       6748.29       6023.81       250.69 o                         
  -5   4  15       6500.62       6415.17       317.90 o                         
  -2   4  15         16.06         86.18        71.13 o                         
   4   4  15       1284.44        411.96       166.31 o                         
  -7   5  15       6138.55       6364.07       345.71 o                         
  -4   5  15       7100.81       7332.52       321.07 o                         
  -1   5  15        100.82         47.98        68.83 o                         
   2   5  15         12.53       -111.74       138.10 o                         
   5   5  15       1081.49       1166.86       146.87 o                         
  -9   6  15        397.51        532.52        84.24 o                         
  -6   6  15        568.35        688.06        84.33 o                         
  -3   6  15      24241.29      25491.08       698.39 o                         
   3   6  15       5053.61       5687.49       318.11 o                         
  -8   7  15       4072.72       4854.15       164.50 o                         
  -5   7  15       1169.03       1504.51       163.09 o                         
   1   7  15        210.37       -101.98       232.76 o                         
  -7   8  15       4368.26       5384.53       285.02 o                         
  -4   8  15        923.43        823.78       155.04 o                         
  -6   9  15       1625.66       1995.17       273.50 o                         
  -1   1  16       4340.73       3697.10       262.13 o                         
   0   2  16     169888.59     161991.08      1437.80 o                         
  -5   3  16       1317.18       1365.66       128.80 o                         
  -2   3  16       2485.36       2280.44       137.31 o                         
   1   3  16        825.78        639.05        83.74 o                         
  -7   4  16      10246.52      10276.62       388.23 o                         
  -4   4  16      78776.95      83571.06      1020.11 o                         
  -1   4  16        631.10        877.89        93.51 o                         
   2   4  16      37567.78      38089.96       816.78 o                         
  -9   5  16        769.12        786.84        92.25 o                         
  -6   5  16        193.76        296.52        74.99 o                         
  -3   5  16       8825.99       9040.55       271.59 o                         
   0   5  16       5225.06       4811.08       210.62 o                         
   3   5  16         11.96        -15.69        96.58 o                         
  -8   6  16       9592.93      10645.59       596.66 o                         
  -5   6  16       2155.59       2568.60       184.77 o                         
  -2   6  16      30682.45      32937.79       741.91 o                         
   1   6  16        701.90        305.29       125.62 o                         
  -7   7  16       5215.75       5572.80       193.60 o                         
  -4   7  16        102.46        111.78       130.27 o                         
   2   7  16       5187.79       5289.58       369.98 o                         
  -6   8  16       7498.47       8582.80       334.85 o                         
   0   1  17        113.70        238.68        87.11 o                         
  -2   2  17       3136.18       2745.79       145.40 o                         
   1   2  17       8812.59       7809.56      1052.11 o                         
  -4   3  17      11158.51      10705.69       320.99 o                         
  -1   3  17        560.73        490.21        77.40 o                         
   2   3  17          1.12         29.71        85.35 o                         
  -6   4  17         45.81         59.63        87.18 o                         
  -3   4  17       9497.45       9458.66       295.65 o                         
   0   4  17       2717.59       3483.84       140.70 o                         
   3   4  17       5116.64       5039.51       280.81 o                         
  -8   5  17       4969.67       5156.66       476.79 o                         
  -5   5  17        936.20       1272.34       262.92 o                         
  -2   5  17       6198.93       6433.97       265.81 o                         
   1   5  17       3246.92       2882.84       182.02 o                         
   4   5  17        118.00        267.89       114.18 o                         
  -7   6  17        759.24        752.80        91.79 o                         
  -4   6  17        584.14        475.44        84.26 o                         
  -1   6  17      11048.58      11890.68       410.57 o                         
   2   6  17        241.14        479.68       160.26 o                         
  -9   7  17        576.95        513.83       142.83 o                         
  -6   7  17       7948.30       8244.36       660.97 o                         
  -3   7  17          0.45        -67.10       109.96 o                         
  -8   8  17        101.60         86.96        75.20 o                         
  -5   8  17       4876.47       5869.14       425.54 o                         
  -7   9  17          0.13        -59.22        94.64 o                         
   1   1  18        179.17        160.58        94.90 o                         
  -1   2  18          3.91       1251.20       139.07 o                         
   2   2  18      53674.22      48263.16      2580.30 o                         
  -3   3  18       1561.82       1598.16       142.74 o                         
   0   3  18         28.70        341.60        99.60 o                         
   3   3  18       1202.53       1185.30       142.23 o                         
  -5   4  18       1765.27       1528.51       145.87 o                         
  -2   4  18      45340.76      48395.29       524.68 o                         
   1   4  18        215.64        253.93       101.37 o                         
   4   4  18       6630.08       6503.43       351.86 o                         
  -7   5  18        868.00       1259.80       268.88 o                         
  -4   5  18       1097.80       1636.21       245.36 o                         
  -1   5  18        151.11         68.72        74.46 o                         
   2   5  18       3925.88       2999.82       427.73 o                         
  -6   6  18       8174.77       8277.66       220.15 o                         
  -3   6  18         53.66         42.71        47.33 o                         
   0   6  18      10091.12      10850.05       358.17 o                         
  -8   7  18        586.07        805.76       208.68 o                         
  -5   7  18       2509.37       2593.20       174.78 o                         
  -2   7  18       1324.09       1172.06       147.97 o                         
   1   7  18          9.35        138.63       144.57 o                         
  -7   8  18        169.51        143.95        94.02 o                         
  -4   8  18       5418.81       6632.63       410.26 o                         
  -1   1  19       4206.65       2656.94       252.42 o                         
  -3   2  19       3362.84       2857.81       373.29 o                         
   0   2  19        210.96        502.57        91.37 o                         
  -5   3  19       7078.95       6799.76       303.96 o                         
  -2   3  19       1079.05       1110.60       149.95 o                         
   1   3  19       1644.13       1631.73       344.14 o                         
  -7   4  19        656.92        527.70       126.86 o                         
  -4   4  19          7.75        -66.49        66.49 o                         
  -1   4  19      15828.30      17127.00       967.50 o                         
   2   4  19          0.48        -60.13        88.66 o                         
  -6   5  19       2584.96       2707.73       215.77 o                         
  -3   5  19        356.90        376.27        99.32 o                         
   0   5  19         99.30        -29.52        93.87 o                         
   3   5  19        796.65        814.17       264.50 o                         
  -8   6  19        534.51        519.74       235.51 o                         
  -5   6  19       6337.04       6815.75       338.25 o                         
  -2   6  19        279.52        196.77       101.65 o                         
   1   6  19       7887.97       9039.26       438.75 o                         
  -7   7  19       1087.47        800.00       146.32 o                         
  -4   7  19       2465.55       3132.04       306.80 o                         
  -1   7  19         35.00         49.13       101.11 o                         
  -6   8  19         21.54         -0.54        85.71 o                         
  -3   8  19       7113.09       9906.06       437.50 o                         
  -2   2  20      68941.91      66059.22      1104.34 o                         
   1   2  20        256.65        263.73       106.95 o                         
  -4   3  20        243.84        278.95        87.21 o                         
  -1   3  20        352.43        361.08       100.41 o                         
   2   3  20       4565.61       4140.93       226.15 o                         
  -6   4  20      17101.90      17116.06       491.43 o                         
  -3   4  20        926.10        775.24       105.42 o                         
   0   4  20      29542.82      32530.96       543.79 o                         
   3   4  20        780.47       1084.19       159.92 o                         
  -8   5  20         82.39         97.52        89.45 o                         
  -5   5  20       3153.71       3230.23       201.97 o                         
  -2   5  20        444.71        277.00        69.32 o                         
   1   5  20        425.74        391.18        91.85 o                         
  -7   6  20       2107.25       1334.67       214.10 o                         
  -4   6  20      15430.55      17233.80      1374.42 o                         
  -1   6  20        417.76        697.32       104.79 o                         
  -6   7  20         28.59        101.46        56.66 o                         
  -3   7  20       2730.44       4022.01       322.80 o                         
   0   7  20       2894.09       2898.10       209.11 o                         
  -5   8  20        608.41        739.71       237.00 o                         
  -1   2  21       3026.47       2911.94       216.48 o                         
   2   2  21        665.51        811.15        67.71 o                         
  -3   3  21        960.89        766.90        86.47 o                         
   0   3  21        650.15        879.34       148.22 o                         
   3   3  21       2399.56       2084.42       288.37 o                         
  -5   4  21        807.05        745.00       139.38 o                         
  -2   4  21        838.40        762.39       148.61 o                         
   1   4  21       5332.94       4297.26       305.21 o                         
  -7   5  21        980.92        386.83       175.73 o                         
  -4   5  21       3783.45       4156.44       453.83 o                         
  -1   5  21        354.76        418.50        85.07 o                         
   2   5  21        166.25        127.92       202.04 o                         
  -6   6  21         54.85         63.93        52.19 o                         
  -3   6  21       5947.38       6161.45       974.91 o                         
   0   6  21        803.12       1301.30       153.23 o                         
  -5   7  21         42.55        194.14       111.10 o                         
  -2   7  21       1241.10       1766.99       189.42 o                         
  -3   2  22        290.77        334.37       133.10 o                         
   0   2  22      35141.82      32303.39       606.77 o                         
  -5   3  22        220.36         42.87        84.93 o                         
  -2   3  22         37.78         34.13        73.33 o                         
   1   3  22        119.52        204.01        70.21 o                         
  -7   4  22       2232.01       1625.35       609.08 o                         
  -4   4  22      13152.49      13301.35      1218.08 o                         
  -1   4  22        171.34        214.48       111.59 o                         
   2   4  22       7747.21       5518.78       386.83 o                         
  -6   5  22        474.53        229.04       169.36 o                         
  -3   5  22        791.87        680.71        94.46 o                         
   0   5  22        944.65        615.22       117.90 o                         
  -5   6  22        138.86         47.83       114.80 o                         
  -2   6  22       8078.04       8689.54       532.46 o                         
  -4   7  22          0.38          7.69        68.70 o                         
  -2   2  23        180.60        115.09        86.80 o                         
   1   2  23       4735.53       5265.54       249.42 o                         
  -4   3  23        882.44        526.25       106.77 o                         
  -1   3  23         97.83        -39.48        67.93 o                         
   2   3  23        259.13          1.25       186.61 o                         
  -3   4  23       3493.49       3560.28       488.28 o                         
   0   4  23         71.93         73.40        88.60 o                         
  -5   5  23       1113.11       1003.32       271.43 o                         
  -2   5  23        594.08        472.37        98.51 o                         
  -4   6  23         41.70       -113.96       113.96 o                         
  -1   6  23       5235.76       7409.78       268.41 o                         
  -1   2  24        407.86        282.45        94.00 o                         
   2   2  24      16392.17      19000.57       472.13 o                         
  -3   3  24        660.14        407.80       166.68 o                         
   0   3  24        840.20        688.06       112.95 o                         
  -5   4  24       1395.88       1063.25       257.29 o                         
  -2   4  24      12995.17      12513.24       706.42 o                         
   1   4  24        526.40        457.20        54.70 o                         
  -4   5  24          0.02        -91.84        94.54 o                         
  -1   5  24        571.25        691.70       123.81 o                         
  -3   2  25        332.77        244.49       148.82 o                         
   0   2  25        526.85        458.76        98.27 o                         
  -2   3  25        566.22        548.95       160.41 o                         
   1   3  25        439.61        560.40       127.35 o                         
  -4   4  25        168.38        -39.01        87.31 o                         
  -1   4  25       2659.46       2973.39       238.95 o                         
  -2   2  26      10913.54       9452.32       457.12 o                         
   1   2  26         80.75         90.28        76.22 o                         
  -1   3  26        131.47         49.01        87.18 o                         
                                                                                
