# Supplementary material for: Phase relationships in homoleptic com­plexes of XeF2
Source: IUCrJ. 2026 May 18;13(Pt 4):420–32. doi: 10.1107/S2052252526003751 (PMC13324652; doi:10.1107/S2052252526003751)
Supplement: Supplementary file 13 [file m-13-00420-znsbi_2p21gpasup13.hkl]

data_znsbi_2p21gpa                                                              
_shelx_title ' 2z_1_p04_3 in R-3'                                               
_shelx_refln_list_code          4                                               
_shelx_F_calc_maximum      858.55                                               
_exptl_crystal_F_000      2016.00                                               
_reflns_d_resolution_high  0.8008                                               
                                                                                
loop_                                                                           
 _space_group_symop_operation_xyz                                               
 'x, y, z'                                                                      
 '-y, x-y, z'                                                                   
 '-x+y, -x, z'                                                                  
 'x+2/3, y+1/3, z+1/3'                                                          
 '-y+2/3, x-y+1/3, z+1/3'                                                       
 '-x+y+2/3, -x+1/3, z+1/3'                                                      
 'x+1/3, y+2/3, z+2/3'                                                          
 '-y+1/3, x-y+2/3, z+2/3'                                                       
 '-x+y+1/3, -x+2/3, z+2/3'                                                      
 '-x, -y, -z'                                                                   
 'y, -x+y, -z'                                                                  
 'x-y, x, -z'                                                                   
 '-x+2/3, -y+1/3, -z+1/3'                                                       
 'y+2/3, -x+y+1/3, -z+1/3'                                                      
 'x-y+2/3, x+1/3, -z+1/3'                                                       
 '-x+1/3, -y+2/3, -z+2/3'                                                       
 'y+1/3, -x+y+2/3, -z+2/3'                                                      
 'x-y+1/3, x+2/3, -z+2/3'                                                       
                                                                                
_cell_length_a     9.5895                                                       
_cell_length_b     9.5895                                                       
_cell_length_c    21.4259                                                       
_cell_angle_alpha  90.000                                                       
_cell_angle_beta   90.000                                                       
_cell_angle_gamma 120.000                                                       
                                                                                
_shelx_F_squared_multiplier     1.000                                           
                                                                                
loop_                                                                           
 _refln_index_h                                                                 
 _refln_index_k                                                                 
 _refln_index_l                                                                 
 _refln_F_squared_calc                                                          
 _refln_F_squared_meas                                                          
 _refln_F_squared_sigma                                                         
 _refln_observed_status                                                         
  -1   2   0      20005.14      30247.02       669.16 o                         
   0   3   0        342.92        -75.43       137.82 o                         
  -2   4   0     424397.75     501750.50      3671.98 o                         
  -4   5   0       1520.62       2535.54       330.91 o                         
  -1   5   0      10503.28      10310.47       565.00 o                         
  -3   6   0       2704.27       2964.33       460.40 o                         
   0   6   0     126618.30     121889.70      2530.18 o                         
  -5   7   0      50227.99      46439.72      1602.33 o                         
  -2   7   0      16720.89      18081.06      1016.38 o                         
  -7   8   0        820.86        305.99       316.86 o                         
  -4   8   0      56276.08      54048.84      1830.14 o                         
  -1   8   0        163.25       -497.46       508.73 o                         
  -6   9   0         26.23       -376.00       376.00 o                         
  -3   9   0      12209.62      14012.02      1602.08 o                         
   0   9   0       8743.89       9247.90       958.87 o                         
  -8  10   0       6073.29       4936.02      1054.92 o                         
  -5  10   0          8.74       -352.68       352.68 o                         
  -2  10   0       5356.69       4346.34      1051.36 o                         
  -7  11   0       9565.15      12683.00      1641.71 o                         
  -4  11   0        948.99        889.66       448.47 o                         
  -3   2   1         10.23         56.56        99.91 o                         
   0   2   1      13009.97      14792.08       544.09 o                         
  -5   3   1      25513.46      26281.08      1041.20 o                         
  -2   3   1      81585.68      86966.30      1323.01 o                         
   1   3   1      72081.35      63372.77      1426.47 o                         
  -7   4   1         43.00        375.56       274.80 o                         
  -4   4   1       2664.87       1819.05       293.00 o                         
  -1   4   1      60596.11      70986.77      1594.16 o                         
   2   4   1         36.00         54.77       292.43 o                         
  -6   5   1     106297.20     104425.88      1982.82 o                         
  -3   5   1        500.61        429.10       190.38 o                         
   0   5   1      30991.66      27069.56      1087.72 o                         
   3   5   1      22028.71      21554.72      1876.90 o                         
 -11   6   1        654.61        553.16       532.73 o                         
  -8   6   1       1898.23       2198.78       461.70 o                         
  -5   6   1      10979.68       9780.59       986.43 o                         
  -2   6   1       7625.31       8534.66      1181.13 o                         
   1   6   1      18472.16      20887.63      1155.00 o                         
   4   6   1         95.26       -217.07       379.62 o                         
 -10   7   1      11590.26      16623.39      1262.63 o                         
  -7   7   1        874.87        210.61       440.88 o                         
  -4   7   1      34868.92      34159.70      1807.43 o                         
  -1   7   1       9543.89      10662.93       857.19 o                         
   2   7   1       2454.77       2675.56       517.49 o                         
  -9   8   1         63.99        -66.91       860.59 o                         
  -6   8   1        177.06          6.38       324.66 o                         
  -3   8   1      22816.59      26495.09      1290.43 o                         
   0   8   1       4174.77       4486.80       668.71 o                         
   3   8   1       2138.68       3254.70       669.61 o                         
 -11   9   1        504.38       2233.51       946.53 o                         
  -8   9   1      12989.97      14962.58      1023.68 o                         
  -5   9   1        125.89       -196.12       376.12 o                         
  -2   9   1       3296.85       2786.19       844.07 o                         
   1   9   1        708.15        671.25       487.25 o                         
 -10  10   1        470.28        910.94       565.46 o                         
  -7  10   1       2552.05       2307.91       565.80 o                         
  -4  10   1       4469.15       5681.72      1174.91 o                         
  -1  10   1       5825.09       7452.81       899.49 o                         
  -9  11   1        121.45        338.45       482.71 o                         
  -6  11   1       3268.93       3807.79       698.39 o                         
  -2   2   2     737102.62    1075219.50      4675.46 o                         
   1   2   2       2270.16       1753.93       305.90 o                         
  -4   3   2      45201.96      45365.58       807.74 o                         
  -1   3   2      12511.88      16116.86       772.11 o                         
   2   3   2       4763.76       4924.47       464.28 o                         
  -6   4   2     169122.47     177628.30      2431.26 o                         
  -3   4   2      26776.91      24970.59       830.96 o                         
   0   4   2     348385.69     375490.72      3903.82 o                         
   3   4   2        122.45        633.28       336.28 o                         
  -8   5   2         21.92        258.30       446.74 o                         
  -5   5   2        388.40       1007.08       285.58 o                         
  -2   5   2       4192.65       4949.79       421.43 o                         
   1   5   2       6691.71       6047.96       613.69 o                         
   4   5   2      14349.55      15233.48      1052.07 o                         
 -10   6   2       4721.61       3843.18       919.73 o                         
  -7   6   2       4623.43       3977.47       515.75 o                         
  -4   6   2      95652.98     107604.34      4662.04 o                         
  -1   6   2       6310.87       4580.21       575.90 o                         
   2   6   2      18745.21      17287.27      1041.11 o                         
   5   6   2        212.83        432.26       613.73 o                         
  -9   7   2       2166.52       1759.65       486.29 o                         
  -6   7   2       6399.05       4528.50       514.52 o                         
  -3   7   2      22075.17      24123.09      1165.33 o                         
   0   7   2       5122.05       4524.33       623.83 o                         
   3   7   2        219.57        331.74       417.82 o                         
 -11   8   2       1382.30       2069.25       656.74 o                         
  -8   8   2      10639.05       8452.07       800.31 o                         
  -5   8   2        252.58        293.83       231.24 o                         
  -2   8   2      24485.22      26614.37      2106.15 o                         
   1   8   2       1145.08        767.20       436.87 o                         
 -10   9   2        666.82        134.78       852.14 o                         
  -7   9   2      13814.40      12660.93       963.09 o                         
  -4   9   2        218.35         55.20       384.96 o                         
  -1   9   2       1332.09        644.32       456.64 o                         
   2   9   2       4875.04       5848.59       861.63 o                         
  -9  10   2        141.12       -115.78       385.63 o                         
  -6  10   2       5072.09       4821.15       673.04 o                         
   0  10   2       1861.34       1591.40       581.86 o                         
  -8  11   2        384.82       -418.36       418.36 o                         
  -5  11   2       3805.32       4486.11       905.70 o                         
  -2  11   2       1511.12        640.90       893.61 o                         
   1   1   3       6629.73       7753.47       389.09 o                         
   2   2   3       5352.90       3759.02       384.73 o                         
  -3   3   3      17502.86      15975.39       523.41 o                         
   0   3   3        432.72        218.48       160.46 o                         
   3   3   3      46209.42      40920.44      1408.57 o                         
  -5   4   3      34148.13      31577.12       779.12 o                         
  -2   4   3        491.37        718.09       174.01 o                         
   1   4   3      98431.31      95183.11      2167.12 o                         
   4   4   3        881.43        743.26       378.56 o                         
  -7   5   3      24457.44      22122.41      1503.44 o                         
  -4   5   3      51746.07      47973.15      1296.07 o                         
  -1   5   3       1697.14       1899.31       560.79 o                         
   2   5   3        134.47        184.25       261.27 o                         
   5   5   3       5303.09       6134.07      1130.23 o                         
  -9   6   3        353.13        669.70       416.49 o                         
  -6   6   3      10323.96       9562.52       702.69 o                         
  -3   6   3      66359.29      74794.39      1840.23 o                         
   0   6   3         15.47        -85.65       284.63 o                         
   3   6   3      15021.41      16689.78      1167.81 o                         
 -11   7   3       2090.65       1961.46       627.10 o                         
  -8   7   3      14339.09      15555.77      1606.58 o                         
  -5   7   3       3646.70       3723.68       464.82 o                         
   1   7   3        689.75        569.90       410.92 o                         
   4   7   3         16.66       -288.10       450.93 o                         
 -10   8   3       3390.21       4996.37      1076.30 o                         
  -7   8   3       6880.03       7190.20       971.05 o                         
  -4   8   3          0.91        614.31       624.52 o                         
   2   8   3          0.63         22.29       819.53 o                         
  -9   9   3       2311.00       2639.60       554.65 o                         
  -6   9   3       8282.67      10647.58      1229.39 o                         
  -3   9   3        201.99        791.23       632.42 o                         
   0   9   3        689.09       1202.93       506.97 o                         
  -8  10   3        213.11       1065.12       856.64 o                         
  -5  10   3      13454.13      16708.28      1209.54 o                         
  -2  10   3       2566.94       1881.58       910.77 o                         
  -7  11   3        264.56        673.92       436.81 o                         
  -4  11   3        500.93        803.70       575.35 o                         
  -3   2   4      32097.70      29482.69       891.16 o                         
  -5   3   4      20178.92      19082.42       717.69 o                         
  -2   3   4      17081.16      18864.43       666.25 o                         
   1   3   4      25243.08      24769.35      1053.12 o                         
  -4   4   4     299187.25     304134.84      2089.71 o                         
   2   4   4     196632.47     184878.69      3035.92 o                         
  -9   5   4       1416.25        956.24       616.57 o                         
  -6   5   4       1261.34        913.74       219.07 o                         
  -3   5   4       9344.06      10940.35       635.22 o                         
   0   5   4      43385.80      43751.09      1556.61 o                         
   3   5   4         18.06        -86.12       507.41 o                         
 -11   6   4       7781.52       8613.52      1007.48 o                         
  -8   6   4      33521.46      31010.77      1988.44 o                         
  -5   6   4       5427.17       4991.18       505.14 o                         
   1   6   4        912.33        452.75       342.71 o                         
   4   6   4      11979.89      11697.46      1562.59 o                         
 -10   7   4         48.64        -85.62       359.13 o                         
  -7   7   4      28365.59      25963.50      1509.50 o                         
  -4   7   4       3846.43       4708.70       557.76 o                         
  -1   7   4       8547.16       8156.54       787.92 o                         
   2   7   4      16832.78      16592.02      1164.19 o                         
  -9   8   4       4453.16       4338.22       620.64 o                         
  -6   8   4      42940.53      44067.88      2707.37 o                         
  -3   8   4        435.32        921.40       435.57 o                         
   0   8   4      12454.24      10445.59       947.69 o                         
   3   8   4         15.91       1693.21       553.95 o                         
 -11   9   4       2132.95       2623.86       755.90 o                         
  -8   9   4         37.05        133.28       348.93 o                         
  -5   9   4      18330.36      19652.52      1209.94 o                         
  -2   9   4       5916.64       6414.51      1236.44 o                         
   1   9   4        625.26       1141.13       597.22 o                         
 -10  10   4       2922.15       2803.23       593.69 o                         
  -7  10   4         22.84        107.38       439.18 o                         
  -1  10   4          0.06        204.60       466.38 o                         
  -9  11   4       5980.61       7166.21       926.74 o                         
  -6  11   4          7.34        143.99       414.42 o                         
   0   1   5      11172.58      15861.43       864.34 o                         
  -2   2   5       2676.46       2302.93       224.33 o                         
   1   2   5      18705.54      18984.54       789.43 o                         
  -4   3   5      94726.02      95186.46      1057.54 o                         
   2   3   5       4063.05       3202.83       402.68 o                         
  -6   4   5        195.64        151.73       183.53 o                         
  -3   4   5      41568.52      41400.27       882.58 o                         
   0   4   5       8364.30       9490.96       724.42 o                         
   3   4   5      21966.75      21250.57      1905.92 o                         
  -8   5   5      26235.81      29171.86      1701.62 o                         
  -5   5   5       2504.27       2148.46       208.80 o                         
   1   5   5      27477.55      25494.59      1267.89 o                         
   4   5   5        195.48          0.08       387.54 o                         
 -10   6   5       1282.84       1169.82       422.52 o                         
  -7   6   5        634.02        356.28       247.45 o                         
  -4   6   5       3734.78       3559.21       614.85 o                         
  -1   6   5      54632.39      65983.73      3048.24 o                         
   2   6   5       2108.28       2286.75       615.06 o                         
   5   6   5       1260.22       2208.21       612.55 o                         
  -9   7   5       1063.18        124.34       485.09 o                         
  -6   7   5      30781.78      31846.96      1255.97 o                         
   0   7   5       5810.27       9050.98      2857.26 o                         
   3   7   5       3911.29       2787.93       496.25 o                         
 -11   8   5        115.58        132.45       385.98 o                         
  -8   8   5        567.05       1384.48       663.36 o                         
  -5   8   5      10160.15      10724.19       803.37 o                         
   1   8   5       6317.49       8108.84       936.09 o                         
 -10   9   5       7325.99       9874.40      2825.06 o                         
  -7   9   5       1098.82       1132.38       377.41 o                         
  -4   9   5      12534.18      14094.52      1386.71 o                         
  -1   9   5        127.53         63.60       516.48 o                         
   2   9   5        768.07       1261.52       725.59 o                         
  -9  10   5         76.11       -129.39       410.20 o                         
  -6  10   5       1075.01        967.45       742.97 o                         
   0  10   5       1508.12       1944.31       675.37 o                         
  -8  11   5       1983.29       3464.39       561.12 o                         
  -5  11   5          1.70        372.55       622.90 o                         
  -2  11   5       1023.01        760.49       861.93 o                         
   1   1   6      19750.75      16774.87       656.12 o                         
  -1   2   6       1829.01       1701.50       235.18 o                         
   2   2   6     257307.92     263204.12      3215.24 o                         
  -3   3   6      24175.17      26874.82       645.90 o                         
   0   3   6      31068.05      37094.30      1612.39 o                         
   3   3   6       4194.26       4645.52       580.86 o                         
  -5   4   6        136.40        101.54       120.35 o                         
   1   4   6        150.69        699.81       312.94 o                         
  -7   5   6       4043.89       3150.69       801.76 o                         
  -4   5   6       8575.81       6909.12       448.28 o                         
  -1   5   6       5376.96       7849.75      1053.64 o                         
   2   5   6      15064.62      13492.64       988.54 o                         
   5   5   6        392.03       1233.43       533.76 o                         
  -9   6   6       4628.16       1036.19       622.95 o                         
  -6   6   6      74668.10      71406.30      1649.18 o                         
  -3   6   6       3598.23       3826.99       619.60 o                         
   0   6   6      51216.04      53068.47      1988.12 o                         
   3   6   6        834.54       1276.75       714.08 o                         
 -11   7   6        255.40        740.25       388.58 o                         
  -8   7   6       2151.08       1036.22       280.12 o                         
  -5   7   6      19919.81      21069.49      1420.45 o                         
   1   7   6         60.81       -454.58       454.58 o                         
   4   7   6       6066.71       5816.44       898.71 o                         
 -10   8   6       1801.97       1023.83       604.59 o                         
  -7   8   6        830.23         -5.00       314.68 o                         
  -4   8   6      19231.78      18811.26      1415.64 o                         
  -1   8   6       1342.63       1066.55       687.40 o                         
   2   8   6       2871.51       2409.00       600.99 o                         
  -9   9   6       4440.52       4123.56       558.31 o                         
  -6   9   6        442.64        215.46       300.22 o                         
   0   9   6       5659.02       5168.60       810.15 o                         
  -8  10   6       3440.70       3254.84       795.21 o                         
  -5  10   6        208.78        358.80       533.57 o                         
  -2  10   6       4044.56       1978.21       975.14 o                         
  -7  11   6       5579.90       6536.47       776.07 o                         
  -1   1   7      11906.28      11191.05       483.07 o                         
  -3   2   7      20867.00      18706.94       774.78 o                         
   0   2   7       2163.91       1607.42       285.90 o                         
  -5   3   7      60295.49      52722.00      1371.05 o                         
  -2   3   7      24399.63      26738.59       808.86 o                         
   1   3   7       4706.29       4124.20       466.53 o                         
  -7   4   7       1285.09        607.31       447.40 o                         
  -4   4   7        707.27       1297.41       831.14 o                         
   2   4   7       1277.02        482.81       325.73 o                         
  -9   5   7       6659.33       1490.41       908.17 o                         
  -6   5   7      30688.42      32765.07      1042.98 o                         
  -3   5   7       3981.19       3859.30       552.44 o                         
   0   5   7       4987.62       4560.57       619.31 o                         
   3   5   7       8512.41       7819.49       734.97 o                         
 -11   6   7          0.08       -374.23       613.05 o                         
  -8   6   7       4867.60       5778.50       818.21 o                         
  -5   6   7      26028.30      26658.24       827.05 o                         
   1   6   7      37100.23      39567.74      1700.86 o                         
   4   6   7        648.64        254.70       443.86 o                         
 -10   7   7       4112.06       3776.45       627.60 o                         
  -7   7   7       4362.02       4249.93       960.15 o                         
  -4   7   7       7496.96       8420.60       859.08 o                         
  -1   7   7       1499.83       1792.83       842.24 o                         
   2   7   7         11.01         45.86       438.04 o                         
  -9   8   7       1594.74       1185.68       430.49 o                         
  -6   8   7         50.78        154.36       292.49 o                         
   0   8   7        799.24       1138.87      1207.17 o                         
   3   8   7       3137.76       4321.95       829.61 o                         
  -8   9   7       6176.40       7117.89       675.52 o                         
  -5   9   7       1585.75       1600.37       615.92 o                         
   1   9   7          3.98       1103.29       699.56 o                         
 -10  10   7       1312.95       1739.01       488.23 o                         
  -7  10   7       3693.44       4639.07       681.53 o                         
  -6  11   7        738.98       3315.50       838.02 o                         
  -2   2   8     633568.56     683930.56      4297.25 o                         
   1   2   8      36753.94      37236.93      1257.31 o                         
  -4   3   8       5999.56       6383.46       559.74 o                         
  -1   3   8      14641.48      16195.00       738.29 o                         
   2   3   8      35731.64      33410.89      1372.01 o                         
  -6   4   8     105609.19     109850.50      1745.58 o                         
  -3   4   8       3149.06       3068.10       265.09 o                         
   0   4   8     358756.88     425420.41      4946.44 o                         
   3   4   8         49.94        136.46       281.16 o                         
  -8   5   8        727.14        138.96       337.03 o                         
  -5   5   8      16076.14      14655.03       733.18 o                         
   1   5   8          1.92        -28.38       324.41 o                         
 -10   6   8       6979.13       6189.71      2523.95 o                         
  -7   6   8       7428.12       2486.47       780.51 o                         
  -4   6   8     102098.58     104427.34      2617.83 o                         
  -1   6   8          5.03       -236.24       712.92 o                         
   2   6   8      26867.83      26294.63      1558.87 o                         
   5   6   8        188.44       1198.75       560.50 o                         
  -9   7   8       5678.91       1031.24      1036.42 o                         
  -6   7   8         10.16        121.87       199.13 o                         
   0   7   8      10793.20       9992.85       986.45 o                         
   3   7   8        449.49        576.88       472.32 o                         
 -11   8   8       2626.43       3158.47       523.85 o                         
  -5   8   8        291.72        923.34       469.64 o                         
   1   8   8         50.76       -373.42       544.20 o                         
 -10   9   8          0.70       -131.44       311.40 o                         
  -7   9   8      15696.43      19853.92      2310.17 o                         
  -1   9   8       2380.76       2055.73       991.31 o                         
  -9  10   8        591.88        885.75       413.47 o                         
  -6  10   8       5850.59       6251.91      1133.28 o                         
  -8  11   8         49.25        639.89       427.72 o                         
   1   1   9      23398.42      22151.14       880.58 o                         
  -1   2   9      13784.12      12538.34       469.87 o                         
   2   2   9       4854.40       4611.67       526.24 o                         
  -3   3   9       4951.97       4219.38       420.84 o                         
   0   3   9      10635.89      11980.64       668.48 o                         
   3   3   9      46174.16      45132.12      3258.52 o                         
  -5   4   9       4811.91       5125.78       289.72 o                         
  -2   4   9       9997.14      10647.16       717.23 o                         
   1   4   9      33301.99      36391.03      1500.48 o                         
   4   4   9         51.40       -165.11       413.53 o                         
  -7   5   9       5248.84       1587.09      1117.56 o                         
  -4   5   9      47555.68      52843.58      1278.95 o                         
   2   5   9       2109.49        233.38       521.27 o                         
   5   5   9       4439.33       4968.20      1183.49 o                         
  -9   6   9         45.59        -52.29       265.62 o                         
  -6   6   9        453.47        744.15       249.23 o                         
   0   6   9       1707.35        307.83       766.32 o                         
   3   6   9       5387.76       2005.41       824.43 o                         
 -11   7   9        648.78       1179.47       464.20 o                         
  -8   7   9      17897.64      21213.42      2074.23 o                         
  -5   7   9        131.73        632.55       410.34 o                         
   1   7   9       2861.08       4007.05       695.28 o                         
   4   7   9        454.16        921.25       852.14 o                         
 -10   8   9        543.21         66.85       381.10 o                         
  -7   8   9       3661.20       3024.14       501.86 o                         
  -4   8   9       4821.43       6387.96       893.84 o                         
  -1   8   9      14807.28      20678.92      2254.77 o                         
   2   8   9        754.76       1634.18       633.72 o                         
  -9   9   9        283.68        588.32       373.71 o                         
  -6   9   9       7862.31       8367.76      1096.79 o                         
   0   9   9       1471.97       2983.83       686.22 o                         
  -8  10   9          6.15       -403.31       577.55 o                         
  -5  10   9       5570.29       7396.67      1091.02 o                         
  -7  11   9          0.35        192.40       325.64 o                         
  -1   1  10       2554.81       1783.57       258.73 o                         
  -3   2  10        150.58        157.61       213.20 o                         
   0   2  10     358445.34     447309.94      6499.13 o                         
  -5   3  10         19.00         73.50       392.89 o                         
  -2   3  10       2437.38       2125.68       287.73 o                         
   1   3  10        446.86        371.98       289.95 o                         
  -7   4  10       1993.06       1114.69       683.03 o                         
  -4   4  10     187859.22     196697.22      2472.15 o                         
  -1   4  10       3006.84       1931.74       336.65 o                         
  -9   5  10          3.97        155.55       537.24 o                         
  -6   5  10       4394.74       3855.34       727.53 o                         
  -3   5  10       7721.95       8255.18       734.18 o                         
   3   5  10       1498.59        745.47       597.39 o                         
 -11   6  10       4102.70       5454.54       894.50 o                         
  -8   6  10      11131.84       9956.01       955.09 o                         
  -5   6  10       3333.98       3422.61       357.05 o                         
   1   6  10         14.17        399.49       463.50 o                         
   4   6  10       4554.46       2357.53       624.73 o                         
 -10   7  10        304.88        523.88       385.08 o                         
  -7   7  10       9525.76       9331.82      1223.21 o                         
  -4   7  10       1278.83       1872.88       500.80 o                         
  -1   7  10       1101.57       1772.91       925.80 o                         
   2   7  10       7829.36       7698.08       955.35 o                         
  -9   8  10       1084.94       1011.28       294.48 o                         
  -6   8  10      16089.11      18657.85      2781.05 o                         
   0   8  10       8215.59       7652.37       931.86 o                         
  -8   9  10        962.18       1115.80       290.01 o                         
  -5   9  10       6453.35       7435.09       944.59 o                         
   1   9  10          0.08        227.45       510.45 o                         
  -7  10  10          0.25        321.41       286.84 o                         
  -1  10  10         57.60        452.44       947.59 o                         
  -6  11  10         17.97        -28.84       505.18 o                         
   0   1  11        724.51        290.64       211.27 o                         
  -2   2  11         73.17         43.90       228.74 o                         
   1   2  11      43613.67      41493.29      1541.37 o                         
  -4   3  11      17423.54      17039.98       889.59 o                         
  -1   3  11        343.63        547.78       225.89 o                         
   2   3  11       2791.44       2921.89       516.81 o                         
  -6   4  11        912.26        631.27       195.73 o                         
  -3   4  11      54811.09      64874.93      6196.22 o                         
   0   4  11        566.40        703.38       636.69 o                         
  -8   5  11       7628.36       9352.47      4503.34 o                         
  -5   5  11       6219.09       6889.92       561.18 o                         
  -2   5  11       5108.82       6400.93       634.35 o                         
   1   5  11       4598.33        726.73       585.22 o                         
   4   5  11         81.56       -169.87       379.56 o                         
 -10   6  11       1483.61       1134.98       871.30 o                         
  -7   6  11       2592.31       3155.11       309.80 o                         
  -4   6  11        393.30        307.36       310.95 o                         
   2   6  11          1.21        -10.86       457.34 o                         
  -9   7  11       3371.13       4406.61      1833.75 o                         
  -6   7  11      12552.01      14181.04       882.07 o                         
   0   7  11       1055.68        343.03       507.70 o                         
   3   7  11        500.01        963.17       590.40 o                         
  -8   8  11       1184.32       1609.99       342.05 o                         
  -5   8  11      15945.18      19613.63      1326.14 o                         
   1   8  11       7152.58       3012.73      2255.31 o                         
  -7   9  11       1369.43       2810.15       867.64 o                         
  -1   9  11        164.43       -408.24       952.21 o                         
  -6  10  11         39.84       -560.17       623.43 o                         
   1   1  12         27.31       -209.86       482.02 o                         
  -1   2  12       2747.54       3048.47       327.18 o                         
   2   2  12     202706.78     215198.12      3470.74 o                         
  -3   3  12      21250.61      21595.25       883.57 o                         
   0   3  12      16878.33      14701.18       520.64 o                         
   3   3  12       1224.37        462.98       520.00 o                         
  -5   4  12       9854.59       7430.43       562.36 o                         
  -2   4  12     286785.62     309310.91      3086.65 o                         
   1   4  12         89.24        -37.59       339.16 o                         
   4   4  12      24255.44      27552.40      1377.69 o                         
  -7   5  12       6313.69       6027.34       461.99 o                         
  -4   5  12        224.79        403.14       177.55 o                         
  -1   5  12       5639.15       5655.69       534.73 o                         
   5   5  12          3.94        378.95       515.17 o                         
  -9   6  12       6865.61       2226.58       988.21 o                         
  -6   6  12      43969.85      50573.62      3162.78 o                         
   3   6  12        385.28        378.85       876.94 o                         
  -8   7  12        157.80        178.07       214.02 o                         
  -5   7  12      11454.55      13563.61       778.98 o                         
   1   7  12       1514.25        446.35       557.38 o                         
 -10   8  12       3229.22       3706.55       475.42 o                         
  -7   8  12       1311.52        743.10       342.65 o                         
   2   8  12       3451.00       4761.29      1349.57 o                         
  -9   9  12       4454.61       3778.62       585.88 o                         
  -6   9  12          1.63        695.52       482.99 o                         
   0   9  12       5069.01       6777.45      1633.52 o                         
  -8  10  12       3328.40       3209.35       819.34 o                         
  -1   1  13        187.10         41.07       253.91 o                         
  -3   2  13       1429.02       1274.79       301.12 o                         
   0   2  13       4134.35       3880.46       409.45 o                         
  -5   3  13      10698.12      10241.01       865.39 o                         
  -2   3  13      21369.23      21536.03       790.09 o                         
   1   3  13      14177.99      11973.08       911.46 o                         
  -7   4  13         36.70        -29.36       350.30 o                         
  -4   4  13       1144.91       1117.90       222.60 o                         
  -1   4  13      25472.17      28327.21       748.85 o                         
   2   4  13       1118.60        455.28       669.05 o                         
  -9   5  13       1690.39       1603.22       423.97 o                         
  -6   5  13      18044.50      16887.09       846.02 o                         
  -3   5  13        356.22        494.71       255.01 o                         
   0   5  13       4316.18       3159.43      1080.92 o                         
   3   5  13       6418.69       1605.68       972.47 o                         
  -8   6  13        268.53         52.81       272.14 o                         
  -5   6  13       8440.49       9552.12       563.28 o                         
  -2   6  13       4303.64       3820.51       483.80 o                         
   4   6  13          0.06        -87.25       923.92 o                         
 -10   7  13       3530.26       5594.42       564.03 o                         
  -7   7  13        983.43       1077.50       225.83 o                         
  -4   7  13      10424.32      11188.92       914.72 o                         
   2   7  13        490.59        575.11       495.47 o                         
  -9   8  13        144.42        381.79       222.45 o                         
  -6   8  13        469.45        144.12       280.29 o                         
   0   8  13       1915.11        721.12       614.63 o                         
  -8   9  13       4286.75       4040.20       691.95 o                         
  -7  10  13        675.32        744.83       489.43 o                         
   0   1  14        764.17        883.80       302.09 o                         
  -2   2  14     232399.89     226611.06      2972.01 o                         
   1   2  14        246.76         92.72       289.20 o                         
  -1   3  14       2267.32       1880.34       277.52 o                         
   2   3  14       3637.44       3256.34       525.97 o                         
  -6   4  14      35453.51      32273.72      1406.88 o                         
  -3   4  14       1372.04       2165.24       629.18 o                         
   0   4  14      68136.55      76900.84      1694.79 o                         
   3   4  14         61.31        -24.13       457.84 o                         
  -8   5  14       1860.48       3097.49       416.24 o                         
  -5   5  14       7267.36       6457.60       438.40 o                         
  -2   5  14        549.27        742.44       429.32 o                         
   1   5  14         20.94        -66.72       705.56 o                         
   4   5  14       5390.03       5932.10      2647.05 o                         
 -10   6  14       2778.18       4142.64       559.65 o                         
  -7   6  14       1134.52       1001.36       252.24 o                         
  -4   6  14      39870.77      40327.14      1785.56 o                         
  -1   6  14        138.32        409.98       225.57 o                         
   2   6  14      10596.45       5148.32      1528.54 o                         
  -9   7  14       1987.72       1470.14       356.24 o                         
  -6   7  14       1622.78       1931.63       317.54 o                         
  -3   7  14       3623.93       3996.99       528.90 o                         
  -8   8  14       4156.77       3529.20       342.99 o                         
  -5   8  14         18.10       -280.18       280.18 o                         
   1   8  14         75.98        -85.56      1091.00 o                         
  -7   9  14       3927.69       4209.75      1048.01 o                         
   1   1  15        979.07        656.70       528.65 o                         
  -1   2  15      21511.97      18218.23      1633.03 o                         
   2   2  15        269.22        285.20       284.06 o                         
  -3   3  15      11719.53      12168.83       819.59 o                         
   0   3  15        507.89        143.06       242.53 o                         
   3   3  15       6603.97       4639.62       714.08 o                         
  -5   4  15       5402.45       5892.97       780.74 o                         
  -2   4  15          5.00       -152.35       308.67 o                         
   4   4  15       1029.16        370.50       595.18 o                         
  -7   5  15       6050.58       6975.27       815.91 o                         
  -4   5  15       6652.79       6485.75       584.14 o                         
  -1   5  15         70.57       -219.30       332.50 o                         
   2   5  15          3.18         16.42       457.67 o                         
  -9   6  15        302.45        227.27       265.74 o                         
  -6   6  15        370.21        738.83       245.26 o                         
  -3   6  15      22184.31      27044.41      1768.13 o                         
   0   6  15        168.33        578.45       962.01 o                         
   3   6  15       4417.92       1088.42       966.85 o                         
  -8   7  15       3980.55       5009.75       510.13 o                         
  -5   7  15       1261.41       1699.81       388.62 o                         
   1   7  15        370.29       -390.45       916.01 o                         
  -7   8  15       3568.27       4436.16       540.39 o                         
  -4   8  15       1033.60        735.71       281.13 o                         
  -6   9  15       1438.05       1158.35       591.19 o                         
  -1   1  16       5511.09       6234.91       768.49 o                         
  -3   2  16       1466.08       1378.48       360.01 o                         
   0   2  16     178244.56     159709.77      2832.07 o                         
  -5   3  16       1675.42       1710.00       493.76 o                         
  -2   3  16       2470.90       2274.50       378.56 o                         
   1   3  16        748.72        944.77       423.40 o                         
  -7   4  16       9498.31       9887.87       926.71 o                         
  -4   4  16      84370.27      88294.20      4150.52 o                         
  -1   4  16        439.35        504.09       271.98 o                         
   2   4  16      39879.37      40886.10      1851.97 o                         
  -9   5  16        896.27       1065.63       426.59 o                         
  -6   5  16         37.83        123.77       348.70 o                         
  -3   5  16       8899.80       9060.64      1043.37 o                         
   0   5  16       4919.51       3767.90      2010.85 o                         
   3   5  16         35.78       -472.64       609.94 o                         
  -8   6  16      10496.92      10829.84      1080.72 o                         
  -5   6  16       1817.87       2065.56       578.44 o                         
  -2   6  16      34078.84      40182.35      1934.06 o                         
   1   6  16        843.95        144.78       497.65 o                         
  -7   7  16       5023.45       4695.04       802.05 o                         
  -4   7  16        162.29        -25.45       439.34 o                         
  -1   7  16       2586.63       2285.39       345.72 o                         
   2   7  16       4709.54       3737.85      2836.33 o                         
  -6   8  16       8668.99      12332.53       937.61 o                         
  -3   8  16        139.91        535.54       272.34 o                         
   0   8  16       5840.75       7007.70      1659.41 o                         
   0   1  17        111.88        190.80       267.11 o                         
  -2   2  17       3196.92       2550.19       451.37 o                         
   1   2  17       8612.76       8070.18       521.89 o                         
  -4   3  17      10930.08       9557.40       839.30 o                         
  -1   3  17        553.11        542.97       199.77 o                         
   2   3  17          0.34         79.15       337.14 o                         
  -6   4  17          7.15       -151.92       511.47 o                         
  -3   4  17       7844.70       7046.66       627.31 o                         
   0   4  17       2558.25       2638.94       461.46 o                         
   3   4  17       5239.68       6181.76       856.33 o                         
  -8   5  17       4713.62       5928.71       872.27 o                         
  -5   5  17       1084.64        278.30       359.50 o                         
  -2   5  17       5306.18       4777.22       462.03 o                         
   1   5  17       3325.81       4061.84       600.71 o                         
   4   5  17        144.38         41.44       498.28 o                         
  -7   6  17        740.25        734.80       234.42 o                         
  -4   6  17        654.75        375.96       329.65 o                         
  -1   6  17      10403.83      13141.05      1016.33 o                         
   2   6  17        228.22        529.46       550.30 o                         
  -6   7  17       7336.93       8669.96       697.81 o                         
  -3   7  17         12.44       -410.90       410.90 o                         
   0   7  17       1426.25       3226.30      1295.26 o                         
  -8   8  17         92.06        326.95       287.79 o                         
  -5   8  17       4409.61       5099.95       979.03 o                         
  -2   8  17       1893.74       1363.38       334.39 o                         
  -4   9  17       1241.23       1809.19       372.31 o                         
   1   1  18         46.80       -224.17       287.25 o                         
  -1   2  18          1.83       5841.88       694.73 o                         
   2   2  18      59821.08      54771.21      4893.15 o                         
  -3   3  18       1986.05       1775.58       560.58 o                         
   0   3  18         39.62        101.34       217.86 o                         
   3   3  18        684.30        996.15       480.52 o                         
  -5   4  18       1645.84       2032.10       862.33 o                         
  -2   4  18      50580.50      46528.03      1480.37 o                         
   1   4  18        155.74        823.76       741.92 o                         
   4   4  18       7733.38       7033.54       956.88 o                         
  -7   5  18       1509.50       5520.30      3644.89 o                         
  -4   5  18       1000.52       1531.13       506.65 o                         
   2   5  18       3397.55       2655.84       574.59 o                         
  -6   6  18       9642.30      10193.63      1224.45 o                         
  -3   6  18         59.98       -262.42       303.84 o                         
   0   6  18      11770.19      12742.69       891.49 o                         
  -8   7  18        347.17        283.68       478.46 o                         
  -5   7  18       2664.63       3244.09       573.67 o                         
  -2   7  18       1700.19       1647.54       520.50 o                         
   1   7  18          0.13       2681.55      1020.10 o                         
  -7   8  18        126.22       -401.64       401.64 o                         
  -4   8  18       6982.53       8040.08      1034.73 o                         
  -1   1  19       3971.36       3057.81       596.70 o                         
  -3   2  19       3057.50       2725.05       833.95 o                         
   0   2  19        248.69        334.74       297.38 o                         
  -5   3  19       6787.60       7420.87       873.43 o                         
  -2   3  19       1296.20       1225.37       361.43 o                         
   1   3  19       1565.66       1219.04       191.04 o                         
  -7   4  19        475.61         33.52       553.71 o                         
  -4   4  19          0.05        449.83       320.25 o                         
  -1   4  19      15024.07      17988.95       826.85 o                         
   2   4  19         11.38        282.46      1152.75 o                         
  -6   5  19       2647.57       3197.98       781.85 o                         
  -3   5  19        329.42        764.73       443.09 o                         
   0   5  19         50.61       -304.01       304.01 o                         
   3   5  19        936.17        119.50       519.50 o                         
  -8   6  19        436.85        879.77       518.46 o                         
  -5   6  19       5819.71       7478.62       687.25 o                         
  -2   6  19        318.61        305.15       438.83 o                         
   1   6  19       6972.44       9710.86      4082.82 o                         
  -7   7  19       1272.87       1313.16       360.50 o                         
  -4   7  19       2306.28       2947.62       443.00 o                         
  -1   7  19          6.06       -278.76       324.68 o                         
  -6   8  19          6.87       1467.05       565.27 o                         
  -3   8  19       6331.92       8278.33       987.75 o                         
   0   1  20       3799.75       3277.99       525.59 o                         
  -2   2  20      74850.53      70168.77      2853.59 o                         
   1   2  20        382.77        236.16       199.02 o                         
  -4   3  20         74.31        -70.84       374.77 o                         
  -1   3  20        406.74       -183.27       342.75 o                         
   2   3  20       4623.16       5036.48       748.78 o                         
  -6   4  20      19248.42      18209.72      1888.43 o                         
  -3   4  20        647.61        757.73       336.77 o                         
   0   4  20      32187.53      33900.93      1465.12 o                         
   3   4  20        959.92       1100.44       591.17 o                         
  -5   5  20       3582.10       3526.95       596.34 o                         
  -2   5  20        429.57         69.28       327.09 o                         
   1   5  20        577.16        615.80       388.51 o                         
  -7   6  20       1722.97       2023.68       355.16 o                         
  -4   6  20      17738.78      20997.73      1848.60 o                         
  -1   6  20        404.18        521.37       398.97 o                         
  -6   7  20         17.77       -319.23       332.64 o                         
  -3   7  20       3214.39       4555.39       810.55 o                         
   1   1  21       1076.27        612.11       293.19 o                         
  -1   2  21       2855.39       2145.31       466.60 o                         
   2   2  21        572.05       1177.06       245.09 o                         
  -3   3  21        912.52        713.79       680.02 o                         
   0   3  21        458.71        484.54       251.64 o                         
   3   3  21       2366.99       1916.84       622.39 o                         
  -5   4  21        829.61        514.86       788.89 o                         
  -2   4  21        800.14        776.44       348.81 o                         
   1   4  21       5377.85       6195.64      1285.84 o                         
  -7   5  21       1161.73        846.53       707.96 o                         
  -4   5  21       3644.41       3735.03       608.48 o                         
  -1   5  21        358.54        857.41       296.29 o                         
   2   5  21        164.53         74.78       856.21 o                         
  -6   6  21         61.71        -54.03       201.07 o                         
  -3   6  21       5704.16       6591.44       634.37 o                         
   0   6  21        815.18       1369.01       414.12 o                         
  -5   7  21         81.10        209.52       373.66 o                         
  -2   7  21       1099.52        813.72       474.50 o                         
  -1   1  22         67.09        851.21       476.10 o                         
  -3   2  22        303.37        271.24       478.82 o                         
   0   2  22      40510.05      40868.48      1902.17 o                         
  -5   3  22        395.68       2072.19       801.81 o                         
  -2   3  22         11.86       -131.02       521.50 o                         
   1   3  22         13.02        -90.06       238.96 o                         
  -4   4  22      14907.16      14890.29      1079.22 o                         
  -1   4  22        246.18        335.17       567.47 o                         
   2   4  22       9182.14       7427.69       993.61 o                         
  -6   5  22        303.91        -69.92       398.87 o                         
  -3   5  22       1058.95        624.20       326.22 o                         
   0   5  22       1041.03       1459.43       621.31 o                         
  -5   6  22        130.74        201.56       345.91 o                         
  -2   6  22       9847.04      11153.05       724.43 o                         
   0   1  23        417.73        167.99       341.17 o                         
  -2   2  23        201.00        110.53       454.67 o                         
   1   2  23       4921.53       5804.54      1539.40 o                         
  -4   3  23        917.61        549.70       703.40 o                         
  -1   3  23         63.93        199.59       389.52 o                         
   2   3  23        238.53        302.88       628.94 o                         
  -6   4  23         64.63       -779.75       779.75 o                         
  -3   4  23       3253.58       3920.07       555.54 o                         
   0   4  23         88.87         41.56       227.70 o                         
  -5   5  23       1192.19        430.38       777.72 o                         
  -2   5  23        586.46       1716.24       614.72 o                         
  -4   6  23         71.24       -241.00       298.27 o                         
   1   1  24        225.56        117.64       296.56 o                         
  -1   2  24        408.75        879.86       487.91 o                         
   2   2  24      19196.20      21607.65       930.80 o                         
   0   3  24        968.15        189.26       332.48 o                         
  -5   4  24       1298.04       1369.50       518.42 o                         
  -2   4  24      15126.54      15964.74       986.51 o                         
   1   4  24        663.33        705.10       757.43 o                         
  -4   5  24          4.06       -356.10       430.05 o                         
  -1   5  24        759.80       1106.65       342.41 o                         
  -1   1  25        286.27       -184.63       387.82 o                         
  -3   2  25        345.97        766.64       605.17 o                         
   0   2  25        520.78       1166.63       492.16 o                         
  -2   3  25        526.65        957.21       538.61 o                         
   1   3  25        459.74        309.88       483.76 o                         
  -1   4  25       2735.66       2369.09       504.04 o                         
   0   1  26        121.84        660.93       479.67 o                         
  -2   2  26      13200.69      11444.30      1315.24 o                         
                                                                                
