# Supplementary material for: Phase relationships in homoleptic com­plexes of XeF2
Source: IUCrJ. 2026 May 18;13(Pt 4):420–32. doi: 10.1107/S2052252526003751 (PMC13324652; doi:10.1107/S2052252526003751)
Supplement: Supplementary file 14 [file m-13-00420-znsbi_2p78gpasup14.hkl]

data_znsbi_2p78gpa                                                              
_shelx_title ' 2z_1_p05_3 in R-3'                                               
_shelx_refln_list_code          4                                               
_shelx_F_calc_maximum      844.83                                               
_exptl_crystal_F_000      2016.00                                               
_reflns_d_resolution_high  0.8010                                               
                                                                                
loop_                                                                           
 _space_group_symop_operation_xyz                                               
 'x, y, z'                                                                      
 '-y, x-y, z'                                                                   
 '-x+y, -x, z'                                                                  
 'x+2/3, y+1/3, z+1/3'                                                          
 '-y+2/3, x-y+1/3, z+1/3'                                                       
 '-x+y+2/3, -x+1/3, z+1/3'                                                      
 'x+1/3, y+2/3, z+2/3'                                                          
 '-y+1/3, x-y+2/3, z+2/3'                                                       
 '-x+y+1/3, -x+2/3, z+2/3'                                                      
 '-x, -y, -z'                                                                   
 'y, -x+y, -z'                                                                  
 'x-y, x, -z'                                                                   
 '-x+2/3, -y+1/3, -z+1/3'                                                       
 'y+2/3, -x+y+1/3, -z+1/3'                                                      
 'x-y+2/3, x+1/3, -z+1/3'                                                       
 '-x+1/3, -y+2/3, -z+2/3'                                                       
 'y+1/3, -x+y+2/3, -z+2/3'                                                      
 'x-y+1/3, x+2/3, -z+2/3'                                                       
                                                                                
_cell_length_a     9.5373                                                       
_cell_length_b     9.5373                                                       
_cell_length_c    21.2924                                                       
_cell_angle_alpha  90.000                                                       
_cell_angle_beta   90.000                                                       
_cell_angle_gamma 120.000                                                       
                                                                                
_shelx_F_squared_multiplier     1.000                                           
                                                                                
loop_                                                                           
 _refln_index_h                                                                 
 _refln_index_k                                                                 
 _refln_index_l                                                                 
 _refln_F_squared_calc                                                          
 _refln_F_squared_meas                                                          
 _refln_F_squared_sigma                                                         
 _refln_observed_status                                                         
  -1   2   0      18924.27      28834.15       839.77 o                         
   0   3   0        367.14         21.04       115.74 o                         
  -2   4   0     405899.16     512702.38      3045.37 o                         
  -4   5   0       1802.04       3471.95       326.37 o                         
  -1   5   0       8452.76       8351.21       522.83 o                         
   0   6   0     109702.89     115257.10      5867.01 o                         
  -5   7   0      42373.09      40810.61      1375.54 o                         
  -2   7   0      15857.06      19778.22       988.21 o                         
  -7   8   0        464.54        217.72       339.64 o                         
  -4   8   0      48501.74      49437.05      2334.93 o                         
  -1   8   0         45.65       -127.51       242.63 o                         
  -6   9   0         14.43         81.28       380.24 o                         
  -3   9   0       9342.63       9535.33       924.52 o                         
   0   9   0       5907.23       7875.64       811.74 o                         
  -8  10   0       4854.81       2573.27       955.05 o                         
  -5  10   0          2.42        -83.49       289.65 o                         
  -2  10   0       4116.99       2716.31       916.13 o                         
  -7  11   0       5919.06       3799.46      1355.09 o                         
  -4  11   0        687.74        188.87       300.56 o                         
  -3   2   1         55.42         36.34       100.13 o                         
   0   2   1      12184.85      13785.53       491.12 o                         
  -5   3   1      21381.52      20404.65       982.49 o                         
  -2   3   1      74748.71      78614.62       999.67 o                         
   1   3   1      65023.98      53090.58      1154.92 o                         
  -7   4   1         22.42         66.86       215.53 o                         
  -4   4   1       2742.31       1378.44       225.83 o                         
  -1   4   1      53663.18      53924.65      1555.37 o                         
   2   4   1        209.40        520.31       285.38 o                         
  -9   5   1       3119.50       3040.21       751.48 o                         
  -6   5   1      84316.49      92559.95      1660.74 o                         
  -3   5   1        151.47        250.67       142.84 o                         
   0   5   1      27039.26      25057.71      1544.18 o                         
   3   5   1      15931.90      16225.34      1048.61 o                         
 -11   6   1        438.44        855.18       319.16 o                         
  -8   6   1       1417.60       1785.86       562.89 o                         
  -5   6   1       7535.34       7766.91      1159.76 o                         
  -2   6   1       7125.72       6544.36      1267.08 o                         
   1   6   1      13483.58      17648.31      1023.66 o                         
   4   6   1        101.86        -59.46       382.89 o                         
 -10   7   1       8141.64      10039.55      1247.92 o                         
  -7   7   1        598.70        487.35       336.14 o                         
  -1   7   1       6692.86       8387.74       576.66 o                         
   2   7   1       1649.59       1692.49       394.02 o                         
  -9   8   1         13.99       -173.44       255.15 o                         
  -6   8   1        120.70         64.69       393.65 o                         
  -3   8   1      15969.22      17703.57      2247.87 o                         
   0   8   1       2723.10       2884.15       554.34 o                         
   3   8   1       1028.05       1975.77       511.02 o                         
 -11   9   1        273.77       1027.56       677.31 o                         
  -8   9   1       8643.92       8441.33      1192.10 o                         
  -5   9   1         35.95       -138.26       210.58 o                         
  -2   9   1       2495.11       2235.56       751.02 o                         
   1   9   1        415.25       1032.80       850.97 o                         
 -10  10   1        298.03        152.05       409.62 o                         
  -7  10   1       1583.44        802.73       467.07 o                         
  -4  10   1       3396.78       3151.71       485.55 o                         
  -1  10   1       3461.61       6321.70       599.44 o                         
  -9  11   1         44.59        355.82       495.83 o                         
  -6  11   1       1873.93       2449.64      1371.41 o                         
  -2   2   2     713739.44    1087568.38      7037.56 o                         
   1   2   2       2024.09       1207.56       189.55 o                         
  -4   3   2      42833.83      42108.08       685.62 o                         
   2   3   2       4051.16       4226.85       698.98 o                         
  -6   4   2     156092.42     154536.38      2415.74 o                         
  -3   4   2      29346.24      28326.42       795.00 o                         
   0   4   2     326363.97     398529.81      3596.14 o                         
   3   4   2        124.47        658.79       312.72 o                         
  -8   5   2          7.93       -134.20       583.51 o                         
  -5   5   2        577.57        920.62       278.30 o                         
  -2   5   2       3681.18       3966.78       318.98 o                         
   1   5   2       5837.25       6125.65       613.94 o                         
   4   5   2      10064.72       8622.31       813.73 o                         
 -10   6   2       3516.06       3006.86       520.89 o                         
  -7   6   2       4096.89       3132.95       371.04 o                         
  -4   6   2      85823.01      95685.91      1493.10 o                         
  -1   6   2       4876.41       4414.40       727.03 o                         
   2   6   2      14852.44      12086.71       956.91 o                         
   5   6   2         83.56         85.80       363.04 o                         
  -9   7   2       1523.43       1152.96       629.08 o                         
  -6   7   2       4646.21       3659.75       356.62 o                         
  -3   7   2      19528.32      19177.89       789.15 o                         
   0   7   2       4001.88       3017.42       431.48 o                         
   3   7   2        182.32        674.52       403.61 o                         
  -8   8   2       8556.56       8180.93       731.10 o                         
  -5   8   2        115.34         60.81       143.31 o                         
   1   8   2        744.90        405.31       434.59 o                         
 -10   9   2        363.63        657.36       328.03 o                         
  -4   9   2        221.67        242.22       247.67 o                         
  -1   9   2        878.53        160.98       444.24 o                         
   2   9   2       2968.59       3795.34       553.17 o                         
  -9  10   2         59.22       -276.52       276.52 o                         
  -6  10   2       3944.97       2306.45       499.10 o                         
   0  10   2       1530.11        698.52       502.51 o                         
  -8  11   2        233.72        201.51       367.40 o                         
  -5  11   2       2165.45       2103.72       470.69 o                         
  -2  11   2       1000.77        122.48       718.71 o                         
   1   1   3       6127.05       7975.62       378.07 o                         
   2   2   3       5337.48       3536.47       334.07 o                         
  -3   3   3      16860.54      16802.28       554.03 o                         
   0   3   3        259.86         44.57       127.11 o                         
   3   3   3      36807.83      36248.70      1555.57 o                         
  -5   4   3      28355.03      25746.11       917.37 o                         
  -2   4   3        595.00        673.88       141.35 o                         
   1   4   3      88007.14      91008.97      2066.04 o                         
   4   4   3        885.72       1032.37       304.81 o                         
  -7   5   3      16925.26      15394.49       897.15 o                         
  -4   5   3      40734.50      43610.52      1231.51 o                         
  -1   5   3       1426.39       1718.88       381.43 o                         
   2   5   3         16.05         26.77       288.20 o                         
   5   5   3       3187.50       3810.26       814.42 o                         
  -9   6   3        345.22        447.15       357.45 o                         
  -6   6   3       7922.75       8058.89       635.88 o                         
  -3   6   3      58284.90      57492.88      4182.40 o                         
   0   6   3          7.75        367.27       421.97 o                         
   3   6   3      10095.98      10490.13      1336.50 o                         
 -11   7   3       1385.70       1599.45       480.57 o                         
  -8   7   3       9919.96      13253.39      2043.04 o                         
  -5   7   3       2977.33       2398.66       454.80 o                         
   1   7   3        585.11        609.70       427.23 o                         
   4   7   3          8.00        200.41       496.73 o                         
 -10   8   3       2325.84       3730.20       810.04 o                         
  -7   8   3       5158.14       3204.00       687.47 o                         
  -4   8   3          1.80         23.57       241.47 o                         
   2   8   3          1.62       -113.09       348.88 o                         
  -9   9   3       1567.77       2051.63       472.22 o                         
   0   9   3        497.89        -45.40       369.38 o                         
  -8  10   3        175.34       -314.93       326.63 o                         
  -7  11   3        167.47        260.09       346.95 o                         
  -3   2   4      32594.92      29360.00      1241.10 o                         
  -5   3   4      18584.97      17204.25       697.61 o                         
  -2   3   4      15166.91      14524.38       397.86 o                         
   1   3   4      25327.67      23304.11      3252.87 o                         
  -7   4   4      18310.77      14925.42       972.77 o                         
  -4   4   4     272206.25     276461.22      1498.42 o                         
   2   4   4     176678.95     184219.75      2492.11 o                         
  -9   5   4       1232.08       1690.03       253.68 o                         
  -6   5   4        888.03        330.05       122.61 o                         
  -3   5   4       7752.58       8558.14       464.45 o                         
   0   5   4      39740.58      39417.50      1273.67 o                         
   3   5   4          4.56        144.29       384.81 o                         
 -11   6   4       5004.15       5764.43       975.52 o                         
  -8   6   4      28137.25      23853.62      1615.03 o                         
  -5   6   4       4985.07       3706.08       728.48 o                         
   1   6   4        990.24        677.77       536.96 o                         
   4   6   4       9564.15      10406.33      1013.30 o                         
 -10   7   4         20.97        136.38       278.19 o                         
  -7   7   4      24748.51      18445.72      1266.04 o                         
  -4   7   4       3444.49       3538.98       417.13 o                         
  -1   7   4       6376.18       7171.77       933.07 o                         
   2   7   4      11962.69      10419.81      1487.48 o                         
  -9   8   4       2918.70       3075.59       458.67 o                         
  -6   8   4      36820.09      34335.55      1325.36 o                         
   3   8   4         43.66       1370.27      1290.40 o                         
 -11   9   4       1259.65       1985.05       583.37 o                         
  -8   9   4          0.76       -356.28       356.28 o                         
   1   9   4        442.71       -410.27       688.88 o                         
 -10  10   4       2059.53       2645.08       472.32 o                         
  -7  10   4          9.90       -257.36       290.64 o                         
  -1  10   4         18.28        193.71       457.51 o                         
  -9  11   4       3703.62       3903.30       619.50 o                         
  -6  11   4          3.02       -279.95       279.95 o                         
  -2   2   5       2793.16       2710.92       185.44 o                         
   1   2   5      16708.55      19665.88       694.62 o                         
  -4   3   5      88680.76      83342.05       803.36 o                         
   2   3   5       3532.28       2705.99       325.99 o                         
  -6   4   5         47.40       -129.77       129.77 o                         
  -3   4   5      34206.97      32004.64       794.81 o                         
   0   4   5       7208.60       8450.60      1131.02 o                         
   3   4   5      16955.17      17355.51       970.55 o                         
  -5   5   5       1783.45       1946.99       187.64 o                         
   1   5   5      21667.64      21461.31      2116.47 o                         
   4   5   5        258.19       -479.68       479.68 o                         
 -10   6   5        744.60        403.33       549.48 o                         
  -7   6   5        458.97        350.07       175.61 o                         
  -4   6   5       3059.75       2336.16       501.14 o                         
  -1   6   5      41410.93      53886.74      2126.19 o                         
   2   6   5       1508.66       1554.13       938.42 o                         
   5   6   5        697.08        356.55       442.36 o                         
  -9   7   5        633.75         -0.93       277.78 o                         
  -6   7   5      22824.55      24178.72      1449.23 o                         
   0   7   5       4084.85       3437.87       646.33 o                         
   3   7   5       2618.53       4121.72       772.25 o                         
 -11   8   5         95.50        314.02       283.01 o                         
  -8   8   5        286.32        666.59       295.20 o                         
  -5   8   5       8084.09       7351.57       781.85 o                         
   1   8   5       4188.01       4090.38       770.34 o                         
 -10   9   5       4292.36       5972.38      1094.30 o                         
  -7   9   5        631.19        907.38       366.98 o                         
  -1   9   5         70.30        235.30       689.35 o                         
  -9  10   5         20.16       -161.74       610.52 o                         
  -6  10   5        759.25        795.91       272.37 o                         
   0  10   5        964.75       1623.70       437.70 o                         
  -8  11   5       1153.49       2454.87       312.48 o                         
  -5  11   5          1.96        147.66       588.92 o                         
   1   1   6      18676.89      17036.80       643.02 o                         
  -1   2   6       1702.46       1551.25       163.21 o                         
   2   2   6     252908.58     272890.81      2876.17 o                         
  -3   3   6      23164.12      27811.42       419.18 o                         
   0   3   6      33548.77      39129.31      1047.70 o                         
   3   3   6       4066.05       5388.99       589.19 o                         
  -5   4   6        128.46        101.32        88.29 o                         
   1   4   6        448.53       1066.00       283.13 o                         
  -7   5   6       3494.03       2904.57       423.40 o                         
  -4   5   6       7587.13       5197.63       292.23 o                         
   2   5   6      11831.44      10471.53       870.78 o                         
   5   5   6        218.20       1368.49       527.07 o                         
  -9   6   6       3384.47       1620.46      1067.04 o                         
  -6   6   6      65575.52      64229.38      3696.05 o                         
  -3   6   6       3470.18       3426.43       432.23 o                         
   0   6   6      44413.47      43998.27      1976.11 o                         
   3   6   6        574.52       1592.39       784.38 o                         
 -11   7   6        192.36        693.88       525.95 o                         
  -8   7   6       1239.60        305.92       195.85 o                         
  -5   7   6      17109.66      19436.31      1083.60 o                         
   1   7   6         64.11       -154.71       355.19 o                         
   4   7   6       4026.80       4957.20      1223.24 o                         
 -10   8   6       1441.14       1248.77       425.24 o                         
  -7   8   6        652.05        185.21       243.00 o                         
  -1   8   6        880.14       -158.33       573.11 o                         
   2   8   6       2399.91       2614.11       629.32 o                         
  -9   9   6       2827.61       3397.46       694.52 o                         
  -6   9   6        164.67        194.56       250.90 o                         
   0   9   6       3898.71       3667.18      1013.70 o                         
  -8  10   6       2601.48       2583.90       414.87 o                         
  -5  10   6        113.71       -270.60       450.91 o                         
  -7  11   6       3265.79       3775.39       655.83 o                         
  -1   1   7      10588.91      10383.71       400.99 o                         
  -3   2   7      19051.72      17387.25       656.42 o                         
   0   2   7       1633.15        871.01       250.12 o                         
  -5   3   7      49361.47      48999.50      1726.85 o                         
  -2   3   7      20083.82      23640.53       641.80 o                         
   1   3   7       3842.38       4349.92       409.14 o                         
  -7   4   7        791.63         77.64       356.87 o                         
  -4   4   7        644.15        926.96       100.34 o                         
   2   4   7       1072.78        836.76       388.26 o                         
  -9   5   7       4672.78        500.92       699.84 o                         
  -6   5   7      25204.45      31980.27       817.77 o                         
   0   5   7       3512.26       3374.04       407.91 o                         
   3   5   7       5522.90       6809.33       546.03 o                         
 -11   6   7          0.07        220.84       312.96 o                         
  -8   6   7       3836.66       3819.43       505.86 o                         
  -5   6   7      19684.88      16090.45      2141.47 o                         
   1   6   7      27185.12      35436.21      2017.70 o                         
   4   6   7        577.96       1130.81       641.92 o                         
 -10   7   7       2609.92       2518.39       509.63 o                         
  -7   7   7       3714.18       3128.99       647.18 o                         
  -4   7   7       5845.93       7142.37       630.00 o                         
   2   7   7          6.35        363.06       871.47 o                         
  -9   8   7       1106.69       1019.09       442.98 o                         
  -6   8   7         45.43       -111.90       229.30 o                         
   0   8   7        673.36        236.72       359.14 o                         
   3   8   7       1826.87       4042.14       641.74 o                         
  -8   9   7       3493.13       5646.30      1068.84 o                         
  -5   9   7       1142.70        967.79       531.76 o                         
   1   9   7          0.52        629.68       498.33 o                         
  -7  10   7       2418.21       1925.45       452.70 o                         
  -1  10   7       4150.98       8129.33      1584.90 o                         
  -6  11   7        318.37         18.23       679.27 o                         
  -2   2   8     627546.50     814210.81      4028.58 o                         
   1   2   8      35919.07      40548.86      1637.56 o                         
  -4   3   8       6436.31       6423.92       740.67 o                         
  -1   3   8      15546.70      17315.50       561.11 o                         
   2   3   8      30993.05      34324.46      1763.31 o                         
  -6   4   8      92674.58      92038.26      1976.33 o                         
  -3   4   8       3063.60       2897.80       283.17 o                         
   0   4   8     337171.72     381085.44      3477.48 o                         
   3   4   8         47.99        181.20       267.19 o                         
  -8   5   8        571.71        715.42       407.69 o                         
  -5   5   8      14715.90      14601.70       900.34 o                         
   1   5   8          1.02         -7.88       247.67 o                         
 -10   6   8       5643.67       7317.51       645.09 o                         
  -7   6   8       5802.88       7412.31      2653.41 o                         
  -4   6   8      86524.57      98501.42      2074.47 o                         
   2   6   8      22548.18      25919.35      1422.77 o                         
   5   6   8        227.03        556.67       485.55 o                         
  -9   7   8       4116.12       1503.70       861.81 o                         
  -6   7   8         17.77       -198.30       198.30 o                         
   0   7   8       8790.21       8877.39       753.50 o                         
   3   7   8        360.99        -60.88       432.81 o                         
  -8   8   8      14629.71      13856.00      1361.77 o                         
  -5   8   8        273.21        249.80       405.15 o                         
   1   8   8         79.53          9.93       404.32 o                         
 -10   9   8          1.65       -231.31       384.13 o                         
  -7   9   8      11937.48      15413.73      2664.49 o                         
  -1   9   8       1748.59       2033.28       817.50 o                         
  -9  10   8        347.51        904.04       413.98 o                         
  -6  10   8       4931.69       5391.70       928.30 o                         
   1   1   9      22854.60      21886.18       762.42 o                         
  -1   2   9      12456.00      11685.69       355.42 o                         
   2   2   9       4369.26       5221.12       524.25 o                         
  -3   3   9       4353.02       4232.77       431.85 o                         
   0   3   9       9281.06       9086.55       367.94 o                         
   3   3   9      35716.09      35449.30      2424.69 o                         
  -5   4   9       4523.88       3710.04       245.39 o                         
  -2   4   9       9265.37       7729.07       413.34 o                         
   1   4   9      29188.89      32110.69      2399.88 o                         
   4   4   9          8.69          9.64       371.63 o                         
  -7   5   9       3675.95       2686.68       390.38 o                         
  -4   5   9      37942.50      36774.86       877.88 o                         
   2   5   9       1561.60        520.38       547.66 o                         
   5   5   9       3024.52       3356.34       680.00 o                         
  -9   6   9         38.49        -69.83       161.01 o                         
  -6   6   9        316.38        439.08       134.60 o                         
   0   6   9       1476.94        763.94       461.26 o                         
   3   6   9       3051.32        240.80       667.61 o                         
 -11   7   9        389.72        637.41       313.66 o                         
  -8   7   9      12762.71      20997.85      1672.37 o                         
  -5   7   9         98.65        545.74       411.34 o                         
   1   7   9       1903.15       2924.20       500.26 o                         
   4   7   9        268.85       1743.92       556.23 o                         
 -10   8   9        419.22        107.49       328.04 o                         
  -7   8   9       2267.68       1566.97       297.69 o                         
   2   8   9        455.63       1317.28       606.18 o                         
  -9   9   9        172.57         75.43       296.25 o                         
  -6   9   9       5545.59       6299.05       814.20 o                         
   0   9   9       1041.40       1421.15       415.29 o                         
  -8  10   9          3.96         39.22       303.08 o                         
  -7  11   9          3.72       -179.75       240.54 o                         
  -1   1  10       2533.00       1888.25       202.68 o                         
  -3   2  10          0.82        219.92       315.01 o                         
  -5   3  10         69.62        333.51       183.94 o                         
  -2   3  10       1436.70       1408.70       236.42 o                         
   1   3  10        182.94        -48.73       279.28 o                         
  -7   4  10       1302.17        654.84       243.04 o                         
  -4   4  10     177442.55     198269.66      1683.77 o                         
  -1   4  10       2719.17       1720.63       264.36 o                         
   2   4  10      71694.01      85275.92      3066.73 o                         
  -9   5  10         10.68        157.25       249.64 o                         
  -6   5  10       4288.08       2878.47       295.02 o                         
  -3   5  10       7876.76       8211.77       549.94 o                         
   0   5  10       8567.57       6400.89       677.74 o                         
   3   5  10       1090.09        432.79       530.86 o                         
 -11   6  10       2597.31       3099.29       702.96 o                         
  -5   6  10       2630.78       2492.37       262.50 o                         
   1   6  10          3.44        264.95       403.52 o                         
   4   6  10       3662.59       3924.48       474.79 o                         
 -10   7  10         90.65        417.33       319.83 o                         
  -7   7  10       7384.60       8146.33      1148.05 o                         
   2   7  10       5959.19       6670.88       877.65 o                         
  -9   8  10        757.05        632.92       221.81 o                         
  -6   8  10      13707.27      15896.66      1195.04 o                         
   0   8  10       6542.47       7081.12       716.68 o                         
  -8   9  10        504.81        881.09       404.86 o                         
  -5   9  10       4733.71       5879.65       638.22 o                         
   1   9  10          0.44        196.85       439.87 o                         
  -7  10  10          4.18        326.33       426.28 o                         
  -6  11  10          2.35        458.54       562.76 o                         
  -2   2  11         69.90        -49.91       215.12 o                         
   1   2  11      37951.30      34052.86      1607.03 o                         
  -4   3  11      15085.88      14282.66       580.89 o                         
  -1   3  11        297.59        381.76       185.15 o                         
   2   3  11       1988.09       2744.79       440.65 o                         
  -6   4  11        866.36        861.40       224.71 o                         
  -3   4  11      48935.21      56587.73      3922.28 o                         
   0   4  11        540.99        850.56       172.91 o                         
  -8   5  11       5405.38        492.85       807.36 o                         
  -5   5  11       5063.89       5325.62       318.21 o                         
  -2   5  11       3736.85       3894.01       370.39 o                         
   1   5  11       3797.30        857.40       448.88 o                         
   4   5  11         66.22         18.64       375.06 o                         
 -10   6  11        885.51        881.08       364.69 o                         
  -7   6  11       2268.81       2409.42       321.47 o                         
  -4   6  11        216.73        679.28       336.37 o                         
   2   6  11         10.03        -28.10       457.09 o                         
  -9   7  11       2117.23         90.55       476.17 o                         
  -6   7  11       8790.61      12459.98      1057.04 o                         
   0   7  11        679.84         10.32       355.34 o                         
   3   7  11        248.19        377.96       542.10 o                         
  -8   8  11        881.57       1274.10       162.22 o                         
  -5   8  11      11683.80      13585.82       872.18 o                         
  -7   9  11        931.77        976.00       280.85 o                         
  -6  10  11         10.90       -468.97       468.97 o                         
   1   1  12         46.61         74.47       146.87 o                         
  -1   2  12       2947.62       3414.07       307.75 o                         
   2   2  12     186295.97     209736.44      2864.87 o                         
  -3   3  12      21547.23      21879.04      1397.18 o                         
   0   3  12      15575.72      15536.20       788.08 o                         
   3   3  12       1101.31        421.36       425.60 o                         
  -2   4  12     268270.78     264671.44      2148.19 o                         
   1   4  12         65.99        -66.41       306.82 o                         
   4   4  12      19404.47      19655.04       836.46 o                         
  -7   5  12       5110.23       5630.17       432.60 o                         
  -4   5  12        356.87        358.95       160.82 o                         
  -1   5  12       4903.63       4571.13       470.12 o                         
   5   5  12          0.23       -115.71       410.22 o                         
  -9   6  12       4958.58        106.99       785.49 o                         
  -6   6  12      36973.27      51141.21      1240.22 o                         
  -3   6  12        197.50        281.60       124.48 o                         
   3   6  12        342.52        816.05      1221.40 o                         
  -8   7  12         73.17         65.47       198.75 o                         
  -5   7  12       8954.42      10746.57      1166.03 o                         
   1   7  12       1470.59         86.55       412.82 o                         
 -10   8  12       2567.94       3082.59       313.52 o                         
  -7   8  12        909.93        561.30       223.38 o                         
   2   8  12       2538.88       1999.10       659.15 o                         
  -9   9  12       3124.14       3140.46       453.00 o                         
  -6   9  12         32.36        278.43       433.51 o                         
   0   9  12       3546.48       3958.42      1084.45 o                         
  -8  10  12       2547.27       1614.95       569.13 o                         
  -1   1  13         98.60        240.77       260.50 o                         
  -3   2  13       1286.23       1671.41       301.06 o                         
   0   2  13       4062.41       3432.20       393.17 o                         
  -5   3  13       9439.88       9552.12       800.68 o                         
  -2   3  13      17999.17      21579.99       621.00 o                         
   1   3  13      12188.84      10472.25       660.51 o                         
  -7   4  13         57.82        148.19       178.49 o                         
  -4   4  13        661.16        274.18       139.04 o                         
  -1   4  13      22579.13      24209.88       768.05 o                         
   2   4  13        920.05        635.65       547.37 o                         
  -9   5  13       1120.95       1109.49       350.64 o                         
  -6   5  13      13989.69      12602.69       860.84 o                         
  -3   5  13        175.12         91.69       235.54 o                         
  -8   6  13        201.90        -30.21       220.74 o                         
  -5   6  13       6368.60       6363.55       439.13 o                         
  -2   6  13       3389.47       3666.77       484.91 o                         
   4   6  13          1.24       -462.20       462.20 o                         
 -10   7  13       2043.13       2388.20       482.30 o                         
  -7   7  13        576.12        471.13       165.79 o                         
  -4   7  13       7889.67      10757.50       659.90 o                         
   2   7  13        347.71        304.12       482.89 o                         
  -9   8  13         83.48        152.24       172.63 o                         
  -6   8  13        483.90        502.39       306.06 o                         
   0   8  13       1424.85       4095.18      1919.80 o                         
  -8   9  13       2550.53       2887.01       600.21 o                         
  -7  10  13        408.12        563.29       405.11 o                         
   0   1  14        604.54        495.38       216.93 o                         
  -2   2  14     230981.33     204412.69      2313.38 o                         
   1   2  14        271.53        320.77       274.15 o                         
  -1   3  14       2159.78       1317.10       262.33 o                         
   2   3  14       3375.57       2982.16       413.61 o                         
  -6   4  14      31562.66      35038.32      1126.77 o                         
  -3   4  14       2162.27       2500.70       382.99 o                         
   0   4  14      60950.71      70665.83      1200.92 o                         
   3   4  14          0.21        -10.54       408.18 o                         
  -8   5  14       1168.75       2049.43       384.38 o                         
  -5   5  14       6416.19       5426.41       351.39 o                         
  -2   5  14        190.34        253.62       301.24 o                         
   4   5  14       4135.03       5600.50       641.36 o                         
 -10   6  14       2222.88       2482.70       375.16 o                         
  -7   6  14        725.92        287.52       173.00 o                         
  -4   6  14      35701.95      31728.67       995.97 o                         
  -9   7  14       1493.69        750.42       509.82 o                         
  -6   7  14       1164.42       1173.55       229.18 o                         
  -3   7  14       3134.80       5057.50       450.67 o                         
   0   7  14       4677.59        206.53      1012.37 o                         
  -8   8  14       3410.71       3086.81       360.38 o                         
  -5   8  14         16.81       -199.50       358.43 o                         
   1   8  14         25.63        449.47       342.42 o                         
  -7   9  14       2909.02       4200.64      1137.46 o                         
   1   1  15        670.40        679.07       442.63 o                         
  -1   2  15      19430.83      15642.59      1140.29 o                         
   2   2  15        247.99        -14.78       248.05 o                         
  -3   3  15      10293.61      13867.98      1083.58 o                         
   0   3  15        634.36        583.22       167.03 o                         
   3   3  15       4891.60       4385.73       631.59 o                         
  -5   4  15       4914.41       6680.18       467.65 o                         
  -2   4  15         31.17        -60.06       150.41 o                         
   1   4  15      19440.06      22616.54      1248.05 o                         
   4   4  15        785.70         42.10       480.43 o                         
  -7   5  15       4704.99       6743.57       708.49 o                         
  -4   5  15       5317.52       5675.48       445.70 o                         
  -1   5  15         91.38       -204.18       288.17 o                         
   2   5  15          1.18        108.30       332.64 o                         
  -9   6  15        164.00        187.37       257.47 o                         
  -6   6  15        345.99        511.18       298.34 o                         
   3   6  15       2851.49        225.10       850.71 o                         
  -8   7  15       2822.16       3673.18       244.57 o                         
  -5   7  15       1034.11       1282.69       281.42 o                         
   1   7  15        136.45        541.02       403.02 o                         
  -7   8  15       2270.03       3043.67       456.76 o                         
  -6   9  15        881.35       1799.50       349.81 o                         
  -3   2  16       1226.90       1565.73       407.64 o                         
   0   2  16     167408.84     145367.97      2125.39 o                         
  -5   3  16       1844.56       1830.66       489.49 o                         
  -2   3  16       2258.84       1944.73       327.39 o                         
   1   3  16        761.61       1544.08      1034.01 o                         
  -7   4  16       7968.93       8014.28       694.04 o                         
  -4   4  16      76930.09      77840.62      1912.55 o                         
  -1   4  16        331.85        743.22       154.65 o                         
   2   4  16      35458.25      36183.89      1376.42 o                         
  -9   5  16        678.19        791.99       319.48 o                         
  -6   5  16          6.41          6.87       231.82 o                         
  -3   5  16       8799.26       7835.80       956.85 o                         
   0   5  16       4344.02       3158.87       372.93 o                         
   3   5  16         36.06       -512.40       551.45 o                         
  -8   6  16       8685.78       7921.23      1124.65 o                         
  -5   6  16       1548.87       1445.41       382.73 o                         
  -2   6  16      30034.70      36994.75      1716.76 o                         
   1   6  16        883.35          0.16       394.34 o                         
  -7   7  16       3634.70       4311.41       420.20 o                         
  -4   7  16        307.05        319.15       503.64 o                         
   2   7  16       3399.54       3329.34       675.37 o                         
  -6   8  16       6726.66       6480.82       556.49 o                         
   0   1  17          6.01         53.02       235.53 o                         
  -2   2  17       2978.25       2553.59       359.47 o                         
   1   2  17       7504.40       5704.51       758.83 o                         
  -4   3  17       9432.39       9269.49      1328.89 o                         
  -1   3  17        404.53        185.82       134.14 o                         
   2   3  17          0.29        249.41       352.12 o                         
  -6   4  17          5.62         -4.31       288.39 o                         
  -3   4  17       6938.25       6710.01       563.03 o                         
   0   4  17       2303.85       2592.02       436.41 o                         
   3   4  17       3878.17       4464.95       739.83 o                         
  -8   5  17       3061.14       5405.50       658.40 o                         
  -5   5  17        781.63        407.42       186.09 o                         
  -2   5  17       3945.50       4075.38       736.45 o                         
   1   5  17       2608.49       3730.45       384.77 o                         
   4   5  17         58.68        131.14       216.25 o                         
  -7   6  17        564.24        920.83       236.02 o                         
  -4   6  17        524.83        286.99       439.27 o                         
  -1   6  17       8289.11      10246.68       853.50 o                         
   2   6  17        154.75       -443.15       443.15 o                         
  -6   7  17       5231.16       5142.46       396.84 o                         
  -3   7  17         21.89       2346.59       658.88 o                         
  -5   8  17       3108.68       4600.20       908.82 o                         
   1   1  18          2.19       -124.74       441.84 o                         
   2   2  18      53800.16      52151.98      6022.96 o                         
  -3   3  18       2092.87       1897.86       392.84 o                         
   0   3  18         70.84        183.18       220.19 o                         
   3   3  18        358.70        958.98       717.02 o                         
  -5   4  18       1795.34       1923.19       331.94 o                         
  -2   4  18      46998.94      42917.14      2065.01 o                         
   1   4  18        119.24        118.94       609.74 o                         
   4   4  18       6826.67       8380.96       902.63 o                         
  -7   5  18       1535.60       2113.09       527.61 o                         
  -4   5  18        650.19       1244.00       658.44 o                         
  -1   5  18        533.17        584.33       341.54 o                         
   2   5  18       3007.10       2404.58       478.34 o                         
  -6   6  18       8680.23       8492.08       596.19 o                         
  -3   6  18        157.28        391.98       322.51 o                         
   0   6  18      10185.74      12924.80       852.98 o                         
  -8   7  18        186.66        394.03       239.78 o                         
  -5   7  18       2245.27       1656.20       348.22 o                         
  -2   7  18       1801.44       3351.99       695.45 o                         
   1   7  18          1.87       3487.66      1002.39 o                         
  -7   8  18        113.43         57.21       195.19 o                         
  -4   8  18       5858.98       7535.45      1097.39 o                         
  -3   2  19       2795.05       2549.59       541.20 o                         
   0   2  19        239.21       1026.39       284.64 o                         
  -5   3  19       5649.03       6672.43       912.42 o                         
  -2   3  19       1280.30       1127.47       492.08 o                         
   1   3  19       1236.19       1595.72       666.63 o                         
  -7   4  19        373.71        828.31       499.88 o                         
  -4   4  19          3.91        152.95       222.52 o                         
  -1   4  19      12372.13      13968.64      1979.00 o                         
   2   4  19          9.70        120.21       286.18 o                         
  -6   5  19       1952.47       1687.80       445.81 o                         
  -3   5  19        180.69        304.75       219.21 o                         
   0   5  19         59.34        -17.58       186.29 o                         
   3   5  19        630.46       1236.68       561.60 o                         
  -8   6  19        298.73        943.25       455.84 o                         
  -5   6  19       4436.87       4776.46       487.41 o                         
  -2   6  19        280.74        728.75       465.94 o                         
   1   6  19       4976.51       7662.08      1604.49 o                         
  -7   7  19        785.19       1127.81       307.19 o                         
  -4   7  19       1536.68       1882.31       302.83 o                         
  -1   7  19         10.47         99.01       377.74 o                         
  -6   8  19          2.39       -307.28       307.28 o                         
  -3   8  19       4762.46       6670.86       961.50 o                         
  -2   2  20      69353.85      59246.22      2340.27 o                         
   1   2  20        438.46        431.04       346.73 o                         
  -4   3  20         67.06        -86.92       504.92 o                         
  -1   3  20        342.81        530.78       382.63 o                         
   2   3  20       4557.93       4739.13      1053.65 o                         
  -6   4  20      16808.75      17772.65      1146.95 o                         
  -3   4  20        605.10        369.06       419.99 o                         
   0   4  20      28578.62      18843.70       989.08 o                         
   3   4  20        940.16       1091.20       707.39 o                         
  -5   5  20       3009.40       3117.61       585.56 o                         
  -2   5  20        514.19        595.16       405.89 o                         
   1   5  20        468.43        422.44       214.32 o                         
  -7   6  20       1399.16       1623.16       394.81 o                         
  -4   6  20      15804.56      17569.53      3782.78 o                         
  -1   6  20        408.31       1195.69       526.02 o                         
  -6   7  20          1.80         -1.32       318.09 o                         
  -3   7  20       2821.98       3118.40       643.14 o                         
  -1   2  21       2753.43       2825.63       505.38 o                         
   2   2  21        483.78        599.52       247.35 o                         
  -3   3  21        703.37        685.64       269.60 o                         
   0   3  21        345.02        657.27       176.63 o                         
   3   3  21       1712.81       1694.90       480.73 o                         
  -5   4  21        585.91        228.15       624.76 o                         
  -2   4  21        771.36        921.54       433.91 o                         
   1   4  21       4497.51       4562.50      1041.81 o                         
  -7   5  21        858.63       1052.74       343.30 o                         
  -4   5  21       2822.89       3345.83       503.56 o                         
  -1   5  21        240.45        154.73       173.02 o                         
   2   5  21        104.89        319.71       324.95 o                         
  -6   6  21         27.00         27.11       559.47 o                         
  -3   6  21       4467.29       4489.27       412.53 o                         
   0   6  21        583.61       1410.53       332.16 o                         
  -5   7  21         90.28         88.69       301.97 o                         
  -2   7  21        768.76       1049.78       504.54 o                         
  -3   2  22        354.31        325.05       441.92 o                         
   0   2  22      39755.96      33558.95      1528.42 o                         
  -5   3  22        499.07       -343.38       343.38 o                         
  -2   3  22          2.14       -134.99       458.52 o                         
   1   3  22          2.29        142.58       231.38 o                         
  -4   4  22      13200.33      13742.80       808.68 o                         
  -1   4  22        416.69        224.97       177.55 o                         
   2   4  22       8130.35       8916.08      1731.09 o                         
  -6   5  22         97.78       1080.69       422.24 o                         
  -3   5  22        971.41        764.44       313.07 o                         
   0   5  22       1084.22        927.95       306.70 o                         
  -5   6  22        179.51       -144.07       539.00 o                         
  -2   6  22       8698.58       9193.37      1421.25 o                         
  -2   2  23        268.14        909.93       478.63 o                         
   1   2  23       4277.54       5850.03       577.13 o                         
  -4   3  23        803.21        484.01       287.35 o                         
  -1   3  23         92.42         86.83       435.42 o                         
   2   3  23        198.46        679.29       663.21 o                         
  -3   4  23       2599.29       1787.72       491.70 o                         
   0   4  23         59.42          8.96       102.39 o                         
  -5   5  23        818.73       1129.75       643.30 o                         
  -2   5  23        416.93        608.27       211.63 o                         
  -1   2  24        467.31        -45.80       450.75 o                         
   2   2  24      17383.94      16179.56      1655.72 o                         
  -3   3  24        842.24       1345.99       635.10 o                         
   0   3  24       1108.68       1538.37       416.71 o                         
  -2   4  24      13504.91      13671.44      2743.22 o                         
  -3   2  25        384.47        254.31       594.27 o                         
   0   2  25        447.80          9.81       464.47 o                         
  -2   3  25        400.66       1263.91       579.71 o                         
  -2   2  26      12201.03      10953.02      1181.85 o                         
                                                                                
