# Supplementary material for: Phase relationships in homoleptic com­plexes of XeF2
Source: IUCrJ. 2026 May 18;13(Pt 4):420–32. doi: 10.1107/S2052252526003751 (PMC13324652; doi:10.1107/S2052252526003751)
Supplement: Supplementary file 15 [file m-13-00420-ZnAsI_100Ksup15.hkl]

data_ZnAsI_100K                                                                 
_shelx_title ' ZbAsI_100K: LC22052 three domain twin. Transformed cell'         
_shelx_refln_list_code          4                                               
_shelx_F_calc_maximum      289.47                                               
_exptl_crystal_F_000      1272.00                                               
_reflns_d_resolution_high  0.7995                                               
                                                                                
loop_                                                                           
 _space_group_symop_operation_xyz                                               
 'x, y, z'                                                                      
 '-x, -y, -z'                                                                   
                                                                                
_cell_length_a     9.1236                                                       
_cell_length_b    13.2086                                                       
_cell_length_c    10.3242                                                       
_cell_angle_alpha  89.555                                                       
_cell_angle_beta   93.491                                                       
_cell_angle_gamma  90.650                                                       
                                                                                
_shelx_F_squared_multiplier     1.000                                           
                                                                                
loop_                                                                           
 _refln_index_h                                                                 
 _refln_index_k                                                                 
 _refln_index_l                                                                 
 _refln_F_squared_calc                                                          
 _refln_F_squared_meas                                                          
 _refln_F_squared_sigma                                                         
 _refln_observed_status                                                         
  -1   0   0          1.81         -6.96        10.28 o                         
  -1   0   0          1.84         -1.09         8.18 o                         
  -2   0   0       5573.52       5114.08       236.40 o                         
  -2   0   0       4529.65       4355.61       125.58 o                         
  -2   0   0       4615.20       4253.75       130.19 o                         
  -3   0   0        508.40        549.72        34.10 o                         
  -3   0   0        518.00        642.62        37.02 o                         
  -4   0   0      51109.02      52963.99      2128.33 o                         
  -4   0   0      43547.98      43965.01      1278.15 o                         
  -5   0   0       2506.66       2423.46        83.92 o                         
  -5   0   0       2625.58       2503.13       155.02 o                         
  -5   0   0       2460.20       2386.03       193.28 o                         
  -6   0   0       9562.59       9928.89       314.46 o                         
  -6   0   0       9743.19       9462.56       378.78 o                         
  -6   0   0      11155.67      11123.78       386.11 o                         
  -7   0   0       2463.23       2120.61        89.44 o                         
  -8   0   0       4064.60       3999.11       131.15 o                         
  -9   0   0      12680.23      12387.63       432.42 o                         
 -10   0   0       7247.34       7245.82       303.85 o                         
 -10   0   0       7008.14       6309.41       204.56 o                         
 -11   0   0        310.37        334.14       155.93 o                         
 -11   0   0        262.94        239.52        82.99 o                         
  11   0   1         46.52        125.67        81.91 o                         
  11   0   1         55.58       -105.86       129.54 o                         
  10   0   1       8418.25       8194.87       285.21 o                         
  10   0   1       8826.81       8435.08       349.52 o                         
   9   0   1       1087.59       1163.89       151.72 o                         
   9   0   1        852.65       1407.39       291.26 o                         
   9   0   1         75.43        224.89        37.54 o                         
   9   0   1         74.03         59.77        25.56 o                         
   7   0   1       5482.59       5316.53       159.75 o                         
   6   0   1      59647.61      62603.41      1141.36 o                         
   5   0   1        231.00        234.90        44.99 o                         
   5   0   1       1487.69       1387.62       100.40 o                         
   5   0   1        226.72        327.50        59.21 o                         
   4   0   1      21126.01      21643.37       381.88 o                         
   4   0   1      21525.00      20839.41       363.08 o                         
   3   0   1       4449.80       4010.72       101.26 o                         
   3   0   1       4367.32       4220.46        99.42 o                         
   2   0   1      22987.94      22222.41       915.56 o                         
   1   0   1       1243.13       1101.14        28.92 o                         
   1   0   1       1220.08       1095.81        37.76 o                         
   1   0   1       1421.85       1320.36        92.77 o                         
  -1   0   1       5084.31       5069.61       136.29 o                         
  -1   0   1       4786.19       4710.32       151.68 o                         
  -2   0   1      28265.45      27723.32      1139.60 o                         
  -2   0   1      17018.78      17721.14       520.71 o                         
  -2   0   1      16703.32      18696.94       772.13 o                         
  -3   0   1      20905.88      22159.94       531.28 o                         
  -3   0   1      21438.18      20395.60       385.39 o                         
  -4   0   1      40649.35      40554.55      1193.76 o                         
  -4   0   1      42505.76      47114.96      1904.33 o                         
  -5   0   1       1197.39       1097.90        70.43 o                         
  -5   0   1        952.19       1176.49        76.05 o                         
  -6   0   1      12562.94      13264.64       330.77 o                         
  -6   0   1       9242.42      11487.89       238.78 o                         
  -7   0   1      12288.29       9898.77       418.66 o                         
  -7   0   1      11302.33      11383.63       427.98 o                         
  -7   0   1      14297.88      14088.54       651.45 o                         
  -8   0   1      25562.97      25315.82       597.12 o                         
  -9   0   1       1696.58       1539.29       111.94 o                         
 -10   0   1       3623.06       3733.16       262.15 o                         
 -10   0   1       3621.01       3228.96       276.32 o                         
 -11   0   1        429.44        488.29        57.25 o                         
 -11   0   1       1029.43        958.21       319.69 o                         
 -11   0   1        421.48        390.37       130.22 o                         
  11   0   2        777.14        949.25       125.09 o                         
  11   0   2        904.96        556.31       135.73 o                         
  10   0   2       6617.23       6031.84       290.92 o                         
  10   0   2       6600.62       6232.93       241.88 o                         
   9   0   2        134.17        129.75        59.54 o                         
   9   0   2        182.62         71.45       123.07 o                         
   8   0   2       6951.50       6543.84       156.98 o                         
   8   0   2       6847.76       7401.08       350.78 o                         
   7   0   2        110.14       3418.19       353.07 o                         
   6   0   2       7768.88       7159.61       205.57 o                         
   5   0   2      12578.83      12092.67       308.26 o                         
   5   0   2      13227.80      13118.26       578.93 o                         
   4   0   2        759.35       1105.15        75.67 o                         
   4   0   2        773.69        986.32        58.98 o                         
   3   0   2      19771.45      18860.66       325.94 o                         
   3   0   2      19404.96      19579.28       339.82 o                         
   1   0   2       9896.66       9357.15       164.61 o                         
   1   0   2      10083.57       9922.74       176.43 o                         
   0   0   2       1196.40       1158.01        38.81 o                         
   0   0   2       1174.22       1184.02        34.65 o                         
  -1   0   2      11459.07      14639.86       614.27 o                         
  -1   0   2      11246.67      12811.93       385.62 o                         
  -1   0   2      28162.39      31732.16      1279.07 o                         
  -3   0   2      12214.28      11592.97       241.03 o                         
  -4   0   2      11670.60      11426.41       247.69 o                         
  -4   0   2       9601.45      11108.88       239.39 o                         
  -5   0   2          4.44         30.69        83.68 o                         
  -5   0   2          0.28         20.26        35.91 o                         
  -6   0   2       5213.30       4811.10       145.96 o                         
  -6   0   2       5072.53       5039.23       151.50 o                         
  -7   0   2        593.09        718.63        75.66 o                         
  -7   0   2        660.58        535.15        92.72 o                         
  -8   0   2      12925.82      13006.13       484.45 o                         
  -9   0   2       1814.12       1895.79       110.92 o                         
 -10   0   2       3837.04       4117.49       220.02 o                         
  10   0   3        715.84        480.60       144.94 o                         
  10   0   3        680.07        657.37       108.77 o                         
   9   0   3        579.42        886.47       129.63 o                         
   9   0   3        671.61        786.05       125.76 o                         
   8   0   3      10989.51      10482.68       285.87 o                         
   8   0   3      10746.05      10386.76       274.70 o                         
   7   0   3       8943.81       8594.93       194.94 o                         
   7   0   3       9318.07       9136.60       322.31 o                         
   7   0   3       8778.02       9203.27       533.58 o                         
   6   0   3       3058.82       7053.38       429.92 o                         
   6   0   3       3224.61       2988.44       188.42 o                         
   6   0   3       8630.30       8301.44       388.73 o                         
   5   0   3       4282.62       3672.33       104.09 o                         
   4   0   3      22932.85      24009.91      1077.47 o                         
   3   0   3      22765.35      23087.45       438.23 o                         
   3   0   3      23195.30      23165.72       495.26 o                         
   3   0   3      25272.26      24378.40      1008.93 o                         
   2   0   3       8845.37       8414.55       162.85 o                         
   2   0   3       8681.42       8284.06       177.40 o                         
   1   0   3         40.43         75.97        21.14 o                         
   1   0   3         39.68         94.97        17.24 o                         
   0   0   3        493.98        591.94        34.96 o                         
   0   0   3        484.83        528.42        32.44 o                         
  -1   0   3       1951.83       1944.33        62.71 o                         
  -1   0   3       1915.65       1833.24        60.15 o                         
  -2   0   3      12067.46      12079.86       247.67 o                         
  -3   0   3      10651.42       9855.24       215.55 o                         
  -4   0   3      23369.88      23489.39       461.88 o                         
  -5   0   3      34868.77      36372.13       689.15 o                         
  -5   0   3      35999.77      36223.15       775.43 o                         
  -6   0   3      15779.06      15306.43       340.16 o                         
  -6   0   3      15563.50      14725.90       432.07 o                         
  -7   0   3        655.87        774.20        87.64 o                         
  -7   0   3        584.14        770.50        83.43 o                         
  -8   0   3       2087.92       2375.72       169.40 o                         
  -8   0   3       2294.29       2128.04       305.07 o                         
  -9   0   3      10050.13       8859.03       405.47 o                         
 -10   0   3       5161.94       4563.45       190.66 o                         
 -11   0   3        964.29        997.57       162.39 o                         
  10   0   4       6962.40       5882.72       593.89 o                         
   9   0   4       5317.55       4608.42       436.66 o                         
   9   0   4       5130.19       5286.97       195.00 o                         
   8   0   4       2512.74       2836.00        99.50 o                         
   8   0   4       2817.67       2869.76       188.38 o                         
   7   0   4         23.75        237.08        51.93 o                         
   7   0   4        246.70        151.17        57.29 o                         
   6   0   4        568.34        733.10        55.35 o                         
   6   0   4        557.81        930.28        72.02 o                         
   5   0   4      14833.01      15223.04       507.02 o                         
   5   0   4       1696.99       7318.96       425.07 o                         
   4   0   4       5510.29       5510.07       152.29 o                         
   3   0   4       5771.57       5762.81       150.96 o                         
   2   0   4       2076.96       2191.28       105.11 o                         
   2   0   4       2116.18       2174.06        86.65 o                         
   2   0   4      24881.54      24946.00      1049.19 o                         
   1   0   4      34614.62      34801.75      1017.13 o                         
   1   0   4      35268.35      36482.42       850.56 o                         
   0   0   4      19401.33      19372.58       336.01 o                         
   0   0   4      19041.71      18608.72       398.41 o                         
   0   0   4      19720.01      18057.85       757.35 o                         
  -1   0   4      20950.99      20117.33       385.17 o                         
  -1   0   4      21346.67      21943.25       415.70 o                         
  -2   0   4        536.26        686.15        71.14 o                         
  -2   0   4        240.57        265.13        48.88 o                         
  -2   0   4        236.11        193.32        64.59 o                         
  -3   0   4      23122.92      22456.54       441.11 o                         
  -4   0   4      46304.73      53965.14      2227.58 o                         
  -5   0   4       1937.15       2009.70       102.54 o                         
  -6   0   4       5216.61       4695.51       410.39 o                         
  -6   0   4       3018.07       3025.02       229.66 o                         
  -6   0   4       2962.12       2882.76       138.00 o                         
  -7   0   4       5743.03       5764.28       184.55 o                         
  -7   0   4       6609.01       5874.12       240.06 o                         
  -8   0   4        898.47        793.42       123.65 o                         
  -8   0   4          4.92         18.46        49.93 o                         
  -9   0   4       2771.89       2689.66       156.62 o                         
  -9   0   4       2908.94       2871.76       233.54 o                         
 -10   0   4       5167.14       5573.47       223.70 o                         
 -11   0   4       4836.72       4181.37       197.07 o                         
 -11   0   4       4747.07       4396.58       210.79 o                         
  10   0   5       2348.27       2524.94       206.41 o                         
   9   0   5       2900.39       4556.92       265.03 o                         
   9   0   5       2526.14       1998.17        92.47 o                         
   8   0   5         73.08        111.99        61.08 o                         
   8   0   5         74.46         80.78        39.95 o                         
   7   0   5       1131.39        946.82        96.63 o                         
   7   0   5       1152.76       1269.42        79.89 o                         
   7   0   5       1131.46       1025.64       224.17 o                         
   6   0   5       2283.68       2447.50       115.70 o                         
   6   0   5       2326.81       2398.40       155.03 o                         
   6   0   5       2330.26       2019.29       183.91 o                         
   5   0   5      28350.36      27631.17       507.55 o                         
   5   0   5      28885.79      27944.71       512.88 o                         
   4   0   5       5298.23       8249.87       338.21 o                         
   4   0   5       4632.24       7273.49       306.35 o                         
   4   0   5       9930.46      10987.15       533.12 o                         
   3   0   5       5415.54       5522.48       172.43 o                         
   2   0   5      22735.71      24347.71       610.16 o                         
   1   0   5       5895.86       6063.35       171.02 o                         
   1   0   5       5786.57       5448.19       140.41 o                         
   1   0   5       6655.21       6829.42       377.41 o                         
   0   0   5       1320.89       1293.89        55.31 o                         
   0   0   5       1503.81       1236.51        85.66 o                         
  -1   0   5       7901.62       7702.50       180.90 o                         
  -1   0   5       7755.16       6970.98       291.23 o                         
  -1   0   5       8198.62       7213.85       185.17 o                         
  -2   0   5       3825.76       3315.99       106.51 o                         
  -2   0   5       3898.01       3653.24       182.85 o                         
  -2   0   5       3899.66       3657.01       181.79 o                         
  -3   0   5      17663.20      17542.91       403.57 o                         
  -3   0   5      16912.59      18391.64       420.78 o                         
  -4   0   5       1918.66       1966.53       133.41 o                         
  -5   0   5      21293.87      21727.37       452.67 o                         
  -6   0   5       5860.48       5720.66       201.51 o                         
  -7   0   5      21303.75      21669.63       531.94 o                         
  -7   0   5      21706.10      21197.35       785.13 o                         
  -8   0   5       1612.96       1751.51       147.57 o                         
  -8   0   5         51.64         92.84        46.46 o                         
  -8   0   5         50.68        -70.09        70.09 o                         
  -9   0   5          2.05         21.88        54.31 o                         
  -9   0   5          2.09       -120.48       120.48 o                         
  -9   0   5         38.98         78.94       183.33 o                         
 -10   0   5        730.71        780.82        93.74 o                         
 -10   0   5        717.16        773.54       118.83 o                         
   9   0   6       1086.10       1006.82        65.11 o                         
   8   0   6       8064.22      10660.56       512.22 o                         
   7   0   6       2515.55       2660.59       112.75 o                         
   7   0   6       2468.92       2807.26       143.98 o                         
   6   0   6       2843.81       2881.85       125.50 o                         
   6   0   6       2897.52       2987.06       118.72 o                         
   5   0   6       2775.11       2694.15       143.65 o                         
   5   0   6       2827.52       2722.13       133.22 o                         
   4   0   6        380.63        732.46        68.32 o                         
   4   0   6        387.82        632.16        58.83 o                         
   3   0   6      13136.02      13414.64       472.00 o                         
   3   0   6      13384.11      14067.43       401.23 o                         
   2   0   6       4233.30       3846.51       142.93 o                         
   1   0   6      13123.50      12844.34       445.47 o                         
   1   0   6      12714.69      13648.85       656.19 o                         
   0   0   6       1507.14       1198.14       133.83 o                         
   0   0   6       1256.68       1257.72        77.34 o                         
   0   0   6       1280.42       1486.19       107.33 o                         
  -1   0   6      24747.12      25845.24       459.25 o                         
  -1   0   6      26818.26      27159.39       583.86 o                         
  -2   0   6       2154.31       3939.29       125.51 o                         
  -2   0   6       3583.68       3723.95       128.93 o                         
  -3   0   6      11414.05      10937.89       290.41 o                         
  -3   0   6      11692.16      11462.52       295.42 o                         
  -4   0   6       1374.69       1746.00       119.31 o                         
  -4   0   6       4336.81       3962.02       339.04 o                         
  -4   0   6       1693.22       1593.87       114.60 o                         
  -5   0   6       5898.20       5586.15       204.91 o                         
  -6   0   6        629.53       1100.33        82.73 o                         
  -7   0   6       2592.42       2586.62       301.85 o                         
  -7   0   6       2570.94       2635.18       176.64 o                         
  -8   0   6        243.56        359.82       133.88 o                         
  -8   0   6        248.16        345.60        89.65 o                         
  -8   0   6       3508.03       3026.87       324.55 o                         
  -9   0   6      12776.67      12289.62       690.87 o                         
  -9   0   6      13017.97      13115.07       360.82 o                         
 -10   0   6          1.60        -58.77        58.77 o                         
 -10   0   6        100.88         25.45       216.34 o                         
 -10   0   6          1.63        -67.81        67.81 o                         
   9   0   7       7216.98       6557.74       242.01 o                         
   8   0   7       2222.79       2210.26       114.65 o                         
   7   0   7       6328.05       8668.33       282.41 o                         
   6   0   7        211.94        426.97        72.50 o                         
   6   0   7        215.94        278.87        56.24 o                         
   5   0   7       1400.27       1492.93       113.32 o                         
   5   0   7       1426.71       1668.57       116.27 o                         
   4   0   7        125.61        223.77        51.75 o                         
   4   0   7        123.28        284.23        47.70 o                         
   3   0   7      26643.58      26111.36       480.68 o                         
   3   0   7      26149.71      25255.95       464.84 o                         
   2   0   7       5405.69       5983.06       206.92 o                         
   2   0   7       5507.79       6916.37       298.52 o                         
   2   0   7       8566.61       8688.03       360.88 o                         
   1   0   7       7905.85       7718.88       224.81 o                         
   0   0   7      58545.88      64237.20      1299.51 o                         
  -1   0   7       1439.16       1598.46        84.42 o                         
  -1   0   7       1412.48       1335.44       148.07 o                         
  -1   0   7      11001.75      11408.82       348.48 o                         
  -2   0   7       7272.17       7253.37       220.77 o                         
  -2   0   7       6694.48       6784.82       166.22 o                         
  -3   0   7      14327.42      15661.51       346.01 o                         
  -3   0   7      16033.12      15478.70       341.98 o                         
  -4   0   7        844.07        997.67        91.80 o                         
  -4   0   7        872.64        746.70       103.29 o                         
  -5   0   7       6640.59       7490.47       240.20 o                         
  -5   0   7       7119.48       7720.67       392.95 o                         
  -5   0   7      27944.34      22669.20      1053.16 o                         
  -6   0   7       2636.12       2943.45       144.21 o                         
  -7   0   7       5062.99       5337.21       205.38 o                         
  -8   0   7       4995.86       5306.11       266.48 o                         
  -9   0   7      11837.42      12199.37       430.23 o                         
  -9   0   7       6748.88       7675.28       640.04 o                         
   8   0   8        787.49        598.54       118.56 o                         
   7   0   8       3051.28       3404.45       137.15 o                         
   6   0   8       7797.57       8138.55       221.92 o                         
   5   0   8        252.32        270.50        54.43 o                         
   5   0   8        257.08        450.47        74.73 o                         
   4   0   8       4481.66       5136.93       149.20 o                         
   4   0   8       4566.30       4843.52       231.94 o                         
   4   0   8       6806.03       7110.63       448.01 o                         
   3   0   8       1850.71       1739.04       114.43 o                         
   3   0   8       1082.63       1264.48        88.72 o                         
   3   0   8       1062.56       1370.09       122.73 o                         
   2   0   8          6.62         55.69        30.15 o                         
   2   0   8          6.74        140.21        45.88 o                         
   1   0   8      11456.76      11181.96       424.72 o                         
   1   0   8      11244.40      10059.02       418.00 o                         
   1   0   8      11547.38      10695.85       424.90 o                         
   0   0   8       5520.71       5528.69       189.74 o                         
  -1   0   8       2500.19       2305.41       174.35 o                         
  -2   0   8      13349.87      12910.80       477.77 o                         
  -2   0   8       2009.59       2287.15       213.54 o                         
  -2   0   8       2047.54       2551.81       313.62 o                         
  -3   0   8       4635.83       4336.11       179.68 o                         
  -3   0   8       4385.52       4340.47       154.34 o                         
  -4   0   8       1008.19       1109.77        89.92 o                         
  -4   0   8       2129.37       2151.56       156.40 o                         
  -5   0   8       1631.95       1781.64       108.98 o                         
  -5   0   8       1715.56       1839.44       156.95 o                         
  -6   0   8       3259.87       3169.83       244.01 o                         
  -6   0   8       3321.44       3093.90       229.06 o                         
  -6   0   8       3565.00       3848.28       265.37 o                         
  -6   0   8       3666.80       3909.40       366.05 o                         
  -7   0   8       5020.44       5491.01       222.00 o                         
  -8   0   8        617.54        579.00       101.75 o                         
  -9   0   8       1332.33       1341.16       161.91 o                         
   7   0   9       3974.31       3667.90       254.26 o                         
   6   0   9       3104.50       3036.68       175.09 o                         
   5   0   9       8259.50       8488.93       332.39 o                         
   4   0   9       1120.75       1406.95       110.24 o                         
   4   0   9       1099.97       1140.20        96.31 o                         
   3   0   9       1808.67       1602.25       146.67 o                         
   3   0   9       1546.59       1768.71        85.97 o                         
   2   0   9        114.27        175.81        49.13 o                         
   2   0   9         76.36        293.49        57.07 o                         
   1   0   9       9522.52       9939.86       292.98 o                         
   1   0   9       9346.01       9500.70       205.13 o                         
   1   0   9      12560.76      12628.62       705.26 o                         
   0   0   9       8249.09       8473.28       381.08 o                         
   0   0   9       8054.23       9124.15       538.44 o                         
  -1   0   9       4038.66       4322.11       256.49 o                         
  -2   0   9      25145.60      25351.87       839.07 o                         
  -3   0   9       9551.90      10925.81       607.99 o                         
  -4   0   9       4378.59       4069.79       144.40 o                         
  -4   0   9       4297.43       4019.57       172.07 o                         
  -5   0   9       4467.64       4571.69       160.76 o                         
  -5   0   9       4384.83       4333.53       491.05 o                         
  -5   0   9       4880.57       4097.43       216.41 o                         
  -6   0   9        281.08        234.81        61.60 o                         
  -6   0   9        311.72        120.26       130.04 o                         
  -7   0   9       5088.54       5419.60       612.87 o                         
  -7   0   9      11808.42      12241.49       428.79 o                         
  -8   0   9       1365.53       1194.96       144.54 o                         
   6   0  10        661.17        687.98       159.43 o                         
   5   0  10       2209.91       2392.84       246.69 o                         
   4   0  10       9800.29       9811.10       695.37 o                         
   3   0  10          2.38         39.23        36.24 o                         
   3   0  10          2.43         -4.02        53.08 o                         
   2   0  10       1537.99       1578.03       178.20 o                         
   2   0  10        898.37       1397.86        74.60 o                         
   1   0  10         22.11       4026.56       171.88 o                         
   1   0  10       3542.29       3764.66       208.01 o                         
   0   0  10        777.22       1143.14        55.43 o                         
   0   0  10       1790.08       2241.48       201.86 o                         
  -1   0  10      12888.28      12663.58       408.12 o                         
  -2   0  10       1756.65       2208.43       322.76 o                         
  -3   0  10       1816.43       1710.65       297.38 o                         
  -4   0  10       9933.84      10587.53       705.06 o                         
  -5   0  10       3119.24       3447.91       180.40 o                         
  -5   0  10       3061.42       3267.53       171.45 o                         
  -6   0  10         11.96         51.03        61.51 o                         
  -6   0  10         11.74          1.32        51.27 o                         
  -7   0  10         93.80        149.02        63.73 o                         
  -7   0  10         95.57        156.33        87.86 o                         
   5   0  11       5977.70       6003.60       527.04 o                         
   5   0  11       5990.07       6480.99       401.91 o                         
   4   0  11       1104.44       1035.68       155.14 o                         
   2   0  11       2461.45       2551.74       262.45 o                         
   2   0  11       2507.07       2787.06       212.90 o                         
   2   0  11       7637.25       6853.84       568.52 o                         
   1   0  11       9566.46       9237.91       346.59 o                         
   1   0  11       8509.97       8691.42       305.59 o                         
   0   0  11        624.33        660.14       118.62 o                         
   0   0  11        628.83        819.73       106.69 o                         
  -1   0  11       1676.86       1683.68       150.24 o                         
  -1   0  11       1150.03       1524.78        82.36 o                         
  -2   0  11       3619.23       3948.28       272.93 o                         
  -4   0  11       5149.25       4873.29       311.34 o                         
  -5   0  11       3097.29       5500.93       462.84 o                         
  -5   0  11       2746.23       5384.07       434.59 o                         
  -6   0  11        718.76        769.71       105.13 o                         
  -6   0  11        732.34        575.84       132.05 o                         
   3   0  12       2392.22       2474.77       345.64 o                         
   2   0  12       7362.04       6867.36       420.94 o                         
   1   0  12        732.10        745.77       155.72 o                         
   1   0  12        569.40        417.22        96.95 o                         
   0   0  12          2.27        164.15        84.94 o                         
   0   0  12        476.34        216.18       119.97 o                         
  -1   0  12       3010.21       3213.88       215.72 o                         
  -2   0  12        599.99        694.69        68.13 o                         
  -2   0  12        620.89        517.01       149.21 o                         
   3   1 -12       2074.63       1809.44       216.81 o                         
   2   1 -12       2036.26       2239.38       177.52 o                         
   2   1 -12       2185.53       2129.22       147.80 o                         
   1   1 -12       2480.78       2451.01       129.58 o                         
   1   1 -12       2584.01       2690.16       182.70 o                         
   0   1 -12        213.50        347.05        86.73 o                         
   0   1 -12        216.71        205.29       122.90 o                         
  -1   1 -12         74.29       1044.18       145.81 o                         
  -1   1 -12       1896.41       1998.38       217.19 o                         
  -2   1 -12        571.86        969.78       302.58 o                         
  -3   1 -12       2064.75       2010.18       266.49 o                         
  -3   1 -12       1458.02       2006.78       309.49 o                         
  -3   1 -12        864.98         98.56        20.02 o                         
   6   1 -11        243.09         59.66        83.89 o                         
   6   1 -11        247.68        122.65       111.94 o                         
   5   1 -11       2060.93       1195.33       215.82 o                         
   4   1 -11       4322.57       3627.29       439.11 o                         
   3   1 -11       4423.25       4306.04       230.89 o                         
   2   1 -11        450.16        -29.04       182.01 o                         
   1   1 -11       1500.36       2055.80       155.26 o                         
   1   1 -11       2025.71       1959.26       118.16 o                         
   0   1 -11       9302.52       8552.97       207.17 o                         
   0   1 -11       9526.41       9164.54       343.48 o                         
  -1   1 -11       1903.12       1700.08        80.82 o                         
  -1   1 -11       1460.42       1854.85       151.90 o                         
  -2   1 -11        492.42        406.38       119.76 o                         
  -2   1 -11        221.94        529.56        72.02 o                         
  -3   1 -11       2054.45       1910.37       252.70 o                         
  -4   1 -11       3187.83       3228.91       229.07 o                         
  -5   1 -11       1277.68       1374.57       174.43 o                         
   7   1 -10        289.18        166.66        82.34 o                         
   7   1 -10        294.64        392.89        98.24 o                         
   6   1 -10       6497.70       6967.61       411.33 o                         
   6   1 -10       6620.42       6939.06       306.08 o                         
   5   1 -10       4490.44       4722.37       302.49 o                         
   5   1 -10       4442.03       3697.15       338.78 o                         
   5   1 -10       4407.20       3602.87       489.74 o                         
   4   1 -10       5720.47       6220.86       459.96 o                         
   3   1 -10       6310.27       5823.28       319.73 o                         
   2   1 -10       1107.52       1002.74       130.04 o                         
   1   1 -10       2961.96       2728.15       249.12 o                         
   1   1 -10        622.51       1037.69       234.96 o                         
   0   1 -10          0.56        -52.04        52.04 o                         
   0   1 -10         22.69        -24.97        69.71 o                         
  -1   1 -10       5042.94       5025.58       143.27 o                         
  -1   1 -10       5411.60       5324.95       247.48 o                         
  -2   1 -10       3911.11       5506.00       177.33 o                         
  -2   1 -10       6079.64       6466.47       197.53 o                         
  -3   1 -10       3363.59       2931.23       353.06 o                         
  -3   1 -10       5611.91       5892.58       341.73 o                         
  -3   1 -10       3556.98       4131.27       378.49 o                         
  -4   1 -10       3834.99       3304.84       287.15 o                         
  -5   1 -10       7051.63       7385.14       410.64 o                         
  -6   1 -10        481.46        -46.58       146.47 o                         
   8   1  -9        145.54       -193.17       240.63 o                         
   7   1  -9        245.67        334.25       126.98 o                         
   7   1  -9       3501.80       3950.42       482.30 o                         
   7   1  -9        329.87         88.19       174.80 o                         
   6   1  -9        499.48        646.88       152.30 o                         
   6   1  -9        566.91        550.98       298.49 o                         
   5   1  -9       4443.42       4519.71       165.44 o                         
   5   1  -9       4748.98       4573.48       287.74 o                         
   4   1  -9       3861.52       3858.85       181.00 o                         
   4   1  -9       3931.26       3980.88       157.21 o                         
   3   1  -9       8791.00       7396.96       548.04 o                         
   3   1  -9       8428.67       8802.31       537.17 o                         
   2   1  -9       1852.38       2096.94       155.38 o                         
   1   1  -9       5130.16       5092.66       227.14 o                         
   0   1  -9       2454.57       2642.24       213.95 o                         
  -1   1  -9       7785.66       7401.48       217.79 o                         
  -1   1  -9       7784.00       7620.27       199.84 o                         
  -2   1  -9       2389.59       2795.97       235.66 o                         
  -2   1  -9       2902.92       2592.47       178.47 o                         
  -2   1  -9       2345.29       2242.37       100.73 o                         
  -3   1  -9       3720.72       4409.52       156.24 o                         
  -3   1  -9       5727.43       5729.53       321.56 o                         
  -3   1  -9       3651.75       4009.37       243.12 o                         
  -4   1  -9       1790.66       2949.09       148.07 o                         
  -4   1  -9       4206.85       4205.83       460.35 o                         
  -4   1  -9       1134.21       1471.10       227.80 o                         
  -5   1  -9       1609.97       1530.49       168.23 o                         
  -6   1  -9      17468.24      17534.68       546.26 o                         
  -7   1  -9        397.53        230.37        94.17 o                         
   9   1  -8        143.72       -215.32       215.32 o                         
   8   1  -8       1756.73       1570.67       175.04 o                         
   7   1  -8      11819.63      11413.31       324.24 o                         
   6   1  -8        535.67        556.00       146.36 o                         
   5   1  -8       2134.50       1987.07       130.11 o                         
   5   1  -8       2149.23       2109.12       161.62 o                         
   4   1  -8       1002.74       1220.73        94.34 o                         
   4   1  -8       1045.68        939.74       114.69 o                         
   3   1  -8      13047.16      12802.38       342.70 o                         
   3   1  -8      13184.62      13057.81       290.30 o                         
   2   1  -8        696.39        741.79       143.90 o                         
   2   1  -8         21.46         23.57        83.45 o                         
   2   1  -8        736.47        555.52       219.67 o                         
   1   1  -8        716.60        625.64        87.67 o                         
   0   1  -8      10877.83      10588.44       337.14 o                         
  -1   1  -8        679.77       1092.44       201.57 o                         
  -1   1  -8       2004.94       1965.09       134.93 o                         
  -1   1  -8        692.61        918.16       116.61 o                         
  -2   1  -8       1632.68       1776.09       105.73 o                         
  -2   1  -8       1663.51       1979.71       107.85 o                         
  -3   1  -8         48.86          8.15        45.07 o                         
  -3   1  -8         49.79         92.91        47.73 o                         
  -4   1  -8       5137.55       4670.86       145.32 o                         
  -4   1  -8       5234.58       5581.70       165.93 o                         
  -5   1  -8      13401.26      12891.61       371.76 o                         
  -5   1  -8      13152.85      12237.87       617.54 o                         
  -5   1  -8      13654.94      13668.62       703.50 o                         
  -5   1  -8      13831.95      15343.00       611.64 o                         
  -6   1  -8        236.25        119.37       104.69 o                         
  -7   1  -8       7604.17       8276.12       235.74 o                         
  -8   1  -8       3000.81       3081.82       149.32 o                         
   9   1  -7       3231.84       3922.08       342.72 o                         
   9   1  -7       3171.94       3260.80       395.00 o                         
   9   1  -7       3477.51       3819.44       445.37 o                         
   8   1  -7      11667.66      12252.21       563.32 o                         
   7   1  -7       6329.08       8025.45       623.25 o                         
   6   1  -7       3938.50       4644.11       266.78 o                         
   5   1  -7       2067.76       2023.89       127.39 o                         
   5   1  -7       2163.78       2122.97       183.33 o                         
   4   1  -7        963.75       1009.63        88.10 o                         
   4   1  -7        978.14        995.48        86.61 o                         
   3   1  -7        530.26        561.05        64.04 o                         
   3   1  -7        156.30        618.58        65.85 o                         
   2   1  -7      20757.52      19993.48       383.87 o                         
   2   1  -7      20389.64      19513.46       421.08 o                         
   1   1  -7      31122.00      30123.90       782.83 o                         
   1   1  -7      31833.96      32289.94       766.95 o                         
   0   1  -7       3267.63       3423.20       126.71 o                         
  -1   1  -7       7452.78       7492.03       443.27 o                         
  -1   1  -7       7693.70       7803.26       464.54 o                         
  -2   1  -7       6556.23       6272.10       237.62 o                         
  -2   1  -7         75.55        461.08        92.68 o                         
  -3   1  -7       5066.89       4797.09       141.96 o                         
  -3   1  -7       4972.97       4831.32       239.54 o                         
  -4   1  -7       6781.06       6769.91       176.62 o                         
  -4   1  -7       6655.36       6554.87       180.11 o                         
  -5   1  -7        707.13        882.39        76.05 o                         
  -5   1  -7        720.49        885.87        95.39 o                         
  -6   1  -7       1562.96       1934.43       120.26 o                         
  -6   1  -7       1533.99       1508.61       268.08 o                         
  -7   1  -7       3222.75       3133.31       132.95 o                         
  -8   1  -7      12545.30      12897.58       404.49 o                         
  -9   1  -7       2068.42       1941.71       112.87 o                         
  10   1  -6       1415.29       1568.98       157.08 o                         
  10   1  -6       1389.06       1687.57       304.88 o                         
   9   1  -6       3511.55       3656.08       224.51 o                         
   9   1  -6       3446.46       3296.28       265.65 o                         
   8   1  -6       1644.14       2025.23       367.35 o                         
   8   1  -6       2179.81       2384.54       230.68 o                         
   7   1  -6       3911.41       4003.12       358.62 o                         
   6   1  -6       1771.92       1499.20       106.60 o                         
   5   1  -6      26813.66      27678.19       573.53 o                         
   4   1  -6        719.68        541.59       151.36 o                         
   4   1  -6        507.12        639.01        83.89 o                         
   3   1  -6         20.12         78.59        42.67 o                         
   3   1  -6         56.33        -15.43        59.55 o                         
   2   1  -6       3702.72       3311.15       115.81 o                         
   2   1  -6       3827.52       3557.64       156.86 o                         
   1   1  -6      13279.04      11955.36       273.57 o                         
   1   1  -6      12588.93      12693.47       226.54 o                         
   1   1  -6      12355.58      11571.18       580.30 o                         
   0   1  -6       5252.33       5205.15       209.36 o                         
   0   1  -6       4568.88       4618.48       184.24 o                         
   0   1  -6       5085.95       4762.22       213.31 o                         
   0   1  -6       5613.53       5471.75       360.97 o                         
  -1   1  -6       4746.75       4477.21       153.37 o                         
  -2   1  -6      17210.79      16590.71       348.43 o                         
  -3   1  -6       6817.32       6793.38       239.27 o                         
  -3   1  -6       6690.96       6506.36       208.27 o                         
  -3   1  -6       7051.99       7198.33       309.69 o                         
  -4   1  -6       1614.82       2166.04       105.62 o                         
  -4   1  -6        152.97        272.39        45.08 o                         
  -5   1  -6        788.56        874.45        79.59 o                         
  -5   1  -6        773.94        946.82        85.33 o                         
  -6   1  -6         26.63         34.24        52.49 o                         
  -6   1  -6         27.13          7.23        37.43 o                         
  -7   1  -6       6205.52       6082.52       180.69 o                         
  -7   1  -6       6090.49       5944.75       217.43 o                         
  -8   1  -6       7754.75       7190.35       221.88 o                         
  -9   1  -6        733.63       1179.19       203.35 o                         
  10   1  -5        305.95        111.12        90.05 o                         
  10   1  -5        312.35        274.82       169.18 o                         
   9   1  -5       1449.61       1821.47       134.54 o                         
   9   1  -5       2422.89       2718.23       380.67 o                         
   8   1  -5       3508.73       3893.44       477.27 o                         
   8   1  -5       3540.52       3213.75       173.54 o                         
   8   1  -5       3443.69       3540.19       188.75 o                         
   7   1  -5       2545.03       2793.72       148.43 o                         
   7   1  -5       2497.86       2887.37       203.72 o                         
   7   1  -5       4612.80       4472.17       357.52 o                         
   6   1  -5      26356.78      26075.37       847.49 o                         
   5   1  -5       1790.86       1951.38       107.10 o                         
   4   1  -5       7582.46       7670.44       209.13 o                         
   3   1  -5      24402.29      25811.16       507.10 o                         
   3   1  -5      23949.97      23978.44       482.70 o                         
   2   1  -5      14435.15      14256.62       300.32 o                         
   2   1  -5      14622.27      13404.87       295.57 o                         
   1   1  -5       1125.65       1131.10        71.42 o                         
   1   1  -5       1104.79       1070.43        65.06 o                         
   1   1  -5       2195.05       1645.14        86.62 o                         
   0   1  -5       3386.16       2843.70        87.59 o                         
   0   1  -5       3323.39       2871.95        87.49 o                         
  -1   1  -5      12565.46      11508.27       254.86 o                         
  -1   1  -5      15258.90      14489.34       674.35 o                         
  -2   1  -5      49646.45      54505.49      1557.49 o                         
  -3   1  -5       3999.64       3903.91       125.04 o                         
  -4   1  -5      15284.59      15410.06       702.49 o                         
  -5   1  -5       3022.17       3332.00       232.85 o                         
  -5   1  -5       2997.34       3337.22       299.40 o                         
  -5   1  -5       3319.77       3203.89       207.84 o                         
  -5   1  -5      12176.55      11420.72       550.28 o                         
  -6   1  -5      11946.72      11466.12       256.71 o                         
  -6   1  -5      12172.35      11850.06       251.28 o                         
  -7   1  -5        170.64         91.65        64.64 o                         
  -7   1  -5         12.46        -28.05        48.33 o                         
  -7   1  -5         12.69         -2.34        63.71 o                         
  -8   1  -5        251.12         75.49       205.71 o                         
  -8   1  -5         60.70        139.58        32.43 o                         
  -9   1  -5      13746.31      11678.84       809.44 o                         
 -10   1  -5        733.29        594.32       270.82 o                         
  11   1  -4        150.72        448.02       235.82 o                         
  11   1  -4        147.93        164.85       139.09 o                         
  10   1  -4       2075.02       1951.12       184.88 o                         
   9   1  -4        313.54        418.50       128.63 o                         
   9   1  -4        127.21        216.97        63.53 o                         
   8   1  -4       8166.60       8327.25       224.98 o                         
   8   1  -4       8663.36       8577.52       307.66 o                         
   7   1  -4       6536.89       6125.75       187.39 o                         
   7   1  -4       7418.87       7401.49       217.65 o                         
   6   1  -4        453.70        420.04        78.19 o                         
   6   1  -4        960.81       1270.62       217.73 o                         
   6   1  -4       1752.83       2592.95       327.66 o                         
   6   1  -4        445.29        411.33       157.52 o                         
   5   1  -4       7442.02       7296.43       274.05 o                         
   4   1  -4      56280.39      63415.96      1816.38 o                         
   3   1  -4      47914.82      53110.14       972.24 o                         
   2   1  -4       2180.15       2116.03        74.83 o                         
   2   1  -4       2139.74       2050.43        84.76 o                         
   2   1  -4       5218.25       5078.89       213.69 o                         
   1   1  -4      12467.44      12477.86       227.09 o                         
   1   1  -4      12236.35      11542.56       223.94 o                         
   0   1  -4       1913.87       1609.72        58.38 o                         
   0   1  -4       1878.39       1731.35        61.68 o                         
  -1   1  -4       3333.72       3044.88        92.93 o                         
  -1   1  -4       3396.68       3142.11        84.66 o                         
  -2   1  -4        189.95        254.02        44.71 o                         
  -2   1  -4        225.91        367.35        54.01 o                         
  -2   1  -4        874.26       1177.85       137.85 o                         
  -3   1  -4      33224.19      33457.03       624.15 o                         
  -4   1  -4       1279.10       1859.78        94.20 o                         
  -5   1  -4       4466.24       4814.83       197.28 o                         
  -5   1  -4       4550.59       4868.04       155.71 o                         
  -5   1  -4       6852.56       7059.19       347.65 o                         
  -6   1  -4       2798.02       2998.51       123.29 o                         
  -6   1  -4       3127.14       3001.15        93.29 o                         
  -6   1  -4       2906.25       3076.03       316.69 o                         
  -7   1  -4       1479.45       1490.92       122.58 o                         
  -7   1  -4        948.20       1251.44        58.60 o                         
  -8   1  -4        226.88        275.99        77.66 o                         
  -8   1  -4        256.13        216.23       104.81 o                         
  -9   1  -4          1.46         33.76        65.47 o                         
  -9   1  -4         95.27        148.18       205.20 o                         
 -10   1  -4       7474.89       7003.30       424.54 o                         
  10   1  -3       4357.14       4588.46       186.13 o                         
   9   1  -3       5788.00       5957.57       209.12 o                         
   8   1  -3        140.82        804.05        74.56 o                         
   8   1  -3        928.64        912.19       108.84 o                         
   7   1  -3       3587.59       3688.25       136.73 o                         
   7   1  -3        681.26       3764.98       177.34 o                         
   6   1  -3       3630.21       3982.47       135.49 o                         
   6   1  -3       4101.95       3913.61       142.41 o                         
   5   1  -3        752.64       1085.01        79.38 o                         
   5   1  -3        766.86       1007.08        79.93 o                         
   5   1  -3       5354.18       5369.74       346.24 o                         
   5   1  -3      24716.83       9515.96       498.00 o                         
   4   1  -3      60075.43      65899.52      1877.23 o                         
   3   1  -3       6117.67       5515.64       130.70 o                         
   2   1  -3      10189.76      11154.22       260.18 o                         
   1   1  -3      14479.79      13527.60       249.36 o                         
   1   1  -3      14753.26      14921.06       235.62 o                         
  -1   1  -3        587.96        631.97        37.36 o                         
  -1   1  -3        577.06        663.33        43.48 o                         
  -2   1  -3      14662.51      14291.34       254.49 o                         
  -2   1  -3      14390.73      13655.04       271.61 o                         
  -3   1  -3        954.74        988.77        57.78 o                         
  -3   1  -3        937.04        995.48        81.10 o                         
  -3   1  -3       1193.50       1270.03       117.89 o                         
  -4   1  -3      49104.25      51948.94      1209.56 o                         
  -5   1  -3       1254.01       1613.98       115.47 o                         
  -5   1  -3       1742.13       2374.65       145.66 o                         
  -6   1  -3       3307.13       3441.06       138.34 o                         
  -6   1  -3       3245.83       3131.78       188.09 o                         
  -6   1  -3       3402.11       3420.49       222.21 o                         
  -7   1  -3      10198.89      10109.87       235.31 o                         
  -7   1  -3      10487.82       9950.87       294.38 o                         
  -8   1  -3       3142.77       3800.98       184.84 o                         
  -8   1  -3       3677.94       3592.52       243.59 o                         
  -9   1  -3         78.61         -4.56       105.63 o                         
  -9   1  -3          1.21         86.68        48.52 o                         
 -10   1  -3        614.67        720.63       126.00 o                         
 -10   1  -3        654.26        637.04       172.65 o                         
  10   1  -2       4512.22       4386.43       195.19 o                         
   9   1  -2       7421.90       8030.52       318.33 o                         
   9   1  -2       6193.99       5573.28       448.16 o                         
   8   1  -2       8335.11       8329.43       251.79 o                         
   7   1  -2        423.74        384.63        85.71 o                         
   7   1  -2        382.53        478.10        70.24 o                         
   6   1  -2      24165.35      23575.62       536.23 o                         
   6   1  -2      23242.67      23878.70       448.41 o                         
   5   1  -2       5761.55       5253.54       152.88 o                         
   5   1  -2       5172.47       5657.59       155.51 o                         
   4   1  -2       3038.09       3083.38        94.94 o                         
   4   1  -2       3095.47       3030.70       114.52 o                         
   3   1  -2      11415.99      11090.16       216.16 o                         
   0   1  -2        233.95        324.67        27.40 o                         
   0   1  -2        238.37        350.89        23.13 o                         
  -2   1  -2       1729.78       1543.76        52.41 o                         
  -2   1  -2       1762.45       1715.04        48.34 o                         
  -3   1  -2        256.19        290.34        29.55 o                         
  -3   1  -2        251.44        286.81        33.03 o                         
  -4   1  -2        143.04         68.21        25.92 o                         
  -4   1  -2        140.38        113.15        39.28 o                         
  -5   1  -2       7705.18       6996.19       169.37 o                         
  -6   1  -2      11128.20      11125.50       299.13 o                         
  -7   1  -2      12077.88      11843.68       460.99 o                         
  -7   1  -2       3564.01       3855.51       301.61 o                         
  -8   1  -2       1810.28       2158.66       160.98 o                         
  -8   1  -2       1466.03       1946.34       115.02 o                         
  -9   1  -2        151.28        208.66        74.56 o                         
  -9   1  -2        314.56        317.43       114.34 o                         
 -10   1  -2        297.67        152.98       116.68 o                         
 -10   1  -2        291.32        289.66        56.28 o                         
 -11   1  -2       3225.28       3011.94       246.21 o                         
 -11   1  -2       3168.87       2825.00       256.71 o                         
  11   1  -1        120.77        125.49        59.02 o                         
  11   1  -1       2124.59        983.15       357.18 o                         
  11   1  -1        118.53        181.89        78.68 o                         
  10   1  -1        457.36        167.68        94.48 o                         
   9   1  -1       1105.88       1282.54        98.43 o                         
   8   1  -1       1820.67       2028.26       134.68 o                         
   7   1  -1         40.83        188.50        93.19 o                         
   7   1  -1         62.29        207.29       114.07 o                         
   7   1  -1        845.66        990.36       189.93 o                         
   6   1  -1        252.73        333.11        52.63 o                         
   6   1  -1       9703.56       9632.67       255.75 o                         
   6   1  -1        257.50        496.39       107.08 o                         
   5   1  -1       2523.41       2662.71       130.86 o                         
   5   1  -1         44.32        225.24        41.75 o                         
   4   1  -1       3982.25       3732.18       115.29 o                         
   4   1  -1       1757.05       2698.21        84.20 o                         
   3   1  -1        593.16        693.26        46.34 o                         
   3   1  -1        582.16        678.99        30.02 o                         
   1   1  -1      23122.01         31.81        16.89 o                         
   0   1  -1        205.91        259.03        13.87 o                         
   0   1  -1        202.09        254.57        30.93 o                         
  -1   1  -1        165.66        195.88        19.86 o                         
  -1   1  -1        168.79        207.81        14.07 o                         
  -3   1  -1        429.77        525.88        39.04 o                         
  -3   1  -1        437.89        482.21        30.31 o                         
  -4   1  -1       2749.58       2384.05        59.86 o                         
  -4   1  -1       2698.62       2201.73        77.06 o                         
  -5   1  -1      12574.52      12011.62       389.41 o                         
  -5   1  -1       8422.59       7500.78       299.07 o                         
  -5   1  -1       8266.46       7984.17       239.26 o                         
  -6   1  -1      18225.54      17438.27       488.74 o                         
  -7   1  -1        963.46       1043.24       100.50 o                         
  -8   1  -1      16729.16      16367.65       608.50 o                         
  -8   1  -1       7868.48       9167.91       549.47 o                         
  -9   1  -1       5713.04       5423.32       142.58 o                         
  -9   1  -1       5820.94       5528.08       262.65 o                         
 -10   1  -1        143.65        222.05        84.26 o                         
 -10   1  -1        189.13        -19.85       138.73 o                         
 -11   1  -1        671.60        777.73       117.44 o                         
 -11   1  -1        710.20        563.42       133.31 o                         
  11   1   0       1010.21        947.90        79.24 o                         
  11   1   0       1121.63        958.36       148.71 o                         
  10   1   0         58.93        130.19        71.21 o                         
  10   1   0         77.35        181.09       165.71 o                         
  10   1   0         60.05        201.02       197.23 o                         
   9   1   0        633.33        506.80       101.64 o                         
   8   1   0       5225.47       4993.38       186.99 o                         
   7   1   0        703.33        738.68        73.51 o                         
   6   1   0      31469.19      31077.64       770.28 o                         
   6   1   0        340.76        431.49        50.20 o                         
   6   1   0        347.19        458.41        88.29 o                         
   5   1   0       1964.76       2025.99        66.64 o                         
   5   1   0       2001.87       2023.78        85.94 o                         
   4   1   0       9411.90       9322.70       180.27 o                         
   4   1   0       9589.66       9082.25       187.75 o                         
   3   1   0       1942.38       1909.87        82.91 o                         
   3   1   0       1906.38       1976.64        55.06 o                         
   3   1   0       2822.77       2596.63       123.66 o                         
   2   1   0        284.68        343.33        25.37 o                         
   2   1   0        290.06        376.74        32.90 o                         
   1   1   0       1183.09       1079.22        32.70 o                         
   1   1   0       1161.16       1009.94        49.75 o                         
   1   1   0       1190.82       1101.95        72.18 o                         
  -1   1   0        374.76        322.32        12.04 o                         
  -1   1   0        179.35        373.67        12.96 o                         
  -2   1   0        844.17        947.42        33.85 o                         
  -2   1   0        860.12        965.52        28.98 o                         
  -3   1   0       3533.01       3480.05        87.81 o                         
  -3   1   0       3599.73       3350.33        90.94 o                         
  -3   1   0       4560.77       3999.57       186.12 o                         
  -4   1   0       2699.53       2721.64        91.65 o                         
  -4   1   0       2750.51       2630.00        76.89 o                         
  -5   1   0        636.06        583.12        48.50 o                         
  -5   1   0        624.27        617.22        62.78 o                         
  -6   1   0       1863.33       1923.05       170.40 o                         
  -6   1   0       1837.73       2090.32       250.90 o                         
  -6   1   0       2076.60       2227.89        88.74 o                         
  -7   1   0        612.98        729.29        52.95 o                         
  -8   1   0      10570.94      10037.19       273.10 o                         
  -9   1   0      17236.42      16205.79       507.98 o                         
 -10   1   0        138.05        303.88        79.17 o                         
 -10   1   0        140.66        339.51       115.97 o                         
 -10   1   0        141.51        437.11       254.42 o                         
 -11   1   0        459.03        416.90       101.04 o                         
  11   1   1       1431.74       1629.74       156.41 o                         
  11   1   1       1462.20       1290.29       162.23 o                         
  10   1   1        587.42        397.04       123.08 o                         
  10   1   1        479.59        596.38        55.67 o                         
   9   1   1        296.64        155.56        82.27 o                         
   9   1   1        273.47        367.81        71.23 o                         
   8   1   1       2449.24       2382.11       130.43 o                         
   7   1   1      10921.56       9739.17       342.64 o                         
   7   1   1      11072.51      10474.08       502.47 o                         
   6   1   1       3259.69       3096.59       114.25 o                         
   5   1   1        537.54        606.97        53.38 o                         
   5   1   1        527.58        611.24        76.26 o                         
   5   1   1       5106.43       4802.98       385.05 o                         
   4   1   1       9978.84       9882.17       202.63 o                         
   4   1   1      10167.30       9511.66       192.51 o                         
   3   1   1       1081.64       1084.26        49.73 o                         
   3   1   1       1061.59       1109.57        51.49 o                         
   2   1   1      12565.50      12271.40       214.69 o                         
   2   1   1      12802.81      11897.58       211.16 o                         
   1   1   1        158.42        163.58        17.83 o                         
   1   1   1        155.48        182.62        15.57 o                         
   0   1   1        241.94        190.12        11.27 o                         
   0   1   1        237.45        185.01        10.89 o                         
  -1   1   1        101.60        138.67         9.84 o                         
  -2   1   1       2566.11       3504.99       127.05 o                         
  -2   1   1       3483.97       5891.13       280.32 o                         
  -2   1   1        153.82        233.11        32.31 o                         
  -2   1   1        743.58       1134.51        61.89 o                         
  -2   1   1        156.72        322.11        61.18 o                         
  -3   1   1       2349.36       2211.87        50.71 o                         
  -3   1   1       2393.73       2181.56        58.29 o                         
  -4   1   1       8221.24       8137.39       192.85 o                         
  -4   1   1       1723.21       8380.67       166.10 o                         
  -5   1   1       1492.66       1847.22        75.82 o                         
  -5   1   1       1776.71       1717.68       119.04 o                         
  -6   1   1       7152.85       9144.13       198.96 o                         
  -6   1   1      10630.42      10135.82       230.35 o                         
  -7   1   1       6270.68       6940.03       448.60 o                         
  -7   1   1       3562.55       4503.63       166.99 o                         
  -7   1   1       2766.36       2849.99       211.38 o                         
  -8   1   1       2253.59       2631.56       122.53 o                         
  -9   1   1        804.22        579.62        67.87 o                         
 -10   1   1      12250.24      11889.51       711.43 o                         
 -11   1   1         25.52        -67.36        67.36 o                         
 -11   1   1         25.05        -61.33        61.33 o                         
  11   1   2       2377.30       2020.55       208.73 o                         
  11   1   2       2334.15       2073.47       185.58 o                         
  10   1   2       1979.01       1847.35        92.84 o                         
  10   1   2       1941.59       2316.29       172.58 o                         
   9   1   2       1166.54       1064.92        75.23 o                         
   9   1   2       1148.83       1291.18       144.85 o                         
   8   1   2         88.08        289.38        70.67 o                         
   8   1   2         95.12        134.83        48.83 o                         
   7   1   2       2016.88       1653.22       121.18 o                         
   7   1   2       1337.11       1301.94       226.60 o                         
   7   1   2       1312.32       1603.73       162.52 o                         
   6   1   2       7976.86       7963.27       310.90 o                         
   6   1   2       7332.38       7711.94       508.39 o                         
   5   1   2       4661.26       4263.00       148.00 o                         
   4   1   2       2145.59       2104.65       187.82 o                         
   4   1   2       2186.11       2241.49        87.95 o                         
   3   1   2       1827.05       1651.83        58.02 o                         
   3   1   2       1793.19       1674.18        58.97 o                         
   2   1   2       4944.49       4780.20       100.01 o                         
   2   1   2       5037.87       4604.07       109.94 o                         
   1   1   2        107.64        160.75        18.33 o                         
   1   1   2        109.67        160.92        22.08 o                         
   0   1   2        976.03        961.20        36.50 o                         
   0   1   2        957.94        831.34        44.12 o                         
  -1   1   2        597.94        645.80        26.08 o                         
  -1   1   2        586.86        602.29        35.88 o                         
  -1   1   2        751.76       1664.50        87.72 o                         
  -2   1   2      20489.12      19451.79       464.70 o                         
  -3   1   2       2380.33       2270.71        83.36 o                         
  -4   1   2      11084.81      10662.39       294.54 o                         
  -4   1   2       8536.80       8234.31       183.83 o                         
  -4   1   2       8378.56       8183.51       427.54 o                         
  -5   1   2        932.01       1206.31        70.14 o                         
  -5   1   2       1500.66       1397.63        79.43 o                         
  -6   1   2      17095.86      17505.48       333.79 o                         
  -6   1   2      17669.95      17351.65       407.80 o                         
  -7   1   2        719.93        921.34        75.51 o                         
  -7   1   2         52.51        528.88        54.23 o                         
  -9   1   2        936.98       1670.32       162.39 o                         
 -10   1   2       1011.33       1028.56       129.73 o                         
  10   1   3        117.61         -5.56       148.47 o                         
  10   1   3         70.24         21.62        86.83 o                         
   9   1   3       5182.56       5159.85       189.27 o                         
   9   1   3       5280.50       5005.54       175.24 o                         
   8   1   3        322.88        484.56        55.39 o                         
   8   1   3        630.98        908.00       131.25 o                         
   7   1   3         56.73         -0.46       153.02 o                         
   7   1   3        275.13        172.30        67.67 o                         
   7   1   3          9.00        238.83        76.40 o                         
   6   1   3       6601.63       6282.67       226.99 o                         
   6   1   3       6677.17       6272.05       424.06 o                         
   6   1   3       6479.26       6143.43       281.48 o                         
   5   1   3      16871.53      16246.88       380.22 o                         
   4   1   3      48852.87      51478.88      1049.52 o                         
   3   1   3        839.27        990.35        77.31 o                         
   3   1   3        697.23        900.23        51.95 o                         
   2   1   3      11450.09      10644.73       195.94 o                         
   2   1   3      11666.34      10650.67       199.77 o                         
   1   1   3       4234.17       4141.86        92.11 o                         
   1   1   3       4155.69       4134.97        97.19 o                         
   0   1   3      12184.21      11596.70       225.10 o                         
   0   1   3      11958.36      11059.96       281.51 o                         
  -1   1   3         34.92         59.23        15.99 o                         
  -1   1   3         35.58         53.31        12.98 o                         
  -2   1   3       2414.22       2333.11        62.73 o                         
  -3   1   3      13477.93      13746.44       253.49 o                         
  -4   1   3        712.30        569.65        53.53 o                         
  -5   1   3       1517.67       1616.14        86.87 o                         
  -5   1   3      10384.44      10966.32       310.03 o                         
  -5   1   3       6298.04       6141.99       359.71 o                         
  -5   1   3       1489.54       1694.34       217.14 o                         
  -6   1   3       5304.29       5455.99       162.46 o                         
  -6   1   3         20.36        168.17        52.87 o                         
  -7   1   3       3012.47       2993.79       136.33 o                         
  -7   1   3       2012.94       2437.13       110.77 o                         
  -8   1   3       1064.45       1358.80        93.94 o                         
  -8   1   3       1638.83       1614.35       117.89 o                         
  -9   1   3       2541.83       2618.13       155.72 o                         
 -10   1   3       1444.66       1586.34       138.77 o                         
  10   1   4        568.62        213.79       141.16 o                         
   9   1   4       3409.14       3533.92       165.82 o                         
   9   1   4       3631.07       3480.09       227.18 o                         
   9   1   4       3346.57       3226.23       359.14 o                         
   8   1   4       4246.18       4329.98       173.35 o                         
   8   1   4       4327.63       4167.75       187.31 o                         
   8   1   4       4326.37       4086.95       251.52 o                         
   7   1   4       1195.59       1331.81        94.98 o                         
   7   1   4       1218.17       1286.40        83.58 o                         
   6   1   4        525.86        624.92       159.99 o                         
   6   1   4        298.77        309.80       117.79 o                         
   5   1   4        239.10        756.71       154.46 o                         
   5   1   4       6930.06       6552.67       280.68 o                         
   5   1   4        234.67        551.92       138.64 o                         
   4   1   4       3972.32       3586.16       119.64 o                         
   3   1   4      32890.85      32421.90       608.75 o                         
   2   1   4        351.93        351.81        75.91 o                         
   2   1   4        274.10        381.73        61.39 o                         
   2   1   4        238.76        364.72        99.44 o                         
   2   1   4       1211.14       1039.01       141.12 o                         
   1   1   4      15087.28      14145.73       249.70 o                         
   1   1   4      15372.22      15577.99       279.06 o                         
   0   1   4       4055.62       3803.33        99.63 o                         
   0   1   4       3980.45       3576.28        81.06 o                         
  -1   1   4      10330.24       9763.34       297.27 o                         
  -1   1   4       8293.91       7660.20       222.89 o                         
  -1   1   4       8450.55       8945.80       154.15 o                         
  -2   1   4      10041.25       9468.54       186.26 o                         
  -2   1   4      10230.89      10324.77       247.04 o                         
  -3   1   4        709.05        621.88        42.25 o                         
  -4   1   4      21752.82      22079.88       430.80 o                         
  -5   1   4       1666.13       1643.99       100.38 o                         
  -6   1   4      10877.55      10416.63       253.27 o                         
  -6   1   4      10675.93       9746.12       298.46 o                         
  -6   1   4      13669.13      12848.55       649.88 o                         
  -6   1   4      11110.62      11229.06       605.32 o                         
  -7   1   4        293.89        200.95        74.10 o                         
  -7   1   4        288.45        220.03        47.96 o                         
  -7   1   4        925.24        888.58       152.62 o                         
  -8   1   4       2071.93       2399.90       120.92 o                         
  -8   1   4       2289.84       2356.32       159.86 o                         
  -8   1   4       2033.53       2338.42       326.82 o                         
  -9   1   4        817.77        899.11        96.35 o                         
  -9   1   4       4936.50       5066.89       232.52 o                         
 -10   1   4      10164.34       9857.51       279.68 o                         
 -11   1   4        217.39        360.75        69.98 o                         
 -11   1   4        213.36        476.47        84.72 o                         
  10   1   5       1537.08       1395.83       310.52 o                         
  10   1   5       1452.58       2107.27       243.81 o                         
   9   1   5       2016.95       2157.15       141.85 o                         
   8   1   5       1248.84       1389.19        94.88 o                         
   8   1   5       1225.69       1643.64       207.08 o                         
   7   1   5       6644.70       6359.40       181.43 o                         
   7   1   5       6770.19       6388.19       174.80 o                         
   6   1   5       1990.47       2100.07        97.14 o                         
   6   1   5       1953.57       2277.57       113.58 o                         
   5   1   5       1637.76       2015.23        91.32 o                         
   5   1   5       2103.09       2665.54       156.18 o                         
   4   1   5      14588.62      14350.53       364.67 o                         
   4   1   5      15547.21      14198.07       500.50 o                         
   4   1   5      14864.15      14740.49       416.46 o                         
   3   1   5       1738.91       1719.05       179.03 o                         
   2   1   5      48196.07      50459.90      1025.41 o                         
   1   1   5        423.70       1085.64        53.65 o                         
   1   1   5       1140.43        917.50        95.45 o                         
   0   1   5       6860.18       6417.19       155.11 o                         
   0   1   5       6733.02       6095.91       170.64 o                         
   0   1   5       6828.55       5925.35       249.06 o                         
  -1   1   5       4021.25       3892.19       103.78 o                         
  -1   1   5       4309.82       4014.52       147.59 o                         
  -2   1   5       3345.53       2967.52        85.62 o                         
  -2   1   5       3322.48       3069.85        98.56 o                         
  -3   1   5       4780.37       4829.70       136.40 o                         
  -3   1   5       5252.36       5576.04       221.79 o                         
  -3   1   5       4870.66       5249.86       232.78 o                         
  -4   1   5       1653.27       1687.64        69.82 o                         
  -5   1   5       9542.27       9641.95       190.54 o                         
  -6   1   5        755.41        707.51        83.44 o                         
  -7   1   5       1132.67       1199.09       142.80 o                         
  -7   1   5       3535.71       3256.80       220.55 o                         
  -7   1   5       1111.68       1107.19       141.25 o                         
  -8   1   5          0.72        -18.34        40.87 o                         
  -8   1   5          0.71        -34.34        34.34 o                         
  -9   1   5       1786.64       1920.83       127.86 o                         
  -9   1   5       1753.52       2090.90       148.00 o                         
 -10   1   5        166.97         32.75        57.87 o                         
 -10   1   5        184.90       -205.56       205.56 o                         
 -10   1   5        170.12        285.71       195.85 o                         
   9   1   6       3591.27       3643.72       189.07 o                         
   8   1   6       3814.00       3471.70       146.27 o                         
   7   1   6       3130.67       3023.68       126.74 o                         
   7   1   6       3072.64       2963.73       275.35 o                         
   6   1   6       2415.77       2587.32       117.69 o                         
   6   1   6       2461.39       2504.17       115.46 o                         
   5   1   6      17546.98      16731.80       378.23 o                         
   5   1   6      17878.38      16132.91       329.35 o                         
   4   1   6       8856.78       8491.36       287.45 o                         
   4   1   6       9024.05       8270.74       219.45 o                         
   3   1   6       2301.97       4334.19       183.97 o                         
   3   1   6       2345.44       3278.52       240.80 o                         
   3   1   6       6811.68       6540.37       443.22 o                         
   2   1   6       1277.23       1498.92       110.33 o                         
   1   1   6       7575.82       7221.73       289.28 o                         
   0   1   6       4151.94       4770.20       180.97 o                         
   0   1   6       4650.35       4672.26       296.47 o                         
   0   1   6       4230.35       2559.27       192.84 o                         
  -1   1   6         52.38        131.23        43.27 o                         
  -1   1   6        569.86        494.12        51.03 o                         
  -2   1   6         28.34       1657.33        71.68 o                         
  -2   1   6       1648.63       1860.27        94.52 o                         
  -3   1   6       6127.39       5957.01       160.19 o                         
  -3   1   6       5972.45       6383.16       153.24 o                         
  -4   1   6       2946.15       2912.61       124.53 o                         
  -4   1   6       2791.57       2894.68       111.98 o                         
  -5   1   6        744.06        821.75        82.69 o                         
  -6   1   6       1425.89       1345.43        95.18 o                         
  -7   1   6       2738.80       2722.29       134.95 o                         
  -8   1   6       1989.94       2421.90       312.48 o                         
  -8   1   6       1979.93       2160.93       200.55 o                         
  -8   1   6        816.52       1091.10       265.36 o                         
  -8   1   6        801.38        954.88       201.31 o                         
  -9   1   6       1095.63       1177.73       117.39 o                         
  -9   1   6       1116.32       1407.09       124.18 o                         
 -10   1   6        683.54        662.88       110.13 o                         
 -10   1   6        670.87        696.03        96.80 o                         
   9   1   7       1284.39        863.02       111.17 o                         
   8   1   7       5166.79       8042.66       276.23 o                         
   7   1   7       1586.44       1565.41       105.11 o                         
   6   1   7       4036.09      13231.97       443.68 o                         
   6   1   7       3782.41       3984.25       296.35 o                         
   6   1   7       3853.85       4662.87       292.63 o                         
   6   1   7       4532.95       4929.54       340.79 o                         
   5   1   7          1.70        -43.49        43.49 o                         
   5   1   7          1.67        -43.29        43.29 o                         
   4   1   7       6567.50       6580.66       195.47 o                         
   4   1   7       6445.77       6501.08       177.64 o                         
   3   1   7       2690.77       2690.12       110.08 o                         
   3   1   7       2705.94       2729.16       186.64 o                         
   3   1   7       2741.59       2660.70       108.56 o                         
   2   1   7         94.98        371.07        49.60 o                         
   2   1   7         96.77        455.25        93.46 o                         
   2   1   7       3342.60       2991.75       167.39 o                         
   1   1   7      11097.81      11479.89       296.75 o                         
   0   1   7      17898.05      17830.29       414.18 o                         
  -1   1   7        217.30        202.99       113.23 o                         
  -1   1   7        213.27        277.74        85.51 o                         
  -1   1   7       2046.09       2037.37       251.66 o                         
  -1   1   7        596.65       1307.47       219.80 o                         
  -1   1   7       2055.03       2523.90       260.10 o                         
  -2   1   7       2643.96       2793.77       106.06 o                         
  -2   1   7       3130.91       3084.89       113.83 o                         
  -3   1   7      11662.31      11684.84       272.23 o                         
  -3   1   7      11443.23      11105.58       240.07 o                         
  -4   1   7       1538.58       1521.98        90.32 o                         
  -4   1   7       1639.69       1537.86       107.06 o                         
  -5   1   7       2403.04       2646.51       165.95 o                         
  -5   1   7       2448.87       2189.54       166.71 o                         
  -5   1   7       3560.55       3250.71       319.01 o                         
  -6   1   7       2688.67       2968.08       136.32 o                         
  -7   1   7       1492.50       2245.48       134.88 o                         
  -8   1   7        399.38        377.93       115.91 o                         
  -9   1   7       9347.70       9170.51       317.03 o                         
   8   1   8        476.85        233.89        97.12 o                         
   7   1   8      18549.15      17105.63       406.54 o                         
   6   1   8        233.37        139.53        87.17 o                         
   5   1   8       4731.96       7160.96       221.04 o                         
   5   1   8       6359.15       6749.46       485.74 o                         
   5   1   8       4106.45       6273.34       361.85 o                         
   4   1   8        634.56        863.84        80.19 o                         
   4   1   8        975.01       1055.46        94.37 o                         
   4   1   8        622.80        633.50       131.51 o                         
   3   1   8      16125.05      15949.54       316.83 o                         
   3   1   8      16429.59      15857.19       329.51 o                         
   2   1   8       8305.77      10796.73       242.50 o                         
   2   1   8      13081.82      12529.37       286.78 o                         
   1   1   8      12170.09      12056.82       374.65 o                         
   1   1   8       8606.08      10185.80       393.69 o                         
   1   1   8       8446.56       8997.43       383.31 o                         
   0   1   8        972.54       1037.23       109.98 o                         
  -1   1   8        615.14        662.59        88.73 o                         
  -2   1   8       3526.30       4445.85       369.50 o                         
  -2   1   8        811.22       1020.73       132.45 o                         
  -2   1   8        796.18        908.74       135.12 o                         
  -3   1   8       5389.29       5105.85       147.89 o                         
  -3   1   8       5388.19       5341.58       265.87 o                         
  -4   1   8         12.12          5.80        39.57 o                         
  -4   1   8        220.15        -30.51        88.23 o                         
  -5   1   8       4174.05       4337.34       168.19 o                         
  -5   1   8       4131.20       3858.62       154.57 o                         
  -6   1   8       1163.41       1328.47       189.57 o                         
  -6   1   8       2214.74       2215.14       209.24 o                         
  -7   1   8        406.82        233.61        87.16 o                         
  -8   1   8        651.61        939.30       113.62 o                         
  -9   1   8        688.03        522.26       124.69 o                         
   7   1   9        404.94        235.72        80.81 o                         
   6   1   9       5738.36       8342.75       280.77 o                         
   5   1   9       3208.32       3325.51       207.41 o                         
   4   1   9        552.62        977.91       192.20 o                         
   4   1   9         31.76        242.83        49.86 o                         
   4   1   9        112.69        286.10        65.55 o                         
   3   1   9       4140.30       3974.38       153.10 o                         
   3   1   9       4152.04       3863.91       140.25 o                         
   2   1   9       2093.58       1878.00       146.65 o                         
   2   1   9       1987.30       2390.45       162.75 o                         
   1   1   9        958.20       1080.34       128.87 o                         
   1   1   9        961.14       1073.47        85.21 o                         
   0   1   9       8860.68      10518.53       594.26 o                         
   0   1   9      16750.65      15556.00       804.78 o                         
   0   1   9       9028.02      10103.35       629.20 o                         
  -1   1   9      10626.61      11043.38       358.36 o                         
  -4   1   9       4659.86       4917.15       334.95 o                         
  -4   1   9       4640.79       4830.18       276.99 o                         
  -4   1   9       4728.44       4959.73       155.25 o                         
  -5   1   9       1804.59       1808.00       335.97 o                         
  -5   1   9       1712.34       1971.03       137.75 o                         
  -5   1   9       1680.60       1853.37       118.77 o                         
  -6   1   9        192.09        142.38        64.90 o                         
  -6   1   9        188.53        -29.94        56.88 o                         
  -7   1   9       9334.15       9454.03       353.48 o                         
  -8   1   9        684.93        358.50       113.71 o                         
   6   1  10       3020.40       2693.97       174.96 o                         
   5   1  10      12635.15      12224.42       450.59 o                         
   4   1  10       7725.32       7567.63       393.80 o                         
   3   1  10       7865.96       8959.76       357.45 o                         
   3   1  10       9075.54       8624.05       570.19 o                         
   2   1  10       1906.10       2118.07       135.87 o                         
   2   1  10       2387.98       2616.45       220.64 o                         
   1   1  10       2411.44       2892.43       227.73 o                         
   1   1  10       2985.08       3043.49       178.30 o                         
   0   1  10       3534.31       3406.53       337.10 o                         
   0   1  10       2982.44       3588.79       152.63 o                         
  -1   1  10      17981.82      18288.14       653.32 o                         
  -2   1  10        799.23        560.61       142.07 o                         
  -3   1  10        890.04       1275.20       164.74 o                         
  -4   1  10       2580.38       2715.70       209.98 o                         
  -5   1  10       4174.64       4192.11       187.96 o                         
  -6   1  10        475.66        457.24        72.81 o                         
  -6   1  10        484.64        463.85        86.58 o                         
  -7   1  10        571.33        621.42        97.55 o                         
  -7   1  10        582.12        603.73        97.20 o                         
   5   1  11       2102.73       1697.12       190.78 o                         
   4   1  11        789.20        865.35       286.67 o                         
   3   1  11      13621.29      13513.67       472.75 o                         
   2   1  11       5768.01       5672.18       367.70 o                         
   2   1  11       5408.97       5789.07       258.77 o                         
   2   1  11       5766.58       5689.74       461.48 o                         
   1   1  11       1900.84       2116.88       160.94 o                         
   1   1  11       1879.24       1875.64       172.43 o                         
   0   1  11         26.94         64.08        77.33 o                         
   0   1  11         33.40        -96.23        96.23 o                         
  -1   1  11          0.87        265.74        66.76 o                         
  -1   1  11        816.41        991.97       188.00 o                         
  -2   1  11      12456.25      13216.17       752.42 o                         
  -3   1  11        997.99        788.23       139.60 o                         
  -4   1  11       1882.47       1506.64       185.00 o                         
  -5   1  11      10089.44       9880.18       432.37 o                         
  -6   1  11       1108.76       1364.41       254.35 o                         
  -6   1  11       1300.22        378.22       210.84 o                         
  -6   1  11       1088.21       1209.47       263.06 o                         
   3   1  12        735.83        736.93       177.72 o                         
   3   1  12       1098.87       2035.85       355.05 o                         
   2   1  12       7133.94       7829.88       342.42 o                         
   1   1  12       8826.58       7721.61       336.12 o                         
   1   1  12       8993.29       9652.88       631.25 o                         
   1   1  12       9082.53       9185.19       629.43 o                         
   0   1  12         35.31        107.17        69.93 o                         
   0   1  12         51.30        -75.83       111.26 o                         
  -1   1  12       1220.63       1041.92       186.08 o                         
  -1   1  12          1.03        498.03        94.04 o                         
  -2   1  12         94.69        -27.67        64.48 o                         
  -2   1  12        240.16        426.98       170.81 o                         
  -3   1  12       7615.70       7543.04       528.52 o                         
  -4   1  12       5090.19       4726.98       286.58 o                         
   4   2 -12       2669.87       2815.23       219.54 o                         
   3   2 -12        600.99        532.91       159.46 o                         
   2   2 -12        137.84       -130.31       130.31 o                         
   2   2 -12        101.94         60.74        67.22 o                         
   1   2 -12       3266.35       3370.32       231.92 o                         
   1   2 -12       3319.82       3636.18       223.74 o                         
   0   2 -12        365.35        300.13        64.92 o                         
   0   2 -12        374.38       -100.80       100.80 o                         
  -1   2 -12        793.41       1301.62       159.20 o                         
  -1   2 -12       4753.48       4621.33       339.11 o                         
  -1   2 -12        778.70       1297.89       121.20 o                         
  -3   2 -12       1497.52       1065.96       156.04 o                         
   6   2 -11          0.61        -54.84        54.84 o                         
   6   2 -11          0.60        -36.82        47.85 o                         
   5   2 -11       2977.96       3765.30       272.64 o                         
   4   2 -11        407.77        558.74       149.84 o                         
   3   2 -11       6943.15       8724.33       654.17 o                         
   2   2 -11       5745.52       5617.15       276.85 o                         
   1   2 -11        875.80       1164.41        87.22 o                         
   1   2 -11       1935.60       2265.96       183.21 o                         
   0   2 -11       3101.65       3605.67       184.63 o                         
   0   2 -11       3476.14       2999.69       257.16 o                         
  -1   2 -11       9367.64       9333.26       331.52 o                         
  -1   2 -11      10565.32       9840.34       367.48 o                         
  -2   2 -11       1229.80       1278.69       319.75 o                         
  -2   2 -11        685.53        785.83       159.08 o                         
  -2   2 -11        717.37        658.29       104.34 o                         
  -3   2 -11       3529.55       3334.63       233.85 o                         
  -4   2 -11      15917.12      15099.65       518.17 o                         
  -5   2 -11       2675.30       3147.11       273.43 o                         
   7   2 -10        339.08        393.88        96.68 o                         
   6   2 -10      11089.08      10875.87       355.63 o                         
   6   2 -10      11089.99      11430.80       374.39 o                         
   5   2 -10       1618.65       1802.15       133.58 o                         
   5   2 -10       1659.41       2011.19       381.09 o                         
   5   2 -10       1649.22       2234.99       191.95 o                         
   4   2 -10       1245.50       1082.37       156.60 o                         
   3   2 -10      10902.56      10827.79       478.48 o                         
   3   2 -10      11337.98      11764.80       693.71 o                         
   2   2 -10      10415.82      10260.29       363.77 o                         
   1   2 -10        380.21       1388.99       158.53 o                         
   0   2 -10       2694.26       2566.77       131.33 o                         
   0   2 -10       2700.21       2198.65       185.26 o                         
   0   2 -10       2644.32       3009.83       173.37 o                         
  -1   2 -10       1030.31        967.07       196.72 o                         
  -1   2 -10       1041.36       1219.28       121.75 o                         
  -2   2 -10        114.70        389.22        54.10 o                         
  -2   2 -10        609.84        519.33       206.10 o                         
  -3   2 -10       1168.68       1270.64       118.55 o                         
  -3   2 -10       1190.76       1474.38       131.41 o                         
  -3   2 -10       1552.00       1280.80       327.50 o                         
  -4   2 -10       7128.75       6768.32       385.68 o                         
  -5   2 -10       3536.69       2927.41       170.03 o                         
  -6   2 -10       3337.72       2984.57       304.07 o                         
   8   2  -9       4031.94       3935.68       465.68 o                         
   7   2  -9       3489.06       4020.81       419.85 o                         
   7   2  -9       3199.16       3545.82       486.72 o                         
   7   2  -9       2910.78       3724.28       433.26 o                         
   7   2  -9       2856.83       2614.17       307.63 o                         
   6   2  -9        878.09        984.48       124.80 o                         
   6   2  -9        952.00        928.86       168.92 o                         
   5   2  -9         81.78        191.00        62.16 o                         
   5   2  -9        486.31        596.61       101.15 o                         
   4   2  -9        186.21        136.04        55.35 o                         
   4   2  -9        239.36         95.35        94.72 o                         
   3   2  -9       6005.52       5742.16       225.85 o                         
   2   2  -9       7820.88       7698.04       549.39 o                         
   2   2  -9       7852.58       8321.76       541.88 o                         
   1   2  -9      16918.61      17266.08       510.61 o                         
   0   2  -9      27633.05      28305.38       922.27 o                         
  -1   2  -9        525.32        757.78        85.35 o                         
  -1   2  -9        515.58        764.93        82.37 o                         
  -2   2  -9       8403.04       8055.15       230.12 o                         
  -2   2  -9       8247.28       7394.21       375.44 o                         
  -2   2  -9       9223.12       8116.60       602.17 o                         
  -3   2  -9       7896.80       8716.85       217.18 o                         
  -3   2  -9       8045.94      10197.16       382.58 o                         
  -3   2  -9      10538.09      11079.40       464.32 o                         
  -4   2  -9         31.81         -8.82        46.30 o                         
  -4   2  -9         31.22         24.11        43.06 o                         
  -5   2  -9       3171.13       3498.44       187.82 o                         
  -6   2  -9       4923.54       4034.26       215.11 o                         
  -7   2  -9        926.48        453.31       104.87 o                         
   9   2  -8       4057.64       4067.07       476.79 o                         
   8   2  -8      10412.96      10640.70       418.37 o                         
   7   2  -8       1243.99       1268.14       189.11 o                         
   6   2  -8         39.90        -65.21       196.22 o                         
   6   2  -8        418.77        486.70       137.21 o                         
   6   2  -8         21.19         69.92        64.34 o                         
   5   2  -8        184.10        200.46       120.54 o                         
   5   2  -8        140.09        306.24        72.55 o                         
   4   2  -8      15355.58      14788.02       351.30 o                         
   4   2  -8      14845.22      15050.32       345.27 o                         
   3   2  -8        504.32        551.64        82.94 o                         
   3   2  -8        478.18        633.09        72.24 o                         
   2   2  -8       4328.57       4193.30       344.85 o                         
   2   2  -8       5438.32       5008.99       220.83 o                         
   2   2  -8       4410.32       4555.50       382.69 o                         
   1   2  -8       6322.95       5795.28       293.62 o                         
   0   2  -8      11403.90      10626.22       229.97 o                         
  -1   2  -8         26.56        125.55       112.65 o                         
  -1   2  -8       1737.63       2415.03       285.62 o                         
  -1   2  -8       2011.23       2118.57       296.44 o                         
  -1   2  -8         27.06        191.77        75.60 o                         
  -2   2  -8       8851.77       8400.22       207.46 o                         
  -2   2  -8       8687.70       8286.36       202.92 o                         
  -3   2  -8         84.88        122.25        45.79 o                         
  -3   2  -8         86.48        115.55        50.07 o                         
  -4   2  -8        369.49        475.09        63.13 o                         
  -4   2  -8        376.46        519.13        66.09 o                         
  -5   2  -8        241.59        236.42        52.38 o                         
  -5   2  -8        246.15        212.31        55.85 o                         
  -6   2  -8      14516.81      14302.28       538.56 o                         
  -7   2  -8       3264.09       3333.47       205.90 o                         
  -8   2  -8       2934.71       3180.38       184.43 o                         
   9   2  -7        293.83         85.15        88.16 o                         
   9   2  -7        288.38         77.94       136.62 o                         
   8   2  -7       1189.08       1155.49       204.71 o                         
   7   2  -7       2558.31       2778.78       155.47 o                         
   6   2  -7       7960.06       8738.79       568.86 o                         
   5   2  -7       4969.85       4809.42       198.61 o                         
   5   2  -7       4662.84       4945.94       207.92 o                         
   5   2  -7       6865.83       5895.73       430.29 o                         
   4   2  -7       2128.95       2246.94       118.85 o                         
   4   2  -7       2314.18       2343.55       132.21 o                         
   3   2  -7        414.29       1105.98        74.73 o                         
   3   2  -7       1329.12       1411.39       102.48 o                         
   2   2  -7       1321.12       2156.52       109.98 o                         
   2   2  -7       2114.59       2152.14        91.92 o                         
   1   2  -7      19786.01      19138.64       489.32 o                         
   1   2  -7      19419.25      18084.87       510.46 o                         
   1   2  -7      20169.35      19221.78       532.29 o                         
   0   2  -7      21090.61      20415.94       474.91 o                         
  -1   2  -7      18702.12      18741.22       396.23 o                         
  -2   2  -7      32013.57      35556.16      1535.46 o                         
  -2   2  -7      34884.81      35523.52      1542.45 o                         
  -3   2  -7       3117.66       3074.05       112.61 o                         
  -3   2  -7       3059.87       3198.45       113.96 o                         
  -4   2  -7       3833.79       3906.58       143.35 o                         
  -4   2  -7       3906.20       3947.58       134.73 o                         
  -5   2  -7      13799.17      13622.51       319.35 o                         
  -5   2  -7      13543.39      13215.86       291.10 o                         
  -6   2  -7        210.29        330.35        59.98 o                         
  -6   2  -7        214.26        308.87        64.23 o                         
  -7   2  -7       4515.78       4180.27       236.95 o                         
  -8   2  -7        616.68        426.88        54.23 o                         
  10   2  -6        334.47        315.78        79.93 o                         
  10   2  -6        328.27        341.40       189.30 o                         
   9   2  -6        635.97        970.97       199.89 o                         
   9   2  -6        178.45        209.18        74.72 o                         
   8   2  -6         19.05         85.06        92.72 o                         
   8   2  -6         18.70         11.80        69.49 o                         
   7   2  -6       8019.78       7905.34       268.48 o                         
   6   2  -6       3326.49       3082.50       151.45 o                         
   5   2  -6       2558.07       2715.25       132.38 o                         
   4   2  -6       1822.70       1253.37        87.26 o                         
   4   2  -6        735.40       1099.06       101.71 o                         
   4   2  -6        962.48        869.68       138.15 o                         
   3   2  -6       1091.27        994.84        91.24 o                         
   3   2  -6       1033.74       1173.57        82.41 o                         
   2   2  -6      15928.69      15102.21       339.58 o                         
   2   2  -6      13587.55      13841.74       281.23 o                         
   1   2  -6       5759.22       5731.14       136.27 o                         
   1   2  -6       5383.68       5592.78       148.89 o                         
   0   2  -6       4325.71       4017.12       119.45 o                         
   0   2  -6       4678.49       4180.74       222.28 o                         
   0   2  -6       4407.41       4290.36       292.54 o                         
  -1   2  -6      13543.48      13646.66       381.55 o                         
  -2   2  -6      49718.70      52022.89      1071.18 o                         
  -3   2  -6       3958.60       3630.91       302.39 o                         
  -3   2  -6       2874.40       4265.63       298.72 o                         
  -4   2  -6      12953.17      13064.11       271.99 o                         
  -4   2  -6      12713.07      12439.67       264.42 o                         
  -5   2  -6        918.77       1178.68        84.90 o                         
  -5   2  -6        936.12       1213.12        93.76 o                         
  -5   2  -6       1313.78       1368.98       173.30 o                         
  -6   2  -6       1592.15       2257.64       150.06 o                         
  -6   2  -6       1622.22       1976.28       108.64 o                         
  -6   2  -6       2441.77       2184.13       252.97 o                         
  -7   2  -6        735.22        878.26        92.19 o                         
  -7   2  -6        749.10        690.43        60.85 o                         
  -8   2  -6       9816.60       9476.22       707.91 o                         
  -9   2  -6       2278.20       2260.31       247.75 o                         
  10   2  -5        137.73        134.79        60.52 o                         
  10   2  -5       1409.04       1201.51       185.19 o                         
   9   2  -5       1502.63       1665.29       148.83 o                         
   9   2  -5       1857.52       1928.54       183.41 o                         
   8   2  -5       3010.23       3338.15       161.73 o                         
   8   2  -5       2954.48       2766.60       191.96 o                         
   7   2  -5       2203.00       2070.12       150.42 o                         
   7   2  -5       2710.21       2808.01       183.72 o                         
   7   2  -5       2244.60       2473.54       265.57 o                         
   6   2  -5       2526.13       2695.04       133.67 o                         
   5   2  -5      18456.91      18660.30       373.68 o                         
   4   2  -5       9740.75       9136.70       217.31 o                         
   3   2  -5      17739.69      18763.47       563.65 o                         
   3   2  -5      13963.04      14430.52       320.23 o                         
   3   2  -5      13857.16      12177.15       327.96 o                         
   2   2  -5       4401.28       4436.96       133.67 o                         
   2   2  -5       4319.70       4140.87       121.29 o                         
   1   2  -5        311.42        463.43        66.61 o                         
   1   2  -5        317.30        466.70        37.55 o                         
   1   2  -5       1377.25       1530.52       133.65 o                         
   0   2  -5       7242.89       7165.46       169.69 o                         
   0   2  -5       7942.90       7243.54       404.97 o                         
   0   2  -5       7108.64       6610.85       155.58 o                         
  -1   2  -5      14351.96      13147.13       256.88 o                         
  -1   2  -5      14623.02      13958.68       327.21 o                         
  -1   2  -5      18106.79      17721.07       803.31 o                         
  -2   2  -5      11713.31      12462.48       301.48 o                         
  -3   2  -5      40965.28      43567.91      1037.25 o                         
  -4   2  -5      10894.92      11283.32       424.65 o                         
  -4   2  -5       9072.98       9842.66       306.61 o                         
  -4   2  -5      12417.05      12960.41       597.27 o                         
  -5   2  -5       2458.21       2712.49       126.67 o                         
  -5   2  -5       2504.63       2758.74       116.39 o                         
  -6   2  -5         19.82        259.42        58.29 o                         
  -6   2  -5        255.54        358.11        54.34 o                         
  -7   2  -5      13018.32      12244.27       255.04 o                         
  -7   2  -5      12779.07      12003.97       395.89 o                         
  -8   2  -5         49.32         93.08        56.26 o                         
  -8   2  -5         50.25        459.75       122.39 o                         
  -8   2  -5       1289.55       1832.90       298.67 o                         
  -9   2  -5       3255.00       3143.44       225.07 o                         
 -10   2  -5       1545.10       1010.76       153.57 o                         
  10   2  -4       4130.93       3996.81       214.71 o                         
   9   2  -4       3110.15       4213.19       176.24 o                         
   9   2  -4       4870.30       4874.58       242.72 o                         
   8   2  -4       2227.80       2218.80       132.29 o                         
   8   2  -4        674.23       1495.48       101.19 o                         
   7   2  -4       1302.44       1414.44       106.82 o                         
   7   2  -4        425.07        700.10        73.19 o                         
   6   2  -4       1087.30       1312.44       109.97 o                         
   6   2  -4       2163.37       2503.11       212.94 o                         
   6   2  -4       1441.60       1393.23       151.59 o                         
   5   2  -4       9705.91       9382.17       247.53 o                         
   4   2  -4        324.36        618.95        71.97 o                         
   4   2  -4       1003.21       2067.31       193.99 o                         
   3   2  -4      13535.26      14011.49       303.94 o                         
   2   2  -4      26858.89      27686.71       536.86 o                         
   2   2  -4      27366.15      29905.22       518.43 o                         
   1   2  -4       3203.98       3085.72        72.03 o                         
   1   2  -4       3144.59       2829.49        89.88 o                         
   0   2  -4       7536.62       7377.39       150.14 o                         
   0   2  -4       7396.92       6855.34       151.48 o                         
  -1   2  -4      13290.33      12252.13       234.98 o                         
  -1   2  -4      13541.33      13187.25       245.69 o                         
  -2   2  -4       3843.73       3758.11       169.33 o                         
  -2   2  -4       2827.00       2526.84        79.14 o                         
  -2   2  -4       2880.39       2989.58       109.63 o                         
  -3   2  -4      34742.91      35599.54      1045.07 o                         
  -3   2  -4      31850.71      34035.10      1003.76 o                         
  -5   2  -4       1894.48       6188.23       270.53 o                         
  -5   2  -4       2249.84       4202.15       319.97 o                         
  -5   2  -4      11069.30      11184.63       503.90 o                         
  -6   2  -4       7226.93       6527.94       149.09 o                         
  -6   2  -4       7731.53       7098.54       231.89 o                         
  -7   2  -4        830.00        701.81       104.32 o                         
  -7   2  -4        601.63        918.94        86.37 o                         
  -8   2  -4        552.31        654.16       117.36 o                         
  -8   2  -4        650.61        487.60       137.32 o                         
  -9   2  -4        170.82        584.04       114.08 o                         
  -9   2  -4        175.83        269.34       134.89 o                         
 -10   2  -4       5345.19       5121.42       284.43 o                         
  11   2  -3       2475.29       2584.14       202.11 o                         
  11   2  -3       2473.01       2361.00       330.27 o                         
  10   2  -3        411.52        279.51        84.72 o                         
   9   2  -3       1236.56       1356.02       314.79 o                         
   8   2  -3       8579.93       8871.59       234.64 o                         
   8   2  -3       9221.17       8942.96       320.61 o                         
   7   2  -3       8094.48       7879.86       202.86 o                         
   7   2  -3       8371.01       7982.69       208.21 o                         
   6   2  -3       4821.78       4878.84       160.56 o                         
   6   2  -3       3759.54       4283.09       158.11 o                         
   5   2  -3       3776.65       4290.59       155.89 o                         
   5   2  -3      18001.77       3971.06       291.76 o                         
   5   2  -3       4297.55       4737.17       200.48 o                         
   4   2  -3      13526.60      13142.07       290.46 o                         
   3   2  -3      54898.19      64962.11      1865.95 o                         
   2   2  -3      11430.68      10333.11       206.49 o                         
   1   2  -3        324.91        341.90        44.45 o                         
   1   2  -3        331.05        368.07        26.48 o                         
   0   2  -3          8.93          2.59        22.16 o                         
   0   2  -3          9.10         29.29        17.37 o                         
  -1   2  -3        436.35        482.55        34.78 o                         
  -1   2  -3        428.26        410.41        34.84 o                         
  -2   2  -3      13719.99      12822.02       237.41 o                         
  -2   2  -3      13979.11      13323.74       240.56 o                         
  -3   2  -3       4012.12       3834.08       111.30 o                         
  -3   2  -3       4087.90       3974.75       107.60 o                         
  -3   2  -3       5107.24       5316.96       265.91 o                         
  -4   2  -3      10650.83      10923.14       236.64 o                         
  -5   2  -3      25076.56      24275.13       525.30 o                         
  -6   2  -3      13310.06      12786.35       479.66 o                         
  -6   2  -3      13063.34      13117.78       466.90 o                         
  -7   2  -3        323.92        548.07        92.73 o                         
  -7   2  -3        607.51       1077.29       130.88 o                         
  -8   2  -3       1101.70       1455.26       110.77 o                         
  -8   2  -3       1190.14       1419.03       168.39 o                         
  -9   2  -3       8355.82       9147.20       305.76 o                         
  -9   2  -3       9115.52       9011.56       333.13 o                         
 -10   2  -3       1526.75       1998.73       157.35 o                         
 -10   2  -3       2346.15       2314.48       185.45 o                         
  11   2  -2        595.87        654.79       125.30 o                         
  10   2  -2       6798.11       6646.78       255.16 o                         
   9   2  -2      10828.48      10559.50       289.17 o                         
   8   2  -2       7837.73       7539.97       317.80 o                         
   7   2  -2         27.15        236.85        59.37 o                         
   7   2  -2        933.40        956.05        93.72 o                         
   6   2  -2       5837.41       5318.01       157.70 o                         
   6   2  -2       3956.35       4145.09       128.83 o                         
   5   2  -2        129.18        245.17        47.96 o                         
   5   2  -2       3433.40       3637.20       160.09 o                         
   5   2  -2        126.79        385.55        83.07 o                         
   4   2  -2      21141.07      24032.18       468.79 o                         
   4   2  -2      23173.01      23271.15       464.05 o                         
   3   2  -2      11252.30      10123.39       206.70 o                         
   2   2  -2        595.09        724.77        47.04 o                         
   1   2  -2      20943.71      21660.98       373.41 o                         
   1   2  -2       5704.89       5761.79       259.42 o                         
   1   2  -2       5599.14       5268.89       285.47 o                         
  -1   2  -2       8108.67       7672.83       147.02 o                         
  -1   2  -2       8261.81       8271.29       153.53 o                         
  -2   2  -2        315.26        326.00        25.62 o                         
  -2   2  -2        309.42        347.02        33.72 o                         
  -3   2  -2        256.83        224.40        25.37 o                         
  -3   2  -2        252.07        193.89        30.29 o                         
  -4   2  -2       6180.09       6053.47       150.04 o                         
  -4   2  -2       6296.81       6390.64       186.91 o                         
  -5   2  -2      42879.55      43712.86      1278.64 o                         
  -6   2  -2      29406.58      28909.76       635.19 o                         
  -7   2  -2         67.33        390.23       151.99 o                         
  -7   2  -2         66.08        410.77        90.66 o                         
  -7   2  -2       2224.80       2731.21       309.99 o                         
  -8   2  -2       6482.14       6307.74       227.32 o                         
  -8   2  -2       6646.25       6352.61       455.41 o                         
  -9   2  -2        656.57        858.05        87.12 o                         
  -9   2  -2        672.84        745.13       128.91 o                         
 -10   2  -2       1565.88       1830.59       206.00 o                         
 -10   2  -2       1464.22       1544.48       167.71 o                         
 -11   2  -2         40.14        130.51        71.66 o                         
 -11   2  -2         40.90        109.92        81.79 o                         
  11   2  -1        277.96        172.80        58.00 o                         
  11   2  -1        379.90       -248.47       248.47 o                         
  11   2  -1        512.03         16.03       154.13 o                         
  10   2  -1       5801.34       5535.95       483.55 o                         
   9   2  -1      10247.27      10237.63       351.08 o                         
   8   2  -1       7677.81       7650.03       225.76 o                         
   7   2  -1       5375.98       4690.09       228.16 o                         
   7   2  -1       1047.42       1007.33       207.67 o                         
   7   2  -1       1028.00       1678.70       260.78 o                         
   6   2  -1      41526.89      40894.84       721.64 o                         
   6   2  -1      40864.88      40790.83      1006.66 o                         
   6   2  -1      40757.14      43345.79      1290.37 o                         
   5   2  -1       4093.12       3908.93       175.55 o                         
   5   2  -1       1818.69       1884.24        90.58 o                         
   5   2  -1       1853.04       2039.50       142.57 o                         
   4   2  -1      10527.00      10375.48       218.09 o                         
   4   2  -1      10331.87      10406.94       171.77 o                         
   3   2  -1       2311.37       2394.82        99.33 o                         
   3   2  -1       1936.59       2270.12        74.51 o                         
   3   2  -1       1840.79       2113.24        81.77 o                         
   2   2  -1      21125.77      20249.00       434.34 o                         
   2   2  -1      15526.62      16538.25       515.40 o                         
   2   2  -1      15238.82      15011.78       605.06 o                         
   1   2  -1        165.81        472.21        36.02 o                         
   0   2  -1         17.23         47.21        17.66 o                         
   0   2  -1         17.56         31.55        11.48 o                         
  -1   2  -1       7577.15       7291.64       161.66 o                         
  -1   2  -1       7720.26       7647.36       165.50 o                         
  -1   2  -1       8469.34       7972.33       252.31 o                         
  -2   2  -1       3181.47       2944.11        67.47 o                         
  -2   2  -1       3122.50       2884.05        74.33 o                         
  -3   2  -1       3951.11       3772.51       126.26 o                         
  -3   2  -1       3877.88       3849.96        98.34 o                         
  -4   2  -1      41394.76      42807.57      1208.76 o                         
  -4   2  -1      42176.54      42069.19       980.48 o                         
  -5   2  -1         40.27         97.42        27.34 o                         
  -5   2  -1         39.52        187.97        82.39 o                         
  -6   2  -1       7083.58       6457.22       201.44 o                         
  -7   2  -1       4278.84       4131.97       166.11 o                         
  -8   2  -1      32296.89      31487.89      1402.22 o                         
  -9   2  -1         65.87         97.69        63.34 o                         
  -9   2  -1         64.65         58.72        27.19 o                         
  -9   2  -1         87.50         50.47       225.09 o                         
 -10   2  -1       2300.53       2807.81       260.85 o                         
 -10   2  -1       2343.98       2190.84       241.04 o                         
 -10   2  -1       2344.16       2555.02       331.73 o                         
 -11   2  -1       1383.06       1492.66       175.04 o                         
  11   2   0        494.00        335.30        87.46 o                         
  11   2   0        481.20        400.01        95.10 o                         
  10   2   0       8897.54       8500.29       246.12 o                         
  10   2   0       9283.56       9381.07       320.37 o                         
   9   2   0        385.66       1186.73       312.12 o                         
   8   2   0      16731.02      16157.60       343.03 o                         
   7   2   0       6148.32       5633.66       219.00 o                         
   6   2   0        383.34        537.03        55.50 o                         
   6   2   0        390.58        777.40       194.46 o                         
   6   2   0      19809.84      17702.01       599.19 o                         
   5   2   0        179.48        158.81        44.12 o                         
   5   2   0        176.15        178.92        32.52 o                         
   4   2   0        532.03        661.49        55.57 o                         
   4   2   0        522.17        743.94        43.41 o                         
   3   2   0         25.07         62.17        26.30 o                         
   3   2   0         24.61         55.76        17.90 o                         
   1   2   0        160.04        209.33        18.20 o                         
   1   2   0        180.30        251.30        87.17 o                         
   1   2   0        163.06        188.20        26.28 o                         
   0   2   0       4031.53       4290.20        98.41 o                         
   0   2   0       3639.48       3407.28        99.37 o                         
  -1   2   0          6.73         13.33         8.53 o                         
  -1   2   0          6.85         20.29         7.40 o                         
  -3   2   0       2753.27       2607.59        81.04 o                         
  -3   2   0       2805.27       2614.50        66.23 o                         
  -4   2   0         52.36        199.56        33.68 o                         
  -4   2   0         44.75        162.84        25.22 o                         
  -4   2   0         45.59        256.46        80.19 o                         
  -5   2   0        184.63        654.11        74.19 o                         
  -5   2   0       1354.09       1392.84       103.98 o                         
  -6   2   0      32612.34      34117.75      1472.14 o                         
  -6   2   0        960.79       1664.47       206.08 o                         
  -6   2   0        926.07       1136.75       198.09 o                         
  -6   2   0        908.90       1227.16        98.64 o                         
  -7   2   0      27943.52      26610.28       701.87 o                         
  -8   2   0       5402.14       5483.74       242.24 o                         
  -9   2   0        330.63        576.71       153.80 o                         
 -10   2   0       8502.33       8245.53       310.23 o                         
 -10   2   0       8662.91       8202.93       416.89 o                         
 -11   2   0       1724.23       1678.95       188.49 o                         
  11   2   1        239.97         -4.93        91.89 o                         
  11   2   1          5.28        136.29        59.51 o                         
  10   2   1        724.46        522.62       132.29 o                         
  10   2   1        616.72        783.18       112.47 o                         
   9   2   1       1092.11        892.60       148.45 o                         
   9   2   1        984.09       1028.69        99.01 o                         
   8   2   1      28270.05      26241.84       877.44 o                         
   7   2   1      11377.02      10282.18       265.07 o                         
   6   2   1      21084.62      19029.83       513.90 o                         
   6   2   1      21073.18      18467.33       949.37 o                         
   5   2   1        271.08        308.79        50.15 o                         
   5   2   1        276.20        352.39        46.96 o                         
   4   2   1      44399.97      44244.47       817.19 o                         
   4   2   1      43576.97      46663.19      1874.14 o                         
   3   2   1       1934.21       1614.07        63.73 o                         
   3   2   1       1898.36       1548.68        50.95 o                         
   2   2   1       7714.16       7545.03       131.87 o                         
   2   2   1       7859.85       7508.33       148.46 o                         
   1   2   1       5794.85       5592.11       105.29 o                         
   1   2   1       6543.94       6632.74       301.02 o                         
   1   2   1       5904.29       5600.87       119.36 o                         
   0   2   1          0.65         17.12         7.04 o                         
   0   2   1          0.66          8.47         8.06 o                         
  -1   2   1        781.09        757.30        38.40 o                         
  -2   2   1      11319.83      11486.23       209.62 o                         
  -2   2   1      11110.01      11493.33       189.73 o                         
  -3   2   1        896.05        831.85        28.42 o                         
  -3   2   1        958.42        912.18        50.67 o                         
  -3   2   1        912.97        886.01        76.35 o                         
  -4   2   1      24213.55      25280.97       460.81 o                         
  -4   2   1      15941.51      17862.69       309.33 o                         
  -5   2   1       5648.88       6621.28       131.55 o                         
  -5   2   1       6660.14       6152.21       191.26 o                         
  -6   2   1      29006.89      28809.17       500.24 o                         
  -6   2   1      28594.57      29309.03       624.91 o                         
  -7   2   1        280.17        765.25       151.26 o                         
  -7   2   1      13759.26      13932.06       395.80 o                         
  -7   2   1        406.74       1142.58       231.08 o                         
  -8   2   1       4323.37       4251.83       196.39 o                         
  -9   2   1        717.74        767.58       281.73 o                         
 -10   2   1      10415.88       9570.66       462.69 o                         
 -11   2   1          8.75       -153.73       153.73 o                         
 -11   2   1          8.91        -75.00        75.00 o                         
  11   2   2        162.62        -43.07        43.07 o                         
  11   2   2        123.28        214.91        82.38 o                         
  10   2   2       1905.37       1836.79       119.82 o                         
  10   2   2       1872.70       1782.27       170.86 o                         
   9   2   2       1110.59       1350.86       128.35 o                         
   9   2   2       1251.41       1174.64       187.23 o                         
   8   2   2       9228.21       8347.89       285.64 o                         
   8   2   2      10226.40       9061.96       410.89 o                         
   8   2   2       9057.15       9893.11       593.52 o                         
   7   2   2       1984.16       3037.69       308.13 o                         
   7   2   2       2116.45       2125.65       251.67 o                         
   7   2   2       2143.01       2447.10       184.65 o                         
   6   2   2      18393.21      17647.29       386.58 o                         
   5   2   2      11055.31      13230.27       328.70 o                         
   4   2   2       3483.77       3384.27       121.10 o                         
   4   2   2       3549.56       3620.31       115.32 o                         
   3   2   2        513.79        351.82        43.06 o                         
   3   2   2        504.27        455.99        42.09 o                         
   2   2   2      11433.76      11805.72       211.43 o                         
   2   2   2      11649.70      11336.41       232.12 o                         
   1   2   2      15328.25      14949.27       357.61 o                         
   1   2   2      15617.74      14674.10       444.37 o                         
  -1   2   2      18660.85      19656.98       766.66 o                         
  -1   2   2      18314.95      17436.02       693.35 o                         
  -2   2   2       7127.55       7043.21       119.18 o                         
  -3   2   2      15312.08      14436.35       275.51 o                         
  -4   2   2      20133.25      19680.06       370.16 o                         
  -4   2   2      23150.40      22606.63       665.22 o                         
  -4   2   2      20513.49      19636.38       490.11 o                         
  -4   2   2      28827.06      30813.97      1264.62 o                         
  -5   2   2       4456.17       4184.25       149.62 o                         
  -5   2   2       3176.25       3172.40        90.45 o                         
  -6   2   2       3094.57       3234.96       100.47 o                         
  -6   2   2       2500.21       2762.33        92.81 o                         
  -7   2   2       5934.38       5973.70       191.02 o                         
  -7   2   2       3234.72       4473.29       130.51 o                         
  -8   2   2      19439.40      17736.72       619.74 o                         
  -9   2   2      12811.57      12250.70       336.16 o                         
 -10   2   2       2882.25       3189.46       144.44 o                         
 -11   2   2        915.90        737.68       256.75 o                         
  10   2   3       2726.17       2989.20       231.65 o                         
  10   2   3       2785.53       2083.32       165.29 o                         
  10   2   3       2777.66       2041.14       252.25 o                         
   9   2   3       5573.08       5599.46       197.13 o                         
   9   2   3       5978.72       6194.43       332.73 o                         
   8   2   3        816.00        936.93        90.48 o                         
   8   2   3        831.84        629.56       124.91 o                         
   7   2   3          2.55        -24.87        40.83 o                         
   7   2   3          2.51         44.57        42.70 o                         
   6   2   3      33568.74      33636.18       871.17 o                         
   6   2   3      30679.38      35819.31      1541.46 o                         
   5   2   3      50607.79      51060.96       947.01 o                         
   4   2   3      11220.13      11645.41       260.20 o                         
   3   2   3        981.53        932.03        55.77 o                         
   3   2   3        963.34       1057.12        74.37 o                         
   2   2   3      10286.71      10083.21       216.15 o                         
   2   2   3      10096.04      10790.29       198.66 o                         
   1   2   3      16399.80      15829.05       330.73 o                         
   1   2   3      16709.53      15890.27       303.59 o                         
   0   2   3        170.29        190.70        21.89 o                         
   0   2   3        167.13        211.68        27.88 o                         
  -1   2   3       7669.37       6816.62       124.95 o                         
  -1   2   3       7814.21       7264.70       122.38 o                         
  -2   2   3      15519.16      15373.07       262.61 o                         
  -3   2   3        838.83       1131.76        47.40 o                         
  -4   2   3      16001.92      15267.03       256.23 o                         
  -5   2   3      18253.96      17484.89       351.64 o                         
  -5   2   3      66257.69      72368.20      2836.88 o                         
  -5   2   3      18598.71      17990.21       363.39 o                         
  -6   2   3      21806.80      21274.61       428.53 o                         
  -6   2   3      18916.76      17700.61       369.80 o                         
  -7   2   3      14123.56      13363.66       286.30 o                         
  -7   2   3      14477.65      14318.13       314.33 o                         
  -8   2   3       3995.84       4613.63       378.06 o                         
  -8   2   3       4071.31       4169.57       145.02 o                         
  -8   2   3       4598.82       4664.52       241.95 o                         
  -9   2   3       4441.95       4276.85       186.77 o                         
 -10   2   3       1913.81       2016.80       132.16 o                         
 -11   2   3         21.92         74.94        73.38 o                         
  10   2   4       5548.73       4908.44       260.58 o                         
   9   2   4        544.26        592.16       106.35 o                         
   9   2   4        554.54        704.95        70.24 o                         
   8   2   4          1.20         24.13        42.72 o                         
   8   2   4          1.18         60.26        66.76 o                         
   8   2   4          7.49        196.51       197.08 o                         
   7   2   4       2746.81       3236.08       135.91 o                         
   7   2   4       2798.69       3302.03       228.39 o                         
   7   2   4       2959.33       2530.45       245.15 o                         
   6   2   4       3905.25       3879.58       132.88 o                         
   6   2   4       3979.00       3798.72       125.88 o                         
   5   2   4         83.21       1412.20       197.32 o                         
   5   2   4       4041.81       4132.53       246.06 o                         
   4   2   4      40687.30      41831.63       876.00 o                         
   3   2   4      32262.33      33724.33       821.08 o                         
   2   2   4       1019.34       1188.19        57.61 o                         
   2   2   4       1038.59       1124.19        62.54 o                         
   1   2   4      24631.65      27289.58       562.73 o                         
   1   2   4      27294.73      27721.70       806.28 o                         
   0   2   4      29826.77      28909.43       680.84 o                         
   0   2   4      30390.08      31721.91       641.55 o                         
  -1   2   4      26154.43      26061.47       550.47 o                         
  -1   2   4      26648.38      27199.83      1087.81 o                         
  -2   2   4       8470.58       9258.63       189.87 o                         
  -2   2   4       9423.99       9311.94       215.66 o                         
  -3   2   4      16061.89      15537.92       257.87 o                         
  -4   2   4       2229.68       2337.04        68.72 o                         
  -5   2   4       9700.64       9025.29       193.23 o                         
  -6   2   4        116.78        165.20        44.25 o                         
  -6   2   4        114.62        204.30        41.70 o                         
  -7   2   4          1.20        -36.78        42.85 o                         
  -7   2   4          1.22         42.72        44.43 o                         
  -8   2   4       1405.24       1391.32       135.23 o                         
  -8   2   4        794.94        740.24        73.11 o                         
  -8   2   4        809.95        536.44       124.17 o                         
  -9   2   4      11687.49      11222.75       284.17 o                         
  -9   2   4      11470.85      11348.73       359.34 o                         
 -10   2   4       5867.16       5250.98       239.17 o                         
  10   2   5       1490.00       1339.54       106.23 o                         
   9   2   5       3712.46       4195.16       223.06 o                         
   8   2   5        361.24        347.34        87.53 o                         
   8   2   5        368.07        491.14        65.07 o                         
   7   2   5      22972.38      22358.23       442.27 o                         
   7   2   5      22546.56      22445.21       444.03 o                         
   6   2   5       1450.00       1599.70        93.97 o                         
   6   2   5       1423.12       1562.48        96.94 o                         
   5   2   5         93.45        138.11        45.34 o                         
   5   2   5         91.72        167.97        41.52 o                         
   4   2   5       3407.23       5134.11       192.78 o                         
   4   2   5       3344.07       3496.70       276.97 o                         
   3   2   5      83792.82      93496.77      3700.55 o                         
   2   2   5      10595.61      11203.88       278.41 o                         
   1   2   5       7101.87       6856.86       183.90 o                         
   1   2   5       6970.23       6604.46       181.84 o                         
   0   2   5       2671.14       2442.08       108.96 o                         
   0   2   5       2573.97       2449.27       113.51 o                         
  -1   2   5       3238.63       3014.15        98.98 o                         
  -1   2   5       3074.85       3163.16        81.54 o                         
  -2   2   5       1208.23       1800.13        62.37 o                         
  -2   2   5       2005.55       2017.76        94.95 o                         
  -3   2   5      50723.39      52509.70      1500.88 o                         
  -3   2   5      48559.07      50624.75      2045.53 o                         
  -4   2   5      10810.11       9955.17       363.22 o                         
  -4   2   5       9857.67       9980.16       534.41 o                         
  -5   2   5      41170.86      43305.13       735.26 o                         
  -6   2   5       3474.19       3801.04       163.10 o                         
  -7   2   5      12360.68      12401.54       477.53 o                         
  -7   2   5      12131.56      11501.10       325.93 o                         
  -7   2   5      37147.03      38580.14      1178.29 o                         
  -8   2   5       4356.41       4140.18       140.91 o                         
  -8   2   5       4275.66       4464.56       311.22 o                         
  -9   2   5       4798.64       5077.86       193.49 o                         
  -9   2   5       4889.27       4859.69       197.22 o                         
  -9   2   5       5737.99       4976.13       405.97 o                         
 -10   2   5          3.22        -20.48        41.78 o                         
 -10   2   5          3.16         48.89        53.81 o                         
   9   2   6      16108.04      15788.05       496.76 o                         
   8   2   6       7292.69       6485.25       230.06 o                         
   7   2   6        211.43        129.73        52.90 o                         
   7   2   6        215.42        120.91        49.90 o                         
   6   2   6       2129.83       2555.25       115.26 o                         
   6   2   6       2170.05       2488.86       113.81 o                         
   5   2   6         20.84        198.84        43.93 o                         
   5   2   6         21.24        123.99        50.48 o                         
   4   2   6       5078.82       4901.14       157.60 o                         
   4   2   6       4984.68       4676.14       129.97 o                         
   3   2   6      11194.20      10635.82       412.70 o                         
   3   2   6       9174.82      10110.07       316.76 o                         
   3   2   6       9348.09       9426.84       296.87 o                         
   2   2   6      24922.39      25344.70       558.51 o                         
   1   2   6      43354.91      44689.69       919.07 o                         
   0   2   6       3398.47       3377.23       163.45 o                         
   0   2   6       3335.47       3238.51       234.48 o                         
   0   2   6       6045.52       5546.47       381.86 o                         
   0   2   6       3437.99       3497.36       265.65 o                         
  -1   2   6      32075.79      31586.91       533.31 o                         
  -1   2   6      32681.84      32410.81       965.21 o                         
  -1   2   6      32681.58      33190.17      1356.68 o                         
  -2   2   6       7584.40       7467.91       164.12 o                         
  -2   2   6       7455.68       6943.76       153.08 o                         
  -3   2   6      11842.21      11515.69       254.05 o                         
  -3   2   6      10994.23      11103.98       223.99 o                         
  -4   2   6        629.98        621.27        61.12 o                         
  -4   2   6        515.36        758.23        60.80 o                         
  -4   2   6        505.81        988.03       149.19 o                         
  -4   2   6        834.11        976.77        93.47 o                         
  -5   2   6       4091.75       4124.23       140.38 o                         
  -6   2   6       3255.57       3647.99       129.95 o                         
  -7   2   6      12222.94      12449.57       304.65 o                         
  -8   2   6       3329.41       3067.47       182.45 o                         
  -8   2   6        766.18        932.75       138.14 o                         
  -8   2   6        780.65        852.47       229.16 o                         
  -9   2   6        641.90        441.41       130.77 o                         
  -9   2   6        608.16        553.10       158.14 o                         
  -9   2   6        608.12        695.93       141.96 o                         
 -10   2   6       1160.46       1122.86       128.72 o                         
 -10   2   6       1138.95       1107.42       133.92 o                         
   9   2   7       2421.19       3058.93       182.99 o                         
   8   2   7       3480.19       3022.18       143.75 o                         
   7   2   7       3815.01       3659.69       158.39 o                         
   6   2   7        991.83        993.66        87.64 o                         
   6   2   7        973.44       1162.18        87.16 o                         
   5   2   7      32232.47      31007.54       825.98 o                         
   5   2   7      32973.62      32388.39       835.33 o                         
   5   2   7      31635.01      31711.15       639.48 o                         
   4   2   7        501.05        711.19        94.60 o                         
   4   2   7        824.12        628.22       131.78 o                         
   4   2   7        510.51        680.37        76.60 o                         
   3   2   7          6.60         51.44        27.22 o                         
   3   2   7          6.73         29.61        40.30 o                         
   2   2   7      13261.29      12048.52       368.24 o                         
   2   2   7        272.78       6917.81       479.06 o                         
   1   2   7      29960.26      29929.37       649.54 o                         
   0   2   7       7096.67       6780.60       233.50 o                         
  -1   2   7      31686.27      28601.11       890.23 o                         
  -1   2   7      33193.61      32573.42       991.20 o                         
  -1   2   7      32284.70      32365.96       918.86 o                         
  -2   2   7       1413.56       1309.53       202.84 o                         
  -2   2   7       1388.40       1487.38       110.37 o                         
  -2   2   7       1362.66       1446.89        66.37 o                         
  -3   2   7       1148.57       1489.99        90.13 o                         
  -3   2   7        599.42        867.99        64.02 o                         
  -4   2   7       5772.78       5840.23       161.21 o                         
  -4   2   7       6182.79       6020.16       222.08 o                         
  -5   2   7      37386.03      34817.53      1561.17 o                         
  -5   2   7      25254.47      26156.67       605.13 o                         
  -5   2   7      24786.35      24990.85       813.99 o                         
  -6   2   7      11384.59      11674.76       285.89 o                         
  -7   2   7      13449.78      14010.62       331.70 o                         
  -8   2   7       4507.11       4950.81       239.16 o                         
  -9   2   7       1138.20        953.93       240.83 o                         
  -9   2   7       1159.69       1068.60       220.73 o                         
   8   2   8       3132.62       2884.32       231.97 o                         
   7   2   8       4980.97       4397.67       236.57 o                         
   6   2   8      13504.85      13391.37       391.31 o                         
   5   2   8       1764.31       1895.18       322.91 o                         
   5   2   8       1279.90       1376.19       110.96 o                         
   5   2   8       1256.18       1347.46       136.03 o                         
   4   2   8         59.03        193.54        38.31 o                         
   4   2   8        121.25        460.99        91.34 o                         
   3   2   8       7216.40       6708.58       185.50 o                         
   3   2   8       6502.29       6977.71       186.24 o                         
   2   2   8       6910.00       6951.09       229.02 o                         
   2   2   8       7040.50       6987.85       181.30 o                         
   1   2   8       2264.30       2302.29       154.70 o                         
   1   2   8       2198.22       2377.92       206.13 o                         
   1   2   8       4505.54       4487.12       261.55 o                         
   0   2   8       4204.13       4114.99       183.28 o                         
  -1   2   8      28279.22      28356.68       891.96 o                         
  -2   2   8      13604.70      13478.36       478.03 o                         
  -2   2   8      13352.52      13536.05       684.54 o                         
  -2   2   8      13884.87      14311.89       511.81 o                         
  -3   2   8       5854.39       5617.08       164.68 o                         
  -3   2   8       5745.88       5505.88       146.00 o                         
  -4   2   8       3572.42       3490.86       139.28 o                         
  -4   2   8       3506.20       3946.04       429.51 o                         
  -4   2   8       3764.48       3495.91       175.63 o                         
  -5   2   8         14.30         82.59        43.40 o                         
  -5   2   8        418.13        558.40       167.00 o                         
  -6   2   8       2596.89       2828.87       219.38 o                         
  -6   2   8       3363.07       3169.81       288.32 o                         
  -6   2   8       2548.76       2955.89       230.86 o                         
  -7   2   8       4348.15       4272.07       203.60 o                         
  -8   2   8      12890.30      13943.15       396.51 o                         
  -9   2   8       9612.17      10622.63       762.80 o                         
   7   2   9        851.31        428.98       158.20 o                         
   6   2   9       3204.79       3306.62       193.29 o                         
   5   2   9       4146.40       4229.91       433.35 o                         
   4   2   9       4870.68       4565.77       168.34 o                         
   4   2   9       5029.76       4896.29       316.36 o                         
   4   2   9       4962.67       5184.45       225.26 o                         
   3   2   9       8440.47       9307.74       295.62 o                         
   3   2   9      10038.48       9231.27       284.22 o                         
   2   2   9        205.42        493.25        68.09 o                         
   2   2   9        454.86        408.58       101.52 o                         
   1   2   9        700.81       2974.19       232.25 o                         
   1   2   9       3457.78       4030.13       197.21 o                         
   0   2   9        903.74      14078.17       736.19 o                         
   0   2   9        314.51          4.20        27.32 o                         
   0   2   9      32012.74      32501.00      1444.02 o                         
  -2   2   9       4387.23       4418.48       235.27 o                         
  -3   2   9      18038.19      17940.16       603.60 o                         
  -4   2   9       4581.58       4370.77       135.64 o                         
  -4   2   9       4668.11       4337.56       141.11 o                         
  -5   2   9        613.34        807.17        79.13 o                         
  -5   2   9        624.92        857.46        86.22 o                         
  -6   2   9       3655.89       3906.73       152.56 o                         
  -6   2   9       3724.94       3970.67       187.18 o                         
  -7   2   9       7852.38       7115.01       495.06 o                         
  -7   2   9       6589.72       6684.13       467.15 o                         
  -7   2   9       6714.18       6890.48       484.25 o                         
   6   2  10       3407.99       3216.14       214.79 o                         
   6   2  10       2917.46       3194.81       400.15 o                         
   5   2  10        621.09        479.49       146.79 o                         
   4   2  10       9654.65       8963.90       673.85 o                         
   3   2  10        139.30        231.06        57.27 o                         
   3   2  10       2723.05       3097.96       213.72 o                         
   2   2  10       2784.49       2415.33       144.29 o                         
   2   2  10       2700.64       2814.10       188.08 o                         
   1   2  10       9334.34       8203.31       314.93 o                         
   1   2  10       9423.02       8817.92       226.59 o                         
   0   2  10       8407.76       8057.61       269.58 o                         
   0   2  10       8847.10       8465.59       306.19 o                         
  -1   2  10        334.30        642.38       122.38 o                         
  -2   2  10        255.83        561.95       112.87 o                         
  -3   2  10      12937.63      11935.96       456.96 o                         
  -4   2  10       4560.98       3466.30       335.54 o                         
  -4   2  10       4496.45       4261.14       356.53 o                         
  -5   2  10         50.59        128.52        61.63 o                         
  -5   2  10         49.65         88.39        48.14 o                         
  -6   2  10       7554.54       7803.72       259.66 o                         
  -6   2  10       7414.51       7562.03       300.52 o                         
  -6   2  10       7626.03       7075.38       500.41 o                         
  -7   2  10         60.95          4.80        81.26 o                         
  -7   2  10         59.82          9.88        66.71 o                         
   4   2  11       2236.00       2197.79       194.13 o                         
   3   2  11       3677.70       3051.48       297.74 o                         
   2   2  11       2267.34       2010.05       189.58 o                         
   2   2  11       2163.07       2129.89       189.16 o                         
   1   2  11       1456.67       1528.07       158.45 o                         
   1   2  11        772.43       1251.04       142.11 o                         
   0   2  11       2582.66       2463.53       184.83 o                         
   0   2  11       2475.95       2745.38       118.33 o                         
  -1   2  11        240.90       1331.29       177.99 o                         
  -1   2  11       1495.61       1957.34       192.73 o                         
  -2   2  11      10319.99      10699.72       447.74 o                         
  -3   2  11       1789.00       2419.01       164.84 o                         
  -4   2  11       1949.20       1815.91       176.02 o                         
  -5   2  11       5203.73       5041.59       292.58 o                         
  -6   2  11       6608.23       5957.61       227.61 o                         
  -6   2  11       6733.03       6782.54       342.19 o                         
   3   2  12       1518.31       1101.34       158.46 o                         
   2   2  12       5380.50       5003.24       497.42 o                         
   2   2  12       5269.17       5457.20       509.57 o                         
   1   2  12        348.20        584.23        98.90 o                         
   1   2  12        341.75        454.87       130.01 o                         
   1   2  12       4004.57       4064.98       420.07 o                         
   0   2  12       4079.88       3819.75       245.21 o                         
   0   2  12       4156.93       4277.31       400.06 o                         
   0   2  12       4258.81       4201.83       413.71 o                         
  -1   2  12       3593.68       3944.88       241.47 o                         
  -1   2  12       3547.97       3240.24       359.63 o                         
  -2   2  12       2344.16       1950.88       294.22 o                         
  -2   2  12       2094.20       1893.77       231.08 o                         
  -3   2  12        900.01        977.00       167.70 o                         
  -4   2  12         36.51        -87.40        87.40 o                         
   4   3 -12       5792.62       5547.93       485.11 o                         
   4   3 -12       1923.98       5347.33       265.14 o                         
   4   3 -12       1960.31       5757.79       374.91 o                         
   2   3 -12        485.78        935.70       140.96 o                         
   2   3 -12        749.64        631.63       139.59 o                         
   1   3 -12       4660.81       4718.81       259.05 o                         
   1   3 -12       3434.73       4270.38       231.74 o                         
   0   3 -12        365.62         43.49        86.06 o                         
   0   3 -12        366.88        252.52        92.77 o                         
  -1   3 -12       2074.86       1845.11       207.02 o                         
  -1   3 -12       2023.70       1911.92       204.01 o                         
  -1   3 -12       2359.54       1667.69       368.71 o                         
  -2   3 -12       3031.96       2294.32       213.88 o                         
   6   3 -11         91.70        -29.50        74.90 o                         
   5   3 -11       5246.96       5920.73       502.67 o                         
   5   3 -11       5452.57       5583.71       481.48 o                         
   4   3 -11       5014.41       5230.24       271.36 o                         
   3   3 -11       3345.19       3426.56       216.11 o                         
   1   3 -11        329.94        507.60        86.28 o                         
   1   3 -11        529.79        380.85        92.81 o                         
   0   3 -11        573.83        560.30       108.65 o                         
   0   3 -11        585.46        265.48       131.13 o                         
  -1   3 -11       2098.10       2327.15       182.25 o                         
  -1   3 -11       2222.68       2393.23       172.65 o                         
  -2   3 -11       9175.52       8930.67       452.72 o                         
  -2   3 -11      10113.96       9804.83       703.46 o                         
  -2   3 -11       8932.16       8274.98       667.15 o                         
  -3   3 -11       1036.61        468.57       188.85 o                         
  -4   3 -11       1979.54       1536.22       206.63 o                         
   7   3 -10       2038.73       2223.79       250.90 o                         
   7   3 -10       2089.03       2047.66       196.62 o                         
   6   3 -10       1221.52        919.89       137.67 o                         
   6   3 -10        815.22        975.36       114.36 o                         
   5   3 -10       4221.27       4154.32       214.53 o                         
   5   3 -10       4524.20       4652.45       270.71 o                         
   4   3 -10       7919.75       9183.32       627.15 o                         
   3   3 -10       3591.61       3397.37       208.68 o                         
   2   3 -10       1509.37       1401.44       142.74 o                         
   1   3 -10       8640.23       8810.85       342.85 o                         
   0   3 -10         13.52         39.00        50.37 o                         
   0   3 -10        663.16        737.00       120.25 o                         
  -1   3 -10       5452.96       5317.49       173.05 o                         
  -1   3 -10       6275.66       6035.62       475.43 o                         
  -1   3 -10       5555.95       5838.67       445.28 o                         
  -2   3 -10        192.22         47.85       122.12 o                         
  -2   3 -10        123.65        307.67        69.27 o                         
  -2   3 -10        121.36        146.30       115.73 o                         
  -3   3 -10       4104.10       4454.59       481.83 o                         
  -3   3 -10       3015.67       3624.64       211.17 o                         
  -4   3 -10       2768.53       2867.96       268.16 o                         
  -5   3 -10      14115.54      14121.65       559.84 o                         
  -6   3 -10       2223.54       1717.55       251.13 o                         
   8   3  -9       1763.03       1397.06       203.21 o                         
   7   3  -9       5586.54       6203.31       494.10 o                         
   7   3  -9       5438.70       5314.66       461.44 o                         
   6   3  -9        250.69        396.65        98.24 o                         
   6   3  -9        306.73        109.83       107.44 o                         
   5   3  -9       3130.94       3000.58       189.58 o                         
   5   3  -9       2978.81       3162.03       165.61 o                         
   4   3  -9        267.74        129.13        97.65 o                         
   4   3  -9         17.25         15.96        47.31 o                         
   3   3  -9      17988.93      18573.78       943.12 o                         
   2   3  -9      12621.58      12688.23       364.32 o                         
   1   3  -9      14834.84      15365.62       568.65 o                         
   0   3  -9       6738.73       7164.43       257.66 o                         
  -1   3  -9       2756.93       2639.18       152.37 o                         
  -1   3  -9       2809.00       2993.37       168.19 o                         
  -2   3  -9        736.13        995.07        89.28 o                         
  -2   3  -9        722.48        736.30        81.14 o                         
  -3   3  -9       2204.08       2391.32       133.90 o                         
  -3   3  -9       2163.22       2096.07       113.74 o                         
  -4   3  -9       2925.41       2400.34       277.70 o                         
  -4   3  -9       3356.15       3669.64       447.53 o                         
  -4   3  -9       2923.40       3263.92       275.58 o                         
  -4   3  -9       3887.34       4596.05       489.41 o                         
  -4   3  -9       2869.21       3224.84       261.95 o                         
  -5   3  -9        656.93        388.73       116.52 o                         
  -6   3  -9       3917.48       5310.26       295.17 o                         
  -7   3  -9        326.72         88.58       102.28 o                         
   9   3  -8       1755.81       1305.77       206.88 o                         
   8   3  -8        487.34        889.03       210.94 o                         
   8   3  -8        496.41        380.75       171.41 o                         
   7   3  -8       3387.37       2940.54       136.13 o                         
   6   3  -8       1547.61       1655.89       181.61 o                         
   6   3  -8       1769.41       1566.70       132.31 o                         
   5   3  -8      13341.91      12557.92       343.51 o                         
   5   3  -8      13166.65      12200.30       397.87 o                         
   4   3  -8        164.48        964.49        93.52 o                         
   4   3  -8       1107.84       1230.93       113.89 o                         
   3   3  -8       9502.04       8749.95       234.93 o                         
   3   3  -8       9601.56       8771.56       225.62 o                         
   2   3  -8        416.76        781.01       161.87 o                         
   2   3  -8         42.89        118.91       174.99 o                         
   1   3  -8       5002.12       5128.01       193.23 o                         
   0   3  -8        822.02        626.96       121.69 o                         
  -1   3  -8       5712.67       5734.24       213.26 o                         
  -2   3  -8       1903.39       2243.84       129.67 o                         
  -2   3  -8       1868.10       2024.44       181.78 o                         
  -3   3  -8       9843.34       9835.16       234.56 o                         
  -3   3  -8       9660.88       9704.57       256.64 o                         
  -4   3  -8         12.45         14.80        46.57 o                         
  -4   3  -8         12.69         22.47        45.61 o                         
  -5   3  -8        494.97        752.56        77.61 o                         
  -5   3  -8        485.80        703.33       198.34 o                         
  -6   3  -8       1663.48       1656.01       220.19 o                         
  -7   3  -8      19707.80      19507.06       664.21 o                         
  -8   3  -8         63.03        -75.41        75.41 o                         
   9   3  -7       5056.72       5382.26       473.68 o                         
   9   3  -7      10495.42       9640.01       510.87 o                         
   9   3  -7       4962.99       4826.53       432.76 o                         
   8   3  -7       3327.29       3708.10       245.24 o                         
   7   3  -7       1838.47       1993.12       117.95 o                         
   7   3  -7       1854.14       1842.83       364.54 o                         
   6   3  -7      11088.71      11416.87       398.64 o                         
   5   3  -7       1751.92       1867.57       151.74 o                         
   5   3  -7       1841.78       1990.37       142.72 o                         
   4   3  -7       4904.69       4302.58       153.95 o                         
   4   3  -7       4473.74       4634.45       166.03 o                         
   3   3  -7      21576.27      21383.72       509.99 o                         
   3   3  -7      21144.40      20741.88       417.48 o                         
   2   3  -7        930.04        918.30       106.09 o                         
   2   3  -7        694.00        812.45        74.04 o                         
   2   3  -7        681.14        658.55       164.59 o                         
   1   3  -7       4422.14       5586.53       359.56 o                         
   1   3  -7       3380.40       7176.45       346.95 o                         
   1   3  -7      31198.59      31242.20       798.94 o                         
   0   3  -7      14468.92      14269.06       360.44 o                         
  -1   3  -7      27380.33      27880.79       555.15 o                         
  -2   3  -7        486.38        830.37       122.19 o                         
  -2   3  -7       1687.64       1626.17       139.24 o                         
  -2   3  -7        477.37        750.97       109.97 o                         
  -3   3  -7       3934.26       4101.90       238.95 o                         
  -3   3  -7       4217.51       3881.77       232.34 o                         
  -3   3  -7       3878.09       3762.60       193.54 o                         
  -4   3  -7        792.16        949.61        78.99 o                         
  -4   3  -7        807.13       1006.40        81.64 o                         
  -5   3  -7          0.43        -28.01        40.03 o                         
  -5   3  -7          0.43          3.51        44.53 o                         
  -6   3  -7        161.33        229.31        58.63 o                         
  -6   3  -7        164.38        270.96        61.84 o                         
  -6   3  -7       4419.35       4747.45       437.78 o                         
  -7   3  -7       1385.53       1413.88       104.35 o                         
  -8   3  -7       3393.27       3311.21       271.77 o                         
  10   3  -6       1705.28       1983.92       181.72 o                         
  10   3  -6       1673.67       1932.25       175.70 o                         
   9   3  -6       2801.88       2952.12       228.76 o                         
   9   3  -6       3594.83       3597.10       213.43 o                         
   8   3  -6       1278.24        864.02       256.72 o                         
   8   3  -6       2848.13       2836.76       359.46 o                         
   8   3  -6       1300.52       1596.90       192.02 o                         
   8   3  -6       1276.41       1486.12       322.96 o                         
   6   3  -6       1266.35       1371.87        89.53 o                         
   5   3  -6       6827.51       6771.67       215.76 o                         
   4   3  -6       4247.10       4226.80       158.66 o                         
   4   3  -6      31356.11      31457.16      1476.85 o                         
   4   3  -6       4327.31       4647.87       160.50 o                         
   4   3  -6      31378.23      31768.99      1257.77 o                         
   3   3  -6      20168.32      18045.25       448.68 o                         
   3   3  -6      20286.04      19419.08       367.61 o                         
   2   3  -6        285.77        196.98        76.31 o                         
   2   3  -6        114.03        109.08        48.04 o                         
   1   3  -6        758.27        891.41        73.34 o                         
   1   3  -6        772.59       1042.16        73.88 o                         
   0   3  -6       7056.27       7420.38       332.08 o                         
   0   3  -6       5463.85       6659.01       290.96 o                         
  -1   3  -6       1411.98       1282.04       110.59 o                         
  -2   3  -6       2258.50       2967.78       125.01 o                         
  -3   3  -6       1231.18       1503.16       119.63 o                         
  -3   3  -6        742.45        761.68       109.27 o                         
  -3   3  -6        756.48        730.38        92.80 o                         
  -4   3  -6       1099.43       1562.12       123.28 o                         
  -4   3  -6        654.44        918.39       208.96 o                         
  -4   3  -6       1129.52       1223.59       151.47 o                         
  -4   3  -6       2800.15       2575.63       254.18 o                         
  -5   3  -6      12298.39      12082.83       382.94 o                         
  -5   3  -6      12351.62      11989.25       288.20 o                         
  -5   3  -6      12122.67      11788.09       376.45 o                         
  -6   3  -6       3688.87       3661.66       178.31 o                         
  -6   3  -6       2542.00       2957.99       136.89 o                         
  -6   3  -6       2590.01       3222.13       237.19 o                         
  -7   3  -6         17.30         65.31       152.93 o                         
  -7   3  -6         12.36        -23.45        26.39 o                         
  -8   3  -6       2337.52       2196.45       287.10 o                         
  -8   3  -6       2337.10       2287.55       329.84 o                         
  -9   3  -6       5427.68       4591.64       328.65 o                         
  10   3  -5        523.27        615.58       120.20 o                         
  10   3  -5        620.24        407.89       147.15 o                         
   9   3  -5      10452.01       9985.20       377.26 o                         
   9   3  -5      10627.59      10463.83       316.69 o                         
   8   3  -5        218.23        149.47        59.91 o                         
   8   3  -5        512.10        488.02       107.96 o                         
   7   3  -5        333.96        280.80        79.27 o                         
   7   3  -5       2986.03       3339.47       238.08 o                         
   7   3  -5       2085.89       1897.28       301.08 o                         
   7   3  -5        327.77        446.65       208.40 o                         
   6   3  -5       6787.45       6694.89       333.89 o                         
   6   3  -5       6767.88       6282.10       520.26 o                         
   5   3  -5        680.86        799.71        66.91 o                         
   4   3  -5      15873.01      15804.51       403.97 o                         
   4   3  -5      19652.13      22074.73      1021.36 o                         
   3   3  -5       1670.03       1853.13        97.29 o                         
   3   3  -5       1639.07       1754.99       109.29 o                         
   3   3  -5       2539.23       2794.22       177.05 o                         
   2   3  -5       1861.96       1777.35        75.18 o                         
   2   3  -5       1827.45       1677.97       100.27 o                         
   1   3  -5      18483.58      17046.88       333.45 o                         
   1   3  -5      18832.67      18633.27       348.39 o                         
   0   3  -5      24596.33      24899.02       435.58 o                         
   0   3  -5      24140.41      23152.25       423.94 o                         
  -1   3  -5       8469.84       8354.07       223.17 o                         
  -1   3  -5       8944.84      11303.66       416.76 o                         
  -2   3  -5      20496.25      20274.74       522.76 o                         
  -3   3  -5       8530.38       8255.21       227.58 o                         
  -4   3  -5      15124.09      15959.80       384.64 o                         
  -4   3  -5      18175.31      19493.84       859.28 o                         
  -4   3  -5      15409.73      17453.38       480.22 o                         
  -5   3  -5       1373.19       1400.75        98.44 o                         
  -5   3  -5       1448.53       1334.41        81.22 o                         
  -6   3  -5        754.87        923.51        57.74 o                         
  -6   3  -5        754.91       1000.54       107.03 o                         
  -7   3  -5       6815.89       6457.58       237.16 o                         
  -7   3  -5       6569.04       6277.46       201.67 o                         
  -8   3  -5         64.10        480.73        84.51 o                         
  -8   3  -5       1021.32        877.58       149.13 o                         
  -9   3  -5       2451.56       2064.36       332.01 o                         
 -10   3  -5         23.82       2352.11       252.67 o                         
 -10   3  -5       2742.97       2325.12       375.68 o                         
 -10   3  -5         23.38       1547.64       282.89 o                         
  10   3  -4       5313.57       4922.75       287.99 o                         
   9   3  -4        464.15        478.93        90.72 o                         
   9   3  -4        290.33        574.40        92.76 o                         
   8   3  -4       1477.54       1446.27       117.87 o                         
   8   3  -4       1339.34       1626.10       133.06 o                         
   7   3  -4       8875.33       7970.15       232.72 o                         
   7   3  -4       8586.28       8223.21       240.60 o                         
   6   3  -4      27050.92      24809.50       677.64 o                         
   6   3  -4      27028.80      28280.09       918.57 o                         
   6   3  -4      27539.27      27095.17       574.88 o                         
   6   3  -4      31786.37      31712.39      1413.58 o                         
   5   3  -4      16888.34      19462.73       470.02 o                         
   4   3  -4       1066.96        790.31        60.13 o                         
   3   3  -4       2728.36       5186.58       260.50 o                         
   2   3  -4      15212.10      14363.15       314.63 o                         
   2   3  -4      15499.40      16059.86       307.73 o                         
   2   3  -4      45880.58      47636.52      1851.09 o                         
   1   3  -4       8844.16       8563.97       164.06 o                         
   1   3  -4       8680.22       7908.15       180.03 o                         
   0   3  -4          5.65         60.72        31.95 o                         
   0   3  -4          5.76         33.33        26.04 o                         
  -1   3  -4       3393.61       3237.04        95.77 o                         
  -1   3  -4       3457.70       3442.42        94.71 o                         
  -2   3  -4      10866.29      10851.32       362.11 o                         
  -2   3  -4       4285.58       4084.21       118.35 o                         
  -2   3  -4       4366.52       4168.05       135.03 o                         
  -3   3  -4      14250.97      13984.89       289.82 o                         
  -4   3  -4       4558.14       5658.01       293.44 o                         
  -4   3  -4       3000.87       4171.08       173.71 o                         
  -5   3  -4       7511.55       6919.24       244.99 o                         
  -5   3  -4       7372.32       7030.30       300.42 o                         
  -5   3  -4       7938.72       7660.15       287.84 o                         
  -6   3  -4        486.13        629.45        72.16 o                         
  -6   3  -4        528.86        417.36        90.95 o                         
  -7   3  -4       2273.78       2605.00       166.91 o                         
  -7   3  -4       2317.97       2406.10       139.51 o                         
  -8   3  -4       8830.35       8456.61       222.58 o                         
  -8   3  -4       9038.67       8210.71       318.18 o                         
  -9   3  -4        773.23        521.63       158.15 o                         
  -9   3  -4        597.69        846.49       135.26 o                         
 -10   3  -4        599.50        281.08       150.72 o                         
  11   3  -3       5828.66       5818.87       350.40 o                         
  10   3  -3       5072.60       4945.43       275.56 o                         
  10   3  -3       5462.46       5903.87       460.56 o                         
   9   3  -3       7770.27       6750.42       311.09 o                         
   8   3  -3       1792.45       2076.61       125.67 o                         
   8   3  -3       2224.33       1949.66       122.55 o                         
   7   3  -3       5028.97       5010.20       173.93 o                         
   7   3  -3       3748.02       4511.29       158.03 o                         
   6   3  -3       4681.84       4572.24       147.46 o                         
   6   3  -3       2072.49       4756.06       128.71 o                         
   5   3  -3        869.20       1215.98        81.20 o                         
   5   3  -3        885.61       1006.49       103.40 o                         
   5   3  -3       2524.69        162.80        93.25 o                         
   4   3  -3       4321.76       4501.17       150.48 o                         
   3   3  -3      14853.56      14176.32       256.06 o                         
   2   3  -3      19832.51      22635.47       443.68 o                         
   1   3  -3      14167.08      14469.39       245.50 o                         
   1   3  -3      13904.48      12953.64       252.42 o                         
   0   3  -3        261.70        302.62        26.60 o                         
   0   3  -3        256.85        350.63        37.98 o                         
  -1   3  -3       4535.43       4257.62        91.42 o                         
  -1   3  -3       4451.36       4010.42       101.28 o                         
  -2   3  -3      40744.86      41501.53      1707.66 o                         
  -3   3  -3       2396.07       2265.39        77.12 o                         
  -3   3  -3       2441.32       2409.20       102.82 o                         
  -3   3  -3       2949.95       4742.05       173.00 o                         
  -4   3  -3      10884.30       9964.43       219.67 o                         
  -5   3  -3      10298.76      10162.04       269.05 o                         
  -6   3  -3       6453.50       6378.77       294.60 o                         
  -6   3  -3       6280.06       6369.68       284.58 o                         
  -6   3  -3       6398.67       6072.25       287.56 o                         
  -7   3  -3       1586.72       1537.15       167.83 o                         
  -7   3  -3        328.28        846.28        69.96 o                         
  -7   3  -3        334.48       1197.66       197.44 o                         
  -8   3  -3        219.91        142.12       139.37 o                         
  -8   3  -3        223.05        249.13        72.35 o                         
  -9   3  -3      12717.70      11963.40       413.43 o                         
  -9   3  -3      11671.89      11731.95       368.22 o                         
 -10   3  -3        776.19        727.34       120.04 o                         
 -10   3  -3       1300.30        566.86       235.89 o                         
  11   3  -2       2993.50       2747.68       174.18 o                         
  10   3  -2       3284.19       3211.01       156.57 o                         
   9   3  -2       3649.96       3301.46       167.59 o                         
   8   3  -2      17522.57      18007.87       423.67 o                         
   7   3  -2        295.18        373.42        62.57 o                         
   7   3  -2       1321.63       1042.28       158.60 o                         
   7   3  -2        300.76        288.58        98.47 o                         
   6   3  -2        145.64        148.99        51.56 o                         
   6   3  -2        291.36        316.19        89.58 o                         
   5   3  -2      15618.60      16004.34       306.21 o                         
   5   3  -2      16262.96      16059.01       328.17 o                         
   4   3  -2      30381.18      31669.44       555.65 o                         
   4   3  -2      30954.96      30438.38       543.40 o                         
   3   3  -2      16973.68      19983.89       368.59 o                         
   2   3  -2      10411.64       9802.53       181.40 o                         
   0   3  -2       5138.75       4932.30        94.22 o                         
   0   3  -2       5043.50       4626.37       108.07 o                         
  -1   3  -2       1181.17       1253.77        52.95 o                         
  -1   3  -2       1203.47       1354.35        45.84 o                         
  -1   3  -2       1787.74       1704.74       101.16 o                         
  -2   3  -2       4093.56       3676.79        91.67 o                         
  -2   3  -2       4017.68       3527.76        94.52 o                         
  -3   3  -2      20272.70      19698.14       434.70 o                         
  -3   3  -2      20655.57      20568.18       384.71 o                         
  -4   3  -2       9606.28       9595.13       276.23 o                         
  -4   3  -2      11801.66      10661.41       536.62 o                         
  -4   3  -2       9428.21       9640.33       272.11 o                         
  -5   3  -2        812.26        844.76        76.96 o                         
  -6   3  -2       5369.90       5207.72       176.65 o                         
  -7   3  -2       1266.38       1710.25       251.35 o                         
  -7   3  -2        275.16        623.22       126.29 o                         
  -7   3  -2        270.06        499.56       127.54 o                         
  -8   3  -2       4438.97       4056.85       143.41 o                         
  -8   3  -2       4522.81       4400.67       261.97 o                         
  -9   3  -2        849.56        917.19       121.65 o                         
  -9   3  -2        924.46        971.42       241.02 o                         
 -10   3  -2       2554.81       2301.83       184.53 o                         
 -10   3  -2       2299.60       2415.04       133.38 o                         
  11   3  -1       1419.92        641.41       308.28 o                         
  11   3  -1        943.15        929.32       122.85 o                         
  11   3  -1        925.67        999.29       133.09 o                         
  10   3  -1       9053.30       8926.37       269.26 o                         
   9   3  -1       1483.82       1286.19       114.21 o                         
   8   3  -1      12848.03      12767.36       302.45 o                         
   7   3  -1        397.16        526.04       105.17 o                         
   7   3  -1        373.87        437.05       174.37 o                         
   6   3  -1       3264.93       3008.40       127.78 o                         
   6   3  -1       3204.41       3196.36       117.29 o                         
   5   3  -1        989.76       1007.77        57.98 o                         
   5   3  -1       1008.46       1013.36        76.23 o                         
   4   3  -1         39.90        133.23        58.45 o                         
   4   3  -1         39.16        128.94        25.10 o                         
   4   3  -1       7713.25       7294.17       311.04 o                         
   3   3  -1       9551.34       9862.02       180.27 o                         
   3   3  -1       9731.73       9214.52       196.70 o                         
   2   3  -1      40038.46      41110.16       984.70 o                         
   1   3  -1       9475.26       8973.11       160.94 o                         
   0   3  -1      20542.81      19684.86       601.03 o                         
  -1   3  -1         25.90         63.72        17.59 o                         
  -1   3  -1         26.39         66.99        17.41 o                         
  -2   3  -1      10518.97       9981.53       197.12 o                         
  -2   3  -1      10717.64      10709.76       268.93 o                         
  -2   3  -1      11032.90      10700.82       232.01 o                         
  -3   3  -1         39.61        157.94        31.13 o                         
  -3   3  -1         40.35        396.31        51.74 o                         
  -4   3  -1      16590.56      17162.69       336.79 o                         
  -4   3  -1      16903.89      16510.27       362.19 o                         
  -5   3  -1       5850.00       5722.55       234.16 o                         
  -5   3  -1       5945.04       5545.04       235.18 o                         
  -5   3  -1       6815.97       6340.50       380.56 o                         
  -6   3  -1       3208.86       2964.02       154.25 o                         
  -7   3  -1       8493.22       7221.06       315.95 o                         
  -8   3  -1         18.56        157.60       108.45 o                         
  -8   3  -1         18.91         75.57       108.65 o                         
  -9   3  -1        104.40         53.50        28.64 o                         
  -9   3  -1        102.47        139.34        45.65 o                         
 -10   3  -1       1497.39       1559.64       272.24 o                         
 -10   3  -1       1525.67       1227.07       151.31 o                         
 -10   3  -1       1511.20       1252.59       190.19 o                         
 -11   3  -1       1227.84       1375.20       141.94 o                         
 -11   3  -1       1251.03       1141.42       168.89 o                         
  11   3   0          9.42        110.27        71.30 o                         
  11   3   0        240.93        -71.62       101.53 o                         
  10   3   0        158.97        207.94        80.88 o                         
  10   3   0        433.49        182.15        88.64 o                         
   9   3   0       8553.79       8055.98       282.89 o                         
   8   3   0      14597.83      15344.16       486.86 o                         
   8   3   0      14595.32      13288.15       829.76 o                         
   7   3   0       5087.21       4950.43       159.45 o                         
   6   3   0      27282.15      25960.51       691.29 o                         
   6   3   0      26776.45      28520.95       925.25 o                         
   6   3   0      29151.05      31197.37      1378.13 o                         
   5   3   0       8427.09       8042.19       202.34 o                         
   5   3   0       8586.25       7802.74       197.60 o                         
   4   3   0       2522.44       2490.33        75.97 o                         
   4   3   0       2570.08       2273.07        92.20 o                         
   3   3   0      11789.15      11436.77       185.04 o                         
   3   3   0      12011.80      11379.30       228.26 o                         
   2   3   0      25771.00      25935.92       447.15 o                         
   2   3   0      25293.31      28976.79      1198.48 o                         
   1   3   0      34981.54      38766.31      1568.12 o                         
   1   3   0      14569.32      13274.08       424.03 o                         
   1   3   0      14844.48      15021.51       474.71 o                         
   0   3   0        211.60        181.29        20.64 o                         
  -1   3   0        185.60       1103.17        34.87 o                         
  -1   3   0        182.16        997.33        53.67 o                         
  -2   3   0      14789.05      14341.31       238.94 o                         
  -2   3   0      14568.65      14029.18       568.93 o                         
  -2   3   0      14514.92      13355.12       247.61 o                         
  -3   3   0       1356.20       3151.99        67.92 o                         
  -3   3   0       3331.44       3063.37        75.43 o                         
  -4   3   0       1010.74       3560.55        78.51 o                         
  -4   3   0       3686.03       3736.45       110.50 o                         
  -5   3   0         65.25        223.29        59.57 o                         
  -5   3   0         45.69         97.95        25.63 o                         
  -6   3   0      28762.10      29132.64       881.24 o                         
  -6   3   0      27064.15      25649.94       799.83 o                         
  -6   3   0      30041.96      31697.07      1317.61 o                         
  -7   3   0       2428.51       2394.69       174.72 o                         
  -8   3   0       1986.86       2121.43       173.97 o                         
  -9   3   0       1886.02       2992.70       371.18 o                         
 -10   3   0       1049.40       1361.19       126.26 o                         
 -10   3   0       1069.22       1116.33       140.45 o                         
 -11   3   0       2224.85       1919.60       209.48 o                         
 -11   3   0       2258.32       3647.77       368.19 o                         
 -11   3   0       2183.61       1987.07       298.81 o                         
  11   3   1       1406.98       1285.56       122.23 o                         
  11   3   1       1204.99       1459.45       158.14 o                         
  10   3   1       4052.29       4390.58       207.67 o                         
  10   3   1       4221.40       4416.02       216.15 o                         
   9   3   1       1566.60       2055.53       104.04 o                         
   9   3   1       1901.77       1488.67       125.71 o                         
   8   3   1       6614.32       6025.42       237.60 o                         
   7   3   1        751.03        699.72        85.66 o                         
   6   3   1      14637.72      13658.50       292.74 o                         
   5   3   1        324.30        381.02        81.12 o                         
   5   3   1       7380.58       7099.30       448.60 o                         
   4   3   1      23503.02      23703.72       414.11 o                         
   4   3   1      23946.90      23412.05       425.17 o                         
   3   3   1       3593.97       3395.95        97.02 o                         
   3   3   1       3527.35       3405.49        81.83 o                         
   2   3   1       5921.03       5209.63       118.51 o                         
   2   3   1       5811.27       5096.48        95.23 o                         
   1   3   1        216.70        282.66        24.14 o                         
   1   3   1        220.79        305.86        30.57 o                         
  -1   3   1       9160.90       8083.29       190.43 o                         
  -2   3   1         99.29        192.03        16.59 o                         
  -2   3   1        101.17        173.45        15.77 o                         
  -2   3   1       9346.90       8617.58       389.45 o                         
  -3   3   1      10518.99       9645.64       185.62 o                         
  -3   3   1      15890.46      15801.62       329.36 o                         
  -3   3   1      10324.01      10012.33       317.07 o                         
  -4   3   1       6645.19       6067.38       330.73 o                         
  -4   3   1       6825.73       6575.88       159.72 o                         
  -4   3   1       6522.01       6593.37       122.20 o                         
  -5   3   1       2245.50       2222.28        68.96 o                         
  -5   3   1       2158.64       2191.03        65.88 o                         
  -6   3   1       5734.22       6060.17       153.21 o                         
  -7   3   1       2252.55       2745.24       130.37 o                         
  -7   3   1       2131.20       2395.59       173.47 o                         
  -7   3   1       1905.57       2244.92       251.82 o                         
  -8   3   1       8934.85       8672.65       365.57 o                         
  -9   3   1        217.98        162.32        95.43 o                         
 -10   3   1       2428.83       2658.55       240.60 o                         
 -11   3   1          8.83         74.00        76.53 o                         
 -11   3   1          8.66        -56.59        56.59 o                         
 -11   3   1       1052.87       1186.50       289.49 o                         
  10   3   2        950.79        723.63       108.69 o                         
  10   3   2        712.57        969.72       133.52 o                         
   9   3   2        300.87        364.51        73.45 o                         
   9   3   2        329.85        298.24       151.76 o                         
   8   3   2        281.71       1394.64       271.97 o                         
   8   3   2        879.04        971.93       101.94 o                         
   8   3   2         55.09        841.02       131.12 o                         
   7   3   2       5809.56       5351.02       190.84 o                         
   6   3   2      27122.79      26565.30       612.58 o                         
   5   3   2       1395.66       1258.27        90.44 o                         
   4   3   2       9219.00      10965.44       386.47 o                         
   4   3   2       7804.48       7849.87       315.37 o                         
   3   3   2      21610.46      21594.28       384.96 o                         
   3   3   2      21209.89      21821.69       380.19 o                         
   2   3   2       4101.61       3982.55        88.84 o                         
   2   3   2       4179.07       3949.88       106.54 o                         
   1   3   2       5424.19       4945.39       116.21 o                         
   1   3   2       5323.65       5141.02       127.56 o                         
   1   3   2       5407.73       4632.44       170.60 o                         
   0   3   2         98.35        104.96        16.52 o                         
   0   3   2         96.53        123.04        14.38 o                         
  -1   3   2       9420.35       8591.56       163.88 o                         
  -1   3   2       9245.73       8154.02       137.48 o                         
  -2   3   2        889.00        725.78        30.24 o                         
  -3   3   2      31982.43      32894.57       753.92 o                         
  -4   3   2      27404.79      27072.17       452.05 o                         
  -4   3   2      26896.81      26000.54       520.11 o                         
  -4   3   2      28621.25      28729.79       837.12 o                         
  -5   3   2        124.14        240.19        26.50 o                         
  -5   3   2        992.00        984.70        80.95 o                         
  -5   3   2        126.48        169.62        61.89 o                         
  -6   3   2       1764.37       2292.34        79.52 o                         
  -6   3   2       3425.66       3248.09       123.85 o                         
  -7   3   2       2000.43       2338.79        93.91 o                         
  -7   3   2       2404.53       2401.49       123.99 o                         
  -8   3   2       9649.35       9542.18       273.63 o                         
  -9   3   2       2844.28       3222.02       138.86 o                         
 -10   3   2       5684.12       5946.40       269.39 o                         
 -11   3   2       1812.36       2411.36       236.49 o                         
  10   3   3        290.06        157.76        84.54 o                         
  10   3   3        391.64        -25.56       165.40 o                         
  10   3   3       2313.75       1946.71       230.08 o                         
   9   3   3       2793.79       3385.34       186.52 o                         
   9   3   3       2846.56       2978.67       209.34 o                         
   9   3   3       3002.29       3321.50       294.81 o                         
   8   3   3       5627.00       5134.64       171.19 o                         
   8   3   3       5522.70       4959.36       277.04 o                         
   8   3   3       5527.59       5203.73       316.64 o                         
   7   3   3       4402.75       4364.13       257.97 o                         
   7   3   3       5217.90       5702.82       214.66 o                         
   6   3   3       1223.95       1249.01       137.18 o                         
   6   3   3       1201.26       1487.41       159.82 o                         
   6   3   3       1701.31       1879.32       190.02 o                         
   5   3   3       1962.48       3160.45       122.63 o                         
   4   3   3      20854.21      19179.41       522.49 o                         
   3   3   3       6522.99       6797.59       272.03 o                         
   3   3   3       6499.77       6972.82       374.98 o                         
   3   3   3       6692.60       5969.09       246.36 o                         
   2   3   3      45947.37      48797.16      1963.22 o                         
   1   3   3       1269.34       1275.39        55.74 o                         
   1   3   3       1245.82       1233.89        45.99 o                         
   0   3   3       1375.28       1262.38        50.44 o                         
   0   3   3       1401.25       1271.71        39.86 o                         
   0   3   3       1379.35       1134.95        85.96 o                         
  -1   3   3        246.33        251.64        20.81 o                         
  -1   3   3        241.76        265.56        21.36 o                         
  -2   3   3      24758.95      27674.56      1157.06 o                         
  -2   3   3      32298.96      32249.14      1295.23 o                         
  -3   3   3      20600.80      19750.90       310.27 o                         
  -4   3   3      18714.92      18642.19       454.60 o                         
  -5   3   3          0.38         26.78        29.38 o                         
  -5   3   3          0.38         33.82        25.80 o                         
  -6   3   3          4.79         55.67        30.83 o                         
  -6   3   3          4.89         78.71        35.13 o                         
  -7   3   3        172.01        164.06        56.48 o                         
  -7   3   3        175.26        150.77        40.47 o                         
  -7   3   3       1180.43       1037.41       185.64 o                         
  -8   3   3       1587.13       1625.62        94.72 o                         
  -8   3   3       3021.88       2978.27       207.42 o                         
  -9   3   3        993.88       1172.72       113.43 o                         
 -10   3   3       1733.34       1724.43       115.73 o                         
 -11   3   3       1342.71       1483.38       149.33 o                         
  10   3   4       3087.61       2598.55       166.72 o                         
   9   3   4       1027.48       1214.14        94.66 o                         
   9   3   4       1008.44       1100.82       248.05 o                         
   8   3   4       2115.29       2008.63       115.56 o                         
   8   3   4       2076.08       2033.64       136.93 o                         
   7   3   4        897.11       1056.70        92.54 o                         
   7   3   4        914.06        908.59        96.07 o                         
   6   3   4        206.69        253.44        51.18 o                         
   5   3   4       1226.12       1339.84       179.20 o                         
   5   3   4        474.70        772.12        94.54 o                         
   5   3   4        483.67        583.70        98.21 o                         
   4   3   4       8686.10       8042.44       312.84 o                         
   4   3   4       8480.75       8291.27       497.35 o                         
   3   3   4      14004.31      13334.05       289.60 o                         
   2   3   4        508.63       2879.58       109.10 o                         
   2   3   4       2582.33       2888.49       107.18 o                         
   1   3   4       7125.90       7298.47       230.64 o                         
   1   3   4       7260.49       7329.03       166.34 o                         
   1   3   4      14332.41      13986.13       615.68 o                         
   0   3   4        649.47        550.35        23.07 o                         
   0   3   4        662.67        571.58        53.73 o                         
  -1   3   4      11616.00      10604.86       208.50 o                         
  -1   3   4      11329.50      11277.10       203.83 o                         
  -2   3   4       4777.55       4782.04       126.40 o                         
  -2   3   4       4689.00       4356.10        95.20 o                         
  -2   3   4       6245.66       5963.52       198.87 o                         
  -3   3   4      18606.06      18880.96       399.11 o                         
  -4   3   4      11787.37      11761.76       222.67 o                         
  -5   3   4      23358.83      22545.04       436.16 o                         
  -6   3   4       8849.46       8420.94       205.33 o                         
  -7   3   4          6.23          9.75        38.28 o                         
  -7   3   4          6.11          0.40        33.85 o                         
  -8   3   4       5835.19       5291.48       154.65 o                         
  -8   3   4       5727.03       5151.15       160.21 o                         
  -9   3   4       2416.50       2526.84       389.27 o                         
  -9   3   4       3006.33       2695.83       301.55 o                         
  -9   3   4       2371.70       2360.32       135.70 o                         
 -10   3   4       1080.81        932.12       167.37 o                         
   9   3   5       1055.30        678.42       101.22 o                         
   8   3   5        570.60        522.97       171.84 o                         
   8   3   5        581.37        457.24        82.02 o                         
   7   3   5        756.47        749.81        77.20 o                         
   7   3   5        742.45        992.32        87.57 o                         
   6   3   5       5142.24       4609.07       146.82 o                         
   6   3   5       5046.93       4844.20       149.80 o                         
   5   3   5       1670.63       1860.92       147.36 o                         
   5   3   5       1702.18       1635.04        96.08 o                         
   4   3   5       2765.58       4351.91       185.67 o                         
   4   3   5      17941.90      17205.89       877.66 o                         
   3   3   5       2957.39       3402.60       159.60 o                         
   2   3   5      11076.41      10218.39       370.51 o                         
   1   3   5       3893.82       4344.02       152.24 o                         
   1   3   5       3821.64       3580.13       173.76 o                         
   1   3   5       5268.55       5027.57       314.82 o                         
   0   3   5      10277.25       9832.63       177.84 o                         
   0   3   5      10651.09       9900.33       343.05 o                         
  -1   3   5       2967.47       3309.99        89.17 o                         
  -1   3   5       3628.15       3638.20       105.16 o                         
  -2   3   5      12030.02      11707.91       205.92 o                         
  -2   3   5      12762.51      11209.40       258.17 o                         
  -3   3   5       2392.70       2304.11        97.98 o                         
  -3   3   5       2276.46       2306.90        80.05 o                         
  -4   3   5      23354.31      23871.84       457.31 o                         
  -5   3   5      12197.59      14575.88       303.88 o                         
  -6   3   5      12975.97      12528.13       310.00 o                         
  -7   3   5          7.05         60.83        52.84 o                         
  -7   3   5       5725.80       6539.37       428.51 o                         
  -7   3   5          7.18        202.76        58.03 o                         
  -8   3   5        715.23        804.12        76.63 o                         
  -8   3   5        728.74        726.85        73.92 o                         
  -9   3   5        221.36        238.78        56.08 o                         
  -9   3   5        217.25        296.07        82.97 o                         
 -10   3   5        805.93        678.53       108.19 o                         
 -10   3   5        821.15       1026.54       190.91 o                         
 -10   3   5        906.54        -75.96       218.79 o                         
   9   3   6       2199.23       2359.97       152.58 o                         
   8   3   6       2796.50       2527.81       141.84 o                         
   7   3   6        980.10       1516.64       306.59 o                         
   7   3   6       1467.04       1461.52       211.39 o                         
   7   3   6        963.94       1192.62       266.25 o                         
   7   3   6        961.93        905.81       184.27 o                         
   6   3   6        955.10       1051.23        84.27 o                         
   6   3   6        973.13       1003.51        84.13 o                         
   5   3   6       4855.88       4752.86       148.08 o                         
   5   3   6       4765.87       5007.45       142.07 o                         
   4   3   6          7.99         25.45        38.73 o                         
   4   3   6          7.84         69.73        42.07 o                         
   4   3   6        100.09        289.07       132.21 o                         
   3   3   6       7807.56       7098.71       258.08 o                         
   3   3   6        427.17        992.74        93.38 o                         
   2   3   6      10262.44       9832.56       260.55 o                         
   1   3   6        810.90        767.43        92.60 o                         
   0   3   6        870.93       1118.40       105.17 o                         
   0   3   6        887.38       1066.71        82.89 o                         
  -1   3   6       4595.10       4786.01       115.08 o                         
  -1   3   6       7363.20       7658.58       290.01 o                         
  -1   3   6       4509.92       4434.20       206.77 o                         
  -2   3   6       1900.89       2101.54        69.37 o                         
  -2   3   6       2282.62       2343.59        81.68 o                         
  -3   3   6       8578.97       8206.21       174.69 o                         
  -3   3   6       9098.08       8510.63       200.84 o                         
  -4   3   6        474.55        796.81        60.95 o                         
  -4   3   6       9339.59       9030.54       441.64 o                         
  -5   3   6      12915.81      12050.33       301.35 o                         
  -6   3   6        246.28        316.63        77.31 o                         
  -7   3   6       5533.63       5714.22       196.55 o                         
  -8   3   6       1006.78       1049.73       187.70 o                         
  -9   3   6        705.77        732.09        93.52 o                         
  -9   3   6        692.69        731.33        89.85 o                         
 -10   3   6       2249.24       2219.14       172.39 o                         
 -10   3   6       2291.72       1922.99       219.50 o                         
 -10   3   6       2295.90       1487.15       255.97 o                         
   8   3   7      13881.80      13677.43       470.81 o                         
   7   3   7        656.04        497.66        98.95 o                         
   6   3   7       3149.60       3239.35       260.45 o                         
   6   3   7       4156.81       4334.69       290.61 o                         
   6   3   7       3214.34       2756.69       299.43 o                         
   5   3   7        282.45        478.13        64.27 o                         
   5   3   7        464.32        855.61       132.27 o                         
   5   3   7        277.21        486.15       179.18 o                         
   4   3   7       3617.55       3551.45       192.08 o                         
   4   3   7       3550.49       3627.13       131.85 o                         
   4   3   7       3625.63       3388.17       178.73 o                         
   3   3   7        747.20        661.02        51.47 o                         
   3   3   7        103.29        296.26        55.01 o                         
   2   3   7       6335.93       6122.13       291.39 o                         
   1   3   7       5283.32       4965.14       196.40 o                         
   0   3   7       3195.34       3027.41       147.13 o                         
  -1   3   7       1697.95       2685.00       226.08 o                         
  -1   3   7       1730.01       2321.80       154.11 o                         
  -1   3   7      28292.51      26304.10      1194.63 o                         
  -1   3   7      31771.97      31429.62       932.03 o                         
  -2   3   7       2996.35       2823.73        79.32 o                         
  -2   3   7       2940.81       2702.71       142.88 o                         
  -2   3   7       3653.86       3544.62       167.89 o                         
  -3   3   7       3335.29       3471.16       102.21 o                         
  -3   3   7       3678.27       3581.06       153.77 o                         
  -3   3   7       3398.28       3772.87       302.39 o                         
  -4   3   7       1635.93       1671.74       117.20 o                         
  -4   3   7       1070.91       1233.53       144.50 o                         
  -4   3   7       1091.13       1244.01        72.66 o                         
  -5   3   7       5671.88       5991.80       432.76 o                         
  -5   3   7       5109.96       5401.31       239.01 o                         
  -5   3   7       5664.82       6085.12       345.07 o                         
  -6   3   7       5497.12       5363.14       207.98 o                         
  -7   3   7       8215.33       8291.78       373.72 o                         
  -8   3   7       5047.75       5416.61       469.28 o                         
  -9   3   7       1276.02       1398.42       145.99 o                         
   8   3   8       2246.87       1975.16       159.48 o                         
   7   3   8       4450.37       5288.75       218.19 o                         
   6   3   8       1647.48       1396.59       190.33 o                         
   5   3   8       4254.97       4350.72       179.68 o                         
   5   3   8       4515.09       4137.41       159.20 o                         
   4   3   8       7697.96       7506.65       188.01 o                         
   4   3   8       4044.31       6084.37       197.58 o                         
   3   3   8       4810.52       6709.37       230.73 o                         
   3   3   8       6499.04       6306.55       254.71 o                         
   2   3   8       1007.99       1138.52       110.90 o                         
   2   3   8        749.25       1036.86        90.87 o                         
   1   3   8       1280.00       1553.99       167.91 o                         
   1   3   8        991.22       1321.06       152.66 o                         
   0   3   8       8441.36       7930.52       333.18 o                         
  -1   3   8       2432.66       2611.13       108.43 o                         
  -2   3   8       2223.78       2435.67       183.66 o                         
  -2   3   8        353.53        401.21       128.28 o                         
  -2   3   8        346.97        489.97       100.21 o                         
  -3   3   8        654.67        776.86        66.23 o                         
  -3   3   8        642.54        632.89        72.11 o                         
  -4   3   8        778.91        728.20        65.88 o                         
  -4   3   8        793.62        729.64        77.65 o                         
  -5   3   8       1403.34       1513.14        98.60 o                         
  -5   3   8       1377.33       1395.36        85.09 o                         
  -6   3   8        160.48        204.91        72.71 o                         
  -7   3   8       5052.79       4759.59       397.82 o                         
  -8   3   8       1163.16       1494.74       153.55 o                         
  -9   3   8        355.00        -40.72        98.89 o                         
   7   3   9        330.73         85.74       100.58 o                         
   6   3   9      18861.70      18694.80       585.15 o                         
   5   3   9       1393.91       1151.14       179.17 o                         
   4   3   9       3474.54       3696.47       263.09 o                         
   4   3   9       2944.44       3617.97       247.69 o                         
   3   3   9        887.76       1149.03       117.59 o                         
   3   3   9       1384.99       1438.51       170.11 o                         
   2   3   9         78.57         37.71        84.45 o                         
   2   3   9          9.38         53.91        59.78 o                         
   1   3   9       2107.92       2536.13       207.08 o                         
   1   3   9       2583.51       3112.01       313.26 o                         
   0   3   9        117.70        205.90       121.49 o                         
   0   3   9        126.33        155.68       162.66 o                         
  -1   3   9       1995.52       1971.44       102.53 o                         
  -2   3   9       8966.97       9212.59       516.97 o                         
  -3   3   9       9508.05      10016.67       380.75 o                         
  -4   3   9        614.51        924.40        73.71 o                         
  -5   3   9       3991.38       3858.26       141.75 o                         
  -5   3   9       4066.76       4131.43       148.01 o                         
  -6   3   9         18.01        274.19        94.92 o                         
  -6   3   9         17.67         81.92        42.07 o                         
  -7   3   9       2142.68       2446.14       146.21 o                         
  -8   3   9        348.52       -126.71       158.37 o                         
   6   3  10         62.53        -93.21        93.21 o                         
   5   3  10       3384.45       5263.73       331.72 o                         
   5   3  10       5193.63       5041.60       329.41 o                         
   4   3  10       2376.84       2451.55       201.73 o                         
   3   3  10       1005.51       1014.49       146.16 o                         
   3   3  10        887.23        975.35       116.75 o                         
   2   3  10       5094.76       5187.77       217.24 o                         
   2   3  10       3624.46       3953.20       154.89 o                         
   1   3  10       7394.26       6808.25       268.24 o                         
   1   3  10       6449.01       6560.87       237.02 o                         
   0   3  10        122.79        280.80        51.78 o                         
   0   3  10        137.53        209.71        94.41 o                         
  -1   3  10       3530.22       4027.71       201.42 o                         
  -2   3  10        221.83        280.15        93.66 o                         
  -3   3  10       3200.00       3383.95       180.46 o                         
  -4   3  10        978.59        839.18       142.38 o                         
  -5   3  10       1502.16       2106.40       270.91 o                         
  -5   3  10       2064.15       2743.84       368.52 o                         
  -5   3  10       1474.31       1481.28       238.60 o                         
  -6   3  10       1221.00        858.34       211.64 o                         
  -6   3  10       1122.64       1277.42       130.14 o                         
  -6   3  10       1101.83       1176.43       127.59 o                         
  -7   3  10        361.67        298.83        65.03 o                         
  -7   3  10        354.96        261.36        58.67 o                         
   5   3  11       1601.83       3389.10       516.55 o                         
   5   3  11       1632.09       2680.23       294.42 o                         
   4   3  11       5337.37       5141.00       271.64 o                         
   3   3  11       2497.26       2144.14       195.42 o                         
   2   3  11        755.71        615.59       251.71 o                         
   2   3  11         11.82         67.12        60.69 o                         
   2   3  11       1342.32       1582.39       346.88 o                         
   2   3  11         12.05        179.56       143.09 o                         
   1   3  11        467.86        608.36        82.96 o                         
   1   3  11        509.11        807.28       135.68 o                         
   0   3  11       2522.92       2079.72       208.39 o                         
   0   3  11       2408.02       1894.64       174.60 o                         
  -1   3  11         36.30        -64.65        64.65 o                         
  -1   3  11         36.99         76.12        63.51 o                         
  -2   3  11       2385.78       2118.03       159.74 o                         
  -3   3  11       5641.02       5342.57       228.17 o                         
  -4   3  11       1948.85       2176.13       193.80 o                         
  -6   3  11        374.13        -40.49       109.06 o                         
  -6   3  11        312.12        540.15       146.49 o                         
   3   3  12       2793.89       2402.28       247.15 o                         
   2   3  12        606.03        324.91       140.88 o                         
   1   3  12       1894.69       2283.94       367.13 o                         
   1   3  12       1132.89       1372.54       206.61 o                         
   1   3  12       1111.89       1293.74       158.52 o                         
   0   3  12        545.44        484.15        67.95 o                         
   0   3  12        535.33        757.34       154.62 o                         
  -1   3  12       3810.73       4225.33       369.77 o                         
  -1   3  12       3740.10       3079.94       285.51 o                         
  -2   3  12       1044.04        939.47       164.99 o                         
  -2   3  12       1063.76        763.71       140.99 o                         
  -3   3  12       2445.49       1439.32       267.35 o                         
  -4   3  12       1324.98       1533.38       168.72 o                         
   3   4 -12       6048.25       6186.20       289.18 o                         
   3   4 -12       6153.92       6659.23       276.19 o                         
   2   4 -12       1081.44       1011.95       131.74 o                         
   2   4 -12       1400.38        983.32       262.27 o                         
   1   4 -12       2034.44       2036.09       127.18 o                         
   1   4 -12          1.63       1872.51       166.38 o                         
   0   4 -12       1083.33       1521.95       140.63 o                         
   0   4 -12       1523.70       1374.47       140.30 o                         
  -1   4 -12        159.16         69.28        77.21 o                         
  -1   4 -12        159.73        -91.98       105.39 o                         
  -2   4 -12       2377.79       2554.47       216.78 o                         
   5   4 -11        767.02        957.16       188.59 o                         
   4   4 -11       3504.87       3947.58       400.63 o                         
   4   4 -11       3536.74       3220.37       391.29 o                         
   3   4 -11       1426.10       1574.77       161.21 o                         
   2   4 -11       2759.65       2343.26       185.00 o                         
   1   4 -11       5371.88       5400.55       216.67 o                         
   1   4 -11       5999.97       6578.58       549.95 o                         
   1   4 -11       5473.33       5443.34       275.74 o                         
   0   4 -11        625.78        706.00       100.63 o                         
   0   4 -11        669.46        515.61       133.31 o                         
  -1   4 -11       5630.98       5321.77       185.92 o                         
  -1   4 -11       5839.42       5228.42       267.67 o                         
  -2   4 -11       6310.66       6127.24       286.54 o                         
  -2   4 -11       6193.68       5410.79       209.54 o                         
  -3   4 -11       4248.02       4155.92       310.65 o                         
   7   4 -10       2378.86       2442.52       170.14 o                         
   7   4 -10       2423.79       2191.12       220.16 o                         
   6   4 -10        401.73        292.06       110.84 o                         
   6   4 -10          8.52        -29.02        49.21 o                         
   5   4 -10       3981.46       4166.60       247.81 o                         
   5   4 -10       3772.53       4158.53       234.39 o                         
   4   4 -10      11490.42      11344.61       498.65 o                         
   3   4 -10        475.36        736.78       217.11 o                         
   2   4 -10        137.06         -4.24       102.18 o                         
   0   4 -10       1379.33       1640.07       123.04 o                         
   0   4 -10       1353.76       1432.38       107.21 o                         
  -1   4 -10        708.19        750.67       157.92 o                         
  -1   4 -10       3242.61       2917.84       198.09 o                         
  -1   4 -10        721.57       1054.62        98.54 o                         
  -2   4 -10       1324.25       1213.54       166.97 o                         
  -2   4 -10        720.63        793.01        81.03 o                         
  -2   4 -10        734.24        810.92       216.12 o                         
  -3   4 -10       1575.28       1621.97       110.62 o                         
  -3   4 -10       3597.05       3087.21       410.98 o                         
  -3   4 -10       1605.03       1772.72       131.69 o                         
  -4   4 -10       5218.53       6189.61       364.06 o                         
  -5   4 -10       2878.72       2350.46       214.79 o                         
  -6   4 -10       3702.87       2663.71       235.73 o                         
   8   4  -9          6.96        177.23        80.80 o                         
   8   4  -9        193.35       1132.94       263.57 o                         
   7   4  -9       1668.48       2027.07       346.96 o                         
   7   4  -9       1637.94       2447.20       346.11 o                         
   7   4  -9       3919.51       4098.47       321.64 o                         
   6   4  -9       1781.67       1686.90       168.67 o                         
   6   4  -9       1719.84       2078.91       156.00 o                         
   5   4  -9        596.66        595.02       117.31 o                         
   5   4  -9         12.98        330.79        71.85 o                         
   4   4  -9       1500.67       1353.85       142.20 o                         
   4   4  -9       1354.97       1483.31       129.05 o                         
   3   4  -9       5229.54       5133.54       226.61 o                         
   2   4  -9      19460.21      18709.29       491.41 o                         
   1   4  -9       2266.31       2266.36       150.93 o                         
  -1   4  -9      10163.20      10208.76       282.48 o                         
  -1   4  -9       9974.81       9203.02       266.86 o                         
  -2   4  -9       4348.74       4344.41       152.81 o                         
  -2   4  -9       4430.88       4429.72       154.22 o                         
  -3   4  -9         48.11          8.26        45.73 o                         
  -3   4  -9         49.01        -37.62        45.09 o                         
  -4   4  -9       5795.42       5605.79       182.47 o                         
  -4   4  -9       5904.87       5616.70       197.37 o                         
  -4   4  -9      13398.75      11548.92       716.73 o                         
  -5   4  -9       5860.05       5574.48       261.22 o                         
  -6   4  -9        384.62        299.73       117.93 o                         
  -7   4  -9       8153.14       8792.28       477.63 o                         
   8   4  -8       1253.92       1181.86       142.51 o                         
   7   4  -8       5630.95       5456.31       377.23 o                         
   7   4  -8       5310.36       5001.97       446.91 o                         
   6   4  -8       5305.95       5255.75       339.17 o                         
   6   4  -8       4805.56       5104.16       281.56 o                         
   6   4  -8       4808.27       4952.04       210.92 o                         
   5   4  -8       3875.72       3929.30       189.88 o                         
   5   4  -8       3075.07       3317.32       157.55 o                         
   4   4  -8       1951.43       2192.94       152.83 o                         
   4   4  -8       2148.81       1971.72       129.20 o                         
   3   4  -8        650.23        638.79        96.58 o                         
   3   4  -8        606.37        860.24        88.39 o                         
   2   4  -8       9134.58       8337.48       246.74 o                         
   1   4  -8       2091.73       2239.26       137.90 o                         
   0   4  -8         98.73         50.19        90.47 o                         
  -1   4  -8        827.05        629.37       143.25 o                         
  -2   4  -8         49.76        136.24        50.27 o                         
  -2   4  -8         50.70        295.24        57.60 o                         
  -3   4  -8        531.94        620.51        78.36 o                         
  -3   4  -8        689.26        547.59       200.07 o                         
  -3   4  -8        522.08        703.92        73.86 o                         
  -4   4  -8       8863.40       8418.20       214.55 o                         
  -4   4  -8       8699.11       8023.14       214.99 o                         
  -5   4  -8       1158.24       1057.85        95.61 o                         
  -5   4  -8       1180.11       1186.08        95.41 o                         
  -7   4  -8       4211.05       3947.99       195.98 o                         
  -8   4  -8       5847.35       5240.16       256.14 o                         
   9   4  -7       2293.54       2444.61       387.35 o                         
   9   4  -7       2251.03       2200.94       365.90 o                         
   9   4  -7       3931.10       4178.74       443.84 o                         
   8   4  -7       5382.77       6164.87       275.06 o                         
   7   4  -7       1739.31       1713.30       133.20 o                         
   6   4  -7       1098.71       1052.35       152.16 o                         
   5   4  -7        757.60       1081.53       111.19 o                         
   5   4  -7       5838.45       5709.42       301.64 o                         
   5   4  -7       1069.13       1540.03       161.88 o                         
   4   4  -7       1495.52       1391.52        87.12 o                         
   4   4  -7       1095.12       1124.58        97.45 o                         
   3   4  -7         13.64         68.97        32.35 o                         
   3   4  -7         32.70        199.47        86.04 o                         
   2   4  -7      10214.31       9525.73       237.43 o                         
   2   4  -7      10570.51      10228.35       264.81 o                         
   1   4  -7       6881.03       6817.56       226.06 o                         
   1   4  -7        784.12       1092.13       155.46 o                         
   1   4  -7        798.93        951.17       117.71 o                         
   0   4  -7      47683.45      53999.72      1131.56 o                         
  -1   4  -7       3680.10       3680.12       138.10 o                         
  -2   4  -7      12961.79      14379.91       741.76 o                         
  -2   4  -7      16308.88      16616.38       411.58 o                         
  -3   4  -7       3130.89       3215.86       124.95 o                         
  -3   4  -7       3190.02       3090.66       122.79 o                         
  -4   4  -7       3318.72       3308.17       133.41 o                         
  -4   4  -7       3480.89       3289.00       213.63 o                         
  -4   4  -7       3381.40       3303.70       220.69 o                         
  -5   4  -7       2082.06       2098.72       157.67 o                         
  -5   4  -7       1434.74       1649.05       100.26 o                         
  -5   4  -7       1408.14       1668.87       216.72 o                         
  -6   4  -7        424.01        399.79        75.48 o                         
  -6   4  -7        432.02        573.76        63.84 o                         
  -7   4  -7       1896.91       2366.03       100.91 o                         
  -8   4  -7       3963.47       4324.11       468.66 o                         
   9   4  -6       1581.51       1492.40       155.40 o                         
   9   4  -6       1639.89       1446.53       172.48 o                         
   8   4  -6          2.70         39.54        82.99 o                         
   8   4  -6          2.75        142.02       169.87 o                         
   8   4  -6       1481.97       1340.85       225.55 o                         
   7   4  -6       1099.13        904.42       170.13 o                         
   6   4  -6      14052.04      13672.41       385.51 o                         
   5   4  -6       5137.87       5289.00       163.00 o                         
   4   4  -6       1526.56       1839.36       111.79 o                         
   4   4  -6       3384.13       1531.57       135.18 o                         
   4   4  -6       3841.52       4060.07       226.62 o                         
   3   4  -6        736.72        856.61        66.87 o                         
   3   4  -6        723.06        762.83        82.34 o                         
   2   4  -6       6056.71       5351.34       203.08 o                         
   2   4  -6       6083.92       5706.83       427.62 o                         
   2   4  -6       6171.10       5768.81       139.96 o                         
   1   4  -6        709.55        790.46       108.35 o                         
   1   4  -6          9.38        -24.83        67.42 o                         
   1   4  -6          9.21        -19.58        47.58 o                         
   1   4  -6         76.83        -50.07       186.25 o                         
   0   4  -6        505.27        627.02        83.47 o                         
   0   4  -6        514.81        648.11       106.89 o                         
   0   4  -6       2129.14       2098.62       143.38 o                         
  -2   4  -6       3574.63       3204.25       137.19 o                         
  -3   4  -6       4392.37       4799.12       168.86 o                         
  -3   4  -6       2142.67       3893.67       328.94 o                         
  -4   4  -6       5530.93       5708.95       151.73 o                         
  -4   4  -6       6776.51       7209.21       272.73 o                         
  -4   4  -6       5428.41       5593.30       224.07 o                         
  -5   4  -6        602.14        651.89        92.79 o                         
  -5   4  -6        587.12        637.97        71.12 o                         
  -6   4  -6      15673.67      15348.53       365.90 o                         
  -6   4  -6      15354.38      15365.17       358.95 o                         
  -7   4  -6        170.23        177.08        53.63 o                         
  -7   4  -6        233.19        -52.22        52.22 o                         
  -7   4  -6        173.45        235.85       137.88 o                         
  -8   4  -6       9524.46       8826.92       361.41 o                         
  -9   4  -6       7568.97       7849.10       574.04 o                         
  -9   4  -6       7599.51       7503.69       645.80 o                         
  10   4  -5        117.00        121.58        79.25 o                         
  10   4  -5        236.34         78.64       124.48 o                         
   9   4  -5       2207.17       2288.35       140.63 o                         
   9   4  -5       1930.50       2199.82       178.21 o                         
   8   4  -5       1265.40       1290.99       153.11 o                         
   8   4  -5        297.86        394.44        94.80 o                         
   7   4  -5       5080.85       5067.39       204.78 o                         
   7   4  -5       5179.82       4824.59       251.63 o                         
   7   4  -5       5923.37       5697.01       463.75 o                         
   6   4  -5       5119.14       5362.70       199.58 o                         
   5   4  -5       5094.79       5424.03       177.95 o                         
   4   4  -5       2805.13       2951.96       137.66 o                         
   3   4  -5       5947.10       6188.75       167.88 o                         
   3   4  -5       5836.86       5786.77       183.98 o                         
   3   4  -5      25556.31      25724.61      1051.62 o                         
   2   4  -5        569.29        622.60        66.84 o                         
   2   4  -5        580.04        741.72        59.35 o                         
   1   4  -5       3145.08       2927.21       111.68 o                         
   1   4  -5       3204.48       3039.57        82.43 o                         
   0   4  -5       9526.04       9654.87       208.72 o                         
   0   4  -5       9349.46       9035.35       206.97 o                         
  -1   4  -5        154.99        429.82       115.82 o                         
  -1   4  -5         93.41        182.72        57.18 o                         
  -1   4  -5         91.68        163.89        44.52 o                         
  -2   4  -5      38299.60      45584.35      1086.50 o                         
  -2   4  -5      36848.89      46056.21      1886.29 o                         
  -3   4  -5      12859.10      12694.96       364.78 o                         
  -4   4  -5       2244.02       2973.23       265.18 o                         
  -4   4  -5       1705.95       2277.72       187.36 o                         
  -4   4  -5       2897.19       3320.70       146.70 o                         
  -5   4  -5       5120.34       5087.42       174.26 o                         
  -5   4  -5       4941.94       4777.48       128.90 o                         
  -6   4  -5       2203.76       2630.29       134.88 o                         
  -6   4  -5       2699.63       2408.02       105.73 o                         
  -7   4  -5        144.40        691.11       123.51 o                         
  -7   4  -5        499.47        657.27       141.87 o                         
  -8   4  -5       2198.76       2278.48       179.29 o                         
  -8   4  -5       1834.69       2181.95       160.01 o                         
  -9   4  -5       2140.13       2348.41       197.89 o                         
   9   4  -4        500.03        657.36       106.01 o                         
   9   4  -4        495.54        497.53       123.97 o                         
   8   4  -4       2265.35       2211.75       145.24 o                         
   8   4  -4       1444.23       1827.85       134.20 o                         
   7   4  -4       3115.61       2775.14       127.76 o                         
   7   4  -4       3139.81       3403.53       166.18 o                         
   6   4  -4       4579.07       4623.84       233.02 o                         
   6   4  -4       1857.57       4744.11       169.79 o                         
   5   4  -4       2755.28       2506.85       131.92 o                         
   4   4  -4      60728.23      70370.01      1292.11 o                         
   3   4  -4       2971.32       3182.28       145.35 o                         
   2   4  -4         56.24         73.67        44.95 o                         
   2   4  -4       5526.83       5895.27       312.75 o                         
   2   4  -4        470.29       1194.96       122.52 o                         
   2   4  -4         57.31          5.45        48.43 o                         
   1   4  -4       1878.09       1943.23        96.26 o                         
   1   4  -4       1913.56       1986.79        68.09 o                         
   0   4  -4      16598.13      16143.40       258.69 o                         
   0   4  -4      16290.47      14875.71       322.09 o                         
  -1   4  -4        293.63        374.37        47.32 o                         
  -1   4  -4        299.17        402.58        42.55 o                         
  -2   4  -4      10348.03       9951.67       230.20 o                         
  -2   4  -4      35029.21      35808.70      1055.71 o                         
  -2   4  -4      10543.47      10658.33       263.54 o                         
  -3   4  -4       6443.02       6566.78       183.62 o                         
  -3   4  -4       6884.12       7741.57       405.92 o                         
  -4   4  -4        518.45        512.99        54.76 o                         
  -5   4  -4      17689.99      21751.41       709.01 o                         
  -5   4  -4      17362.09      21088.59       692.26 o                         
  -6   4  -4       3472.82       3749.67       192.85 o                         
  -6   4  -4       3223.63       3300.90       152.51 o                         
  -7   4  -4       1140.22       1339.41       159.88 o                         
  -7   4  -4        951.31       1226.80       133.00 o                         
  -8   4  -4       4285.05       3670.31       195.46 o                         
  -8   4  -4       4295.86       4438.16       193.49 o                         
  -9   4  -4        519.38        243.80       153.69 o                         
  -9   4  -4        437.19        189.33       101.67 o                         
 -10   4  -4      11012.76       9807.08       396.04 o                         
  10   4  -3       3569.05       3529.87       238.07 o                         
   9   4  -3      11467.39      11934.21       731.41 o                         
   9   4  -3      11344.61       6267.06       489.82 o                         
   9   4  -3      11731.24      13586.23       838.46 o                         
   8   4  -3         42.03        104.01        57.85 o                         
   8   4  -3         52.91        -88.71        88.71 o                         
   7   4  -3       1397.31       1834.14       118.76 o                         
   7   4  -3       1718.54       1574.88       117.46 o                         
   6   4  -3       3647.13       3535.58       296.17 o                         
   6   4  -3       3716.01       3869.38       141.93 o                         
   6   4  -3       4031.02       4164.35       153.51 o                         
   5   4  -3      19980.58      18522.71       413.31 o                         
   5   4  -3      22610.37      23215.72       543.72 o                         
   5   4  -3      19609.21      19175.26       660.53 o                         
   5   4  -3      25817.44      24731.42      1125.73 o                         
   4   4  -3       3003.59       2915.51       141.45 o                         
   3   4  -3       1445.22       1555.40        79.94 o                         
   2   4  -3       1928.14       1652.37        82.49 o                         
   1   4  -3      33659.70      33597.41       838.70 o                         
   1   4  -3      39223.14      48360.61      1986.78 o                         
   1   4  -3      34323.05      37334.62       899.07 o                         
   0   4  -3       6766.23       5809.30       140.09 o                         
   0   4  -3       6894.02       6244.63       117.60 o                         
  -1   4  -3        699.63        576.35        40.74 o                         
  -1   4  -3        686.66        605.28        51.62 o                         
  -2   4  -3        955.20       1036.24        67.23 o                         
  -2   4  -3        973.24       1067.54        68.26 o                         
  -3   4  -3       8055.28       7735.87       360.24 o                         
  -3   4  -3        913.06        987.99        64.37 o                         
  -3   4  -3        930.30       1123.15        66.42 o                         
  -4   4  -3      14568.51      13462.08       303.96 o                         
  -5   4  -3        933.64       1096.01       104.71 o                         
  -6   4  -3       2579.73       2756.10       199.42 o                         
  -6   4  -3       2531.91       2883.51       247.14 o                         
  -7   4  -3       3596.45       3364.79       169.43 o                         
  -8   4  -3       3433.15       3573.69       146.30 o                         
  -8   4  -3       4043.02       3998.53       265.00 o                         
  -9   4  -3       1227.15       1254.79       141.64 o                         
  -9   4  -3       1204.81        965.52       235.79 o                         
 -10   4  -3       3562.06       4107.88       312.75 o                         
  10   4  -2       1439.02       1242.55       147.91 o                         
   9   4  -2        462.21        476.27       103.18 o                         
   8   4  -2       5225.34       4760.61       266.07 o                         
   7   4  -2        357.04        382.04        68.20 o                         
   7   4  -2        362.68        109.91        89.16 o                         
   6   4  -2       7095.74       7226.18       164.53 o                         
   6   4  -2       7232.76       6137.24       270.80 o                         
   6   4  -2       7229.75       6990.07       275.70 o                         
   5   4  -2       1940.50       2037.41        88.54 o                         
   5   4  -2       1977.14       2196.48       128.02 o                         
   4   4  -2       7140.85       6839.90       192.06 o                         
   4   4  -2       5056.53       5735.20       198.25 o                         
   4   4  -2       5469.52       5815.94       272.23 o                         
   3   4  -2       1957.77       1740.13        88.10 o                         
   1   4  -2       5596.98       5669.55       122.79 o                         
   1   4  -2       2286.48       2510.27       207.49 o                         
   1   4  -2       2329.67       2492.74       163.46 o                         
   0   4  -2      18089.22      17507.58       309.77 o                         
   0   4  -2      17608.48      16454.10       329.62 o                         
   0   4  -2      18876.79      17904.89       559.01 o                         
  -1   4  -2       1628.08       1600.38        56.23 o                         
  -1   4  -2       2969.50       2633.65       208.38 o                         
  -1   4  -2       1597.90       1493.93        69.74 o                         
  -3   4  -2       4312.83       3945.60       100.72 o                         
  -3   4  -2       4232.89       3881.25       108.81 o                         
  -3   4  -2       4782.50       4128.33       281.10 o                         
  -4   4  -2       8082.29       8682.05       235.58 o                         
  -4   4  -2       7932.47       8390.93       220.71 o                         
  -5   4  -2      25179.92      24881.52       627.64 o                         
  -6   4  -2       1892.65       1803.14       121.68 o                         
  -7   4  -2      29983.50      31234.71      1384.28 o                         
  -7   4  -2       9711.01      17305.30       577.05 o                         
  -7   4  -2       9894.41      13930.60       754.69 o                         
  -8   4  -2       4338.79       4369.53       218.59 o                         
  -8   4  -2       4432.73       4009.18       253.98 o                         
  -8   4  -2       4258.37       4240.58       193.67 o                         
  -9   4  -2        327.19        316.59       113.35 o                         
  -9   4  -2        321.13        377.85        67.03 o                         
 -10   4  -2       1412.32       1100.80       181.21 o                         
 -10   4  -2       1407.19       1314.63       190.53 o                         
  11   4  -1        139.77        293.17        88.85 o                         
  11   4  -1        137.18         13.93        73.89 o                         
  11   4  -1       1221.22        530.86       306.74 o                         
   9   4  -1        137.41         -0.76        83.71 o                         
   8   4  -1      18396.43      17464.71       481.04 o                         
   7   4  -1       9002.51       8316.87       233.34 o                         
   6   4  -1          1.25        -12.58        48.06 o                         
   6   4  -1          1.23        -13.32        28.72 o                         
   5   4  -1        735.10        880.48        52.56 o                         
   5   4  -1        748.98        890.52        81.00 o                         
   4   4  -1      17146.28      15880.76       319.16 o                         
   4   4  -1      16828.46      16840.73       288.24 o                         
   3   4  -1      10626.65      11155.40       271.90 o                         
   3   4  -1      10827.35      10686.08       314.43 o                         
   3   4  -1      11490.69      14047.19       502.73 o                         
   2   4  -1       5615.51       5520.03       150.04 o                         
   2   4  -1       3329.02       4197.58       284.92 o                         
   2   4  -1       3267.32       3639.97       207.93 o                         
   1   4  -1       1158.06       2218.42        73.64 o                         
   0   4  -1       1324.93       1204.62        61.32 o                         
   0   4  -1        355.26        451.85        69.44 o                         
   0   4  -1        361.97        420.97        53.26 o                         
  -1   4  -1      18977.93      21573.16       340.08 o                         
  -1   4  -1      22793.65      22666.33       471.67 o                         
  -2   4  -1       7087.04       7052.31       136.38 o                         
  -2   4  -1       6955.67       6408.56       220.33 o                         
  -2   4  -1       8979.25       8390.05       229.46 o                         
  -3   4  -1        357.47        562.90        38.52 o                         
  -3   4  -1        450.58        663.92        40.20 o                         
  -4   4  -1       3689.06       7247.50       182.93 o                         
  -4   4  -1       7612.88       7531.63       217.77 o                         
  -5   4  -1       6004.92       6345.56       258.57 o                         
  -5   4  -1       2723.10       2726.99       233.56 o                         
  -5   4  -1       2672.63       2884.60       108.40 o                         
  -6   4  -1      22400.82      21807.58       489.34 o                         
  -7   4  -1       5169.10       5443.17       210.05 o                         
  -8   4  -1       1299.91       1770.49       248.26 o                         
  -8   4  -1        755.48        995.99       184.71 o                         
  -8   4  -1        769.75        860.79       179.71 o                         
  -9   4  -1       1328.92       1187.20       131.40 o                         
  -9   4  -1       1304.29       2139.37       273.83 o                         
  -9   4  -1       3519.87       3766.62       353.05 o                         
 -10   4  -1       4944.42       4708.18       246.54 o                         
 -10   4  -1       4852.77       4860.63       156.68 o                         
  11   4   0        217.40        371.90       114.02 o                         
  11   4   0        221.50        217.34        64.07 o                         
  10   4   0       2557.07       2637.81       173.17 o                         
  10   4   0       7928.95       7124.12       500.83 o                         
  10   4   0       2582.94       2465.55       257.57 o                         
   9   4   0       3356.59       3121.71       191.42 o                         
   8   4   0       2303.19       2264.13       134.73 o                         
   7   4   0       1570.11       2222.10       151.65 o                         
   6   4   0       6196.97       5792.93       240.93 o                         
   6   4   0       6082.10       5593.68       261.24 o                         
   6   4   0       6981.09       6539.64       346.98 o                         
   5   4   0        867.56        928.61        76.81 o                         
   5   4   0        851.48       1049.36        63.71 o                         
   4   4   0      14215.99      13720.79       226.63 o                         
   4   4   0      14484.47      13628.78       279.80 o                         
   3   4   0       3002.26       2741.54        74.86 o                         
   3   4   0       3058.96       2686.37        93.63 o                         
   2   4   0        274.83        262.65        32.29 o                         
   2   4   0        280.02        297.51        36.01 o                         
   1   4   0       1336.41       1275.28        75.91 o                         
   1   4   0        981.15       1002.41        98.05 o                         
   1   4   0        962.96        922.65        66.84 o                         
  -1   4   0       3493.16       3106.43        89.23 o                         
  -1   4   0       2135.54       2003.17        76.54 o                         
  -1   4   0       2175.87       2107.32        65.02 o                         
  -2   4   0        894.63       1077.94        79.40 o                         
  -2   4   0        590.21        704.32        31.20 o                         
  -2   4   0        579.27        669.06        27.65 o                         
  -3   4   0       7145.51       6599.49       221.05 o                         
  -3   4   0       5817.86       5700.52       110.36 o                         
  -4   4   0      27865.60      28624.45       443.37 o                         
  -4   4   0      30742.83      28842.50       477.25 o                         
  -5   4   0       3279.77       3789.94        86.10 o                         
  -5   4   0       4231.21       4028.91       127.63 o                         
  -6   4   0       8139.90       8294.44       443.53 o                         
  -6   4   0       7376.75       7788.56       275.52 o                         
  -6   4   0       7992.30       8214.98       325.18 o                         
  -7   4   0       6477.58       6412.53       204.66 o                         
  -8   4   0       1745.70       2373.24       209.03 o                         
  -9   4   0      18513.68      17768.02       528.88 o                         
 -10   4   0       3413.81       2962.38       201.57 o                         
 -10   4   0       3350.53       3519.43       229.15 o                         
 -11   4   0         77.22        157.65        68.58 o                         
 -11   4   0         78.68         62.34        83.27 o                         
  10   4   1       3370.25       3047.86       166.01 o                         
  10   4   1       3297.86       3871.61       234.56 o                         
   9   4   1         19.81        -43.30        43.30 o                         
   9   4   1        134.56         47.75       139.25 o                         
   8   4   1      13380.97      12503.22       326.25 o                         
   7   4   1         97.28         59.71        79.38 o                         
   6   4   1      49376.66      54253.45      1154.92 o                         
   5   4   1       1644.81       1811.07       130.15 o                         
   5   4   1       2150.08       2080.04       171.53 o                         
   5   4   1       1614.33       2055.23       177.95 o                         
   4   4   1       3476.92       3608.30       169.61 o                         
   4   4   1       3412.47       3436.01       125.07 o                         
   4   4   1       3480.78       3131.26       154.99 o                         
   3   4   1         40.94        148.37        31.42 o                         
   3   4   1         41.71        142.21        38.41 o                         
   2   4   1      12313.45      11211.20       194.90 o                         
   2   4   1      12546.00      10950.82       215.74 o                         
   1   4   1        846.93       1092.37        46.61 o                         
   1   4   1        831.23       1120.68        40.29 o                         
   0   4   1       3477.70       2920.16        98.21 o                         
   0   4   1       1317.29       1229.79        48.43 o                         
   0   4   1       1342.17       1284.54        65.12 o                         
  -1   4   1        564.27        790.68        23.03 o                         
  -2   4   1       4285.51       4157.13        91.87 o                         
  -2   4   1      10168.05       9136.82       291.94 o                         
  -2   4   1       4206.08       4142.09       139.07 o                         
  -3   4   1      29797.47      30711.86       603.34 o                         
  -3   4   1      30360.23      29102.82      1153.81 o                         
  -4   4   1       8898.12       8178.76       153.64 o                         
  -4   4   1       8985.94       8289.56       174.05 o                         
  -4   4   1       8733.18       8128.07       359.88 o                         
  -5   4   1         83.30        149.37        25.41 o                         
  -5   4   1        254.59        430.47        46.06 o                         
  -6   4   1       4975.90       5664.64       126.16 o                         
  -6   4   1       4883.67       5968.34       229.94 o                         
  -6   4   1       8418.90       8554.37       216.58 o                         
  -7   4   1       3978.85       3723.13       138.27 o                         
  -7   4   1       3435.63       3356.29       177.48 o                         
  -8   4   1      14217.11      13583.59       414.50 o                         
  -9   4   1       8180.58       8639.51       317.28 o                         
 -10   4   1       2467.14       2426.19       178.37 o                         
 -11   4   1        118.33        328.72       120.35 o                         
 -11   4   1        114.87        297.98       144.89 o                         
  10   4   2       3411.41       3225.55       178.29 o                         
  10   4   2       4204.69       4261.07       221.98 o                         
   9   4   2        642.49        796.45       101.19 o                         
   9   4   2        796.69        707.37       127.17 o                         
   8   4   2        946.43       1231.95       117.61 o                         
   8   4   2        964.30        923.14       102.52 o                         
   7   4   2        486.81        850.48       138.18 o                         
   6   4   2       3632.82       3573.54       160.30 o                         
   5   4   2       3890.78       5086.85       146.75 o                         
   4   4   2         62.74        117.92        39.83 o                         
   4   4   2         61.57        122.62        50.19 o                         
   3   4   2        577.63        967.08        57.24 o                         
   3   4   2        588.54        772.67       111.27 o                         
   3   4   2       1014.21       1187.12       100.75 o                         
   2   4   2      46167.22      43589.37      1800.24 o                         
   1   4   2      17829.01      17797.91       282.74 o                         
   1   4   2      18165.73      17782.90       338.78 o                         
   0   4   2       2635.30       2461.76        63.62 o                         
   0   4   2       2685.07       2485.50        54.39 o                         
   0   4   2       2731.57       2597.78       112.21 o                         
  -1   4   2       5993.63       5445.30       150.16 o                         
  -1   4   2       5882.53       5274.69       113.10 o                         
  -1   4   2      10199.71       9443.96       292.26 o                         
  -3   4   2       7574.74       6555.10       148.15 o                         
  -3   4   2       6966.52       6691.37       354.15 o                         
  -4   4   2       4679.18       4344.27        81.41 o                         
  -4   4   2       4767.55       4396.06        94.96 o                         
  -5   4   2       4481.50       4386.06       176.75 o                         
  -5   4   2       2127.97       2012.27        64.53 o                         
  -5   4   2       2088.52       1917.64        86.94 o                         
  -6   4   2      10763.41       9840.61       181.69 o                         
  -6   4   2      11165.94      10463.80       253.21 o                         
  -6   4   2      10966.69       8629.90       497.75 o                         
  -7   4   2       1089.93       1246.04        76.72 o                         
  -7   4   2       1284.23        937.45       181.42 o                         
  -7   4   2       1069.73       1143.38        77.36 o                         
  -8   4   2       4416.71       4456.39       164.15 o                         
  -9   4   2       3289.33       3157.93       183.12 o                         
 -10   4   2        729.36        630.91       123.38 o                         
 -11   4   2       6389.46       6397.59       368.78 o                         
  10   4   3        200.88         84.98        51.02 o                         
  10   4   3        197.15        238.55        84.33 o                         
   9   4   3         18.96         38.20        48.97 o                         
   9   4   3        153.22         67.49       173.99 o                         
   9   4   3         18.61        157.68       142.31 o                         
   8   4   3       5910.73       6139.43       216.29 o                         
   8   4   3       6022.37       5905.32       245.34 o                         
   8   4   3       6534.24       6869.15       455.79 o                         
   7   4   3      12130.47      11099.16       296.85 o                         
   7   4   3      11905.62      11508.56       269.80 o                         
   6   4   3      15782.31      15889.14       587.39 o                         
   5   4   3       2993.64       2842.86       138.20 o                         
   4   4   3      42558.12      44247.41       930.92 o                         
   3   4   3      24485.75      24434.50       523.06 o                         
   3   4   3      24948.19      23947.69       469.47 o                         
   2   4   3       1044.58       1487.75        62.07 o                         
   2   4   3       1282.75       1153.93        69.23 o                         
   1   4   3       1281.58       1845.46        64.38 o                         
   1   4   3       1257.82       1935.78       102.28 o                         
   1   4   3       2814.31       2787.12       102.56 o                         
   0   4   3        774.15        945.23        37.35 o                         
   0   4   3        788.77       1012.47        46.85 o                         
  -1   4   3       5590.73       5986.44       135.71 o                         
  -1   4   3       4086.94       4786.73        95.51 o                         
  -2   4   3       7452.17       6927.76       338.52 o                         
  -3   4   3       2841.74       2534.28        78.87 o                         
  -4   4   3      20035.54      19246.52       403.89 o                         
  -5   4   3      26711.69      26356.06       447.19 o                         
  -5   4   3      27216.17      26691.50       494.81 o                         
  -6   4   3       1648.64       1581.44        78.82 o                         
  -6   4   3       1618.08       1709.32        74.39 o                         
  -7   4   3        239.84        265.87        52.90 o                         
  -7   4   3        235.40        237.92        40.47 o                         
  -7   4   3        245.89        -74.84       151.77 o                         
  -8   4   3       5126.28       4742.99       141.83 o                         
  -8   4   3       5223.10       4936.91       152.68 o                         
  -9   4   3       3370.68       3063.36       148.81 o                         
 -10   4   3      10184.88      10052.44       378.40 o                         
  10   4   4       2491.45       2271.27       231.93 o                         
   9   4   4       9324.33       9368.22       280.91 o                         
   9   4   4       9500.43       9056.57       251.46 o                         
   8   4   4       1737.76       1774.89       115.77 o                         
   8   4   4       1705.55       1807.53       133.95 o                         
   7   4   4       1033.65        998.59        86.75 o                         
   7   4   4       1053.17       1128.37        88.85 o                         
   6   4   4       1648.56       1732.68       101.50 o                         
   6   4   4       1679.70       1784.58       109.46 o                         
   5   4   4         83.17        405.32       133.92 o                         
   4   4   4      12653.26      11973.21       314.92 o                         
   3   4   4       6470.45       6171.99       190.83 o                         
   2   4   4       7124.98       6453.29       155.07 o                         
   2   4   4       7259.54       6482.69       161.72 o                         
   1   4   4      14504.38      14792.48       260.35 o                         
   1   4   4      15953.90      14718.05       371.70 o                         
   0   4   4       3286.05       3377.20        79.24 o                         
   0   4   4       3642.28       3291.68        87.32 o                         
  -1   4   4      29338.47      28631.80       513.66 o                         
  -1   4   4      30203.14      29943.84       689.58 o                         
  -2   4   4        369.43        463.41        25.99 o                         
  -2   4   4        744.10        718.37        49.78 o                         
  -2   4   4        362.58        407.61        59.88 o                         
  -3   4   4      19809.55      18136.35       744.71 o                         
  -3   4   4      19727.83      18423.51       836.94 o                         
  -4   4   4      24884.14      25759.14       472.04 o                         
  -5   4   4       9514.75      10708.73       470.45 o                         
  -5   4   4       8829.43       9247.90       262.16 o                         
  -6   4   4        913.24        786.33        59.65 o                         
  -6   4   4       3225.85       3097.41       176.41 o                         
  -6   4   4        930.48       1023.23        88.23 o                         
  -7   4   4       9084.71       8789.90       201.72 o                         
  -7   4   4       9719.84       9621.12       580.72 o                         
  -8   4   4        997.48        889.06        74.87 o                         
  -8   4   4        978.99        957.27        87.16 o                         
  -9   4   4       1157.47        926.62       112.66 o                         
  -9   4   4       1136.02       1185.81        99.54 o                         
   9   4   5       2447.83       4265.48       342.56 o                         
   8   4   5       2029.63       2261.05       130.91 o                         
   8   4   5       1992.01       2300.07       156.37 o                         
   7   4   5       3164.90       3107.17       175.96 o                         
   7   4   5       4304.79       3928.76       253.38 o                         
   7   4   5       3106.23       3468.32       144.07 o                         
   6   4   5       1337.00       1251.77        93.94 o                         
   6   4   5       1312.22       1468.46       125.96 o                         
   6   4   5       1681.27       1284.51       155.01 o                         
   5   4   5      30374.25      28663.00       531.23 o                         
   5   4   5      29811.23      28732.98       520.53 o                         
   4   4   5       2371.46       2767.54       205.20 o                         
   4   4   5        653.17        907.33       118.88 o                         
   4   4   5        665.51        985.38       128.80 o                         
   3   4   5        522.36        587.10        69.41 o                         
   2   4   5      14303.29      13966.07       384.15 o                         
   1   4   5      18459.28      17980.11       369.98 o                         
   1   4   5      18169.75      17108.12       550.17 o                         
   1   4   5      18117.12      17929.23       781.98 o                         
   0   4   5         23.30        343.68        51.36 o                         
   0   4   5         23.74        386.99        41.15 o                         
  -1   4   5       9430.83      12180.76       226.01 o                         
  -1   4   5      13547.14      12960.66       253.40 o                         
  -2   4   5       5625.44       5362.79       110.53 o                         
  -2   4   5       5347.01       5299.78       124.66 o                         
  -3   4   5       5294.67       5300.20       212.86 o                         
  -3   4   5       5393.14       5212.11       114.53 o                         
  -3   4   5       5293.17       5317.15       160.76 o                         
  -4   4   5      10019.16       9576.61       228.16 o                         
  -5   4   5      32804.96      32912.47       559.59 o                         
  -6   4   5       9359.90      11172.16       335.32 o                         
  -7   4   5      19591.25      19509.62       460.44 o                         
  -7   4   5      19961.25      20719.96       691.71 o                         
  -7   4   5      30423.98      30117.03      1330.63 o                         
  -8   4   5        361.01        120.17       156.68 o                         
  -8   4   5        182.19        371.61        76.11 o                         
  -9   4   5        114.55        144.25        62.60 o                         
  -9   4   5        112.43        198.26        51.68 o                         
 -10   4   5       2004.46       1962.77       119.97 o                         
 -10   4   5       1967.30       2058.61       136.62 o                         
   9   4   6        261.38        -65.18       110.14 o                         
   8   4   6       4828.94       5345.82       301.35 o                         
   7   4   6       7635.41       7353.18       222.30 o                         
   7   4   6       7493.88       7237.68       219.59 o                         
   6   4   6        394.40       1033.72        75.09 o                         
   6   4   6       1797.69       1934.80       136.55 o                         
   6   4   6        401.85        958.70       255.28 o                         
   5   4   6       1345.45       1757.71       183.14 o                         
   5   4   6       1370.86       1598.28       101.23 o                         
   5   4   6       1499.35       1643.59       137.82 o                         
   4   4   6       1531.74       1672.47        81.66 o                         
   4   4   6       1560.67       1775.98       101.69 o                         
   3   4   6      24188.21      25192.61       809.77 o                         
   3   4   6       7771.10       8782.12       535.03 o                         
   3   4   6       6826.12       7295.86       426.68 o                         
   3   4   6       6699.60      11977.29       611.10 o                         
   2   4   6        939.68        936.21        97.10 o                         
   1   4   6      25561.75      25072.43       631.60 o                         
   0   4   6       3281.82       3216.72       170.18 o                         
   0   4   6       6016.42       5730.54       238.21 o                         
   0   4   6       3343.80       3294.78       116.19 o                         
  -1   4   6      35046.46      35029.26      1400.78 o                         
  -1   4   6      32951.46      32824.90       612.56 o                         
  -1   4   6      32340.67      31196.96       572.94 o                         
  -2   4   6       2785.89       3031.24       105.64 o                         
  -2   4   6        540.36        657.47        43.04 o                         
  -2   4   6        530.35        657.25       136.03 o                         
  -3   4   6      10895.84      10652.04       255.99 o                         
  -3   4   6      10467.00      10191.64       200.26 o                         
  -4   4   6       2295.37       2088.27       105.72 o                         
  -4   4   6       2338.72       2202.55        79.36 o                         
  -5   4   6      10290.93      10389.67       298.24 o                         
  -6   4   6        398.51        574.23        75.89 o                         
  -7   4   6       5494.97       5679.27       226.36 o                         
  -8   4   6       1083.84        972.25       114.65 o                         
  -8   4   6        148.22        224.52        50.45 o                         
  -9   4   6      12425.35      12593.11       343.51 o                         
  -9   4   6      11145.55      10456.23       397.25 o                         
 -10   4   6          3.10        -35.85        40.71 o                         
 -10   4   6         23.13        -83.61       152.07 o                         
   8   4   7       2832.10       2695.48       135.50 o                         
   7   4   7       4509.56       5199.59       265.11 o                         
   6   4   7        197.45        315.27        64.27 o                         
   6   4   7        203.64        194.88       158.33 o                         
   5   4   7      13044.21      11935.62       345.05 o                         
   5   4   7      12551.40      12211.95       267.44 o                         
   4   4   7        989.69       1284.51        93.21 o                         
   4   4   7       1169.06       1152.30        95.18 o                         
   3   4   7      18121.80      16884.00       481.52 o                         
   3   4   7      16375.80      16536.37       357.46 o                         
   3   4   7      16685.08      17102.65       600.49 o                         
   2   4   7       3043.81       2797.71       166.08 o                         
   2   4   7        701.07       1230.79       161.28 o                         
   2   4   7        511.90         -3.65        26.84 o                         
   1   4   7       1874.40       1645.85       114.34 o                         
   0   4   7      22029.94      21919.28       490.84 o                         
  -1   4   7        147.60        506.87       140.78 o                         
  -1   4   7       7527.14       8068.55       257.63 o                         
  -1   4   7        150.39        203.34        84.83 o                         
  -2   4   7        494.65        583.35        44.68 o                         
  -2   4   7        485.48        537.77        48.24 o                         
  -3   4   7      20708.46      20153.78       407.03 o                         
  -3   4   7      20324.61      19844.98       434.14 o                         
  -4   4   7         82.57        164.26        36.19 o                         
  -4   4   7         84.13        198.77       124.45 o                         
  -5   4   7      10462.73      10369.71       383.82 o                         
  -5   4   7      10660.33      11065.31       267.12 o                         
  -5   4   7      30251.58      28154.51      1307.92 o                         
  -6   4   7       5680.15       5749.85       180.43 o                         
  -7   4   7       9028.46       9212.96       233.82 o                         
  -8   4   7       2432.59       2310.22       146.91 o                         
  -9   4   7      11812.58      11447.69       439.59 o                         
  -9   4   7       5451.91       5511.45       298.36 o                         
   8   4   8       3583.66       3137.40       201.06 o                         
   7   4   8        381.98        325.05       135.08 o                         
   5   4   8         50.97         98.22        59.50 o                         
   5   4   8        252.72         64.38        97.37 o                         
   4   4   8         47.87       1826.78        73.84 o                         
   4   4   8       1354.70       1585.66       117.22 o                         
   3   4   8       5656.10       5233.29       195.30 o                         
   3   4   8       5611.76       5329.20       175.82 o                         
   2   4   8       1982.46       2282.74       144.38 o                         
   2   4   8       2028.13       1724.53       116.28 o                         
   1   4   8      20468.50      21843.52       702.57 o                         
   1   4   8      20657.21      24256.87      1097.48 o                         
   1   4   8      30179.51      29954.56       944.99 o                         
   0   4   8       5195.04       5334.76       209.86 o                         
  -1   4   8       6491.35       6361.30       196.61 o                         
  -2   4   8       3906.52       3614.34       132.09 o                         
  -2   4   8        470.90        750.02       155.40 o                         
  -3   4   8      12470.89      12213.16       281.58 o                         
  -3   4   8      12239.73      11714.83       249.85 o                         
  -4   4   8       3225.43       3099.40       111.07 o                         
  -4   4   8       3165.64       3067.71       104.44 o                         
  -5   4   8        205.16        180.63        48.15 o                         
  -5   4   8        201.35        260.66        47.87 o                         
  -6   4   8        950.44       1225.88        92.18 o                         
  -7   4   8       2564.02       2186.62       159.73 o                         
  -8   4   8        139.20          6.91        46.54 o                         
   7   4   9       8802.59       9094.69       585.58 o                         
   6   4   9       4283.05       4207.00       195.17 o                         
   5   4   9       2822.52       2072.30       403.21 o                         
   4   4   9       1883.73       1896.13       179.89 o                         
   4   4   9       1823.16       1775.35       119.36 o                         
   3   4   9       7030.92       7089.77       285.85 o                         
   3   4   9       6892.78       6652.12       275.76 o                         
   2   4   9       4807.36       4393.90       164.90 o                         
   2   4   9       4785.28       4489.50       255.62 o                         
   1   4   9        484.02       1574.40       120.41 o                         
   1   4   9       1702.10       2051.31       174.53 o                         
   0   4   9        540.17        591.72       151.54 o                         
   0   4   9       1295.65       1363.47       167.36 o                         
   0   4   9        530.16        778.48       179.07 o                         
  -1   4   9       2312.49       2647.31       118.28 o                         
  -2   4   9      14033.20      13765.70       321.26 o                         
  -3   4   9       3420.70       4594.96       244.61 o                         
  -4   4   9       2410.47       2666.72       108.29 o                         
  -4   4   9       2456.00       2653.97       131.92 o                         
  -5   4   9       7730.41       7687.12       227.76 o                         
  -5   4   9       7587.12       7125.71       257.84 o                         
  -6   4   9       3887.32       4212.07       236.42 o                         
  -6   4   9       3960.74       4084.12       239.37 o                         
  -6   4   9       4158.86       3681.00       229.64 o                         
  -6   4   9       3997.67       3457.97       271.95 o                         
  -7   4   9       6375.88       6829.64       332.59 o                         
  -7   4   9      11827.79      12016.75       604.36 o                         
  -8   4   9       2548.76       2775.46       192.63 o                         
  -8   4   9       2501.52       2961.75       368.29 o                         
  -8   4   9       2530.42       1869.29       274.52 o                         
   6   4  10       5815.12       6756.08       544.65 o                         
   5   4  10       3891.66       3942.75       204.76 o                         
   4   4  10       9594.51      10323.28       411.51 o                         
   3   4  10       2902.38       2872.90       205.03 o                         
   3   4  10       2956.52       2951.29       219.62 o                         
   2   4  10        968.18       1796.07       158.59 o                         
   2   4  10       2156.18       2523.90       222.77 o                         
   1   4  10        462.38       1296.58       110.51 o                         
   1   4  10       2022.71       2364.49       217.70 o                         
   0   4  10       7653.45       7104.49       293.13 o                         
   0   4  10       7842.32       8177.05       353.56 o                         
  -1   4  10      18660.49      18129.83       419.15 o                         
  -2   4  10       8490.37       8573.13       289.77 o                         
  -3   4  10       3229.93       3180.49       161.60 o                         
  -4   4  10       3668.14       3708.90       332.23 o                         
  -5   4  10       2751.39       2746.27       145.76 o                         
  -5   4  10       2803.35       2830.23       138.58 o                         
  -6   4  10         35.42         74.68        51.82 o                         
  -6   4  10         36.09        -51.37        80.10 o                         
  -7   4  10       1684.64       1599.45       138.18 o                         
  -7   4  10        986.92       1056.18       106.12 o                         
   4   4  11       7626.52       7336.27       331.07 o                         
   3   4  11       2199.33       1796.78       357.87 o                         
   3   4  11       2109.65       2490.44       358.72 o                         
   2   4  11        255.49        239.70        98.26 o                         
   2   4  11        250.75        224.16       116.34 o                         
   2   4  11        692.68        329.73       284.55 o                         
   1   4  11       3782.29       3822.36       279.45 o                         
   1   4  11       3853.72       4725.33       615.38 o                         
   1   4  11       3967.14       3916.25       373.53 o                         
   0   4  11        114.97        161.71        50.05 o                         
   0   4  11        112.83        146.41       140.73 o                         
  -1   4  11        994.71       1201.04       133.79 o                         
  -1   4  11       1496.84       1877.86       193.34 o                         
  -1   4  11       1013.49       1054.34        88.65 o                         
  -2   4  11       2509.66       2721.04       171.30 o                         
  -3   4  11        661.79        759.69       135.35 o                         
  -4   4  11      10313.45       9719.87       557.98 o                         
  -5   4  11       1795.98       1860.10       180.97 o                         
   1   4  12       1552.43       1320.64       229.51 o                         
   0   4  12       1564.13       1428.06       205.39 o                         
   0   4  12       1593.67       1324.76       273.07 o                         
  -1   4  12        155.12        206.29        84.67 o                         
  -1   4  12        152.25        246.74        96.83 o                         
  -2   4  12       8433.67       7233.95       344.49 o                         
  -3   4  12       6427.01       7223.32       496.11 o                         
   2   5 -12        742.16        877.35       130.44 o                         
   2   5 -12        882.11        859.95       145.85 o                         
   1   5 -12        132.99        -86.52       125.95 o                         
   1   5 -12        128.09          8.10        56.00 o                         
   0   5 -12        172.07        105.95        88.06 o                         
   0   5 -12        172.50        109.45       130.98 o                         
  -1   5 -12       7813.60       7453.18       596.38 o                         
  -1   5 -12       6932.37       5990.29       543.91 o                         
   5   5 -11       6582.47       5402.08       498.46 o                         
   5   5 -11       6577.70       6408.30       566.29 o                         
   4   5 -11       5511.87       6091.66       504.04 o                         
   2   5 -11       6133.07       3756.61       397.64 o                         
   1   5 -11       5645.49       5164.21       261.79 o                         
   1   5 -11       5703.73       5727.71       228.66 o                         
   0   5 -11       1793.60       2095.49       275.07 o                         
   0   5 -11       1760.36       1752.14       155.99 o                         
   0   5 -11       2162.71       2158.78       249.92 o                         
  -1   5 -11          3.15        -61.06        61.06 o                         
  -1   5 -11          3.09        -63.16        63.16 o                         
  -1   5 -11        720.25        302.67       214.93 o                         
  -2   5 -11         51.72        147.15       166.20 o                         
  -2   5 -11       6382.06       5602.71       501.78 o                         
  -4   5 -11       2533.31       2715.80       369.50 o                         
   6   5 -10       2492.39       2946.90       214.12 o                         
   6   5 -10       2902.94       2858.50       243.52 o                         
   5   5 -10       5099.28       4808.82       208.64 o                         
   5   5 -10       5093.01       4967.94       232.54 o                         
   4   5 -10       9803.52       9297.68       645.63 o                         
   3   5 -10        191.97        269.70       157.10 o                         
   2   5 -10       3315.36       5172.06       343.71 o                         
   1   5 -10        171.01         13.29       170.86 o                         
   0   5 -10       2515.16       2849.88       179.96 o                         
   0   5 -10       2744.69       2511.41       286.83 o                         
   0   5 -10       2562.66       3162.89       172.50 o                         
  -1   5 -10         95.50        -27.12        60.35 o                         
  -1   5 -10         97.30        132.31        58.97 o                         
  -2   5 -10        241.98        137.15        64.21 o                         
  -2   5 -10        237.50        151.98        58.97 o                         
  -3   5 -10       5620.84       5850.89       512.08 o                         
  -3   5 -10       5624.82       6891.63       549.05 o                         
  -3   5 -10       5240.09       5759.05       539.46 o                         
  -3   5 -10       5339.06       5657.13       460.72 o                         
  -4   5 -10        555.53        306.50       179.94 o                         
  -5   5 -10       3425.67       3274.82       187.70 o                         
   7   5  -9        370.82        359.32       129.59 o                         
   7   5  -9       7279.15       4785.45       480.50 o                         
   6   5  -9       4953.40       4452.96       189.35 o                         
   6   5  -9       4710.86       4886.60       271.93 o                         
   5   5  -9        934.49        922.42       103.83 o                         
   5   5  -9       1043.23        724.14       101.21 o                         
   4   5  -9         65.94         85.88        65.99 o                         
   4   5  -9        471.87        211.22       146.70 o                         
   3   5  -9       8181.17       7317.13       420.12 o                         
   2   5  -9       4839.30       4802.99       217.03 o                         
   1   5  -9       9650.63      12016.36       425.27 o                         
   0   5  -9       7981.20       7731.48       328.25 o                         
  -1   5  -9       4849.17       5114.75       339.35 o                         
  -1   5  -9       4940.76       5508.65       256.81 o                         
  -2   5  -9       1727.91       1985.75       133.61 o                         
  -2   5  -9       1695.88       1701.17       115.47 o                         
  -3   5  -9        423.96        362.06        65.76 o                         
  -3   5  -9        416.10        372.45        67.42 o                         
  -4   5  -9        625.46        651.50        90.69 o                         
  -4   5  -9        613.87        870.95       179.61 o                         
  -5   5  -9        667.15        340.32       184.21 o                         
  -6   5  -9       3002.74       2766.98       195.80 o                         
   8   5  -8        524.16        291.66        99.97 o                         
   7   5  -8      15725.18      16405.09       409.84 o                         
   6   5  -8        174.85        170.63        80.68 o                         
   6   5  -8        234.19         54.70       172.02 o                         
   5   5  -8        991.40       1227.55        89.94 o                         
   5   5  -8       1507.30       1402.13       145.41 o                         
   4   5  -8        534.04        587.47        78.14 o                         
   4   5  -8        311.93        530.67        79.37 o                         
   3   5  -8      13136.77      12457.15       302.10 o                         
   3   5  -8      13006.15      12136.40       338.08 o                         
   3   5  -8      12893.27      12846.00       971.64 o                         
   2   5  -8       4861.11       4347.65       283.08 o                         
   1   5  -8         42.22        127.55        79.60 o                         
   0   5  -8        658.22       2907.41       177.79 o                         
  -1   5  -8       2080.86       1852.67       163.31 o                         
  -2   5  -8       1791.73       2456.71       198.44 o                         
  -2   5  -8       1592.09       2014.09       341.83 o                         
  -2   5  -8       7970.09       7626.77       515.16 o                         
  -3   5  -8        425.24        334.15        62.75 o                         
  -3   5  -8        417.35        348.89        65.26 o                         
  -4   5  -8        656.30        787.84        91.89 o                         
  -4   5  -8       2129.01       2291.63       188.27 o                         
  -4   5  -8        668.70        991.73       131.25 o                         
  -5   5  -8       6415.88       6713.55       450.93 o                         
  -5   5  -8       6537.05       6347.30       186.67 o                         
  -5   5  -8       6438.49       6817.56       361.80 o                         
  -6   5  -8       1002.63       1286.37       386.23 o                         
  -6   5  -8        592.61       1422.35       287.09 o                         
  -7   5  -8       2747.13       2589.10       388.62 o                         
  -7   5  -8       2737.71       2256.92       173.40 o                         
   9   5  -7       6895.89       6963.73       400.13 o                         
   9   5  -7       7266.71       6270.80       454.58 o                         
   8   5  -7      15549.57      16672.83       943.30 o                         
   7   5  -7       6041.31       5814.82       227.30 o                         
   6   5  -7       2677.40       2344.00       195.80 o                         
   5   5  -7       2468.51       2873.50       189.80 o                         
   5   5  -7       2422.75       2595.01       162.93 o                         
   5   5  -7       8709.80       9085.30       461.25 o                         
   4   5  -7       7730.52       6900.73       238.82 o                         
   4   5  -7       7835.49       7290.46       208.70 o                         
   3   5  -7        262.23        404.51        67.92 o                         
   3   5  -7       2614.39       3067.41       126.72 o                         
   2   5  -7       4914.91       4690.94       168.96 o                         
   2   5  -7       5007.74       5193.14       166.02 o                         
   1   5  -7      25488.76      24443.72       666.65 o                         
   0   5  -7       4043.18       4954.99       191.90 o                         
  -1   5  -7      16423.20      17329.09       493.15 o                         
  -2   5  -7       7720.85       7423.15       239.53 o                         
  -3   5  -7       1872.77       1985.48       143.91 o                         
  -3   5  -7       1751.16       1906.04       311.71 o                         
  -3   5  -7       1838.52       1834.06       143.93 o                         
  -4   5  -7        423.53        551.31        66.16 o                         
  -4   5  -7        415.68        395.54       120.60 o                         
  -4   5  -7        449.02        157.41       113.70 o                         
  -5   5  -7       2125.52       2212.94       126.77 o                         
  -5   5  -7       2165.66       2271.89       306.52 o                         
  -5   5  -7       2203.18       1797.92       290.52 o                         
  -6   5  -7        800.08       1107.98        81.80 o                         
  -6   5  -7        785.64       1048.68       162.42 o                         
  -7   5  -7       2375.02       1887.90       148.84 o                         
  -8   5  -7       1344.26       1589.96       329.35 o                         
   9   5  -6       2175.47       1873.25       169.03 o                         
   9   5  -6       2015.28       2136.91       205.65 o                         
   8   5  -6       1320.81       1251.96       142.37 o                         
   8   5  -6       1495.66       1137.53       367.86 o                         
   8   5  -6       1362.88       1340.21       311.27 o                         
   8   5  -6       1296.33       1387.97       355.64 o                         
   7   5  -6       2745.67       1961.20       416.98 o                         
   6   5  -6       8379.42       8016.71       261.39 o                         
   5   5  -6      37633.73      35826.63      1471.70 o                         
   5   5  -6      40297.79      46879.51      2027.31 o                         
   4   5  -6       2159.16       2477.71       148.56 o                         
   4   5  -6       2199.94       2542.14       165.37 o                         
   4   5  -6       2576.93       1076.16       133.64 o                         
   3   5  -6        174.88        169.21        46.32 o                         
   3   5  -6        171.64        106.88        56.65 o                         
   2   5  -6       3421.05       3401.64       109.37 o                         
   2   5  -6       3357.63       3215.71       138.66 o                         
   1   5  -6      16309.18      15637.89       303.17 o                         
   1   5  -6      16006.87      15088.80       322.71 o                         
   0   5  -6       2364.37       2355.27       302.97 o                         
   0   5  -6       3331.15       3260.14       180.87 o                         
   0   5  -6       2320.55       2414.92       342.48 o                         
  -1   5  -6      11501.23      11857.21       311.75 o                         
  -2   5  -6       8169.45       8342.94       282.49 o                         
  -3   5  -6      14244.80      14233.54       362.80 o                         
  -4   5  -6       5013.93       4747.43       148.81 o                         
  -4   5  -6       3265.62       4670.22       147.29 o                         
  -5   5  -6       3162.69       3332.71       145.24 o                         
  -5   5  -6       3116.46       2774.75       180.61 o                         
  -6   5  -6         38.18        438.44        67.60 o                         
  -6   5  -6        741.11        642.23       105.82 o                         
  -7   5  -6       2906.61       3080.22       189.96 o                         
  -7   5  -6       3046.01       2842.27       250.17 o                         
  -8   5  -6       2051.88       1792.53       335.61 o                         
  -9   5  -6        701.01        309.20       151.74 o                         
  10   5  -5        106.07        -27.53        62.50 o                         
  10   5  -5        126.43       -112.49       112.49 o                         
   9   5  -5       1765.35       1793.15       148.56 o                         
   9   5  -5       1347.95       1945.46       175.71 o                         
   8   5  -5       1609.27       1703.74       148.34 o                         
   8   5  -5       1486.39       1811.76       104.69 o                         
   7   5  -5       5931.63       6254.33       246.83 o                         
   7   5  -5       5821.68       6320.77       284.52 o                         
   7   5  -5       6241.29       5211.74       505.58 o                         
   6   5  -5      40074.53      42207.98       849.57 o                         
   5   5  -5        451.41        471.28        64.11 o                         
   4   5  -5       5593.89       5835.95       202.58 o                         
   3   5  -5       7132.84       6706.84       286.67 o                         
   3   5  -5       6972.70       6645.47       207.59 o                         
   3   5  -5       7104.39       7207.17       210.51 o                         
   2   5  -5      24075.42      24152.45       445.08 o                         
   2   5  -5      23629.16      22687.43       440.86 o                         
   1   5  -5       8105.07       7538.32       203.13 o                         
   1   5  -5       8258.14       8124.33       173.07 o                         
   0   5  -5       6120.87       5651.85       157.10 o                         
   0   5  -5       6236.47       6196.53       145.46 o                         
  -1   5  -5      36119.83      35850.32      1515.11 o                         
  -1   5  -5      18419.63      18041.87       354.28 o                         
  -1   5  -5      18767.51      19638.59       901.13 o                         
  -1   5  -5      35154.90      34881.85      1054.17 o                         
  -2   5  -5      64914.91      72615.34      1689.69 o                         
  -2   5  -5      51355.54      68389.63      2780.15 o                         
  -3   5  -5       7880.96       8324.86       275.22 o                         
  -3   5  -5       8924.29       9789.66       518.40 o                         
  -4   5  -5       5551.37       5503.94       364.76 o                         
  -4   5  -5       5656.22       5547.42       369.12 o                         
  -4   5  -5       5927.01       5563.97       220.32 o                         
  -5   5  -5        288.65        374.31        58.14 o                         
  -5   5  -5        295.59        227.56        75.27 o                         
  -6   5  -5       4374.72       4487.20       186.96 o                         
  -6   5  -5       3067.70       4151.81       133.57 o                         
  -7   5  -5        855.82       1076.02        95.01 o                         
  -7   5  -5       1215.31       1150.58       170.14 o                         
  -8   5  -5       1964.44       1805.62       211.16 o                         
  -8   5  -5       1736.11       2452.68       201.29 o                         
  -9   5  -5       4913.17       4574.48       261.02 o                         
  10   5  -4       6507.98       5849.06       410.38 o                         
   9   5  -4       1684.26       1576.74       190.14 o                         
   9   5  -4       1644.08       1723.12       147.15 o                         
   8   5  -4      14494.01      15261.24       410.08 o                         
   8   5  -4      14872.61      15208.86       498.52 o                         
   7   5  -4       6696.32       6965.44       207.22 o                         
   7   5  -4       7164.06       6855.82       231.92 o                         
   6   5  -4        376.99        482.97        89.42 o                         
   6   5  -4        384.11        373.26        75.93 o                         
   6   5  -4       2543.27       2311.45       363.85 o                         
   5   5  -4       5474.36       5207.69       185.30 o                         
   4   5  -4      81228.02      86998.55      1584.99 o                         
   3   5  -4      52998.41      64443.30      1191.14 o                         
   2   5  -4         17.75         58.41        43.40 o                         
   2   5  -4         17.43        -22.67        40.75 o                         
   2   5  -4       6978.01       6139.28       265.12 o                         
   1   5  -4       2350.57       2199.16       145.80 o                         
   1   5  -4       1557.24       1624.09       147.92 o                         
   1   5  -4       1528.37       1555.64        90.38 o                         
   0   5  -4       3725.19       3663.21       101.15 o                         
   0   5  -4       3656.14       3374.17       114.73 o                         
  -1   5  -4       7092.27       6241.97       157.01 o                         
  -1   5  -4       7226.22       6386.59       164.95 o                         
  -2   5  -4       2539.69       2722.78       107.69 o                         
  -2   5  -4       3102.30       3389.98       191.67 o                         
  -2   5  -4       2587.66       2774.73       130.26 o                         
  -3   5  -4      21181.18      21622.97       428.44 o                         
  -4   5  -4       5381.43       5285.55       144.96 o                         
  -5   5  -4      16800.08      14619.22       455.93 o                         
  -6   5  -4       6487.53       5981.80       167.38 o                         
  -6   5  -4       6610.06       6806.68       262.67 o                         
  -6   5  -4       7295.54       7702.96       488.02 o                         
  -7   5  -4       6875.92       6836.85       337.79 o                         
  -7   5  -4       6273.02       6472.52       230.10 o                         
  -8   5  -4         75.26        -55.29        98.79 o                         
  -8   5  -4         32.59        128.31        96.23 o                         
  -9   5  -4        388.85        126.80       210.13 o                         
  -9   5  -4         16.31         59.68        75.43 o                         
 -10   5  -4       1445.18       1871.97       178.28 o                         
 -10   5  -4       1800.93       1596.69       290.27 o                         
 -10   5  -4       1472.47       1609.33       294.74 o                         
  10   5  -3       5615.89       5634.42       302.20 o                         
   9   5  -3       8538.73       7001.07       395.59 o                         
   8   5  -3       3780.27       4044.88       176.39 o                         
   8   5  -3       3851.66       4475.73       346.14 o                         
   8   5  -3       4119.86       3446.46       296.06 o                         
   7   5  -3       2125.90       2017.51       175.63 o                         
   7   5  -3       1350.96       1502.10       113.89 o                         
   6   5  -3       1373.39       1223.72       109.08 o                         
   6   5  -3       1248.33       1326.52        89.59 o                         
   5   5  -3         29.00         35.72        60.64 o                         
   5   5  -3         28.46        -46.45        48.70 o                         
   5   5  -3       7001.69       2949.69       269.85 o                         
   4   5  -3      54822.70      63793.27      1081.24 o                         
   3   5  -3      13956.47      13413.63       277.54 o                         
   2   5  -3       4138.62       4335.23       130.19 o                         
   1   5  -3       8877.48       7731.33       167.30 o                         
   1   5  -3       9045.14       8738.70       193.07 o                         
   1   5  -3      11352.11      10853.57       511.29 o                         
   0   5  -3      51806.96      54145.83      1584.03 o                         
   0   5  -3      53863.97      56441.88      2348.02 o                         
  -1   5  -3       1310.00       1484.21        72.63 o                         
  -1   5  -3       1784.79       1818.51       140.50 o                         
  -1   5  -3       1285.72       1300.35        92.35 o                         
  -2   5  -3       1018.96       1210.02        68.26 o                         
  -2   5  -3       1000.07       1176.04        82.52 o                         
  -2   5  -3       1122.20        895.02       176.60 o                         
  -3   5  -3       6786.82       6369.43       328.79 o                         
  -3   5  -3       2604.86       2739.46       151.52 o                         
  -3   5  -3       2654.06       2305.80        98.18 o                         
  -3   5  -3       2812.69       2851.48       232.52 o                         
  -4   5  -3      41072.21      42650.57       778.31 o                         
  -5   5  -3        506.91        779.82        94.06 o                         
  -6   5  -3       5865.26       5599.09       260.86 o                         
  -6   5  -3       6051.68       6462.09       426.66 o                         
  -6   5  -3       5976.03       6060.62       337.86 o                         
  -7   5  -3       4777.61       4636.65       159.53 o                         
  -7   5  -3       4867.84       2935.01       257.79 o                         
  -8   5  -3        874.18       1229.22       108.31 o                         
  -8   5  -3       2223.70       2620.72       214.72 o                         
  -8   5  -3        857.98       1258.77       215.36 o                         
  -9   5  -3        188.97        274.98        73.44 o                         
  -9   5  -3        752.63        994.22       267.59 o                         
 -10   5  -3       3280.56       3692.19       358.00 o                         
 -10   5  -3       3342.52       3352.89       274.79 o                         
  10   5  -2       1817.30       1383.62       208.47 o                         
   9   5  -2        192.40         53.69       118.66 o                         
   8   5  -2       7795.53       7900.85       340.69 o                         
   7   5  -2       3429.22       3478.50       162.83 o                         
   7   5  -2       3365.66       3466.22       154.69 o                         
   6   5  -2      38066.17      38973.99       734.60 o                         
   6   5  -2      37360.57      38636.39       758.38 o                         
   6   5  -2      40655.42      43414.50      1722.42 o                         
   5   5  -2       3404.83       3995.16       215.58 o                         
   5   5  -2       1821.93       2053.56        97.73 o                         
   5   5  -2       1856.34       2108.21       166.10 o                         
   4   5  -2       7091.71       6709.65       180.01 o                         
   4   5  -2       6960.26       6646.23       189.22 o                         
   3   5  -2       4210.97       4237.73       137.00 o                         
   2   5  -2      49174.55      50956.03      1230.13 o                         
   1   5  -2      19588.92      20907.22       409.94 o                         
   0   5  -2        251.05        290.94        43.45 o                         
   0   5  -2        255.79        389.28        40.57 o                         
  -1   5  -2      16364.72      15558.40       349.88 o                         
  -1   5  -2      15781.70      14954.67       309.16 o                         
  -2   5  -2       6588.63       7400.80       152.90 o                         
  -2   5  -2       7749.01       7429.40       192.56 o                         
  -3   5  -2       1015.39        964.11        89.18 o                         
  -3   5  -2        677.67        797.75        49.98 o                         
  -3   5  -2        690.47        760.92        59.27 o                         
  -4   5  -2       2990.93       2842.05        96.67 o                         
  -4   5  -2      18002.65      17781.17       540.32 o                         
  -4   5  -2       3650.85       3424.77       139.42 o                         
  -5   5  -2      16483.21      16360.65       440.46 o                         
  -6   5  -2      15155.83      14438.30       411.09 o                         
  -8   5  -2       3809.89       3989.42       132.34 o                         
  -8   5  -2       3881.84       3965.66       189.06 o                         
  -9   5  -2        448.43        566.22       106.00 o                         
  -9   5  -2        440.11        530.88       118.20 o                         
 -10   5  -2        312.61        396.73        83.91 o                         
 -10   5  -2        318.52        582.17       126.25 o                         
  10   5  -1       6239.85       5443.80       218.17 o                         
   9   5  -1       4274.53       4990.69       306.36 o                         
   8   5  -1       4902.63       5163.42       204.48 o                         
   7   5  -1       4252.90       4529.62       213.93 o                         
   7   5  -1       4258.28       3004.34       437.49 o                         
   6   5  -1       4119.82       3831.73       148.52 o                         
   6   5  -1       4043.45       3925.23       137.00 o                         
   5   5  -1         63.39         48.03        47.96 o                         
   5   5  -1         62.21         88.82        36.95 o                         
   4   5  -1       5449.29       5130.98       150.63 o                         
   4   5  -1       5348.28       5033.08       134.66 o                         
   3   5  -1       2350.54       2351.75        91.24 o                         
   3   5  -1       2306.97       2380.38        96.48 o                         
   2   5  -1      22550.29      23517.06       738.92 o                         
   2   5  -1      18531.70      21611.35       988.35 o                         
   2   5  -1      14421.63      16630.12       799.60 o                         
   1   5  -1       1655.91       1536.92        65.92 o                         
   0   5  -1      23735.00      23397.59       735.22 o                         
   0   5  -1      23247.94      24392.37       757.47 o                         
  -1   5  -1       1319.02       1214.65       100.77 o                         
  -1   5  -1       1304.15       1309.45        53.10 o                         
  -1   5  -1       1279.97       1223.63        69.07 o                         
  -2   5  -1      46475.65      45170.94      1806.77 o                         
  -3   5  -1       2598.40       2705.47        71.43 o                         
  -3   5  -1       2601.74       2515.34        78.76 o                         
  -4   5  -1       1510.43       1627.25        64.82 o                         
  -5   5  -1        289.58        255.00       103.17 o                         
  -5   5  -1         10.27         23.63        52.10 o                         
  -5   5  -1         93.64        163.54       133.18 o                         
  -6   5  -1       9165.93       9609.93       353.82 o                         
  -7   5  -1        510.56        629.02        91.79 o                         
  -9   5  -1       1601.32       1595.31       102.67 o                         
  -9   5  -1       1631.56       1582.85       147.17 o                         
 -10   5  -1        431.79        467.46        99.69 o                         
 -10   5  -1        423.78        477.79       175.42 o                         
 -10   5  -1        426.26       1818.22       275.89 o                         
  10   5   0       1561.79       1426.11       110.75 o                         
  10   5   0       1362.62       1555.91       179.19 o                         
   9   5   0        174.09        -37.22        95.94 o                         
   8   5   0       9906.31      11344.43       317.17 o                         
   7   5   0         42.53        -76.69        76.69 o                         
   6   5   0      25253.63      24037.14       526.01 o                         
   5   5   0       1429.57       1544.58        88.90 o                         
   5   5   0       1456.57       1556.85        99.47 o                         
   4   5   0      25947.91      26930.96       447.23 o                         
   4   5   0      26437.97      26649.06       544.86 o                         
   3   5   0       1091.71       1295.35        69.61 o                         
   3   5   0       2535.95       2665.71       272.63 o                         
   3   5   0       1112.33       1267.71        78.71 o                         
   2   5   0       6714.60       6417.26       145.45 o                         
   2   5   0       6841.41       6504.38       142.29 o                         
   1   5   0      26157.22      26239.10       628.79 o                         
   1   5   0       2909.28       3782.33       185.41 o                         
   0   5   0       4163.16       4112.53        97.39 o                         
  -1   5   0       8652.54       8432.92       217.23 o                         
  -1   5   0        897.95       1282.08        71.28 o                         
  -1   5   0        881.31       2382.71       179.09 o                         
  -2   5   0       7012.64       7020.00       331.77 o                         
  -2   5   0       2619.42       2585.97        60.02 o                         
  -2   5   0       2570.87       2331.48        83.91 o                         
  -3   5   0       5691.73       5991.74       210.85 o                         
  -3   5   0       5579.87       5344.89       103.83 o                         
  -3   5   0       5685.25       5616.30       156.37 o                         
  -4   5   0      34734.88      35535.72       579.96 o                         
  -4   5   0      34611.15      34956.02       989.43 o                         
  -5   5   0       7406.21       7233.61       143.38 o                         
  -5   5   0       7782.50       7192.60       143.43 o                         
  -6   5   0      13797.39      13662.38       456.17 o                         
  -6   5   0        100.89       2569.67       223.22 o                         
  -7   5   0       6327.96       6401.61       225.69 o                         
  -8   5   0      16072.00      15366.85       387.56 o                         
  -9   5   0      14365.44      14389.54       452.26 o                         
 -10   5   0         58.95         15.85        55.86 o                         
 -10   5   0         57.86        -57.65        57.65 o                         
  10   5   1       6680.43       6660.01       280.14 o                         
  10   5   1       6036.10       5589.95       213.09 o                         
   9   5   1       4224.91       4503.50       183.93 o                         
   9   5   1       4122.79       4481.39       224.22 o                         
   8   5   1       8127.87       7473.38       226.99 o                         
   7   5   1       2272.00       2504.72       143.84 o                         
   6   5   1       4003.23       4533.29       187.68 o                         
   5   5   1        966.78       1286.77       249.44 o                         
   5   5   1       3350.08       3222.27       237.92 o                         
   5   5   1       1029.53       1516.83       294.51 o                         
   4   5   1        115.20        100.67        44.62 o                         
   4   5   1        113.07        142.93        36.21 o                         
   3   5   1       1335.01       1617.36        76.46 o                         
   3   5   1       1850.97       1583.06       147.67 o                         
   3   5   1       1360.22       1489.53       103.47 o                         
   2   5   1      41683.53      39775.43      1690.46 o                         
   2   5   1      39834.45      41063.15       984.09 o                         
   1   5   1       1849.22       1803.67        61.79 o                         
   1   5   1       1814.95       1781.45        56.80 o                         
   0   5   1       8782.35       8475.12       200.78 o                         
   0   5   1       7901.04       7705.28       217.76 o                         
   0   5   1       7754.59       7549.53       211.00 o                         
  -1   5   1      12800.37      12024.19       211.02 o                         
  -2   5   1      35741.79      37722.97      1085.56 o                         
  -2   5   1      25458.94      25885.29       737.36 o                         
  -3   5   1       3277.91       2961.53       102.92 o                         
  -3   5   1       3339.82       3009.81        62.72 o                         
  -3   5   1       3287.22       2859.44       145.31 o                         
  -4   5   1       4887.83       4433.82        98.74 o                         
  -4   5   1       4797.23       4442.07        95.15 o                         
  -5   5   1       7247.38       7214.24       256.30 o                         
  -5   5   1       7211.26       7128.55       177.39 o                         
  -5   5   1       7347.45       7001.37       141.31 o                         
  -6   5   1       1876.72       2063.61        69.60 o                         
  -6   5   1       2733.69       2320.36       156.95 o                         
  -7   5   1         65.81         85.13        57.04 o                         
  -7   5   1        113.52         41.71        60.61 o                         
  -7   5   1         67.05        122.10        71.89 o                         
  -8   5   1       2552.42       3498.08       149.90 o                         
  -9   5   1        411.90        742.27       107.07 o                         
 -10   5   1       9236.27       9275.55       349.54 o                         
  10   5   2        978.58       1057.35       140.68 o                         
  10   5   2        960.44        909.22       116.78 o                         
   9   5   2        532.69       -111.75       266.82 o                         
   9   5   2        171.24         58.92        64.05 o                         
   9   5   2        168.06        108.23        76.66 o                         
   8   5   2       8433.85       8681.67       349.68 o                         
   8   5   2       8497.00       8285.95       443.44 o                         
   7   5   2       2119.81       1866.65       128.81 o                         
   6   5   2      14686.74      16442.79       420.45 o                         
   5   5   2      11495.21      10810.74       275.85 o                         
   4   5   2      16840.92      15227.51       335.26 o                         
   3   5   2       6023.93       5803.76       147.80 o                         
   3   5   2       5912.27       5308.77       184.00 o                         
   3   5   2       5942.23       5241.65       319.42 o                         
   2   5   2       2681.54       2823.23        83.40 o                         
   2   5   2       3397.19       3240.96       108.08 o                         
   1   5   2      13505.19      18492.40       304.64 o                         
   1   5   2      19852.60      20517.98       440.16 o                         
   1   5   2      13254.85      18736.49       807.03 o                         
   0   5   2        902.30        978.63        53.03 o                         
   0   5   2        885.58       1035.28        41.26 o                         
  -1   5   2       9802.03      10226.09       287.30 o                         
  -1   5   2      35446.09      37083.07      1072.16 o                         
  -1   5   2       9987.15      10877.99       445.15 o                         
  -3   5   2        145.77        184.05        17.24 o                         
  -3   5   2       1063.02       1016.32        47.24 o                         
  -3   5   2        148.53        209.24        72.04 o                         
  -4   5   2       1309.76       1276.46        44.23 o                         
  -4   5   2       1285.48       1322.31        54.44 o                         
  -5   5   2       1909.52       1958.18        55.76 o                         
  -5   5   2       1945.59       1810.02        64.55 o                         
  -6   5   2      26979.74      25899.01       487.24 o                         
  -6   5   2      26479.65      25991.42       414.55 o                         
  -7   5   2       2799.05       3007.83       385.83 o                         
  -7   5   2       2747.17       2778.72        88.54 o                         
  -8   5   2       4165.49       3932.71       126.94 o                         
  -9   5   2       4223.10       4505.31       266.07 o                         
  10   5   3        897.87        819.62        98.01 o                         
  10   5   3        881.23       1000.76       168.64 o                         
   9   5   3        160.54        116.27        60.44 o                         
   9   5   3        157.56         82.50        67.56 o                         
   8   5   3       4285.78       4642.74       187.95 o                         
   8   5   3       4366.72       4277.77       187.95 o                         
   7   5   3       5662.81       5506.40       255.62 o                         
   6   5   3       7706.30       7058.49       223.00 o                         
   5   5   3       7509.22       7931.59       289.80 o                         
   4   5   3      64219.06      69018.11      1413.68 o                         
   3   5   3        514.64       1109.29        92.16 o                         
   3   5   3       1210.98       1325.53       101.81 o                         
   2   5   3         89.16         46.57        75.97 o                         
   2   5   3        496.01        538.17        64.05 o                         
   2   5   3         90.84        109.56        39.29 o                         
   1   5   3       6749.38       6286.75       149.50 o                         
   1   5   3       6444.96       6610.65       149.22 o                         
  -1   5   3       6248.96       6149.58       107.72 o                         
  -1   5   3       8882.67       8417.54       218.11 o                         
  -1   5   3       6366.98       6319.31       208.94 o                         
  -2   5   3        931.76       1113.92        47.75 o                         
  -2   5   3       1077.53        686.95       106.10 o                         
  -3   5   3       4028.99       4045.69       175.72 o                         
  -4   5   3      14366.35      13762.84       435.13 o                         
  -5   5   3       3653.17       3747.88        98.56 o                         
  -5   5   3       3585.45       3725.32       123.81 o                         
  -6   5   3       3579.72       3436.68       108.32 o                         
  -6   5   3       3647.33       3433.43       112.23 o                         
  -7   5   3        510.96        562.80        55.68 o                         
  -7   5   3        520.61        540.39        60.29 o                         
  -8   5   3       2427.73       2657.81        96.75 o                         
  -8   5   3       2473.58       2686.82       134.30 o                         
  -9   5   3       1887.47       1940.68       165.06 o                         
 -10   5   3       4371.10       5227.78       177.00 o                         
  10   5   4        470.54        301.34        87.11 o                         
  10   5   4        461.82        537.15       129.23 o                         
   9   5   4       6449.89       5566.40       422.64 o                         
   9   5   4       6330.33       6054.69       286.14 o                         
   8   5   4        254.30        330.58        83.66 o                         
   8   5   4        259.10        266.90        62.53 o                         
   7   5   4        405.30        513.81        67.59 o                         
   7   5   4        412.95        376.00        67.83 o                         
   6   5   4       7715.20       7117.99       195.39 o                         
   6   5   4       7572.19       6834.52       233.63 o                         
   5   5   4      14512.10      13418.48       325.74 o                         
   4   5   4       7751.28       7323.07       202.62 o                         
   3   5   4      20812.62      20479.74       468.34 o                         
   2   5   4       4210.81       3913.38       149.59 o                         
   2   5   4       4132.76       3558.31       138.78 o                         
   1   5   4        689.55        754.12        63.47 o                         
   1   5   4        672.90        759.61        52.96 o                         
   0   5   4       2502.06       5115.31       119.33 o                         
   0   5   4       5606.03       5721.06       144.33 o                         
  -1   5   4       1020.39       2885.41        83.81 o                         
  -1   5   4       3784.47       3803.79        91.92 o                         
  -2   5   4         42.71         51.71        14.58 o                         
  -2   5   4         46.40         -1.04        27.24 o                         
  -3   5   4      14513.22      14423.46       638.29 o                         
  -4   5   4      24813.90      25565.38       727.11 o                         
  -4   5   4      24657.89      21713.99       969.18 o                         
  -5   5   4       3977.87       3857.30       124.39 o                         
  -6   5   4        218.73        -61.84        97.40 o                         
  -6   5   4         31.75        139.59        41.17 o                         
  -7   5   4       5999.31       5824.98       163.61 o                         
  -7   5   4       5888.11       5753.47       141.04 o                         
  -8   5   4       2418.45       2569.35       105.70 o                         
  -8   5   4       2373.62       2362.09        89.56 o                         
  -9   5   4       2158.04       1830.35       149.11 o                         
  -9   5   4       2081.17       2217.03       203.22 o                         
  -9   5   4       2042.60       2061.78       238.58 o                         
  -9   5   4       2437.75       1917.86       222.39 o                         
 -10   5   4       6253.55       5992.49       297.05 o                         
   9   5   5       3434.91       3583.98       502.59 o                         
   8   5   5       1642.39       1435.24       355.70 o                         
   8   5   5          3.98        543.68       127.55 o                         
   7   5   5        948.53       1185.26       150.42 o                         
   7   5   5        251.28        196.15        89.78 o                         
   7   5   5        256.02        292.43        64.07 o                         
   6   5   5       1561.88       1897.10       347.72 o                         
   6   5   5       1531.41       1649.81       105.15 o                         
   6   5   5       1560.33       1749.57       117.11 o                         
   5   5   5        582.35        681.26       123.36 o                         
   5   5   5        593.35        814.33        76.64 o                         
   5   5   5        634.93        788.76       118.59 o                         
   4   5   5       5827.28       5529.13       203.47 o                         
   3   5   5       5427.52       5170.24       159.14 o                         
   2   5   5      40406.38      40067.17       836.45 o                         
   1   5   5      15295.23      15013.30       342.96 o                         
   1   5   5      15011.72      14620.89       389.65 o                         
   0   5   5        143.20        406.35        58.84 o                         
   0   5   5          2.44         38.64        25.99 o                         
   0   5   5          2.39         21.74        46.45 o                         
  -1   5   5       2416.26       2576.56        68.43 o                         
  -1   5   5       2461.90       2857.16       122.69 o                         
  -1   5   5       3802.27       3781.39       142.78 o                         
  -2   5   5       5853.96       5454.71       106.44 o                         
  -2   5   5       5745.45       5330.89       136.53 o                         
  -2   5   5       5827.52       5618.26       205.70 o                         
  -3   5   5      21278.70      21866.95       400.19 o                         
  -3   5   5      22864.62      21975.44       543.49 o                         
  -4   5   5       4010.86       3570.59       119.26 o                         
  -5   5   5        506.76        941.35        44.28 o                         
  -6   5   5       7603.98       7183.67       181.20 o                         
  -7   5   5        903.47       1288.46        89.14 o                         
  -7   5   5         81.69        303.33       121.92 o                         
  -7   5   5       5578.57       5354.82       383.37 o                         
  -8   5   5       1216.41       1300.78        83.46 o                         
  -8   5   5       1193.87       1198.31        78.47 o                         
  -9   5   5       1892.62       1727.47       122.17 o                         
  -9   5   5        604.25        867.58        73.52 o                         
  -9   5   5        615.66        591.60       186.16 o                         
 -10   5   5        206.41         68.99        67.76 o                         
 -10   5   5        210.24       -102.28       102.28 o                         
 -10   5   5        207.63         70.75       148.80 o                         
   9   5   6       2598.82       2027.72       153.99 o                         
   8   5   6        545.34        467.86       144.47 o                         
   7   5   6      15649.64      16060.25       628.43 o                         
   7   5   6      15639.24      15270.28       788.23 o                         
   7   5   6      16081.33      13506.65       853.95 o                         
   6   5   6        153.86        141.81        58.26 o                         
   6   5   6        240.66        328.82        99.83 o                         
   5   5   6        570.95        442.39       135.21 o                         
   5   5   6        237.81        475.22        59.04 o                         
   5   5   6        242.30        852.02       215.83 o                         
   4   5   6       1638.63       2274.00       107.30 o                         
   4   5   6       3059.92       3006.76       139.37 o                         
   3   5   6      16900.99      16663.81       569.99 o                         
   3   5   6      16587.71      17092.84       584.06 o                         
   3   5   6      17109.43      15975.85       463.83 o                         
   2   5   6        504.94        609.36        85.44 o                         
   1   5   6      16211.19      15858.11       367.70 o                         
   0   5   6        284.59        268.84        54.26 o                         
   0   5   6        279.32        196.61        69.93 o                         
   0   5   6        378.23        132.81       117.77 o                         
  -1   5   6        327.36        393.95        43.68 o                         
  -1   5   6        333.54        418.73        42.18 o                         
  -1   5   6        393.76        357.75        65.35 o                         
  -2   5   6         13.74         91.43        27.50 o                         
  -2   5   6         13.48         82.78        25.14 o                         
  -2   5   6       1319.61       1534.06       154.67 o                         
  -3   5   6       1433.54       1566.33        57.26 o                         
  -3   5   6       1406.97       1385.11        62.07 o                         
  -4   5   6         49.30         78.67        37.04 o                         
  -4   5   6        383.75        459.84        99.78 o                         
  -5   5   6       7745.06       7338.34       183.98 o                         
  -6   5   6        766.38       1272.07        79.83 o                         
  -7   5   6       1938.82       1972.92        86.74 o                         
  -8   5   6       1230.59       1470.28       118.28 o                         
  -8   5   6       1358.69       1496.31       236.74 o                         
  -8   5   6       2226.39       2415.96       144.38 o                         
  -9   5   6        454.75        475.96        62.48 o                         
  -9   5   6        446.33        613.15       205.31 o                         
   8   5   7       2651.28       3227.27       194.38 o                         
   7   5   7        677.36        581.43       155.70 o                         
   6   5   7       1303.29       1799.15       152.18 o                         
   6   5   7          2.42       1795.47       107.55 o                         
   5   5   7          7.77         98.07        49.15 o                         
   5   5   7        415.47        280.21        84.12 o                         
   4   5   7       6400.09       5754.93       187.19 o                         
   4   5   7       5900.79       5974.11       152.39 o                         
   3   5   7       1105.50       1325.92        92.81 o                         
   3   5   7       1085.42       1565.59       161.92 o                         
   2   5   7         75.65        276.40       115.39 o                         
   2   5   7        124.78       3440.10       279.53 o                         
   2   5   7       5990.04       4767.88       388.78 o                         
   1   5   7      14950.18      14345.01       415.50 o                         
   0   5   7       9022.61       9177.17       365.45 o                         
  -1   5   7      14054.34      13707.67       482.76 o                         
  -1   5   7      13959.10      13952.35       446.51 o                         
  -1   5   7      13700.35      12604.35       443.92 o                         
  -2   5   7        429.25        570.78        48.51 o                         
  -2   5   7        421.29        497.88       108.75 o                         
  -3   5   7        816.88        916.81        60.80 o                         
  -3   5   7        832.31        972.38        61.52 o                         
  -4   5   7          1.74        -28.53        28.53 o                         
  -4   5   7          1.77        -18.94        25.30 o                         
  -5   5   7       4845.69       5371.02       254.24 o                         
  -5   5   7       4763.40       5073.71       307.44 o                         
  -5   5   7       4675.10       4755.95       166.10 o                         
  -6   5   7       1911.08       1810.60       118.03 o                         
  -7   5   7       8579.22       9329.78       328.81 o                         
  -8   5   7        956.67        784.61        84.73 o                         
  -9   5   7       2180.94       2200.29       266.38 o                         
  -9   5   7         19.79         23.10       152.28 o                         
   7   5   8       3130.79       3053.94       214.59 o                         
   6   5   8        592.91        740.80       138.94 o                         
   5   5   8      13595.35      13908.17       347.03 o                         
   5   5   8      14408.36      13789.97       351.05 o                         
   4   5   8         99.12        126.97        60.01 o                         
   4   5   8         97.48        129.56       187.66 o                         
   3   5   8       1819.83       2491.03       166.05 o                         
   3   5   8       1973.68       2159.87       288.13 o                         
   2   5   8       1230.04       2322.93       225.30 o                         
   2   5   8       3176.12       3522.92       315.29 o                         
   1   5   8      15028.05      15826.54       610.66 o                         
   1   5   8      15313.42      16535.27       799.94 o                         
   0   5   8        502.36        723.74        96.38 o                         
  -1   5   8       3931.51       7008.23       276.44 o                         
  -1   5   8       3867.57       5883.81       367.76 o                         
  -2   5   8         47.35         75.23        59.23 o                         
  -2   5   8        113.15        131.24       115.83 o                         
  -2   5   8         46.47         17.95        76.39 o                         
  -3   5   8          8.48         61.62        46.63 o                         
  -4   5   8       2113.89       2173.38       102.34 o                         
  -4   5   8       2074.70       2005.50       112.97 o                         
  -5   5   8       1660.53       1794.12        78.96 o                         
  -5   5   8       1691.89       1776.16        83.23 o                         
  -6   5   8        130.52        129.57        38.94 o                         
  -6   5   8        128.10         -5.44        41.56 o                         
  -7   5   8        968.67        650.27       166.28 o                         
  -8   5   8       2057.10       2434.73       261.04 o                         
   6   5   9       2777.54       2546.03       207.06 o                         
   5   5   9       2477.88       2123.87       169.22 o                         
   4   5   9         64.66        610.41        94.34 o                         
   4   5   9        562.82        532.18       127.32 o                         
   3   5   9        305.30        386.50       115.46 o                         
   3   5   9         23.69         79.62        52.27 o                         
   2   5   9       7228.08       7180.19       246.19 o                         
   2   5   9       7645.05       6794.63       326.94 o                         
   1   5   9        743.93        769.58        67.58 o                         
   1   5   9        730.14        703.15       173.32 o                         
   0   5   9       9244.88       8598.79       259.15 o                         
  -1   5   9      15778.51      15597.95       309.30 o                         
  -2   5   9       4130.16       4305.86       124.52 o                         
  -3   5   9       4191.94       3985.18       188.03 o                         
  -4   5   9       1608.51       1926.37       156.62 o                         
  -4   5   9       2364.68       2527.49       180.17 o                         
  -4   5   9       1597.57       1818.77       169.34 o                         
  -5   5   9       2073.95       2118.68       126.59 o                         
  -5   5   9       2035.50       2206.93       115.97 o                         
  -5   5   9       2067.40       1508.87       208.64 o                         
  -6   5   9       1096.32       1031.60        82.53 o                         
  -6   5   9       1076.00       1078.16        79.38 o                         
  -7   5   9       2124.29       2384.15       229.64 o                         
   5   5  10       1366.35       1348.54       140.81 o                         
   4   5  10       1849.82       2074.70       167.91 o                         
   3   5  10      12058.43      12210.26       740.87 o                         
   3   5  10      10093.98      10179.63       521.55 o                         
   3   5  10       9906.88       9878.64       368.21 o                         
   2   5  10        201.67        260.55        89.60 o                         
   2   5  10        197.93        177.54       107.13 o                         
   1   5  10       3849.06       4075.82       282.69 o                         
   1   5  10       3921.82       3853.12       254.26 o                         
   0   5  10       1258.10       1304.37        95.28 o                         
   0   5  10       1234.78       1387.43       137.47 o                         
  -1   5  10      13819.23      13722.82       335.45 o                         
  -2   5  10        404.46        685.93        63.41 o                         
  -4   5  10       1854.60       1645.46       125.29 o                         
  -5   5  10       1575.84       1296.27       102.97 o                         
  -5   5  10        436.07        572.14       101.44 o                         
  -6   5  10        859.29       1047.15       143.85 o                         
  -6   5  10        960.92        569.62       131.20 o                         
   4   5  11        711.22        211.43       122.43 o                         
   3   5  11       4288.60       4405.44       320.97 o                         
   2   5  11        526.13        529.23       138.77 o                         
   2   5  11        516.38        601.05       116.51 o                         
   1   5  11        223.68        150.55        64.83 o                         
   1   5  11        219.53        230.46       105.34 o                         
   0   5  11       4378.99       4299.79       229.01 o                         
   0   5  11       4461.69       4697.28       369.06 o                         
   0   5  11       4464.17       3520.78       365.22 o                         
  -1   5  11        303.43        303.91        54.89 o                         
  -1   5  11        297.81        317.23        83.42 o                         
  -2   5  11       9028.85       9943.31       574.82 o                         
  -3   5  11       2491.27       2440.57       181.08 o                         
  -4   5  11       5594.62       5583.59       273.70 o                         
  -5   5  11       6191.27       6225.32       417.36 o                         
   1   5  12       6078.21       5683.45       263.50 o                         
   1   5  12       5965.55       5007.73       373.25 o                         
   0   5  12         12.17         41.01        42.77 o                         
  -1   5  12         49.84         18.97        62.20 o                         
  -1   5  12        137.85         52.24       194.51 o                         
  -1   5  12         50.78       -105.63       105.63 o                         
  -2   5  12        627.62        528.11        96.38 o                         
  -2   5  12        639.47        600.28       108.22 o                         
  -3   5  12       2731.52       2888.22       291.59 o                         
  -3   5  12       2783.11       3102.65       165.10 o                         
   4   6 -11       1633.06       1435.05       354.58 o                         
   4   6 -11       1763.46       1551.36       323.09 o                         
   4   6 -11       1626.90       1658.48       364.17 o                         
   3   6 -11       5008.20       4743.30       318.74 o                         
   2   6 -11       4821.69       3838.60       413.79 o                         
   1   6 -11        266.55        231.31        71.90 o                         
   1   6 -11        271.59        380.00        79.73 o                         
   0   6 -11       2084.10       2502.47       239.70 o                         
   0   6 -11       2123.46       2661.13       227.06 o                         
   0   6 -11       3384.82       2512.97       385.85 o                         
  -1   6 -11       6769.80       6490.00       428.42 o                         
  -1   6 -11       6958.84       6956.91       407.84 o                         
  -1   6 -11       6644.31       6400.81       278.83 o                         
  -2   6 -11        212.43        200.62        67.22 o                         
  -2   6 -11        216.44        205.61        99.89 o                         
  -3   6 -11        609.90        908.38       277.73 o                         
   6   6 -10       5169.07       5890.23       337.24 o                         
   6   6 -10       5258.97       4978.07       295.12 o                         
   5   6 -10       2090.59       2318.93       195.35 o                         
   5   6 -10       2230.03       1985.86       301.98 o                         
   4   6 -10        982.74        721.11       217.15 o                         
   3   6 -10       2830.87       2915.01       222.07 o                         
   2   6 -10      12755.76      12949.56       454.84 o                         
   1   6 -10       1032.16       1214.06       189.42 o                         
   0   6 -10        570.89        555.33        84.41 o                         
   0   6 -10        581.67        740.90       100.67 o                         
  -1   6 -10        250.67        193.07        72.59 o                         
  -1   6 -10        255.40        264.02        69.47 o                         
  -2   6 -10        390.82        339.15        70.46 o                         
  -2   6 -10        398.20        401.75        72.60 o                         
  -3   6 -10       2254.55       2229.33       170.49 o                         
  -3   6 -10       2297.13       2602.68       183.41 o                         
  -4   6 -10       3865.16       2966.40       422.87 o                         
  -5   6 -10       3413.36       2870.75       268.76 o                         
   7   6  -9         50.57        344.89        72.63 o                         
   7   6  -9        838.58        648.52       149.90 o                         
   6   6  -9         24.15        -35.34        62.09 o                         
   6   6  -9         51.75        -78.70        78.70 o                         
   5   6  -9       1975.46       2045.02       159.34 o                         
   5   6  -9       2001.55       1914.67       198.74 o                         
   4   6  -9        276.23        487.24        92.10 o                         
   4   6  -9        421.03        360.79       205.76 o                         
   3   6  -9        265.56        253.78       129.57 o                         
   2   6  -9      10319.79      11180.40       413.88 o                         
   1   6  -9      18847.98      18796.70       447.24 o                         
   0   6  -9      12811.65      14089.39       411.74 o                         
  -1   6  -9       2125.70       2735.29       157.36 o                         
  -1   6  -9       2086.29       2512.64       160.06 o                         
  -2   6  -9       8258.35       7647.17       261.96 o                         
  -2   6  -9       9360.22       8861.30       435.00 o                         
  -2   6  -9       8414.32       7920.19       537.37 o                         
  -3   6  -9       7206.74       7108.46       216.87 o                         
  -3   6  -9       7073.16       6600.85       249.42 o                         
  -3   6  -9       7105.89       7019.53       496.12 o                         
  -4   6  -9       1128.43       1068.51       118.23 o                         
  -4   6  -9       1149.74       1128.58       120.81 o                         
  -5   6  -9       5517.18       5589.66       425.20 o                         
  -6   6  -9       4470.94       3780.27       210.38 o                         
   8   6  -8       5016.76       5469.09       556.77 o                         
   8   6  -8       5052.38       6294.95       406.98 o                         
   7   6  -8       6314.64       5846.44       324.06 o                         
   6   6  -8        831.91        730.67       120.48 o                         
   6   6  -8        455.94         43.44       207.10 o                         
   6   6  -8        271.96        333.73       139.25 o                         
   5   6  -8         46.88          2.85        55.33 o                         
   5   6  -8        845.84        727.02       124.00 o                         
   5   6  -8         47.77        147.84       130.37 o                         
   4   6  -8      17668.74      16570.12       565.13 o                         
   4   6  -8      15840.57      16411.91       358.86 o                         
   3   6  -8        360.53        560.37        93.20 o                         
   3   6  -8       1349.35       1468.41       166.28 o                         
   2   6  -8         11.08        165.21       131.91 o                         
   1   6  -8        648.60        754.11       157.95 o                         
   0   6  -8      11178.94      11401.47       300.38 o                         
  -1   6  -8       4551.60       4713.24       203.75 o                         
  -2   6  -8       7448.37       7462.79       225.90 o                         
  -2   6  -8       7310.31       6894.95       237.60 o                         
  -3   6  -8        573.87        365.35       100.71 o                         
  -3   6  -8          6.00        236.32        57.66 o                         
  -4   6  -8        202.37        441.73        62.43 o                         
  -4   6  -8        786.90       1034.82       149.92 o                         
  -5   6  -8        567.44        592.19        80.28 o                         
  -5   6  -8        606.41        912.19       207.69 o                         
  -5   6  -8        578.16        584.27       191.33 o                         
  -6   6  -8      12002.98      10358.81       718.55 o                         
  -7   6  -8       1175.88        845.60       119.95 o                         
   8   6  -7       6197.99       6132.63       438.67 o                         
   7   6  -7         54.90         94.07        99.68 o                         
   7   6  -7        759.93       1532.13       394.60 o                         
   6   6  -7       5737.27       5469.03       350.07 o                         
   5   6  -7        536.83        640.85       224.64 o                         
   5   6  -7        586.82        115.96       161.51 o                         
   5   6  -7        546.97        688.45       110.84 o                         
   5   6  -7       4403.61       4622.85       268.35 o                         
   4   6  -7       2501.34       3076.62       146.21 o                         
   4   6  -7       2548.58       2953.56       136.13 o                         
   3   6  -7       5241.82       5427.96       537.33 o                         
   3   6  -7       4419.67       4235.24       140.52 o                         
   3   6  -7       4337.75       4148.63       178.05 o                         
   2   6  -7       2142.05       2581.93       214.06 o                         
   2   6  -7        484.59        532.76        94.74 o                         
   2   6  -7       9092.08       9434.36       489.39 o                         
   2   6  -7       1843.63       2543.84       328.97 o                         
   1   6  -7       4220.90       4465.47       227.99 o                         
   1   6  -7       3310.61       3775.19       341.88 o                         
   0   6  -7      21113.13      20999.94       517.38 o                         
  -1   6  -7      11135.41      11027.99       283.50 o                         
  -2   6  -7      14162.43      14404.55       380.65 o                         
  -3   6  -7      16933.16      16158.66       929.23 o                         
  -3   6  -7      16904.37      16291.51       338.38 o                         
  -3   6  -7      16591.03      15443.17       598.16 o                         
  -4   6  -7       3838.34       3639.27       156.63 o                         
  -4   6  -7       3588.37       3598.82       146.94 o                         
  -5   6  -7       3836.23       4018.49       153.63 o                         
  -5   6  -7       4074.49       3969.66       289.26 o                         
  -6   6  -7          3.79        226.44        61.08 o                         
  -6   6  -7        852.27        988.85       127.43 o                         
  -7   6  -7       3869.79       3970.01       214.88 o                         
  -7   6  -7       9090.09       8360.71       432.33 o                         
  -8   6  -7       1067.64       1005.83       306.97 o                         
   9   6  -6       2198.85       2451.88       194.06 o                         
   8   6  -6        559.95        681.16       220.82 o                         
   8   6  -6        992.10       1251.10       339.43 o                         
   7   6  -6       5682.69       5877.31       303.87 o                         
   6   6  -6      10404.12      10972.46       426.36 o                         
   5   6  -6        730.23        782.82       112.49 o                         
   4   6  -6       3366.64       3458.24       180.84 o                         
   4   6  -6       3304.23       3516.10       319.48 o                         
   4   6  -6       8391.03       8814.24       481.26 o                         
   3   6  -6       2713.44       3058.88       132.54 o                         
   3   6  -6       2663.14       2854.42       130.03 o                         
   2   6  -6       4596.92       4517.17       131.07 o                         
   2   6  -6       4511.71       4443.26       157.19 o                         
   1   6  -6       1043.97       1056.25        90.23 o                         
   1   6  -6       1063.69       1077.02        84.67 o                         
   1   6  -6       2906.79       2917.16       246.38 o                         
   0   6  -6       2914.52       2797.73       176.78 o                         
   0   6  -6         34.81         70.47       116.36 o                         
   0   6  -6         34.17        267.59       134.14 o                         
  -1   6  -6       3666.82       4419.57       201.73 o                         
  -2   6  -6      20607.21      19963.85       423.93 o                         
  -4   6  -6      18527.91      18366.17       549.95 o                         
  -4   6  -6      18718.88      18782.75       369.15 o                         
  -5   6  -6       3712.23       3324.92       148.81 o                         
  -5   6  -6       1899.24       3065.84       131.78 o                         
  -6   6  -6       3037.26       3564.32       123.08 o                         
  -6   6  -6       3615.77       3404.13       146.71 o                         
  -7   6  -6       1350.56       1747.15       211.56 o                         
  -7   6  -6       1237.19       1558.57       214.43 o                         
  -8   6  -6      11046.94      10726.19       504.89 o                         
   9   6  -5        767.84        551.76       152.85 o                         
   9   6  -5         10.61        423.23        95.54 o                         
   8   6  -5        802.28        675.22       103.49 o                         
   8   6  -5        759.82       1022.45       105.37 o                         
   7   6  -5       3959.12       3733.10       221.14 o                         
   7   6  -5       4133.99       4462.37       473.41 o                         
   7   6  -5       3856.64       4097.70       270.99 o                         
   6   6  -5        717.64        789.13       160.18 o                         
   5   6  -5        426.14        780.23       110.52 o                         
   4   6  -5       4465.02       4286.17       175.89 o                         
   3   6  -5          8.96        100.56        74.74 o                         
   3   6  -5        531.09        906.67       150.87 o                         
   3   6  -5        172.62        140.24       124.47 o                         
   2   6  -5       8493.68       8338.50       200.91 o                         
   2   6  -5       8336.24       7923.19       190.41 o                         
   1   6  -5        222.56        366.47        49.64 o                         
   1   6  -5        218.44        272.09        59.35 o                         
   0   6  -5      12907.47      12714.56       245.24 o                         
   0   6  -5      12668.21      11901.96       266.35 o                         
  -1   6  -5      21647.25      20696.22       682.97 o                         
  -1   6  -5      21437.32      21451.45       706.96 o                         
  -1   6  -5      21039.95      19232.95       420.56 o                         
  -2   6  -5      11821.04      12233.64       312.96 o                         
  -2   6  -5      12344.49      11898.48       643.53 o                         
  -3   6  -5       9030.26       9107.07       225.85 o                         
  -5   6  -5      13999.65      13367.58       360.30 o                         
  -5   6  -5      12976.78      12636.50       264.57 o                         
  -6   6  -5         29.55        165.85        64.32 o                         
  -6   6  -5        165.05        165.66       179.92 o                         
  -7   6  -5       3635.11       4066.46       186.80 o                         
  -7   6  -5       3587.80       3290.32       165.28 o                         
  -8   6  -5        404.01        832.00       123.89 o                         
  -8   6  -5       1953.64       1978.36       208.15 o                         
  -9   6  -5       2200.11       1503.86       292.46 o                         
  10   6  -4        118.85        -26.96        67.98 o                         
  10   6  -4        121.09         74.07        86.67 o                         
  10   6  -4        345.97        -32.51       265.36 o                         
   9   6  -4         26.65        -45.61        49.67 o                         
   9   6  -4        299.33       -163.29       163.29 o                         
   8   6  -4        372.60        483.48        69.74 o                         
   8   6  -4        965.30        823.96       173.40 o                         
   7   6  -4         47.49         25.46        53.65 o                         
   7   6  -4         46.61       -107.39       107.39 o                         
   7   6  -4       2718.80       2788.85       167.21 o                         
   6   6  -4       4440.36       4402.99       313.01 o                         
   6   6  -4       5024.40       5237.97       268.66 o                         
   6   6  -4       7744.59       8465.05       566.09 o                         
   5   6  -4       4531.65       4674.69       210.80 o                         
   4   6  -4       3464.17       5575.85       165.77 o                         
   3   6  -4       2831.30       2724.00       138.43 o                         
   2   6  -4      10184.09      10116.80       563.54 o                         
   2   6  -4      10066.97       9921.44       613.10 o                         
   2   6  -4      12383.69      12810.73       336.91 o                         
   2   6  -4      19785.06      18919.28       629.78 o                         
   1   6  -4       1072.99       1112.88        78.03 o                         
   1   6  -4       1093.25       1207.66        78.93 o                         
   0   6  -4        795.43        622.09       102.46 o                         
   0   6  -4        767.17        882.64        73.96 o                         
   0   6  -4        781.66        847.09       115.38 o                         
  -1   6  -4          1.60         85.73        34.49 o                         
  -1   6  -4          1.57         78.94        70.89 o                         
  -1   6  -4        747.39        812.73       164.31 o                         
  -2   6  -4         54.04        178.22        61.02 o                         
  -2   6  -4      11159.57      10058.52       380.38 o                         
  -2   6  -4         55.06        185.92        53.45 o                         
  -3   6  -4      11261.39      10407.79       272.31 o                         
  -4   6  -4      38179.12      39472.57       737.99 o                         
  -5   6  -4       3944.58       3999.52       193.62 o                         
  -5   6  -4       4161.61       4253.93       247.11 o                         
  -5   6  -4       1685.63       2223.84       176.27 o                         
  -5   6  -4       1654.39       2629.35       236.26 o                         
  -6   6  -4      11800.10      11413.90       314.72 o                         
  -6   6  -4      11581.37      10454.10       764.59 o                         
  -7   6  -4       8308.96       8277.05       218.86 o                         
  -7   6  -4       8465.88       8676.98       390.14 o                         
  -7   6  -4       9443.36      10015.11       596.48 o                         
  -8   6  -4        928.37       1086.87       135.41 o                         
  -8   6  -4        950.43        598.52       156.04 o                         
  -9   6  -4       1678.35       1573.97       165.21 o                         
  10   6  -3       1635.26       1552.09       155.89 o                         
   9   6  -3       1000.46        998.31       303.73 o                         
   8   6  -3       5013.51       4865.14       279.51 o                         
   8   6  -3       5582.60       5609.52       290.75 o                         
   7   6  -3        125.67         98.45        49.47 o                         
   7   6  -3       1849.23       1633.98       260.27 o                         
   7   6  -3        128.04        109.31        79.73 o                         
   6   6  -3        848.18        874.28        78.83 o                         
   6   6  -3        864.20        820.75        82.02 o                         
   5   6  -3        358.47        609.83       107.29 o                         
   5   6  -3        386.25        474.82       248.32 o                         
   5   6  -3        377.29        542.33       137.23 o                         
   4   6  -3       2791.30       2567.97       136.26 o                         
   3   6  -3       9615.51      10301.87       264.54 o                         
   2   6  -3       5103.16       5081.27       146.40 o                         
   1   6  -3      11398.24      11081.63       254.55 o                         
   1   6  -3      10487.45      10074.79       416.72 o                         
   1   6  -3      11551.76      11239.38       543.14 o                         
   1   6  -3      10427.49      10345.36       277.73 o                         
   0   6  -3       4771.76       5048.87       121.22 o                         
   0   6  -3       4683.31       4073.78       322.17 o                         
   0   6  -3       6635.89       6477.33       227.30 o                         
  -1   6  -3       1884.96       2183.28        90.76 o                         
  -1   6  -3       2854.73       2896.70        98.41 o                         
  -2   6  -3       9880.92       9372.93       240.43 o                         
  -2   6  -3       9706.27       8637.27       273.50 o                         
  -3   6  -3      21639.84      21018.33       429.04 o                         
  -3   6  -3      22048.53      21412.88       662.16 o                         
  -3   6  -3      23002.19      22960.71       703.73 o                         
  -3   6  -3      23629.94      21326.40       960.56 o                         
  -4   6  -3        117.48        194.32        51.46 o                         
  -5   6  -3       3923.33       3630.55       103.56 o                         
  -6   6  -3       2625.10       2934.98       179.74 o                         
  -6   6  -3       2674.68       3097.24       274.19 o                         
  -6   6  -3       3259.66       3160.27       291.41 o                         
  -7   6  -3        975.49        943.83       107.58 o                         
  -7   6  -3        993.91       1240.75       136.47 o                         
  -7   6  -3       1777.42       2668.17       293.98 o                         
  -8   6  -3       5719.76       5802.07       211.09 o                         
  -8   6  -3       5827.79       5686.02       308.15 o                         
  -9   6  -3       5129.27       4672.41       384.40 o                         
  -9   6  -3       6231.20       5628.33       318.03 o                         
  -9   6  -3       5226.15       5636.62       325.94 o                         
 -10   6  -3        193.20        263.34        74.18 o                         
  10   6  -2       4942.58       5332.33       216.34 o                         
   9   6  -2       2870.48       3014.57       400.87 o                         
   9   6  -2       2768.23       2235.97       317.68 o                         
   8   6  -2        269.37        145.78       113.75 o                         
   7   6  -2       1222.62       1350.51       118.53 o                         
   7   6  -2       1245.71       1412.09       130.79 o                         
   7   6  -2       1499.76       1244.81       185.66 o                         
   6   6  -2         49.67         78.88        45.07 o                         
   6   6  -2         50.61         29.88        50.39 o                         
   5   6  -2       1512.42       1686.27       105.95 o                         
   5   6  -2       1484.38       1597.56        96.52 o                         
   4   6  -2       7401.38       7264.33       226.96 o                         
   4   6  -2       7541.16       7483.61       319.91 o                         
   4   6  -2       7658.28       6913.61       523.86 o                         
   3   6  -2       5180.70       4952.24       164.95 o                         
   2   6  -2       6457.01       6578.17       212.32 o                         
   1   6  -2       2074.02       1932.66        88.58 o                         
   0   6  -2      20002.98      19919.05       445.12 o                         
   0   6  -2      16364.40      19463.91       359.09 o                         
  -1   6  -2        549.22        668.85        61.58 o                         
  -1   6  -2         10.14        175.25        33.16 o                         
  -2   6  -2      14995.74      14286.56       272.94 o                         
  -2   6  -2      15436.42      15167.68       347.97 o                         
  -3   6  -2       3699.30       3734.22       114.87 o                         
  -3   6  -2       1687.28       3517.67        93.67 o                         
  -4   6  -2       1886.16       2012.61       111.83 o                         
  -4   6  -2       1985.18       2230.96       106.78 o                         
  -4   6  -2       1921.78       2128.53       189.02 o                         
  -4   6  -2       7727.04       7424.69       400.63 o                         
  -4   6  -2       7790.43       7593.13       369.28 o                         
  -5   6  -2      39188.46      41747.94       855.95 o                         
  -6   6  -2      17287.26      17088.97       564.42 o                         
  -7   6  -2       7163.41       7060.10       444.93 o                         
  -7   6  -2       4781.41       5058.60       351.04 o                         
  -7   6  -2       4692.78       5907.95       383.33 o                         
  -8   6  -2        934.57       1071.81       120.10 o                         
  -8   6  -2        917.25       1386.52       223.60 o                         
  -9   6  -2       6269.31       6327.93       270.60 o                         
  -9   6  -2       6153.11       6230.73       215.00 o                         
 -10   6  -2         16.12         -4.93        54.16 o                         
 -10   6  -2         16.43         54.49        79.12 o                         
  10   6  -1       4911.55       4303.27       278.52 o                         
   9   6  -1      12544.50      12589.92       464.44 o                         
   8   6  -1      10414.42      10765.32       321.67 o                         
   7   6  -1         11.12       -118.69       118.69 o                         
   6   6  -1       7081.28       7336.56       230.73 o                         
   6   6  -1       6950.03       6983.65       228.69 o                         
   6   6  -1       8440.33       7979.74       555.65 o                         
   5   6  -1        141.57        223.80        45.29 o                         
   5   6  -1        144.25        109.00        54.24 o                         
   4   6  -1        496.26        446.28        55.87 o                         
   4   6  -1        505.63        369.75        56.18 o                         
   3   6  -1        153.53        203.04        48.06 o                         
   3   6  -1        156.43        285.22        55.84 o                         
   2   6  -1       2045.27       1911.04        99.41 o                         
   1   6  -1       9431.44       9197.34       339.95 o                         
   1   6  -1       9500.15      10524.94       550.84 o                         
   0   6  -1       5568.76       6070.87       370.55 o                         
   0   6  -1       5703.12       5556.97       159.65 o                         
  -1   6  -1       9046.48       8604.21       176.13 o                         
  -1   6  -1       7320.39       7294.96       145.85 o                         
  -2   6  -1       2178.41       3157.88        83.78 o                         
  -2   6  -1       4480.99       4351.04       117.53 o                         
  -3   6  -1      14992.88      14436.49       318.94 o                         
  -3   6  -1      14419.78      13839.96       240.33 o                         
  -4   6  -1       4359.27       4165.94       117.97 o                         
  -4   6  -1       4313.83       4288.03       112.94 o                         
  -5   6  -1       3133.30       4167.50       157.87 o                         
  -5   6  -1       4198.30       5161.45       224.47 o                         
  -5   6  -1      11574.94      11251.69       485.18 o                         
  -6   6  -1       1053.66       1163.85        96.24 o                         
  -7   6  -1       3030.32       4443.14       326.83 o                         
  -8   6  -1       5075.37       4955.40       221.26 o                         
  -9   6  -1       2617.51       3334.85       386.09 o                         
  -9   6  -1       2567.61       3362.76       216.55 o                         
  -9   6  -1       2520.02       3141.64       300.51 o                         
 -10   6  -1       1461.47       1480.96       134.52 o                         
 -10   6  -1       1489.07       1413.08       241.65 o                         
 -10   6  -1       2163.67       1504.12       261.79 o                         
  10   6   0       2945.45       2926.39       289.23 o                         
  10   6   0       3001.08       2805.81       170.54 o                         
   9   6   0        953.42       1015.04       124.61 o                         
   8   6   0      18516.21      17828.37       441.53 o                         
   7   6   0        602.48        946.54       104.75 o                         
   6   6   0        863.78       1374.50       242.00 o                         
   6   6   0       4174.39       4191.42       237.94 o                         
   5   6   0        401.54        609.36        63.03 o                         
   5   6   0       1424.83       1200.63       128.67 o                         
   5   6   0        409.13        552.41       198.49 o                         
   4   6   0       1026.27       1165.06        96.44 o                         
   4   6   0       1045.65        976.99        81.37 o                         
   4   6   0       2218.83       2121.35       147.18 o                         
   3   6   0       5777.68       5892.10       136.45 o                         
   3   6   0       5886.80       5763.97       144.49 o                         
   2   6   0      16246.26      15340.55       278.13 o                         
   2   6   0      15945.12      15276.55       317.83 o                         
   1   6   0       5598.49       5626.60       166.36 o                         
   0   6   0      18949.92      19902.72       334.25 o                         
  -1   6   0        386.85        511.69        62.91 o                         
  -1   6   0        638.64        615.98        50.23 o                         
  -1   6   0        379.68        506.25       116.98 o                         
  -2   6   0      22071.12      22159.22       414.33 o                         
  -2   6   0      21662.01      21171.53       358.98 o                         
  -2   6   0      25567.31      26273.55      1046.36 o                         
  -3   6   0       1430.57       1356.28        72.07 o                         
  -3   6   0       1732.78       1421.80        74.29 o                         
  -3   6   0       1457.59       1344.83        48.67 o                         
  -4   6   0       1157.95       1763.33        86.02 o                         
  -4   6   0       1017.18       1228.55        51.82 o                         
  -4   6   0       1036.39       1196.84        88.28 o                         
  -5   6   0      11355.56      11321.21       210.78 o                         
  -5   6   0      11145.08      10805.17       351.73 o                         
  -5   6   0      13792.20      13934.71       618.77 o                         
  -6   6   0      19342.43      19071.99       471.66 o                         
  -6   6   0       3855.85       4067.94       255.49 o                         
  -7   6   0      27947.63      28242.56      1209.75 o                         
  -8   6   0        561.25        776.79       109.27 o                         
  -9   6   0       2250.54       2108.48       157.98 o                         
 -10   6   0        472.25        455.94       158.23 o                         
 -10   6   0        510.58        370.36       184.77 o                         
 -10   6   0        927.94        796.06       109.23 o                         
  10   6   1       1782.01       1743.19       149.57 o                         
  10   6   1       1847.36       1508.11       221.87 o                         
   9   6   1        678.59        577.19        81.76 o                         
   9   6   1        666.01        699.22       102.95 o                         
   8   6   1      11768.83      13048.30       359.99 o                         
   7   6   1      11082.48      11080.44       298.26 o                         
   6   6   1      20654.30      20447.31       455.19 o                         
   5   6   1       2968.26       2626.83       162.49 o                         
   5   6   1       2934.09       2807.28       275.56 o                         
   5   6   1       2879.70       3479.69       377.85 o                         
   4   6   1      17253.45      21266.09       366.23 o                         
   4   6   1      22927.62      21867.21       466.07 o                         
   3   6   1       5820.21       5446.70       142.97 o                         
   3   6   1       5573.14       5223.67       148.78 o                         
   2   6   1        511.75        497.03        47.36 o                         
   2   6   1        521.42        563.51        77.49 o                         
   2   6   1        721.23        561.04       117.93 o                         
   1   6   1      11631.01      11611.38       212.99 o                         
   1   6   1      11415.42      11211.80       403.71 o                         
   1   6   1      12801.02      13447.03       348.69 o                         
   0   6   1        251.79        323.66        55.81 o                         
   0   6   1        636.22        594.50        47.80 o                         
   0   6   1        256.55        456.27       113.83 o                         
  -1   6   1      23711.96      23535.92       483.28 o                         
  -2   6   1       6445.65       6231.21       155.75 o                         
  -2   6   1       4219.16       5501.45       320.85 o                         
  -2   6   1       4298.84       4003.26       124.56 o                         
  -3   6   1       2544.47       2378.75        53.57 o                         
  -3   6   1       2497.30       2430.28        70.28 o                         
  -4   6   1       1934.29       1881.72        70.49 o                         
  -4   6   1       1970.82       1960.58        55.82 o                         
  -4   6   1       5841.95       5575.57       256.24 o                         
  -5   6   1       2187.23       2176.37        70.40 o                         
  -5   6   1       2146.69       2175.77        65.87 o                         
  -5   6   1       2210.64       2372.87       191.42 o                         
  -6   6   1       2613.94       2711.92       107.90 o                         
  -6   6   1       2663.30       2511.03        79.22 o                         
  -6   6   1       2761.92       2536.21       213.08 o                         
  -7   6   1      13292.89      13051.35       419.07 o                         
  -8   6   1        796.81        776.39        99.05 o                         
  -9   6   1       3076.96       3702.76       372.41 o                         
  10   6   2         44.36         63.10        68.77 o                         
  10   6   2         45.20        -35.41        76.86 o                         
   9   6   2       1099.65       1355.59       143.48 o                         
   9   6   2       1120.42        910.88       126.84 o                         
   8   6   2       3899.04       3510.46       166.04 o                         
   8   6   2       3826.76       4021.78       180.56 o                         
   7   6   2       4103.20       4668.05       192.14 o                         
   7   6   2       3709.28       4245.86       397.22 o                         
   6   6   2      10969.13      10356.51       255.30 o                         
   4   6   2        629.01        522.54        78.99 o                         
   4   6   2        209.94        475.20       133.39 o                         
   4   6   2      21253.86      15798.11       778.10 o                         
   3   6   2       8498.71       7577.00       223.83 o                         
   3   6   2       3134.99       8533.92       185.94 o                         
   2   6   2       1616.23       1576.33        85.12 o                         
   2   6   2       1399.91       1613.86        80.55 o                         
   1   6   2       2749.44       3071.50        85.68 o                         
   1   6   2       3434.05       3369.93        98.87 o                         
   0   6   2      10058.99      10335.76       195.35 o                         
   0   6   2      10374.96      10881.14       188.26 o                         
  -1   6   2       6406.51       6027.85       221.25 o                         
  -1   6   2       2146.81       2172.23        79.21 o                         
  -1   6   2       2187.35       2031.34        91.90 o                         
  -2   6   2       1468.33       1097.56        59.09 o                         
  -3   6   2       1819.03       1656.98        82.52 o                         
  -4   6   2      12859.25      11946.37       258.86 o                         
  -4   6   2      13102.11      12148.15       269.25 o                         
  -5   6   2        299.90        278.00        27.22 o                         
  -5   6   2        294.34        324.32        43.78 o                         
  -6   6   2        216.46        267.52        31.39 o                         
  -6   6   2        220.55        255.86        32.62 o                         
  -7   6   2       4901.35       4774.14       115.80 o                         
  -7   6   2       4993.91       4814.82       134.07 o                         
  -8   6   2       8215.73       7811.60       243.20 o                         
  -9   6   2       8722.65       8907.30       306.62 o                         
 -10   6   2        235.54         67.84       107.47 o                         
  10   6   3        729.28        854.73       127.14 o                         
  10   6   3        743.06        535.67       118.44 o                         
   9   6   3       1795.22       1801.47       146.93 o                         
   9   6   3       1761.95       1738.10       152.52 o                         
   8   6   3        435.35        498.80        83.81 o                         
   8   6   3        443.57        472.79        90.50 o                         
   7   6   3        209.34        271.38        71.83 o                         
   7   6   3        205.46        234.08        65.02 o                         
   6   6   3      15817.60      16902.05       865.25 o                         
   6   6   3      12495.38      12864.48       723.39 o                         
   5   6   3      20988.76      19448.50       432.35 o                         
   4   6   3      12301.41      11148.07       451.11 o                         
   4   6   3      11663.30      11431.40       449.14 o                         
   3   6   3      11314.23      10447.27       283.12 o                         
   3   6   3      11368.27       9584.63       510.63 o                         
   3   6   3      11104.51      10649.59       380.39 o                         
   2   6   3       5584.11       9349.63       210.18 o                         
   2   6   3       9782.11       9572.49       287.20 o                         
   1   6   3      13801.34      13173.87       278.59 o                         
   1   6   3      13552.72      12705.53       290.66 o                         
   0   6   3       1575.07       2218.28        59.59 o                         
   0   6   3       2319.18       2182.66        71.18 o                         
  -1   6   3      12253.32      13309.86       234.22 o                         
  -1   6   3      17050.46      17536.38       327.55 o                         
  -3   6   3       1814.14       1916.04       101.64 o                         
  -4   6   3       1999.40       1993.75        84.22 o                         
  -4   6   3       6061.95       6158.50       286.33 o                         
  -5   6   3       3372.39       3513.67       123.05 o                         
  -5   6   3       3309.88       3623.38       126.40 o                         
  -6   6   3       5502.00       5535.51       188.77 o                         
  -6   6   3       5292.53       5046.22       118.64 o                         
  -7   6   3       1657.25       1641.72        64.74 o                         
  -7   6   3       1688.55       1710.71        84.07 o                         
  -8   6   3       1155.65       1007.19        68.86 o                         
  -8   6   3       1134.23       1195.77        67.82 o                         
  -9   6   3       4636.61       4536.11       170.66 o                         
 -10   6   3       4336.48       3892.01       144.50 o                         
   9   6   4         20.88         39.73        61.66 o
[truncated: 327,081 more chars]
