# Supplementary material for: Phase relationships in homoleptic com­plexes of XeF2
Source: IUCrJ. 2026 May 18;13(Pt 4):420–32. doi: 10.1107/S2052252526003751 (PMC13324652; doi:10.1107/S2052252526003751)
Supplement: Supplementary file 16 [file m-13-00420-ZnAsII_0p15GPasup16.hkl]

data_ZnAsII_0p15GPa                                                             
_shelx_title ' ZnAsII_0p15GPa in P2/n. data transformed'                        
_shelx_refln_list_code          4                                               
_shelx_F_calc_maximum      628.34                                               
_exptl_crystal_F_000      2544.00                                               
_reflns_d_resolution_high  0.8000                                               
                                                                                
loop_                                                                           
 _space_group_symop_operation_xyz                                               
 'x, y, z'                                                                      
 '-x+1/2, y, -z+1/2'                                                            
 '-x, -y, -z'                                                                   
 'x-1/2, -y, z-1/2'                                                             
                                                                                
_cell_length_a    13.6300                                                       
_cell_length_b    13.6939                                                       
_cell_length_c    14.1449                                                       
_cell_angle_alpha  90.000                                                       
_cell_angle_beta   90.497                                                       
_cell_angle_gamma  90.000                                                       
                                                                                
_shelx_F_squared_multiplier     1.000                                           
                                                                                
loop_                                                                           
 _refln_index_h                                                                 
 _refln_index_k                                                                 
 _refln_index_l                                                                 
 _refln_F_squared_calc                                                          
 _refln_F_squared_meas                                                          
 _refln_F_squared_sigma                                                         
 _refln_observed_status                                                         
   4   4   0     175031.36     185327.75      7720.63 o                         
   5   4   0      17459.41      17619.56      1047.63 o                         
   3   5   0     200862.23     203127.70      8465.51 o                         
   4   5   0       1570.61       2505.26       112.25 o                         
   5   5   0        197.95        154.82        23.14 o                         
   6   5   0       9621.80       9703.77      1183.22 o                         
   0   6   0      82421.93      98382.38      5800.10 o                         
   1   6   0        629.96        990.51        73.49 o                         
   2   6   0      23056.93      25078.63      1779.53 o                         
   3   6   0      37456.71      28642.74      3232.35 o                         
   4   6   0        116.76         66.96        22.14 o                         
   5   6   0       2172.55       2351.98       108.44 o                         
   6   6   0      74109.70      67242.32      2808.23 o                         
   7   6   0      11939.63      12474.43       529.82 o                         
   0   7   0       9006.74       8069.89       486.87 o                         
   1   7   0      12581.85      13170.49       556.08 o                         
   2   7   0       3209.58       3568.39       498.65 o                         
   3   7   0       7395.28       7143.43      1296.45 o                         
   4   7   0       2794.32       1794.26        96.46 o                         
   5   7   0      41807.29      40512.95      1697.48 o                         
   6   7   0       4168.15       3483.44       157.16 o                         
   7   7   0       1707.26       1427.55        76.39 o                         
   8   7   0       1624.01       1788.47       109.44 o                         
   9   7   0       1187.64       1351.97       109.04 o                         
   0   8   0      34676.38      43797.48      2590.51 o                         
   2   8   0     113360.61     109764.94      4580.98 o                         
   3   8   0      15200.06      12272.57       520.22 o                         
   4   8   0       1077.62        801.73        51.49 o                         
   5   8   0       1503.80       1610.16       113.83 o                         
   6   8   0       8331.68       8488.55       411.38 o                         
   7   8   0      11716.84      12017.97       727.31 o                         
   8   8   0       6627.71       6885.25       305.74 o                         
   9   8   0       2200.04       2404.70       118.61 o                         
  10   8   0         40.50         63.50        61.91 o                         
   0   9   0        720.95        990.91        85.07 o                         
   2   9   0       1885.80       1700.30       145.38 o                         
   3   9   0      26831.46      27589.12      1160.32 o                         
   4   9   0         38.74         -2.21        33.93 o                         
   5   9   0       3339.44       2735.30       130.48 o                         
   6   9   0          0.29         -7.59        49.13 o                         
   7   9   0       6667.46       6337.34       370.24 o                         
   8   9   0        181.72         74.69        57.91 o                         
  10   9   0         22.96         15.58        63.11 o                         
  11   9   0         42.37         68.30        65.50 o                         
   0  10   0      23550.38      30818.56      1830.45 o                         
   1  10   0      11107.03      11320.38       543.98 o                         
   3  10   0      12246.75      11949.61      1045.23 o                         
   4  10   0       4093.25       3726.59       480.88 o                         
   5  10   0       1249.87       1275.29       103.05 o                         
   6  10   0       9603.45       7457.21       460.91 o                         
   7  10   0      12940.76      11963.25       726.51 o                         
  10  10   0       4819.17       5187.82       334.30 o                         
  11  10   0       2997.74       2825.36       199.30 o                         
   1  11   0       1597.75       1976.63       140.19 o                         
   2  11   0        445.99        257.21        54.72 o                         
   3  11   0       8626.02       7738.79       477.28 o                         
   4  11   0       1149.06        848.73        87.47 o                         
   6  11   0         70.33        -15.98        67.10 o                         
   7  11   0       4893.21       4902.64       313.53 o                         
   8  11   0        184.41        129.81        63.11 o                         
   9  11   0        279.18        234.05        69.50 o                         
  10  11   0         17.08          0.12        49.51 o                         
  11  11   0         41.02         -6.32        52.93 o                         
  12  11   0         15.84         27.09        53.52 o                         
  13  11   0        171.06        237.24        84.27 o                         
   2  12   0       6493.22       6490.66       406.59 o                         
   3  12   0       3510.46       3210.38       215.68 o                         
   4  12   0         50.92         37.54        59.91 o                         
   5  12   0        212.56        375.04        73.49 o                         
   6  12   0        198.21        222.07        69.50 o                         
   7  12   0       4452.41       4355.63       202.06 o                         
   8  12   0        661.72        518.82       103.44 o                         
   9  12   0        142.90        224.72        52.52 o                         
  10  12   0         16.30         17.29        51.66 o                         
  11  12   0        708.34        750.09        69.83 o                         
  12  12   0          0.43         80.71        56.75 o                         
   0  13   0       4685.91       5700.25       361.06 o                         
   1  13   0       1117.49       1669.10       134.20 o                         
   2  13   0       1305.09       1457.81       125.81 o                         
   3  13   0        244.63        378.92        54.62 o                         
   4  13   0       2657.52       2377.23       172.14 o                         
   5  13   0       2013.48       2159.56       165.75 o                         
   6  13   0       1013.95        968.20        90.26 o                         
   7  13   0         35.42         40.24        48.51 o                         
   8  13   0        636.62        633.87        66.02 o                         
   9  13   0         33.15        129.18        51.78 o                         
  10  13   0        489.65        530.92        65.04 o                         
  11  13   0        166.78        240.42        59.88 o                         
   0  14   0       1284.61        962.56       102.25 o                         
   1  14   0         28.36        -29.16        70.89 o                         
   2  14   0       1137.02       1109.39        77.76 o                         
   3  14   0         69.64        145.26        50.20 o                         
   4  14   0          3.73         46.28        52.42 o                         
   5  14   0         79.56         66.11        53.20 o                         
   6  14   0        183.46        179.35        52.67 o                         
   7  14   0        115.15        150.02        55.02 o                         
   8  14   0        694.77        595.60        67.23 o                         
   9  14   0         55.67        115.63        54.51 o                         
   0  15   0        614.40        738.09        98.25 o                         
   1  15   0        145.64         34.75        75.49 o                         
   2  15   0        516.40        670.29        76.49 o                         
   3  15   0       2063.30       1866.22       152.97 o                         
   4  15   0        445.41        408.23        62.83 o                         
   5  15   0         69.03         67.38        53.27 o                         
   6  15   0        227.02        192.18        97.25 o                         
   7  15   0        584.60        440.18        63.86 o                         
   8  15   0        244.38        208.89        75.09 o                         
   0  16   0        450.99        487.67        91.86 o                         
   1  16   0         99.06         83.87        81.88 o                         
   2  16   0          9.41        252.16        60.65 o                         
   3  16   0          0.14          3.83        56.62 o                         
   4  16   0         27.45         90.72        60.36 o                         
   5  16   0        132.21        192.72        60.11 o                         
   6  16   0         95.10         47.70        92.66 o                         
   0  17   0        435.03        276.78        91.86 o                         
   1  17   0          2.67          1.60        80.68 o                         
  -4   3   1      15484.51      19375.63       984.12 o                         
  -6   4   1      58153.13      54723.49      3234.75 o                         
  -5   4   1       5308.04       5620.48       271.79 o                         
  -4   4   1       4111.06       5736.82       336.30 o                         
  -3   4   1        122.17        130.55        22.57 o                         
  -7   5   1      37753.56      34193.09      2027.76 o                         
  -6   5   1        296.67        463.57        37.40 o                         
  -5   5   1      10882.79      10414.96       442.41 o                         
  -4   5   1      14120.40      10048.13      1456.81 o                         
  -3   5   1       6566.17       5171.36       223.25 o                         
  -2   5   1       8155.43      14397.40       605.65 o                         
  -1   5   1       1518.20       3677.54       209.09 o                         
   0   5   1      49355.03      56649.23      2363.14 o                         
   4   5   1       9851.08       9620.27       406.97 o                         
   5   5   1        248.26        239.36        24.24 o                         
  -8   6   1       1614.84       2036.14       143.38 o                         
  -7   6   1        821.40        685.77        68.30 o                         
  -6   6   1       1530.32       1375.60        72.58 o                         
  -5   6   1       1303.32       1175.83        69.90 o                         
  -4   6   1      12282.63      15266.23       644.90 o                         
  -3   6   1        835.37        776.06        80.08 o                         
  -2   6   1      18533.79      14932.33       629.51 o                         
  -1   6   1       4385.77       4632.81       201.51 o                         
   0   6   1       8521.42       3738.69       163.37 o                         
   3   6   1         17.56         53.32        20.33 o                         
   4   6   1      27618.78      30856.86      1288.39 o                         
   5   6   1       2047.00       1300.96       198.90 o                         
   6   6   1        598.59        898.63        84.27 o                         
   7   6   1        778.41        500.85        57.51 o                         
  -9   7   1       6795.45       6438.12       428.56 o                         
  -8   7   1        214.05        279.30        42.31 o                         
  -7   7   1       1453.42       1008.39        62.84 o                         
  -6   7   1       2058.29       1925.62       289.96 o                         
  -5   7   1      23497.57      19284.04      1917.72 o                         
  -4   7   1       7828.16       8329.32       357.82 o                         
  -3   7   1       9768.87      14494.55      2028.96 o                         
  -2   7   1      36932.72      48043.16      2000.37 o                         
  -1   7   1      70732.93      56237.64      3541.29 o                         
   0   7   1      12589.90      12812.96       991.51 o                         
   1   7   1      31247.14      46389.09      1937.54 o                         
   2   7   1      63625.27      57998.18      2422.31 o                         
   3   7   1      16261.54      13191.49       557.21 o                         
   4   7   1       5584.07       5257.58       227.77 o                         
   5   7   1        984.14       1446.21        73.27 o                         
   6   7   1      19160.26      16902.75       713.39 o                         
   7   7   1       2129.04       2265.79       236.64 o                         
   8   7   1       1542.57       1965.45       137.39 o                         
 -10   8   1       3817.64       3529.90       235.65 o                         
  -9   8   1        973.81       1112.73       107.44 o                         
  -8   8   1        471.96        261.98        43.07 o                         
  -7   8   1       1347.98       1277.22       107.84 o                         
  -6   8   1      23990.24      20337.08      1215.78 o                         
  -5   8   1       3646.50       3391.44       191.11 o                         
  -4   8   1         20.95         77.04        48.13 o                         
  -3   8   1         17.80         41.10        30.63 o                         
  -2   8   1      31570.52      36915.24      1547.37 o                         
  -1   8   1       8295.83       8217.31       352.32 o                         
   0   8   1      17776.63      17129.10      1022.87 o                         
   1   8   1       6483.32       5935.67       256.30 o                         
   2   8   1        255.75        262.58        32.62 o                         
   3   8   1        178.66        162.51        28.66 o                         
   4   8   1      17176.84      17529.95       823.76 o                         
   5   8   1       5298.82       4428.75       196.56 o                         
   6   8   1       1076.09        991.88        85.07 o                         
   7   8   1        339.69        291.13        58.11 o                         
   8   8   1       1725.92       1501.75       113.83 o                         
   9   8   1       1298.94       1411.88       111.83 o                         
 -12   9   1        517.62        442.14        82.28 o                         
 -11   9   1        165.41        245.23        72.29 o                         
 -10   9   1       1761.67       2174.82       115.65 o                         
  -9   9   1      11089.18      11189.47       702.35 o                         
  -8   9   1       5888.73       5541.69       348.68 o                         
  -7   9   1        124.59         87.26        42.87 o                         
  -6   9   1         27.03        -17.30        37.64 o                         
  -5   9   1       6419.66       6602.89       409.79 o                         
  -4   9   1      28480.12      25014.02      1599.20 o                         
  -3   9   1       4679.62       6195.98       271.40 o                         
  -2   9   1       1219.02       2081.09       103.65 o                         
  -1   9   1       1498.01       2741.34       129.20 o                         
   0   9   1      31876.08      33405.08      1982.23 o                         
   1   9   1       7623.89       9663.33       411.91 o                         
   2   9   1       1235.82       1249.72       243.24 o                         
   3   9   1        979.14        736.57        49.23 o                         
   4   9   1       6877.54       7101.55       307.27 o                         
   5   9   1       1694.25       1433.85       110.23 o                         
   6   9   1        876.96        561.96        65.90 o                         
   7   9   1         60.88        114.23        51.92 o                         
   9   9   1       6414.63       6902.44       429.76 o                         
 -11  10   1        511.24        299.15        73.49 o                         
 -10  10   1        215.05        218.07        72.29 o                         
  -9  10   1         21.35         89.07        67.10 o                         
  -8  10   1          0.78         16.47        70.89 o                         
  -7  10   1       2569.26       1977.67       221.87 o                         
  -6  10   1       9146.39       8652.61       376.75 o                         
  -5  10   1        142.24        213.02        41.23 o                         
  -4  10   1       1316.33       1327.83       132.60 o                         
  -3  10   1       2638.95       1816.47       136.20 o                         
  -2  10   1       7892.78       7951.67       488.47 o                         
  -1  10   1       3092.52       2656.41       180.13 o                         
   0  10   1       4068.28       5512.13       341.89 o                         
   1  10   1       1501.86       1375.14       103.84 o                         
   2  10   1        228.74        540.39        65.10 o                         
   3  10   1       1028.39       1031.25        90.66 o                         
   4  10   1      13232.23      12250.42       738.09 o                         
   7  10   1         85.25         42.74        56.71 o                         
   8  10   1       3197.88       2773.84       188.12 o                         
   9  10   1         45.31         -9.59        62.31 o                         
  10  10   1         37.60         13.36        45.04 o                         
  11  10   1         14.70         14.78        67.90 o                         
  12  10   1          5.29         27.96        72.29 o                         
 -13  11   1        157.16        113.83        79.88 o                         
 -12  11   1        186.59        277.18        81.48 o                         
 -11  11   1       1086.75       1187.82       113.83 o                         
 -10  11   1        165.54         80.68        72.69 o                         
  -8  11   1        901.42        845.53       101.05 o                         
  -7  11   1       1418.95       1268.90       120.62 o                         
  -5  11   1       2091.59       1871.19       144.58 o                         
  -4  11   1       3465.23       3448.93       186.32 o                         
  -3  11   1       3020.58       3757.37       175.10 o                         
  -2  11   1       4256.29       4241.70       310.93 o                         
  -1  11   1      12901.84      14830.59      1284.67 o                         
   0  11   1       4726.15       4638.24       297.15 o                         
   2  11   1      11079.38      10534.59       637.44 o                         
   3  11   1       5346.91       4115.43       264.80 o                         
   4  11   1       1841.54       1679.48       127.01 o                         
   6  11   1       2274.07       2352.60       118.61 o                         
   7  11   1        264.23        246.41        43.48 o                         
   8  11   1        328.98        312.33        59.31 o                         
   9  11   1        174.26        132.75        99.65 o                         
  10  11   1         71.68         27.85        45.58 o                         
  11  11   1        499.38        436.00        55.56 o                         
  12  11   1        649.20        905.44       103.84 o                         
  13  11   1        209.38        226.06        81.08 o                         
 -12  12   1         19.36         55.29        59.15 o                         
 -11  12   1        186.23        175.58        56.62 o                         
 -10  12   1          1.92        -24.19        77.88 o                         
  -9  12   1          7.31         74.29        69.90 o                         
  -8  12   1       1949.77       2015.78       158.16 o                         
  -7  12   1        180.66        244.83        77.88 o                         
  -6  12   1       2525.53       1407.89       123.81 o                         
  -4  12   1       7193.43       7247.13       453.32 o                         
  -3  12   1         48.49        281.18        71.89 o                         
  -2  12   1       4720.20       4723.31       305.54 o                         
  -1  12   1       1205.92       1028.60        71.84 o                         
   0  12   1         30.63        137.39        69.10 o                         
   2  12   1        509.88        828.36        84.67 o                         
   3  12   1         76.62        120.22        58.71 o                         
   4  12   1       4332.33       3813.86       176.08 o                         
   5  12   1       2263.45       1857.71       141.79 o                         
   6  12   1        728.44       1059.42        71.58 o                         
   7  12   1        128.82        218.07        46.74 o                         
   8  12   1       1714.96       1885.85       145.98 o                         
   9  12   1        941.14        925.11        71.37 o                         
  10  12   1        102.30         56.22        47.85 o                         
  11  12   1        219.34        246.15        55.18 o                         
  12  12   1          4.39         -7.65        54.22 o                         
 -11  13   1        234.45        111.58        58.93 o                         
 -10  13   1         60.52        132.81        57.10 o                         
  -9  13   1       1322.45       1581.05        96.15 o                         
  -8  13   1        423.77        408.13        73.09 o                         
  -7  13   1        456.72        298.85        57.47 o                         
  -6  13   1        226.88        146.43        51.62 o                         
  -5  13   1        168.55         84.27        77.48 o                         
  -4  13   1       2351.93       1737.79       142.99 o                         
  -3  13   1       1068.36       1341.59       118.22 o                         
   0  13   1       2605.29       3317.42       225.26 o                         
   1  13   1       2025.04       2663.60       190.51 o                         
   2  13   1        229.35        242.74        48.29 o                         
   3  13   1        175.66        135.85        47.02 o                         
   4  13   1        583.86        555.41        55.12 o                         
   5  13   1        803.90        580.62        58.67 o                         
   6  13   1         43.28         11.58        68.70 o                         
   7  13   1       1965.02       2097.97       114.23 o                         
   8  13   1        126.19        139.55        51.46 o                         
   9  13   1       2798.20       2904.45       146.34 o                         
  10  13   1         15.88         23.63        75.69 o                         
  11  13   1        717.49        654.87        84.67 o                         
  -9  14   1        166.59        312.60        66.51 o                         
  -8  14   1          2.99         81.10        57.61 o                         
  -7  14   1       1698.11       1751.90       104.87 o                         
  -6  14   1       2675.43       2357.86       197.90 o                         
  -5  14   1        607.14        934.60        78.23 o                         
  -4  14   1        928.10       1054.47       131.20 o                         
  -3  14   1        681.71        631.72       120.62 o                         
  -2  14   1       1282.52       1261.31       123.41 o                         
  -1  14   1       2071.74       2183.52       169.75 o                         
   0  14   1        307.67        311.13        83.47 o                         
   1  14   1        256.48        335.10        81.48 o                         
   2  14   1       1408.06       1381.28        85.37 o                         
   3  14   1        527.66        498.96        54.86 o                         
   4  14   1       3211.73       2845.33       202.90 o                         
   5  14   1         92.19         -7.59        72.69 o                         
   6  14   1       2682.06       2551.49       276.78 o                         
   7  14   1          5.27         57.21        52.95 o                         
   8  14   1        252.96        246.82        55.40 o                         
   9  14   1          5.88         25.16        52.65 o                         
  -8  15   1          5.06         21.45        58.63 o                         
  -7  15   1        138.45         99.25        59.01 o                         
  -6  15   1        132.50        139.30        58.58 o                         
  -5  15   1          0.09         96.99        61.55 o                         
  -4  15   1         49.23         61.00        56.06 o                         
  -3  15   1       1927.14       2458.84       143.58 o                         
  -2  15   1        438.86        551.99        67.38 o                         
  -1  15   1       3811.16       4727.26       220.00 o                         
   0  15   1        103.61         73.09        86.67 o                         
   1  15   1       5977.17       5562.45       355.87 o                         
   2  15   1       1166.86       1400.90       268.60 o                         
   3  15   1       2645.21       2233.76       315.53 o                         
   4  15   1        296.69        432.49        59.80 o                         
   5  15   1        817.33        909.98        76.08 o                         
   6  15   1        164.85        251.16        57.57 o                         
   7  15   1         12.10        -39.49        54.08 o                         
   8  15   1          0.02          2.24        53.07 o                         
  -5  16   1          7.50         53.78        57.41 o                         
  -4  16   1       1864.43       1547.55       133.20 o                         
  -3  16   1          1.89         46.01       125.61 o                         
  -2  16   1        890.90        739.28        74.63 o                         
  -1  16   1        611.31        532.80        95.06 o                         
   0  16   1         45.48        122.22        85.07 o                         
   1  16   1          4.58        104.64        82.68 o                         
   2  16   1        279.91        295.16        60.24 o                         
   3  16   1        267.95        258.44       110.83 o                         
   4  16   1       1078.80        912.00        75.66 o                         
   5  16   1        280.49        311.65        58.56 o                         
  -1  17   1        662.18        756.07       108.64 o                         
   0  17   1         68.51        106.64        89.07 o                         
   1  17   1        634.00        734.90       108.64 o                         
  -4   2   2       1938.39       3484.37       215.68 o                         
  -5   3   2     190197.56     160756.14      6698.70 o                         
  -4   3   2         11.24         37.94        23.17 o                         
  -3   3   2       8163.55       8002.62       339.61 o                         
  -6   4   2       5688.67       5811.79       252.48 o                         
  -5   4   2       4076.65       4330.09       222.27 o                         
  -3   4   2        401.13        252.50        26.36 o                         
  -2   4   2       2319.75       3105.28       200.70 o                         
  -1   4   2       6010.84       5322.08       490.86 o                         
  -8   5   2       3268.38       2899.65       192.51 o                         
  -7   5   2      38516.84      39471.18      2339.29 o                         
  -6   5   2       1164.90        865.31        52.53 o                         
  -5   5   2          0.90         13.02        23.99 o                         
  -3   5   2     105029.22      95977.44      4008.23 o                         
  -2   5   2       5819.71       4821.70       413.78 o                         
  -1   5   2      17101.66      24779.46      1509.93 o                         
   0   5   2      12721.62      15399.83       648.15 o                         
   5   5   2         29.75         11.98        27.16 o                         
  -8   6   2       7145.04       7465.49       648.43 o                         
  -7   6   2      12406.09      11602.83      1445.83 o                         
  -6   6   2       6350.73       5913.71       823.36 o                         
  -5   6   2      10019.84      12116.44       515.70 o                         
  -4   6   2      10452.53      12668.14       536.31 o                         
  -2   6   2      39228.52      43340.11      1810.31 o                         
  -1   6   2       1573.75       2509.64       115.65 o                         
   0   6   2      94863.62      96847.42      4038.73 o                         
   4   6   2       9245.46       8426.68       357.26 o                         
   5   6   2      27475.77      26345.85      1103.27 o                         
   6   6   2       8255.29       8024.36       484.87 o                         
 -10   7   2        702.49        772.44        88.67 o                         
  -9   7   2       4808.54       5102.12       229.32 o                         
  -8   7   2        489.36        472.78        46.88 o                         
  -7   7   2        639.64        604.04        51.24 o                         
  -6   7   2       4061.88       3926.91       253.62 o                         
  -5   7   2      67157.48      71689.89      2995.19 o                         
  -4   7   2       3668.64       4847.20       214.36 o                         
  -2   7   2        871.77        996.91        76.68 o                         
  -1   7   2      57345.22      67528.89      2820.80 o                         
   0   7   2      18201.77      18597.55       783.85 o                         
   3   7   2        359.06        335.94        36.35 o                         
   4   7   2      11324.13      12472.85       883.27 o                         
   5   7   2      86030.19      85219.62      3557.77 o                         
   6   7   2         47.36        103.54        30.47 o                         
   7   7   2        940.86        830.35        74.29 o                         
 -11   8   2       1011.28        913.43        95.46 o                         
 -10   8   2          3.79         41.19        50.52 o                         
  -9   8   2      11690.57      11367.45       489.71 o                         
  -8   8   2       7678.73       6853.72       424.96 o                         
  -7   8   2        709.14        619.22        53.21 o                         
  -6   8   2       3709.41       3952.27       180.89 o                         
  -5   8   2      22405.81      21377.92      1277.28 o                         
  -3   8   2      10480.58      11414.69       486.89 o                         
  -2   8   2      74833.32      95852.87      4000.18 o                         
  -1   8   2       8443.31       8598.26       468.90 o                         
   1   8   2      37970.29      38607.05      1609.93 o                         
   2   8   2      86159.07      79707.05      3322.66 o                         
   3   8   2        426.72        537.83        76.88 o                         
   4   8   2       4101.74       3493.16       220.87 o                         
   5   8   2      38678.08      37895.54      2243.03 o                         
   6   8   2       7889.31       8088.66       492.06 o                         
   7   8   2         15.39          6.79        44.33 o                         
 -12   9   2          5.01         54.72        68.30 o                         
 -11   9   2        303.48        404.71        56.48 o                         
 -10   9   2         42.45        113.30        50.96 o                         
  -9   9   2        393.17        384.00        53.76 o                         
  -8   9   2       1104.08       1029.13       193.71 o                         
  -7   9   2        590.96        693.24        56.77 o                         
  -6   9   2        152.70        128.54        43.01 o                         
  -5   9   2       9479.66       9919.61       475.09 o                         
  -4   9   2       2497.95       4178.74       365.65 o                         
  -3   9   2       7700.21      11535.09       699.75 o                         
  -2   9   2        970.07       1171.84        96.65 o                         
  -1   9   2       4346.02       5144.88       228.62 o                         
   0   9   2        810.85        881.78        59.34 o                         
   1   9   2       7885.88       8525.61       514.43 o                         
   2   9   2       2365.57       2084.47       140.99 o                         
   3   9   2       6239.78       5129.90       317.12 o                         
   5   9   2       7250.26       7239.14       440.14 o                         
   6   9   2        304.98        445.73        58.71 o                         
   7   9   2        731.16        598.70        69.50 o                         
   8   9   2        269.00        365.85        63.11 o                         
   9   9   2        518.56        470.89        70.69 o                         
 -13  10   2        432.71        530.80        93.46 o                         
 -12  10   2        414.84        486.32        64.12 o                         
 -11  10   2        178.73        332.10        58.32 o                         
 -10  10   2       4539.05       5055.04       499.65 o                         
  -9  10   2       2551.99       3093.60       397.80 o                         
  -8  10   2       1373.81       1472.56        89.20 o                         
  -7  10   2        522.20        471.59        59.71 o                         
  -6  10   2       9597.87       9224.96       567.55 o                         
  -5  10   2       9653.02       8393.60       365.03 o                         
  -4  10   2       2947.95       3074.29       195.91 o                         
  -3  10   2        826.01       1349.93        80.45 o                         
  -2  10   2       1824.81       2135.43       197.70 o                         
  -1  10   2       9707.07       9169.15       396.37 o                         
   0  10   2      17907.84      19395.29       821.13 o                         
   2  10   2       2843.93       2659.61       176.14 o                         
   3  10   2          0.78         37.14        51.12 o                         
   4  10   2       3292.73       4118.22       260.01 o                         
   5  10   2      16716.77      15732.98       665.94 o                         
   6  10   2      12067.42      11041.46       798.60 o                         
   7  10   2        694.16        786.82        82.28 o                         
   8  10   2        125.15         95.73        39.96 o                         
   9  10   2       7491.24       7693.07       335.23 o                         
  11  10   2        100.79         57.51        60.71 o                         
 -12  11   2         62.77        198.90        84.27 o                         
 -11  11   2        119.77        183.72        84.27 o                         
 -10  11   2          1.69         33.55        79.48 o                         
  -9  11   2          0.65        -76.68        76.68 o                         
  -8  11   2        972.47       1035.47        81.28 o                         
  -7  11   2       1660.42       1710.57        99.98 o                         
  -6  11   2          4.82        -22.55        65.10 o                         
  -5  11   2       1908.87       2228.66       164.55 o                         
  -4  11   2       1364.03       1490.73        94.26 o                         
  -3  11   2       4006.81       4012.00       186.54 o                         
  -2  11   2       1909.27       2703.23       138.99 o                         
   0  11   2        241.93        441.34        75.89 o                         
   1  11   2          3.13        193.71        64.70 o                         
   2  11   2       4515.44       4427.93       197.69 o                         
   3  11   2       4668.92       4043.29       183.00 o                         
   4  11   2         90.18        208.73        40.52 o                         
   5  11   2       1232.75       1615.13        86.41 o                         
   6  11   2       2115.54       1802.10       136.20 o                         
   7  11   2       1438.89       1288.94        76.36 o                         
   8  11   2        505.23        666.24        56.06 o                         
   9  11   2        152.33         42.34        63.50 o                         
  10  11   2         50.20         98.70        47.45 o                         
  11  11   2         10.69         10.78        66.70 o                         
  12  11   2        289.44        236.84        70.69 o                         
 -12  12   2          3.55        -17.97        80.28 o                         
 -11  12   2        215.46         21.57        77.88 o                         
 -10  12   2          8.45        118.62        79.08 o                         
  -8  12   2         37.62        144.58        86.27 o                         
  -7  12   2          6.95         -4.79        77.88 o                         
  -6  12   2        522.20        680.58        96.26 o                         
  -5  12   2       2258.01       2689.41       136.83 o                         
  -4  12   2       2405.27       2712.33       523.61 o                         
  -3  12   2       1040.17       1820.47       143.78 o                         
  -2  12   2      12016.91      13389.91       812.38 o                         
  -1  12   2        571.52        774.84       100.65 o                         
   0  12   2       7343.85       8680.98       537.59 o                         
   1  12   2       5157.81       5873.59       367.85 o                         
   2  12   2      10450.09       9423.74       405.69 o                         
   3  12   2          9.68         39.66        39.10 o                         
   4  12   2        780.72        848.73        88.67 o                         
   5  12   2       3833.30       3655.32       238.84 o                         
   6  12   2        820.73        744.22        59.72 o                         
   7  12   2         69.94        136.13        45.05 o                         
   8  12   2        308.23        274.94        47.14 o                         
   9  12   2       1339.34       1294.98       257.01 o                         
  10  12   2          7.25         48.89        50.83 o                         
  11  12   2         26.59         70.56        50.88 o                         
 -10  13   2         55.39         52.29        57.16 o                         
  -9  13   2        461.21        442.54        94.66 o                         
  -8  13   2         65.64          9.19        81.08 o                         
  -7  13   2         29.89         73.89        78.68 o                         
  -5  13   2       3865.56       3846.63       261.61 o                         
  -4  13   2        300.25        298.35        81.88 o                         
  -3  13   2         76.58        713.33        94.26 o                         
  -2  13   2       1389.93       1780.93       146.18 o                         
  -1  13   2       2520.96       2231.27       171.14 o                         
   0  13   2       1075.01       1375.14       125.41 o                         
   2  13   2       1021.70       1028.46        96.26 o                         
   3  13   2         10.60         -6.56        42.29 o                         
   4  13   2       1991.35       1982.85       104.34 o                         
   5  13   2       4108.26       4129.02       190.77 o                         
   6  13   2        224.92        196.55        46.47 o                         
   7  13   2         56.40         56.31        45.14 o                         
   8  13   2        972.01       1080.78       103.84 o                         
   9  13   2        540.88        679.45        62.54 o                         
  10  13   2        201.14        183.31        57.31 o                         
  -9  14   2        144.20        220.03        64.35 o                         
  -8  14   2        856.51        995.48       138.19 o                         
  -7  14   2        130.11        145.79        59.52 o                         
  -6  14   2       1210.94       1110.33       119.42 o                         
  -5  14   2        581.83        657.41        95.86 o                         
  -4  14   2        542.65        494.86        94.26 o                         
  -3  14   2        266.99        346.28        82.28 o                         
  -1  14   2        411.35        512.83        87.87 o                         
   1  14   2          5.34         73.09        71.09 o                         
   2  14   2        309.52        264.47        48.80 o                         
   3  14   2          1.08          7.61        42.99 o                         
   4  14   2        868.98        626.55        58.32 o                         
   5  14   2        410.07        379.01        54.77 o                         
   6  14   2       1234.12        956.56       102.65 o                         
   7  14   2        286.09        364.10       100.65 o                         
   8  14   2        824.77        804.75        69.54 o                         
   9  14   2        433.30        454.54        57.59 o                         
  -7  15   2         15.76        -38.57        92.26 o                         
  -6  15   2         53.01        172.13        62.60 o                         
  -5  15   2        190.39        174.22       101.45 o                         
  -4  15   2       1160.31       1375.92        93.17 o                         
  -3  15   2        331.31        417.07        65.15 o                         
  -2  15   2        542.14       1046.03       121.82 o                         
  -1  15   2         16.95        266.00        88.27 o                         
   0  15   2        888.70       1309.64       130.20 o                         
   1  15   2         69.18         61.11        78.28 o                         
   2  15   2       1900.32       1898.08       104.06 o                         
   3  15   2        623.94        441.74        75.49 o                         
   4  15   2        248.17        444.53        85.07 o                         
   5  15   2        133.18        158.56        79.88 o                         
   6  15   2        936.03        743.38       131.80 o                         
   7  15   2         15.42         -2.73        53.94 o                         
  -5  16   2         58.51         95.14        61.69 o                         
  -4  16   2        863.14        815.63        76.61 o                         
  -3  16   2         86.94        177.96        63.32 o                         
  -2  16   2        993.47       1257.14        93.48 o                         
  -1  16   2        945.38        963.14        81.19 o                         
   0  16   2       2419.65       2093.66       166.95 o                         
   1  16   2         43.20        121.82        79.48 o                         
   2  16   2        755.30        714.06        67.51 o                         
   3  16   2        668.67        708.72        68.34 o                         
   4  16   2        532.50        580.10        66.51 o                         
   5  16   2         92.81         78.34        54.62 o                         
   0  17   2        140.59         72.29        88.27 o                         
  -4   2   3      23588.50      18426.75      1094.36 o                         
  -3   2   3       1459.13       2169.54       138.19 o                         
  -6   3   3        697.11        815.51        49.73 o                         
  -5   3   3      33259.16      35694.04      2113.23 o                         
  -4   3   3      27700.91      23571.03      1398.30 o                         
  -3   3   3       5312.31       8259.61       498.45 o                         
  -2   3   3       7396.36       6249.42       377.83 o                         
  -7   4   3         85.43         21.57        39.94 o                         
  -6   4   3      26531.19      29409.00      1232.34 o                         
  -5   4   3      26253.13      26388.86      1106.80 o                         
  -4   4   3       1971.14       1971.37       169.35 o                         
  -3   4   3          0.67        245.77        60.71 o                         
  -2   4   3      34637.11      33293.25      1970.24 o                         
  -1   4   3       2082.66       1815.28       119.42 o                         
   0   4   3       3843.11       4760.86       291.16 o                         
  -8   5   3        556.70        613.06        50.13 o                         
  -7   5   3        628.71        588.00        46.32 o                         
  -6   5   3       4217.37       4751.67       297.55 o                         
  -3   5   3       3082.90       5089.19       222.40 o                         
  -2   5   3      74305.20      66020.73      3088.96 o                         
  -1   5   3        115.08        130.75        26.40 o                         
   0   5   3     104122.12      88340.57      3685.14 o                         
  -9   6   3        683.03        585.97        51.26 o                         
  -8   6   3      28053.12      24182.42      1019.81 o                         
  -7   6   3       7662.40       8098.66       350.62 o                         
  -6   6   3       9880.01       9878.78       600.30 o                         
  -4   6   3      61642.56      66955.77      3970.44 o                         
  -3   6   3      14322.05      18209.09       768.60 o                         
  -2   6   3      13420.92      13281.95       563.14 o                         
  -1   6   3        396.84        559.57        39.66 o                         
   0   6   3      37739.82      34105.87      1426.64 o                         
   5   6   3       1818.72       2075.29       133.80 o                         
 -11   7   3       3105.68       2368.85       172.94 o                         
 -10   7   3       2615.20       2306.74       118.33 o                         
  -9   7   3        126.34        185.30        44.81 o                         
  -8   7   3         36.53         37.14        54.72 o                         
  -7   7   3       7715.23       6774.87       297.39 o                         
  -6   7   3      19442.39      17832.93       756.46 o                         
  -5   7   3       7187.23       9201.79       559.96 o                         
  -4   7   3       3118.02       2783.63       513.83 o                         
  -2   7   3      41923.93      39148.18      1640.57 o                         
  -1   7   3      43857.77      60066.21      2507.74 o                         
   0   7   3        435.43        594.22        60.71 o                         
   5   7   3      15907.54      15813.87       941.79 o                         
   6   7   3       7628.14       7317.42       442.54 o                         
 -12   8   3        716.88        897.45       100.25 o                         
 -11   8   3        155.92         16.51       110.03 o                         
 -10   8   3          0.18         27.94        48.36 o                         
  -9   8   3          0.72          2.55        45.94 o                         
  -8   8   3        565.47        411.42        48.15 o                         
  -7   8   3        156.00        169.35        60.71 o                         
  -6   8   3        634.14        970.28        65.92 o                         
  -5   8   3       1224.25       1552.25       135.80 o                         
  -4   8   3       6970.03       7060.17       830.15 o                         
  -3   8   3       3333.77       2634.45       176.54 o                         
  -2   8   3        268.65        342.36        41.21 o                         
  -1   8   3       1030.21        857.10       285.97 o                         
   0   8   3       3980.15       3823.27       792.61 o                         
   3   8   3        527.25        480.48        47.93 o                         
   5   8   3        651.78        556.37        55.12 o                         
   6   8   3      14816.15      14529.40       867.90 o                         
   8   8   3         33.99         69.90        46.33 o                         
 -13   9   3       2572.74       2319.72       178.13 o                         
 -12   9   3       1218.57       1094.35       121.22 o                         
 -11   9   3         16.72        -17.34        53.05 o                         
 -10   9   3        611.33        678.38        64.25 o                         
  -9   9   3      10901.00      12079.27       571.54 o                         
  -8   9   3        297.62        124.59        47.81 o                         
  -7   9   3        186.73         96.38        45.89 o                         
  -6   9   3       3686.89       3827.06       252.82 o                         
  -5   9   3       9356.84      11369.20       486.32 o                         
  -4   9   3       1855.17       3972.85       431.75 o                         
  -3   9   3       4650.71       4787.14       216.33 o                         
  -2   9   3      21838.44      21450.43       906.28 o                         
  -1   9   3         27.60         27.96        37.86 o                         
   0   9   3      29575.06      30602.45      1286.98 o                         
   1   9   3       5905.05       5460.21       334.30 o                         
   2   9   3      24829.40      24035.94      1425.46 o                         
   3   9   3        510.96        553.57        57.91 o                         
   4   9   3      15140.36      14827.35       884.67 o                         
   5   9   3       2171.01       2003.49        95.18 o                         
   6   9   3        479.11        342.03        37.85 o                         
   7   9   3       2118.40       2065.18       102.37 o                         
   8   9   3        275.89        256.02        57.11 o                         
   9   9   3       4992.17       4261.61       273.19 o                         
 -13  10   3          0.02         22.66        56.06 o                         
 -12  10   3         19.45         31.08        72.09 o                         
 -11  10   3          0.59         30.72        53.22 o                         
 -10  10   3         79.86         54.36        49.53 o                         
  -9  10   3          1.88         19.62        48.71 o                         
  -8  10   3       2141.08       2090.77       115.19 o                         
  -7  10   3        630.54        567.07        59.95 o                         
  -6  10   3       4223.96       3844.25       644.03 o                         
  -5  10   3         36.67        228.06        71.89 o                         
  -4  10   3       7170.07       9493.58       411.06 o                         
  -3  10   3        846.99       1485.97        97.45 o                         
  -2  10   3        839.58        714.08        59.05 o                         
  -1  10   3       1129.99        970.74        68.70 o                         
   0  10   3       1247.67       1094.36       104.64 o                         
   1  10   3        269.94        156.57        50.32 o                         
   2  10   3       3017.50       2925.92       269.00 o                         
   3  10   3       4409.01       3495.18       157.02 o                         
   4  10   3       2369.10       2710.25       312.33 o                         
   5  10   3        415.34        300.17        39.11 o                         
   6  10   3       3767.35       3837.80       171.96 o                         
   7  10   3       4639.68       4302.55       193.44 o                         
   8  10   3         39.02         74.29        54.32 o                         
   9  10   3          5.55        -15.98        52.72 o                         
  10  10   3         46.27         78.28        56.32 o                         
 -12  11   3        651.93        707.22       245.23 o                         
 -11  11   3        408.42        419.73        62.25 o                         
 -10  11   3       1201.62       1359.56        91.61 o                         
  -9  11   3        452.76        462.35       125.61 o                         
  -8  11   3        120.63        166.82        52.79 o                         
  -7  11   3        373.05        349.46        58.80 o                         
  -6  11   3       7003.61       7038.98       452.12 o                         
  -5  11   3       5785.39       6771.43       340.89 o                         
  -4  11   3        175.22       1099.28       125.21 o                         
  -3  11   3       2344.19       2790.61       197.30 o                         
  -2  11   3      12404.36      13079.58       795.21 o                         
  -1  11   3      18103.10      19053.01      1144.28 o                         
   0  11   3        130.20        384.22        80.28 o                         
   1  11   3       7485.00       7305.84       446.93 o                         
   2  11   3       6477.44       6673.18       289.20 o                         
   3  11   3       6010.33       6106.93       266.04 o                         
   4  11   3        217.02        135.59        38.08 o                         
   5  11   3        349.28        355.55        42.64 o                         
   6  11   3       2163.04       1936.80        98.56 o                         
   7  11   3        224.77        192.51        59.91 o                         
   8  11   3         71.60         51.67        40.03 o                         
   9  11   3         12.59         20.52        42.02 o                         
  11  11   3        415.67        578.73        85.87 o                         
  12  11   3          6.60          1.60        65.10 o                         
 -11  12   3        225.34        421.37        99.45 o                         
 -10  12   3        389.44        266.80        85.07 o                         
  -9  12   3       1291.95       1038.84       115.83 o                         
  -8  12   3       1807.55       1563.64       314.33 o                         
  -7  12   3       1259.12       1692.57       102.79 o                         
  -6  12   3         37.33        129.76        55.02 o                         
  -5  12   3       1067.99       1042.74        78.19 o                         
  -4  12   3       7425.29       7058.04       596.90 o                         
  -3  12   3       3546.37       3700.86       359.86 o                         
  -2  12   3         72.74         61.91        49.30 o                         
  -1  12   3        603.11        491.22        60.72 o                         
   0  12   3        874.20        932.40        76.29 o                         
   1  12   3       2704.91       2755.07       185.32 o                         
   2  12   3       3864.08       3610.00       164.50 o                         
   3  12   3        716.96        643.90        88.27 o                         
   4  12   3       1447.80       1646.18        87.97 o                         
   5  12   3         70.67        106.94        72.09 o                         
   6  12   3       3101.09       2982.33       201.70 o                         
   7  12   3        192.23        195.16        43.52 o                         
   8  12   3        696.43        747.30        58.88 o                         
   9  12   3         32.77         -9.99        59.11 o                         
  10  12   3         27.80         19.45        43.30 o                         
  11  12   3         50.16        -22.77        67.10 o                         
  -8  13   3         15.43          6.79        79.48 o                         
  -7  13   3       2332.08       2354.07       180.53 o                         
  -6  13   3        267.71        260.81        79.48 o                         
  -5  13   3       1431.72       1164.23        85.70 o                         
  -4  13   3        410.55        566.23        65.66 o                         
  -3  13   3          3.95        283.30        56.90 o                         
  -2  13   3       2099.93       2454.67       129.91 o                         
  -1  13   3       1063.45       1264.54        86.54 o                         
   0  13   3       2729.78       2713.53       195.71 o                         
   1  13   3       1598.20       1505.74       121.82 o                         
   2  13   3       2896.36       2509.96       126.81 o                         
   3  13   3       1193.88       1117.94        68.98 o                         
   4  13   3       1358.49       1380.33       114.23 o                         
   5  13   3          2.43        -27.96        60.31 o                         
   6  13   3        110.11         82.85       101.05 o                         
   7  13   3         97.40        110.10        44.90 o                         
   8  13   3          1.72         32.32        43.17 o                         
   9  13   3        917.25        776.13        69.10 o                         
  10  13   3         88.39        182.22        53.04 o                         
  -9  14   3         51.46        -14.38        91.46 o                         
  -8  14   3         89.49         93.86        94.66 o                         
  -7  14   3        157.94        216.48        92.26 o                         
  -5  14   3        262.03        281.98        87.47 o                         
  -4  14   3       1862.74       1371.14       133.80 o                         
  -3  14   3         66.79        124.21        82.68 o                         
  -2  14   3       2539.73       2820.57       204.49 o                         
  -1  14   3        129.55        252.02        61.17 o                         
   0  14   3         79.42         55.12        76.29 o                         
   1  14   3         39.41        153.77        72.69 o                         
   2  14   3        365.99        333.69        47.58 o                         
   3  14   3        248.42        215.39        47.00 o                         
   4  14   3       1376.76       1279.93       104.24 o                         
   5  14   3         74.28         56.84        62.71 o                         
   6  14   3       1502.06       1173.96       164.55 o                         
   7  14   3        697.94        697.36        60.86 o                         
   8  14   3         89.10        239.64        71.09 o                         
   9  14   3          4.49         29.69        51.63 o                         
  -7  15   3         36.05          2.61        71.09 o                         
  -6  15   3        130.52        121.02        97.85 o                         
  -5  15   3        318.00        500.05        98.65 o                         
  -4  15   3        414.23        659.01       107.44 o                         
  -3  15   3       2378.14       2311.33       183.32 o                         
  -1  15   3       3582.14       4361.06       294.36 o                         
   1  15   3       3255.09       3130.90       216.08 o                         
   2  15   3         27.11         -1.45        46.34 o                         
   3  15   3        928.58        794.91        64.81 o                         
   4  15   3         17.77          8.26        47.67 o                         
   5  15   3         22.13         79.77        50.62 o                         
   6  15   3         83.85        116.63        73.89 o                         
   7  15   3        166.63        185.32        72.29 o                         
  -5  16   3        458.51        533.03       139.39 o                         
  -4  16   3        771.98        710.87        77.18 o                         
  -3  16   3        726.50        827.16       119.02 o                         
  -2  16   3        151.25        243.24       101.45 o                         
  -1  16   3        130.59        190.91        95.46 o                         
   0  16   3         16.37        -52.72        89.07 o                         
   1  16   3        878.67       1091.56       116.63 o                         
   2  16   3        626.05        394.21        84.27 o                         
   3  16   3        159.69        244.83        77.48 o                         
   4  16   3       1110.86        817.97        98.25 o                         
   5  16   3         84.40        154.57        75.09 o                         
  -4   1   4       3290.40       2932.87       130.47 o                         
  -3   1   4      76031.87      74115.06      3089.24 o                         
  -5   2   4         40.12         58.71        30.35 o                         
  -4   2   4      73351.75      74940.33      3116.49 o                         
  -3   2   4       4039.07       3191.60       146.78 o                         
  -2   2   4       8776.15      10040.08       424.33 o                         
  -6   3   4       1920.38       3835.05       244.43 o                         
  -4   3   4       3707.11       3230.75       204.09 o                         
  -3   3   4       4300.76       1576.04       107.44 o                         
  -2   3   4       9099.46       8918.22       536.00 o                         
  -1   3   4      43714.68      47654.10      2815.38 o                         
   0   3   4       2012.43       2589.08       119.62 o                         
  -8   4   4       4618.46       4514.38       202.77 o                         
  -7   4   4       1096.82       1070.79        88.27 o                         
  -6   4   4       3385.13       2919.62       190.51 o                         
  -5   4   4      10293.64      12800.00       767.65 o                         
  -4   4   4      99887.16     114360.02      6745.48 o                         
  -3   4   4       1497.94       1528.91       107.04 o                         
   0   4   4     348407.72     355123.97     20915.02 o                         
  -9   5   4        370.87        330.64        65.30 o                         
  -8   5   4       1142.55       1133.50        97.45 o                         
  -7   5   4      31560.29      28043.12      1668.70 o                         
  -6   5   4       1721.15       1768.59        90.94 o                         
  -5   5   4       6217.71       6142.38       379.43 o                         
  -4   5   4        603.39        605.15        67.90 o                         
  -3   5   4      88915.18      87761.55      3652.95 o                         
  -2   5   4       8443.05       7298.65       444.93 o                         
  -1   5   4      10100.03      11408.08       685.77 o                         
   0   5   4       1889.48       1440.64       103.05 o                         
 -10   6   4       9827.31      10020.66       433.79 o                         
  -9   6   4       3891.95       3619.41       170.55 o                         
  -8   6   4      10568.23      10760.25       654.22 o                         
  -7   6   4      10584.25      10992.31       669.40 o                         
  -6   6   4      36301.62      35181.20      1478.04 o                         
  -5   6   4        398.63        834.35        79.08 o                         
  -4   6   4       1314.81       1205.55       209.89 o                         
  -3   6   4       8365.87       8166.36       352.04 o                         
  -2   6   4      13507.09      14310.61       606.21 o                         
  -1   6   4       7890.08      10548.55      1165.25 o                         
   0   6   4       4900.05       5416.00       272.39 o                         
 -11   7   4         81.45        131.52        46.43 o                         
 -10   7   4        476.08        416.32        55.33 o                         
  -9   7   4         50.10         38.32        44.33 o                         
  -8   7   4        113.64         97.32        42.18 o                         
  -7   7   4       2427.18       2419.17       170.14 o                         
  -6   7   4       6821.85       7047.05       309.39 o                         
  -5   7   4      14849.65      17321.53       734.57 o                         
  -4   7   4       2442.64       2591.38       124.69 o                         
  -3   7   4       2092.72       1984.22       140.59 o                         
  -2   7   4       5264.83       4524.67       401.60 o                         
  -1   7   4       9427.98      10212.52       437.04 o                         
   0   7   4       1298.54       1363.25        74.12 o                         
 -12   8   4          1.72        -13.22        51.66 o                         
 -11   8   4        394.60        375.13        80.48 o                         
 -10   8   4        117.99        139.92       127.41 o                         
  -9   8   4       1219.51       1540.10       167.35 o                         
  -8   8   4        175.10        231.34       100.25 o                         
  -7   8   4       1598.66       1206.13        90.26 o                         
  -6   8   4       4058.51       4538.79       293.56 o                         
  -5   8   4       3825.72       5788.52       296.36 o                         
  -4   8   4       2886.53       3039.55       145.16 o                         
  -3   8   4       9514.71       8568.16       371.95 o                         
  -2   8   4      62843.05      64311.50      2684.82 o                         
  -1   8   4        769.08        845.43        58.84 o                         
   0   8   4      27672.18      28970.49      1216.10 o                         
   5   8   4       1997.87       2185.83       104.24 o                         
   6   8   4       6108.29       5721.02       350.27 o                         
   7   8   4      15535.09      13886.36       831.55 o                         
 -13   9   4        332.67        471.03        64.57 o                         
 -12   9   4          1.08          1.18        51.24 o                         
 -11   9   4         37.96         28.15        50.00 o                         
 -10   9   4         24.42          9.04        48.71 o                         
  -9   9   4         34.14         52.70        49.23 o                         
  -8   9   4        170.64         60.14        97.25 o                         
  -7   9   4       3797.93       3474.22       165.07 o                         
  -6   9   4        114.45        396.34       118.82 o                         
  -5   9   4       4047.52       4174.14       271.99 o                         
  -4   9   4        929.47        978.53        99.45 o                         
  -3   9   4      12682.23      14738.83       630.22 o                         
  -2   9   4         34.36         40.96        40.67 o                         
  -1   9   4        183.57        227.84        43.83 o                         
   0   9   4       1945.19       2119.49       106.90 o                         
   3   9   4      10327.12      11133.03       470.65 o                         
   4   9   4       3205.23       3705.38       337.69 o                         
   5   9   4       1387.68        979.91        55.63 o                         
   6   9   4       1417.87        996.40        57.19 o                         
   7   9   4       3625.78       3084.17       200.10 o                         
   8   9   4         75.94        122.22        45.93 o                         
   9   9   4        158.15        113.83        56.32 o                         
 -13  10   4        299.31        306.24        62.38 o                         
 -12  10   4        969.83       1118.19       110.03 o                         
 -11  10   4       2128.84       2029.73       116.75 o                         
 -10  10   4       2596.20       2462.80       281.18 o                         
  -9  10   4       1283.75       1021.53       277.38 o                         
  -8  10   4       2844.92       3045.04       152.51 o                         
  -7  10   4       6783.08       7140.58       318.43 o                         
  -6  10   4       4163.55       3703.48       176.22 o                         
  -5  10   4        421.27       1871.51       104.21 o                         
  -4  10   4        403.37        427.50       132.80 o                         
  -3  10   4       1864.99       1783.72       138.59 o                         
  -2  10   4         68.22        179.73        75.89 o                         
  -1  10   4      17000.57      17152.79       730.76 o                         
   0  10   4      10925.12       8749.23       380.28 o                         
   1  10   4         41.51         43.53        39.94 o                         
   2  10   4       1158.74        990.01        56.19 o                         
   3  10   4      20705.36      20141.02       845.42 o                         
   4  10   4       1292.38        956.65        55.06 o                         
   5  10   4        200.93        270.08        69.50 o                         
   6  10   4       9322.37       9207.26       394.25 o                         
   7  10   4       7633.20       7876.16       339.89 o                         
   8  10   4         53.12         52.72        51.52 o                         
   9  10   4        659.84        856.71        85.07 o                         
  10  10   4       4687.89       4199.70       271.59 o                         
 -12  11   4         41.60         36.94        58.18 o                         
 -11  11   4          1.72         12.21        56.76 o                         
 -10  11   4         42.88         38.16        55.62 o                         
  -9  11   4          1.05         -1.37        54.40 o                         
  -8  11   4        529.95        430.19       162.16 o                         
  -7  11   4       2748.42       2933.31       149.95 o                         
  -6  11   4       1265.75       1319.32        84.42 o                         
  -5  11   4       1476.91       2166.48       117.58 o                         
  -4  11   4       3615.60       3101.99       249.03 o                         
  -3  11   4       3461.52       3731.50       177.64 o                         
  -2  11   4        402.04        600.13        63.21 o                         
  -1  11   4        703.54        777.34        64.79 o                         
   0  11   4       1141.59       1029.89        71.59 o                         
   1  11   4         82.78         75.49        45.13 o                         
   2  11   4        841.35        888.69        54.36 o                         
   3  11   4       5591.20       5657.03       557.76 o                         
   4  11   4         23.49         22.30        32.14 o                         
   5  11   4        367.24        237.24        37.46 o                         
   6  11   4       1610.09       1350.30        75.23 o                         
   7  11   4       2131.04       2347.24       113.64 o                         
   8  11   4         42.62         44.33        54.72 o                         
   9  11   4        272.71        337.09        65.50 o                         
  10  11   4        203.23        175.74        62.71 o                         
  11  11   4         87.01        102.65        65.10 o                         
 -11  12   4         59.04         23.93        88.67 o                         
 -10  12   4          5.20         48.51        57.41 o                         
  -9  12   4         50.99        154.63        59.08 o                         
  -8  12   4        238.65        274.30        63.01 o                         
  -7  12   4        737.92        669.01        68.91 o                         
  -6  12   4        293.36        204.86        57.56 o                         
  -5  12   4        356.42        547.79        64.81 o                         
  -4  12   4         76.57        191.80        56.61 o                         
  -3  12   4       3060.15       3220.63       204.29 o                         
  -2  12   4       6136.03       6606.48       296.68 o                         
  -1  12   4        184.04        262.28        57.03 o                         
   0  12   4        564.09        760.12        90.86 o                         
   1  12   4       1298.85       1134.70        93.06 o                         
   2  12   4       4389.66       4681.30       207.29 o                         
   3  12   4       1220.95       1382.81       165.55 o                         
   4  12   4        237.56        150.56        40.94 o                         
   5  12   4         40.72         85.41        36.99 o                         
   6  12   4        600.43        620.29       103.05 o                         
   7  12   4       3294.91       3145.28       209.29 o                         
   8  12   4        379.28        404.80        49.33 o                         
   9  12   4        169.06        199.80        91.26 o                         
  11  12   4       1124.01       1220.17       114.23 o                         
 -10  13   4         75.21         34.75        78.68 o                         
  -9  13   4          1.71         24.13        60.41 o                         
  -8  13   4          0.04          0.49        79.88 o                         
  -7  13   4        202.44        246.08        63.24 o                         
  -6  13   4       1120.83       1390.53        93.76 o                         
  -5  13   4       1059.15       1026.89       181.73 o                         
  -4  13   4        111.85        539.53        94.66 o                         
  -3  13   4        346.94        431.42        63.50 o                         
  -2  13   4        948.50       1335.90        98.85 o                         
  -1  13   4        298.73        240.96        58.80 o                         
   0  13   4       2548.49       2685.89       138.79 o                         
   1  13   4       1154.31       1191.81       100.65 o                         
   2  13   4        266.45        434.38       131.80 o                         
   3  13   4         60.53        116.96        40.08 o                         
   4  13   4       3698.02       3617.01       166.89 o                         
   5  13   4       1309.68       1193.41        72.28 o                         
   6  13   4        120.75        172.14        63.11 o                         
   7  13   4         62.25         34.20        42.31 o                         
   8  13   4       1344.24       1559.12        94.26 o                         
   9  13   4         29.45         -2.65        46.38 o                         
  10  13   4        423.18        394.00       106.84 o                         
  -9  14   4        318.58        357.06        98.65 o                         
  -8  14   4        337.33        354.67        94.26 o                         
  -7  14   4        261.42        456.52       102.25 o                         
  -6  14   4         27.04        125.41        85.07 o                         
  -5  14   4         17.71        292.72        65.09 o                         
  -4  14   4         10.21         14.89        61.29 o                         
  -3  14   4         96.19        169.01        60.14 o                         
  -2  14   4        792.95        780.95        77.38 o                         
  -1  14   4        457.04        578.93        68.61 o                         
   0  14   4        681.80        590.31        99.85 o                         
   2  14   4        314.35        287.17        66.30 o                         
   3  14   4        719.30        612.40        52.95 o                         
   4  14   4        122.56        151.77        64.70 o                         
   5  14   4        265.96        260.81        74.29 o                         
   6  14   4        445.71        446.53       104.24 o                         
   7  14   4         16.22         29.26        43.35 o                         
   8  14   4        588.17        519.08        56.13 o                         
  -7  15   4        416.21        371.04        96.26 o                         
  -5  15   4         87.38        178.13        91.46 o                         
  -4  15   4        932.52        977.33       117.82 o                         
  -3  15   4        731.42        661.01       107.04 o                         
  -2  15   4         14.71         65.20        62.22 o                         
  -1  15   4        199.95        140.05        61.82 o                         
   0  15   4        393.85        273.99        89.47 o                         
   1  15   4         19.61         67.50        69.50 o                         
   2  15   4        816.32        849.92        90.26 o                         
   3  15   4       1563.68       1246.14       179.33 o                         
   4  15   4          0.83        -24.55        44.81 o                         
   5  15   4         24.21         60.29        61.31 o                         
   6  15   4        869.86        838.27        66.41 o                         
   7  15   4        367.23        295.43        53.14 o                         
  -4  16   4         22.04         82.28        88.67 o                         
  -2  16   4         39.79         23.96        91.46 o                         
  -1  16   4        565.05        780.03       114.63 o                         
   1  16   4        132.88         74.29        76.29 o                         
   2  16   4          3.36        -26.76        72.29 o                         
   3  16   4        157.55        118.95        48.33 o                         
   4  16   4          4.55        -17.63        48.70 o                         
  -3   0   5      13615.42      11877.77       500.31 o                         
  -5   1   5       5920.23       5481.53       237.65 o                         
  -4   1   5        814.84        645.90       179.53 o                         
  -3   1   5     100982.43      94652.38      3211.02 o                         
  -2   1   5       4194.41       4160.56       180.32 o                         
  -6   2   5       5047.12       6339.52       275.22 o                         
  -5   2   5       7398.27       8600.64       367.57 o                         
  -4   2   5      16955.01      14664.97       616.66 o                         
  -3   2   5      22139.82      19702.34       828.33 o                         
  -2   2   5       5525.57       6487.92       331.50 o                         
  -1   2   5       9268.69       9091.87       505.24 o                         
   0   2   5       9695.38      10415.85       440.71 o                         
   1   2   5       2026.70       3125.46       137.54 o                         
  -7   3   5      57906.21      67894.13      4013.58 o                         
  -5   3   5       3235.58       3367.75       216.08 o                         
  -4   3   5       9690.69       9785.12       417.56 o                         
  -3   3   5      68264.83      59776.21      2495.74 o                         
  -2   3   5      66355.12      53981.20      4835.75 o                         
  -1   3   5        474.91        512.98        72.89 o                         
   0   3   5      45697.10      52999.67      2213.46 o                         
   1   3   5       2192.64       1910.78       138.19 o                         
  -5   4   5      17581.33      15364.95       923.81 o                         
  -4   4   5      24440.64      26213.87      1558.86 o                         
  -3   4   5        728.35        761.66        69.50 o                         
  -2   4   5      50492.63      49131.88      2904.84 o                         
  -1   4   5       8433.07       7459.20       566.35 o                         
   0   4   5      38125.15      38203.32      1832.25 o                         
   1   4   5       2228.38       2815.18       127.78 o                         
 -10   5   5        644.50        591.91        76.29 o                         
  -9   5   5      14825.68      12860.60       721.52 o                         
  -8   5   5      11693.38      10712.49       461.05 o                         
  -7   5   5      21598.18      22287.36      1332.00 o                         
  -4   5   5       9291.67       7971.64       486.47 o                         
  -3   5   5       4996.00       5552.47       344.68 o                         
  -1   5   5        458.94        281.18        47.13 o                         
   0   5   5       5474.42       5061.61       313.93 o                         
 -11   6   5        234.69        172.14        64.30 o                         
 -10   6   5       4601.26       4929.21       225.37 o                         
  -9   6   5        868.02        901.29        66.22 o                         
  -8   6   5       2045.38       2219.08       113.79 o                         
  -7   6   5       4844.96       5073.59       322.32 o                         
  -5   6   5          0.34         21.36        35.39 o                         
  -4   6   5      18632.74      18975.93      1136.30 o                         
  -3   6   5      21952.72      18944.78      1133.50 o                         
  -2   6   5        207.25         56.71        43.53 o                         
  -1   6   5        888.74       1014.08        86.67 o                         
   0   6   5       3561.74       4357.06       276.39 o                         
 -12   7   5          0.03          3.20        63.90 o                         
 -11   7   5        465.27        584.67        61.91 o                         
 -10   7   5        531.58        446.30        62.51 o                         
  -9   7   5       7150.25       6618.64       294.70 o                         
  -8   7   5       1064.92       1055.68        72.29 o                         
  -7   7   5       1126.61       1141.09       109.44 o                         
  -6   7   5       4544.59       8319.12       514.83 o                         
  -5   7   5      25830.83      24758.43      1040.57 o                         
  -4   7   5      25374.29      25862.09      1089.85 o                         
  -3   7   5        967.07       1154.46        82.48 o                         
  -2   7   5      42186.99      42145.02      1764.41 o                         
  -1   7   5      43260.18      42538.97      2521.82 o                         
   0   7   5      63177.14      64728.09      3827.46 o                         
 -13   8   5        353.23        337.49        87.07 o                         
 -12   8   5        520.47        748.84       109.04 o                         
 -11   8   5        186.90        317.50        72.89 o                         
 -10   8   5       2445.74       2448.05       201.10 o                         
  -9   8   5       2198.05       2180.93       117.77 o                         
  -8   8   5        793.48       1062.31        86.27 o                         
  -7   8   5        153.62        488.93        67.50 o                         
  -6   8   5      12753.86      14995.61      1687.47 o                         
  -5   8   5      10888.21      11546.28       702.15 o                         
  -4   8   5        395.55        592.66        77.88 o                         
  -3   8   5         32.01         28.03        39.92 o                         
  -2   8   5      18213.73      18559.68       786.11 o                         
  -1   8   5       8284.06       7877.01       343.56 o                         
   0   8   5       8368.00       9675.67       523.41 o                         
   6   8   5         71.68         77.88        34.75 o                         
   7   8   5        238.71        363.45        53.12 o                         
 -13   9   5       1824.63       1796.17       108.17 o                         
 -12   9   5        999.18       1108.85       154.37 o                         
 -11   9   5          9.40         73.05        51.36 o                         
 -10   9   5        440.63        440.73        59.97 o                         
  -9   9   5       8822.74       8567.94      1282.88 o                         
  -8   9   5      11149.70      11005.85       989.91 o                         
  -7   9   5         43.54         95.30        49.49 o                         
  -6   9   5        219.49        401.78        54.04 o                         
  -5   9   5      12047.26      10703.47       461.89 o                         
  -4   9   5      31437.91      30911.62      1301.67 o                         
  -3   9   5       4556.63       4990.51       321.92 o                         
  -2   9   5          8.82         -6.71        40.66 o                         
  -1   9   5       2358.16       3170.68       232.65 o                         
   0   9   5      23296.68      22614.78       954.57 o                         
   5   9   5         82.01         86.67        26.83 o                         
   6   9   5        175.14        276.78        45.13 o                         
   7   9   5       2819.80       3065.80       196.90 o                         
   8   9   5       1862.58       1659.51       119.82 o                         
 -13  10   5         14.34         54.80        60.96 o                         
 -12  10   5        546.92        579.14        70.59 o                         
 -11  10   5        430.36        380.15        59.57 o                         
 -10  10   5        104.37         52.91        53.65 o                         
  -9  10   5         73.70         91.86        63.50 o                         
  -8  10   5         87.08        -45.07        47.97 o                         
  -7  10   5        337.06        311.07        57.23 o                         
  -6  10   5       4990.35       6110.29       276.34 o                         
  -5  10   5       1894.01       2062.49       342.09 o                         
  -4  10   5         23.68          0.36        43.73 o                         
  -3  10   5         15.73         22.69        44.30 o                         
  -2  10   5       4175.36       3466.00       166.34 o                         
  -1  10   5       3125.01       2534.92       476.29 o                         
   0  10   5       1490.67       1174.16       251.42 o                         
   1  10   5       1066.06        936.20        74.29 o                         
   2  10   5        173.43         83.47        39.94 o                         
   3  10   5         13.91         15.30        27.38 o                         
   4  10   5       7640.90       7845.83       335.23 o                         
   5  10   5       1964.21       1821.68        87.39 o                         
   6  10   5        214.13        327.32        53.92 o                         
   7  10   5         68.54        138.59        48.73 o                         
   8  10   5       1531.40       1377.13       106.64 o                         
   9  10   5         57.58         32.75        52.32 o                         
 -12  11   5        207.43        240.09        64.06 o                         
 -11  11   5        585.07        700.32       193.31 o                         
 -10  11   5        551.83        510.80        66.95 o                         
  -9  11   5         98.90         56.21        56.48 o                         
  -8  11   5        736.57        746.83        72.16 o                         
  -7  11   5       1202.65       1375.68       181.13 o                         
  -6  11   5         73.98        160.84        51.82 o                         
  -5  11   5       2412.91       2362.88       125.94 o                         
  -4  11   5       6889.96       6904.68       307.54 o                         
  -3  11   5        496.86        648.93        64.24 o                         
  -2  11   5       3530.51       4229.85       199.95 o                         
  -1  11   5      12244.39      11796.68      1055.42 o                         
   0  11   5      16420.74      16378.88       700.26 o                         
   1  11   5       4667.40       4865.90       298.75 o                         
   2  11   5       3598.23       3444.67       153.35 o                         
   3  11   5       7085.02       6731.52       409.59 o                         
   4  11   5       3606.22       3722.80       165.35 o                         
   5  11   5       1206.23       1032.85       136.99 o                         
   6  11   5          1.97         29.72        32.73 o                         
   7  11   5        168.83        196.44        37.41 o                         
   8  11   5         88.45         85.07        54.32 o                         
   9  11   5        103.46         92.26        53.12 o                         
  10  11   5        564.51        662.21        76.68 o                         
 -11  12   5         81.27         33.88        59.91 o                         
 -10  12   5         35.59         63.81        62.69 o                         
  -9  12   5         63.40         29.39        58.74 o                         
  -8  12   5       1162.80       1156.69        92.06 o                         
  -7  12   5        615.21        582.17        70.45 o                         
  -6  12   5        647.37       1084.05        84.72 o                         
  -5  12   5        170.92        260.92        92.06 o                         
  -4  12   5       5936.99       6133.53       278.60 o                         
  -3  12   5       1832.68       2040.75       312.13 o                         
  -2  12   5        791.97        579.24        64.80 o                         
  -1  12   5        188.30         52.24        53.65 o                         
   0  12   5        465.46        444.49        84.47 o                         
   1  12   5          8.72         49.13        45.13 o                         
   2  12   5        839.01        611.88        64.70 o                         
   3  12   5        697.16        639.39        59.51 o                         
   4  12   5        429.20        429.26        43.06 o                         
   5  12   5        912.98        621.48       158.16 o                         
   6  12   5        935.99       1174.81        68.18 o                         
   7  12   5        188.15        211.21        39.79 o                         
   8  12   5        334.14        413.38        72.29 o                         
   9  12   5        137.38        200.50        65.50 o                         
  10  12   5          0.30         13.58        57.11 o                         
  11  12   5         36.36         49.53        66.70 o                         
 -10  13   5          4.04         92.89        62.59 o                         
  -9  13   5        563.27        448.36       161.76 o                         
  -8  13   5        899.29       1121.65        95.20 o                         
  -7  13   5        266.67        162.37        67.62 o                         
  -6  13   5        133.07        343.41        63.78 o                         
  -5  13   5        230.86        279.46        59.54 o                         
  -4  13   5       1950.92       1950.41       114.79 o                         
  -3  13   5        162.37        158.46        57.11 o                         
  -2  13   5          3.19        -54.42        54.42 o                         
  -1  13   5        283.69         67.00       159.36 o                         
   0  13   5        874.37        866.46       250.42 o                         
   1  13   5        354.51        303.15        56.71 o                         
   2  13   5        217.99        156.96        57.91 o                         
   3  13   5          7.00         15.22        35.78 o                         
   4  13   5        339.96        294.10        44.76 o                         
   5  13   5        649.67        577.56        49.80 o                         
   6  13   5          6.58         38.43        46.13 o                         
   7  13   5       1134.72       1124.71       101.45 o                         
   8  13   5        352.44        273.15        46.66 o                         
   9  13   5       1424.00       1488.95       115.63 o                         
  -8  14   5         27.65         20.84        60.44 o                         
  -7  14   5       1301.50       1025.47       180.33 o                         
  -6  14   5       1365.45       1142.89        90.96 o                         
  -5  14   5       1501.88       1864.58       113.88 o                         
  -4  14   5        136.00        282.32       112.63 o                         
  -3  14   5        915.05        916.01        89.27 o                         
  -2  14   5       1469.18       1449.57        98.28 o                         
  -1  14   5       2395.18       2548.57       260.21 o                         
   0  14   5        234.97        291.03        61.31 o                         
   1  14   5       1267.95        978.53        89.87 o                         
   2  14   5        155.98        178.93        62.31 o                         
   3  14   5        563.04        774.86       157.76 o                         
   4  14   5       1741.71       1504.34        84.58 o                         
   5  14   5       1090.77       1147.26        72.02 o                         
   6  14   5        494.54        407.79        69.90 o                         
   7  14   5         39.78          9.26        43.01 o                         
   8  14   5        173.42        169.02        45.99 o                         
  -6  15   5        127.32        198.90        94.66 o                         
  -5  15   5         17.01         14.65       167.75 o                         
  -4  15   5         14.68         -0.73        61.37 o                         
  -3  15   5       1108.39       1314.79       133.80 o                         
  -2  15   5        641.84        752.21        78.77 o                         
  -1  15   5       1459.88       1451.84        99.96 o                         
   0  15   5        122.52        202.10        94.66 o                         
   3  15   5       1271.98       1312.03       111.43 o                         
   4  15   5         24.32         63.50        62.31 o                         
   5  15   5        837.78        882.28        94.66 o                         
   6  15   5         48.61         70.79        46.03 o                         
  -3  16   5        113.01        202.50        91.46 o                         
  -2  16   5        261.17        199.65       176.14 o                         
  -1  16   5         73.03         16.01       133.60 o                         
   0  16   5         31.45        -95.06       100.25 o                         
   1  16   5         17.51         12.78        71.09 o                         
   2  16   5        145.53        135.40        72.29 o                         
   3  16   5          5.40        -75.06        77.88 o                         
  -4   0   6      16398.33      12145.69       513.86 o                         
  -2   0   6       5410.63       2816.26       124.55 o                         
  -6   1   6        360.99        277.74        82.28 o                         
  -5   1   6      11577.10      11689.01       542.79 o                         
  -4   1   6        984.09        859.03        41.91 o                         
  -3   1   6      14956.44      13074.22       594.41 o                         
  -2   1   6        665.16        745.49        43.35 o                         
  -1   1   6        307.25        746.90        41.66 o                         
   0   1   6        165.87        196.59        22.57 o                         
   1   1   6        220.79         67.91        20.12 o                         
  -7   2   6       1865.80       2227.40       185.52 o                         
  -6   2   6      19551.48      19043.83      1137.09 o                         
  -5   2   6       1165.05       1220.98        65.38 o                         
  -4   2   6        111.72        128.50        26.54 o                         
  -3   2   6       5210.85       3917.19       173.55 o                         
  -2   2   6     201643.91     195099.53      8133.38 o                         
  -1   2   6      10831.36      11616.20       497.45 o                         
   0   2   6       7998.03      10187.00       432.38 o                         
   1   2   6       7877.61       6285.26       269.57 o                         
  -8   3   6        586.51        732.90        80.68 o                         
  -7   3   6      10127.91       9723.42       418.54 o                         
  -6   3   6       1073.54       1023.17        61.57 o                         
  -5   3   6      39723.95      34171.06      1431.44 o                         
  -4   3   6         64.41        171.62        29.79 o                         
  -3   3   6       1168.86        998.99        57.47 o                         
  -2   3   6       1437.62       1780.43        86.70 o                         
  -1   3   6      10128.84       8232.03       350.62 o                         
   0   3   6       3646.43       3798.28       327.31 o                         
   1   3   6      34436.32      36086.63      1510.24 o                         
  -9   4   6       5590.48       5962.65       377.03 o                         
  -8   4   6       7816.86       8795.60       540.39 o                         
  -7   4   6       3954.14       3428.46       226.46 o                         
  -6   4   6       1358.93       1040.04        91.06 o                         
  -5   4   6       4136.78       5157.77       554.77 o                         
  -4   4   6       2711.34       3405.54       390.41 o                         
  -3   4   6        352.65        496.87        40.64 o                         
  -2   4   6       4150.72       5165.05       226.08 o                         
  -1   4   6         51.05        241.30        31.73 o                         
   0   4   6        810.01        428.95        35.84 o                         
   1   4   6       3597.87       5066.00       221.70 o                         
 -10   5   6        470.61        472.89        82.28 o                         
  -9   5   6       1043.70        911.03        97.85 o                         
  -7   5   6       2658.34       2588.92       179.33 o                         
  -5   5   6       7369.74       6939.59       429.76 o                         
  -4   5   6       2843.60       2875.69       193.71 o                         
  -3   5   6      24775.83      24684.96      1470.99 o                         
  -2   5   6        608.30        533.60        60.71 o                         
  -1   5   6       1157.27       2411.09       115.37 o                         
   0   5   6       4563.00       6581.40       286.09 o                         
   1   5   6       2763.19       4246.35       364.25 o                         
 -11   6   6       1142.40       1251.96       278.58 o                         
 -10   6   6       1185.45       1122.75       191.51 o                         
  -9   6   6       1324.78       1240.45        80.20 o                         
  -8   6   6       6661.28       8799.68       456.32 o                         
  -7   6   6       4870.54       6471.76       287.35 o                         
  -6   6   6        188.70         86.27        53.92 o                         
  -4   6   6       4159.43       4148.58       267.60 o                         
  -1   6   6       3251.88       2434.75       166.95 o                         
   0   6   6      15637.14      15884.97       952.97 o                         
   1   6   6        204.54         72.69        43.93 o                         
 -12   7   6         23.56         60.37        81.68 o                         
 -11   7   6         46.42        -10.75       114.03 o                         
 -10   7   6         26.51         49.56        72.89 o                         
  -9   7   6        615.31        515.57        57.89 o                         
  -8   7   6        112.43        265.90        71.69 o                         
  -7   7   6        927.46       1247.78       125.01 o                         
  -6   7   6        879.25        896.96        65.36 o                         
  -5   7   6      12999.26      12432.15       755.27 o                         
  -4   7   6          0.21         26.04        42.35 o                         
  -3   7   6         63.78         12.78        53.12 o                         
  -2   7   6        160.81        173.34        58.71 o                         
  -1   7   6      15665.35      12686.17       769.25 o                         
   0   7   6       1558.80       1544.48       121.02 o                         
 -13   8   6        701.70        760.39        74.52 o                         
 -12   8   6         90.09        -21.76       107.04 o                         
 -11   8   6       2520.97       2530.39       195.31 o                         
 -10   8   6        393.74        570.64        63.50 o                         
  -9   8   6       6188.15       6898.96       309.09 o                         
  -8   8   6        442.16        702.61       116.03 o                         
  -7   8   6       3233.20       3195.40       165.55 o                         
  -6   8   6         48.31         24.39        47.53 o                         
  -5   8   6       6846.69       6501.99       288.06 o                         
  -4   8   6          1.86         48.71        45.03 o                         
  -3   8   6       3012.73       3021.87       208.89 o                         
  -2   8   6      14432.70      13310.03       806.39 o                         
  -1   8   6         38.19         69.95        42.54 o                         
   0   8   6        783.23        863.70        63.64 o                         
   1   8   6      30855.99      31175.22      1856.81 o                         
   6   8   6       3427.85       3380.53       210.88 o                         
 -13   9   6         19.36         37.14        52.47 o                         
 -12   9   6          9.19        -18.93        57.31 o                         
 -11   9   6        114.91        174.53       141.99 o                         
 -10   9   6         13.34          5.18        52.23 o                         
  -9   9   6        226.39        404.02       106.04 o                         
  -8   9   6        962.99        873.80       224.46 o                         
  -7   9   6        262.08        302.75        58.31 o                         
  -6   9   6       2222.73       2024.76       179.93 o                         
  -5   9   6       3008.31       3522.26       171.42 o                         
  -4   9   6       4521.43       4310.16       200.24 o                         
  -3   9   6        949.25        843.39        68.32 o                         
  -2   9   6       2833.80       2008.78       512.83 o                         
  -1   9   6        309.79        444.53        51.57 o                         
   0   9   6         55.91         60.71        44.73 o                         
   1   9   6       2183.27       1920.32       145.38 o                         
   6   9   6        785.21        914.23        71.09 o                         
   7   9   6        437.62        378.23        51.52 o                         
 -12  10   6        740.28        730.56       163.35 o                         
 -11  10   6        297.37        468.06        65.26 o                         
 -10  10   6        882.09       1005.81       121.82 o                         
  -9  10   6         36.22        -18.80        60.31 o                         
  -8  10   6       2177.50       3242.86       161.95 o                         
  -7  10   6       1104.15       1286.10        89.47 o                         
  -6  10   6       2195.23       2398.64       127.63 o                         
  -5  10   6       1618.01       1391.70        96.06 o                         
  -4  10   6         93.29        150.03        52.10 o                         
  -3  10   6       2074.27       1966.89       108.44 o                         
  -2  10   6         39.24         21.35        49.81 o                         
  -1  10   6       3522.40       3400.87       165.07 o                         
   0  10   6       4119.43       4977.50       229.02 o                         
   5  10   6       6120.65       5576.83       817.17 o                         
   6  10   6       6635.93       7711.00       339.69 o                         
   7  10   6       1025.82       1165.05        91.06 o                         
   8  10   6         18.31          6.39        44.33 o                         
   9  10   6       5721.83       4836.34       304.74 o                         
 -11  11   6        271.61        386.95        68.74 o                         
 -10  11   6         14.45          8.67        94.06 o                         
  -9  11   6        251.49        197.29        59.75 o                         
  -8  11   6        426.63        645.07        70.39 o                         
  -7  11   6        440.76        609.84       103.84 o                         
  -6  11   6        415.99        491.08        66.50 o                         
  -5  11   6       2732.74       2703.85       189.52 o                         
  -4  11   6       1281.52       1374.85       101.45 o                         
  -3  11   6       1082.56        731.27       162.16 o                         
  -2  11   6         10.56        -25.01        51.53 o                         
  -1  11   6        186.86        248.59        57.80 o                         
   0  11   6        161.30        241.06        54.58 o                         
   1  11   6        388.32        399.40        51.12 o                         
   2  11   6       2813.33       3108.54       195.71 o                         
   3  11   6       2097.57       1832.55       106.24 o                         
   4  11   6        325.00        278.53        33.04 o                         
   5  11   6        177.96        207.25        30.77 o                         
   6  11   6       1929.62       2042.20       179.93 o                         
   7  11   6        135.08         79.33        34.73 o                         
   8  11   6        135.66        191.71        53.92 o                         
   9  11   6        152.66        216.87        58.31 o                         
  10  11   6         98.73        215.68        62.71 o                         
 -10  12   6         44.10         64.49        62.51 o                         
  -9  12   6       1174.43       1008.67       167.15 o                         
  -8  12   6         14.61         -8.31        65.10 o                         
  -7  12   6        755.29        777.16        75.37 o                         
  -6  12   6        448.70        425.15        67.79 o                         
  -5  12   6        469.59        450.38        72.49 o                         
  -4  12   6       2682.31       2684.90       140.93 o                         
  -3  12   6       1056.59       1022.11        80.21 o                         
  -2  12   6       7260.88       7211.62       430.95 o                         
  -1  12   6       1030.27       1014.22        77.37 o                         
   0  12   6       4066.26       4325.21       222.27 o                         
   1  12   6       6063.59       6285.37       383.03 o                         
   2  12   6       4096.61       3338.59       211.28 o                         
   3  12   6       1006.04        858.64       151.57 o                         
   4  12   6         83.10         61.45        31.62 o                         
   5  12   6       3076.22       2853.38       275.59 o                         
   6  12   6        342.21        328.03        40.12 o                         
   7  12   6          8.07         -0.94        34.97 o                         
   8  12   6        195.36        196.66        40.36 o                         
   9  12   6        584.83        541.99        73.09 o                         
  10  12   6        142.39        208.89        62.71 o                         
  -9  13   6         87.70          5.09        66.36 o                         
  -8  13   6        233.45        141.26        67.10 o                         
  -7  13   6        122.38         88.33        62.96 o                         
  -6  13   6        735.96        573.45        70.86 o                         
  -5  13   6        859.84        772.74        96.65 o                         
  -4  13   6        729.39        758.94        85.27 o                         
  -3  13   6          9.44         23.58        56.33 o                         
  -2  13   6       1069.79        852.61        74.20 o                         
  -1  13   6        176.36         32.68        56.86 o                         
   0  13   6         41.94         64.80        57.23 o                         
   1  13   6       2183.36       1845.63       128.21 o                         
   2  13   6         80.22        -15.58        50.32 o                         
   3  13   6         88.01         61.59        43.93 o                         
   4  13   6       1902.40       1647.53       115.63 o                         
   5  13   6       1653.49       1661.91       167.35 o                         
   6  13   6         41.06         80.15        36.57 o                         
   7  13   6         49.19         53.33        43.73 o                         
   8  13   6       1189.82       1125.51       101.45 o                         
   9  13   6        213.93        178.53        70.69 o                         
  -7  14   6          0.37        -54.39        63.48 o                         
  -6  14   6        680.07        685.51       261.01 o                         
  -5  14   6        155.46        238.60        64.30 o                         
  -4  14   6        212.74        194.62        61.14 o                         
  -3  14   6        281.57        259.23        61.76 o                         
  -2  14   6        351.59        326.13        68.62 o                         
  -1  14   6        673.17        680.26        74.89 o                         
   0  14   6        103.50        150.90        61.37 o                         
   1  14   6        268.00        250.02        56.32 o                         
   2  14   6        662.73        523.21        69.10 o                         
   3  14   6         26.52         29.19        35.81 o                         
   4  14   6        471.15        449.28        49.13 o                         
   5  14   6        175.26        221.96        43.48 o                         
   6  14   6        904.06        967.80        63.48 o                         
   7  14   6        400.46        563.55        73.89 o                         
  -5  15   6        185.29        162.56        64.78 o                         
  -4  15   6        828.66        868.17        84.24 o                         
  -3  15   6         63.83         19.63       134.20 o                         
  -2  15   6          1.98        -21.43        63.11 o                         
  -1  15   6         21.92         95.48        62.27 o                         
   0  15   6        200.06        257.83        62.94 o                         
   1  15   6          5.08        -17.97        57.11 o                         
   2  15   6        978.52        948.58        97.05 o                         
   3  15   6        159.29        155.94        58.91 o                         
   4  15   6          0.81          6.82        41.23 o                         
   5  15   6          3.70        -44.58        44.58 o                         
  -1  16   6       1063.65       1044.63        92.91 o                         
   0  16   6       1097.25        987.72       133.40 o                         
  -5   0   7      10514.61      11880.04       504.26 o                         
  -3   0   7      23167.23      22471.40       940.88 o                         
  -1   0   7         58.13         24.36        21.46 o                         
   1   0   7         55.51         86.27        30.75 o                         
  -7   1   7       5687.62       6634.05       409.39 o                         
  -6   1   7        563.59        498.05        56.71 o                         
  -5   1   7      46259.46      46454.86      1943.04 o                         
  -4   1   7       4984.94       6283.73       202.84 o                         
  -3   1   7      55150.46      52401.27      1546.38 o                         
  -2   1   7       9779.82      12622.45       377.08 o                         
  -1   1   7        157.49        183.29        31.35 o                         
   0   1   7      47082.17      40426.94      2545.78 o                         
   1   1   7     133982.84     144781.92      6033.32 o                         
  -7   2   7       4319.30       3521.90       162.94 o                         
  -6   2   7      15012.15      14713.15       894.46 o                         
  -5   2   7       7093.68       6940.21       493.26 o                         
  -4   2   7      28749.96      29734.74      1249.00 o                         
  -3   2   7      13667.68      13396.21       397.59 o                         
  -2   2   7      23012.51      25129.16      1183.82 o                         
  -1   2   7         10.92         38.36        25.94 o                         
   0   2   7      22709.44      16403.33       691.93 o                         
   1   2   7        393.73        341.40        90.26 o                         
  -9   3   7      11627.90      14438.15      1226.36 o                         
  -8   3   7       7274.08       7319.02       453.32 o                         
  -7   3   7       1979.54       1874.57        96.59 o                         
  -6   3   7       5576.99       5223.45       232.57 o                         
  -5   3   7      10255.83      10130.91       435.07 o                         
  -4   3   7       7877.89       7973.61       446.13 o                         
  -3   3   7      33211.39      32470.51      2470.69 o                         
  -2   3   7        432.98        631.85        45.33 o                         
  -1   3   7        416.81        717.65        47.15 o                         
   0   3   7       2188.78       1228.61        95.66 o                         
   1   3   7      84918.69      92808.89      3873.80 o                         
 -10   4   7       2520.91       1780.13       140.19 o                         
  -9   4   7        836.29        711.98        71.49 o                         
  -8   4   7       2974.17       3340.45       158.58 o                         
  -7   4   7        875.74        846.33        85.47 o                         
  -6   4   7      13700.13      12891.72       548.88 o                         
  -5   4   7      27106.28      26450.88      1112.45 o                         
  -4   4   7       8185.01       6946.32       383.82 o                         
  -3   4   7       5513.71       6352.07       392.21 o                         
  -2   4   7      20706.27      19145.91       808.59 o                         
  -1   4   7      10998.73       9986.28       427.16 o                         
   0   4   7       4664.37       5370.33       234.96 o                         
   1   4   7       1086.43        946.67        57.51 o                         
 -11   5   7        675.34        823.16       102.65 o                         
  -9   5   7        117.22        410.18        73.49 o                         
  -7   5   7        774.18        764.85        86.67 o                         
  -5   5   7       2445.25       2651.38       128.77 o                         
  -4   5   7      26742.96      29931.11      1894.36 o                         
  -3   5   7        227.48        285.52        41.75 o                         
  -2   5   7      39198.25      42465.08      2517.42 o                         
  -1   5   7       8832.35       9349.57       570.34 o                         
   0   5   7      81330.66      79132.48      4674.99 o                         
   1   5   7        860.99        822.37        75.89 o                         
 -12   6   7       2525.66       2153.13       426.16 o                         
 -10   6   7       4059.20       4752.87       313.13 o                         
  -8   6   7      12234.68      12775.63       777.23 o                         
  -4   6   7      35602.68      34533.79      2053.32 o                         
  -3   6   7      22949.62      21628.35      1293.26 o                         
  -2   6   7      20365.14      21465.92       908.84 o                         
  -1   6   7       1294.70       1399.60       178.53 o                         
   0   6   7      26145.62      27549.10      1286.07 o                         
   1   6   7       1131.62       1285.44        93.86 o                         
 -13   7   7        157.30        213.66        59.55 o                         
 -12   7   7         13.20         39.70        53.37 o                         
 -11   7   7       1472.42       1479.73        96.57 o                         
 -10   7   7       4568.86       4935.34       229.88 o                         
  -9   7   7        194.62        175.28        79.08 o                         
  -8   7   7        487.21        714.66        64.48 o                         
  -7   7   7       3510.67       2485.87       181.33 o                         
  -6   7   7      18323.65      19261.90      1159.06 o                         
  -5   7   7       6148.98       6489.06       408.99 o                         
  -4   7   7       1174.45        894.66        93.86 o                         
  -2   7   7      21557.32      20973.33      1257.31 o                         
  -1   7   7      26944.48      28966.54      1726.21 o                         
   0   7   7       2808.54       2221.87       158.96 o                         
   1   7   7       2994.73       2761.46       188.52 o                         
 -13   8   7          0.64         20.88        56.62 o                         
 -12   8   7        240.41        178.93        59.15 o                         
 -11   8   7        372.64        346.05       137.79 o                         
 -10   8   7         44.35        118.24        56.47 o                         
  -9   8   7         67.08        192.54        55.62 o                         
  -8   8   7         43.34        482.88        89.07 o                         
  -7   8   7        187.06        171.42        50.38 o                         
  -6   8   7         39.04         95.02        56.12 o                         
  -5   8   7       3463.52       3825.12       180.88 o                         
  -4   8   7       1180.54       1153.73        76.94 o                         
  -2   8   7        258.45        166.15        63.11 o                         
  -1   8   7        495.98        680.98        87.07 o                         
 -12   9   7        451.39        354.70        63.93 o                         
 -11   9   7         74.06        173.85       109.24 o                         
 -10   9   7        329.48        255.28        60.27 o                         
  -9   9   7       4757.48       5185.41       240.76 o                         
  -8   9   7        218.04        152.97        55.07 o                         
  -7   9   7        393.41        367.04       130.00 o                         
  -6   9   7       4399.14       4179.21       197.53 o                         
  -5   9   7       6862.20       6448.11       343.68 o                         
  -4   9   7       3251.87       3432.98       165.50 o                         
  -3   9   7       2936.72       2991.62       183.72 o                         
  -2   9   7      23750.13      24126.75      1021.79 o                         
  -1   9   7       4699.12       3629.71       171.95 o                         
   0   9   7      12780.09      13248.52       806.79 o                         
   1   9   7       2849.24       2531.00       184.52 o                         
   6   9   7        343.94        330.70        44.33 o                         
   7   9   7       2938.62       3026.26       193.31 o                         
 -12  10   7          8.24        108.09        59.56 o                         
 -11  10   7          5.53         92.17        60.44 o                         
 -10  10   7         59.88        230.40        60.32 o                         
  -9  10   7         15.05        -13.53        59.23 o                         
  -8  10   7        776.75        971.75        83.86 o                         
  -7  10   7        986.89        828.07        74.13 o                         
  -6  10   7       1157.70       1110.25        79.22 o                         
  -5  10   7        749.53        935.58        74.67 o                         
  -4  10   7       1006.39        727.37        67.78 o                         
  -3  10   7       3543.54       3070.57       188.32 o                         
  -2  10   7        248.97        276.70        81.28 o                         
  -1  10   7         58.66        102.42        53.05 o                         
   0  10   7        384.14        232.94        52.67 o                         
   1  10   7         45.29         16.77        72.29 o                         
   6  10   7        349.24        274.39        43.14 o                         
   7  10   7       2339.95       2269.00       149.38 o                         
   8  10   7          8.32          7.99        43.93 o                         
 -11  11   7         43.06        120.92        62.32 o                         
 -10  11   7       1559.66       1629.95       234.25 o                         
  -9  11   7        483.57        547.18       292.76 o                         
  -8  11   7         62.26         48.92        58.17 o                         
  -7  11   7        172.88        305.18        62.55 o                         
  -6  11   7       8290.00       8504.56       377.73 o                         
  -5  11   7       2826.71       2726.31       143.88 o                         
  -4  11   7         36.85        -35.09        54.71 o                         
  -3  11   7         81.70        120.69       261.41 o                         
  -2  11   7       7239.41       8004.75       355.85 o                         
  -1  11   7       7158.83       7358.52      1182.63 o                         
   0  11   7       1223.01        982.40       239.24 o                         
   1  11   7        276.98        200.50        80.68 o                         
   5  11   7         68.66         47.19        25.87 o                         
   6  11   7       2347.07       2174.02       101.79 o                         
   7  11   7         92.05        181.33        47.93 o                         
   8  11   7         34.44         62.31        49.53 o                         
   9  11   7         33.98         25.56        49.93 o                         
 -10  12   7        338.85        300.80        67.38 o                         
  -9  12   7        777.15        711.41        76.82 o                         
  -8  12   7        443.38        560.36        72.82 o                         
  -7  12   7       1070.34       1090.01       175.94 o                         
  -6  12   7        136.97         65.78        55.90 o                         
  -5  12   7        373.52        242.47        76.49 o                         
  -4  12   7       2917.16       2733.70       146.14 o                         
  -3  12   7       4138.74       4473.05       214.19 o                         
  -2  12   7        321.09        246.91        62.83 o                         
  -1  12   7        654.85        544.96        65.79 o                         
   0  12   7        647.19        455.20        63.14 o                         
   1  12   7       1947.30       1483.37       105.84 o                         
   2  12   7       2377.40       2157.96       142.19 o                         
   3  12   7       2044.89       2098.61       146.58 o                         
   4  12   7          6.01         64.92        33.55 o                         
   5  12   7        138.64        222.66        43.33 o                         
   6  12   7       1525.91       1458.16       137.99 o                         
   7  12   7        619.04        728.28        50.68 o                         
   8  12   7          2.52         -7.99        51.52 o                         
   9  12   7        130.06        129.81        54.72 o                         
  10  12   7         48.58         43.93        58.31 o                         
  -8  13   7         20.66        -63.71        63.71 o                         
  -7  13   7        727.64        628.96        70.62 o                         
  -6  13   7        313.29        353.95       129.61 o                         
  -5  13   7        638.44        451.38        67.90 o                         
  -4  13   7        420.82        612.91        82.48 o                         
  -3  13   7         12.22         28.22        58.58 o                         
  -2  13   7       2485.65       2212.57       139.99 o                         
  -1  13   7        182.84        345.31        77.88 o                         
   0  13   7       2267.02       2357.08       130.70 o                         
   1  13   7        474.59        307.14        55.92 o                         
   2  13   7       2558.97       2420.37       158.96 o                         
   3  13   7        208.25        257.19        33.89 o                         
   4  13   7        438.75        471.64        43.33 o                         
   5  13   7          4.20         -5.00        54.52 o                         
   6  13   7         49.39         68.60        32.42 o                         
   7  13   7         28.69        -11.03        36.39 o                         
   8  13   7        122.75         85.70        38.01 o                         
  -7  14   7         39.16         35.47        66.35 o                         
  -6  14   7        909.28       1003.68        89.44 o                         
  -5  14   7        537.26        557.40        74.37 o                         
  -4  14   7        239.07        224.90        64.57 o                         
  -3  14   7          0.46         94.14        60.28 o                         
  -2  14   7       1166.51        888.62        85.87 o                         
  -1  14   7        214.72         48.47        60.04 o                         
   0  14   7          0.23          1.65        60.56 o                         
   1  14   7        239.86        278.78        58.31 o                         
   2  14   7          2.44         -2.00        49.13 o                         
   3  14   7         34.19         56.71        49.53 o                         
   4  14   7        443.41        368.93        40.66 o                         
   5  14   7        598.89        456.67        45.18 o                         
   6  14   7         80.68         89.07        53.92 o                         
   7  14   7         72.55          0.80        55.92 o                         
  -4  15   7        189.30        207.77        68.38 o                         
  -3  15   7        694.78        591.80        77.94 o                         
  -2  15   7         85.44        134.19        72.89 o                         
  -1  15   7        548.66        558.06        77.35 o                         
   0  15   7          9.02         37.24        73.09 o                         
   1  15   7        692.49        442.94        65.10 o                         
   2  15   7         14.48         10.38        56.71 o                         
   4  15   7         10.14         19.97        55.12 o                         
  -6   0   8       7480.01       7346.58       450.12 o                         
  -4   0   8     150232.48     150082.77      6252.90 o                         
  -2   0   8      42517.23      46920.21      1960.13 o                         
   0   0   8     394810.03     398560.78     16595.64 o                         
  -7   1   8         44.18         78.77        34.57 o                         
  -6   1   8       2222.37       2401.06       218.07 o                         
  -5   1   8       5514.52       4607.24       225.97 o                         
  -4   1   8        192.24        214.68        23.58 o                         
  -3   1   8       5159.37       5222.09       174.63 o                         
  -2   1   8        730.84       1015.13        41.68 o                         
  -1   1   8         22.83         24.95        17.33 o                         
   0   1   8       1987.76       1971.24        88.09 o                         
   1   1   8       1074.10       1189.28        63.23 o                         
  -8   2   8       3982.27       3772.59       174.95 o                         
  -7   2   8       1791.54       1926.15        99.55 o                         
  -6   2   8      69197.19      66383.23      2776.04 o                         
  -5   2   8        309.07        186.35        37.55 o                         
  -4   2   8      13638.57      12229.77       477.22 o                         
  -3   2   8       1332.92       1341.73        49.56 o                         
  -2   2   8      91908.73      99444.28      2932.90 o                         
  -1   2   8       2810.81       2175.18       104.92 o                         
   0   2   8      11184.68      14748.60       623.16 o                         
   1   2   8       4640.72       4368.08       193.60 o                         
  -9   3   8        251.79        224.75        45.42 o                         
  -8   3   8       1187.11       1163.21        73.56 o                         
  -7   3   8       6095.44       4959.76       314.73 o                         
  -6   3   8       1748.13       1769.72       190.91 o                         
  -5   3   8       3524.38       3383.87       208.09 o                         
  -4   3   8       2984.32       2596.66       125.11 o                         
  -3   3   8       3057.88       2249.76       170.34 o                         
  -2   3   8        276.76        319.79        38.10 o                         
  -1   3   8        359.44        293.32        42.54 o                         
   0   3   8        157.17        247.15        37.66 o                         
   1   3   8       6164.76       8739.27       556.17 o                         
 -11   4   8       1074.97       1510.93       131.00 o                         
 -10   4   8         31.47        160.27        50.52 o                         
  -9   4   8        572.59        639.44        82.28 o                         
  -8   4   8       5684.36       5509.97       404.39 o                         
  -7   4   8       2214.23       1729.71        95.17 o                         
  -6   4   8       6666.55       5874.79       369.85 o                         
  -5   4   8       2977.20       2887.19       139.09 o                         
  -4   4   8      69555.51      71796.96      3001.97 o                         
  -3   4   8       5600.43       5294.22       346.28 o                         
  -2   4   8      56063.05      43958.45      2604.49 o                         
  -1   4   8         59.68        120.62        52.32 o                         
   0   4   8     135539.09     150826.03      6284.39 o                         
   1   4   8        169.42        219.87        37.16 o                         
 -12   5   8        524.90        665.40        91.86 o                         
 -11   5   8        964.17       1266.50       118.62 o                         
 -10   5   8         10.83         25.56        67.90 o                         
  -9   5   8       1983.85       2042.51       218.67 o                         
  -8   5   8         46.36         57.90        46.07 o                         
  -7   5   8        780.67        639.39        65.10 o                         
  -6   5   8         83.56         42.50        42.64 o                         
  -5   5   8       6922.68       6806.99       427.36 o                         
  -4   5   8        734.82        690.66       200.30 o                         
  -3   5   8       9125.51       8526.07       370.39 o                         
  -2   5   8        278.05        385.03        47.73 o                         
  -1   5   8       1559.75       1514.94        84.30 o                         
   0   5   8        670.27        461.22        47.99 o                         
   1   5   8        117.45         29.59        35.75 o                         
 -12   6   8       1256.01       1486.97       136.60 o                         
 -10   6   8       2240.49       2520.22       188.92 o                         
  -9   6   8       4349.98       5005.69       327.51 o                         
  -8   6   8       7086.36       7716.82       485.27 o                         
  -7   6   8       6437.05       6852.92       432.15 o                         
  -6   6   8       7956.81       7242.58       320.54 o                         
  -5   6   8       1044.15       1058.27        73.14 o                         
  -4   6   8       5489.20       5730.20       366.25 o                         
  -3   6   8        606.43        783.24        63.11 o                         
  -2   6   8      10099.24       9222.90       474.49 o                         
  -1   6   8       8912.18      10174.50       440.15 o                         
   0   6   8        410.79        372.72        47.71 o                         
   1   6   8       3299.05       3255.14       164.75 o                         
 -13   7   8        388.69        591.21        71.16 o                         
 -12   7   8        144.90        100.36        57.39 o                         
 -11   7   8        156.31        290.76        85.07 o                         
 -10   7   8         15.23         55.12        76.68 o                         
  -9   7   8        325.00        602.70        93.86 o                         
  -8   7   8       1776.64       1813.28       148.98 o                         
  -6   7   8       1792.23       1504.54       131.00 o                         
  -5   7   8         81.99         41.54        64.30 o                         
  -4   7   8       4041.43       5116.72       330.70 o                         
  -3   7   8       1071.20       1272.49       113.43 o                         
  -2   7   8        535.03        517.26        54.22 o                         
  -1   7   8         11.82          1.20        63.90 o                         
   0   7   8        432.97        492.86        75.89 o                         
   1   7   8        473.23        472.49        74.69 o                         
 -13   8   8        535.88        808.75       117.42 o                         
 -12   8   8        469.09        346.80        62.69 o                         
 -11   8   8         37.04        -16.09        54.90 o                         
 -10   8   8        329.48        537.26        69.47 o                         
  -9   8   8       1587.06       1572.21       158.96 o                         
  -8   8   8        968.62        685.33        70.45 o                         
  -7   8   8        201.61        227.26        76.29 o                         
  -6   8   8        223.22        200.90        79.08 o                         
  -5   8   8       3056.77       2989.91       214.48 o                         
  -2   8   8       7546.49       8825.16       547.58 o                         
  -1   8   8        897.55        818.77        94.66 o                         
   0   8   8       8179.83       7721.61       481.68 o                         
   1   8   8          4.47         25.56        61.11 o                         
 -12   9   8         92.94         94.78        60.72 o                         
 -11   9   8          1.47        114.36        79.08 o                         
 -10   9   8         13.24         38.35        60.97 o                         
  -9   9   8          6.26         85.93        58.72 o                         
  -8   9   8          0.33         42.43        55.33 o                         
  -7   9   8       1662.36       1676.87       105.48 o                         
  -6   9   8        891.20        947.06       105.44 o                         
  -5   9   8        530.02        344.04        58.82 o                         
  -4   9   8        705.77        633.85        97.45 o                         
  -3   9   8       3539.14       3988.42       270.79 o                         
  -2   9   8        510.68        347.48        85.07 o                         
  -1   9   8        916.68       1558.46       138.59 o                         
   1   9   8         65.15         17.57        63.50 o                         
 -11  10   8        776.71        710.73        78.86 o                         
 -10  10   8        212.29        212.78        62.83 o                         
  -9  10   8       2867.95       2862.42       149.93 o                         
  -8  10   8       1789.20       2111.48       122.55 o                         
  -7  10   8       1891.50       2018.67       133.80 o                         
  -6  10   8        197.88        158.34        62.11 o                         
  -5  10   8        353.10        349.95        63.41 o                         
  -4  10   8         16.00         44.42        52.51 o                         
  -3  10   8         67.33         50.69        52.52 o                         
  -2  10   8        134.08         53.99       106.44 o                         
  -1  10   8       6077.67       6103.21       276.60 o                         
   0  10   8       1231.73       1111.53       116.23 o                         
   1  10   8       2891.58       3051.02       219.27 o                         
   6  10   8       3343.59       3585.82       222.87 o                         
   7  10   8       2667.18       2781.83       178.13 o                         
 -10  11   8         82.02         82.30       109.84 o                         
  -9  11   8         97.79         95.35        77.68 o                         
  -8  11   8        154.04         59.85        61.95 o                         
  -7  11   8        309.64        322.03        95.46 o                         
  -6  11   8       1628.09       1511.95       101.94 o                         
  -5  11   8        524.57        427.63        65.94 o                         
  -4  11   8       1790.30       1427.90        95.18 o                         
  -3  11   8        242.73        421.63        99.05 o                         
  -2  11   8       1427.57       1861.09       111.65 o                         
  -1  11   8        216.32        302.35        61.90 o                         
   0  11   8        445.17        400.08        63.83 o                         
   1  11   8        308.50        325.82        59.14 o                         
   6  11   8       1423.61       1337.99        96.26 o                         
   7  11   8        177.19        129.81        43.14 o                         
   8  11   8         13.67         17.17        47.53 o                         
   9  11   8        127.66        270.39        56.32 o                         
  -9  12   8         46.89         65.50        66.09 o                         
  -8  12   8         12.91          1.37        63.51 o                         
  -7  12   8          4.94        -13.01        61.60 o                         
  -6  12   8         75.07         79.52        58.60 o                         
  -5  12   8        478.53        530.86        70.29 o                         
  -4  12   8        120.87        165.30        62.41 o                         
  -3  12   8        637.45        514.33        70.28 o                         
  -2  12   8       1393.45       1559.14       129.01 o                         
  -1  12   8        857.66       1024.58        83.96 o                         
   0  12   8        155.74        251.62        59.56 o                         
   1  12   8        379.03        335.10        91.06 o                         
   5  12   8        158.85        203.67        28.42 o                         
   6  12   8        119.50        134.46        30.36 o                         
   7  12   8       1278.53       1457.41       110.23 o                         
   8  12   8        155.91        186.12        53.52 o                         
  -8  13   8        190.71        168.94        62.72 o                         
  -7  13   8        393.61        285.23        65.78 o                         
  -6  13   8        345.78        217.87        66.63 o                         
  -5  13   8         94.55        157.09        64.08 o                         
  -4  13   8        364.31        332.38       175.14 o                         
  -3  13   8        309.65        300.11        64.53 o                         
  -2  13   8        303.23        317.52        77.68 o                         
  -1  13   8         21.87         20.75        59.87 o                         
   0  13   8        185.66        196.99        90.46 o                         
   1  13   8        109.14         47.53        43.93 o                         
   2  13   8          6.87         -5.99        41.54 o                         
   3  13   8          8.50          0.80        37.54 o                         
   4  13   8       1377.83       1385.57        70.31 o                         
   5  13   8        109.15        108.82        31.10 o                         
   6  13   8         24.47        -25.96        42.34 o                         
   7  13   8         64.28         69.50        48.73 o                         
  -6  14   8          1.03        -54.67        64.08 o                         
  -5  14   8         29.35         66.98        61.56 o                         
  -4  14   8        125.76        165.76        71.57 o                         
  -3  14   8        245.32        142.35        63.21 o                         
  -2  14   8        180.19        121.47        65.26 o                         
  -1  14   8        773.57        889.48        84.85 o                         
   0  14   8        226.33        201.73        64.38 o                         
   1  14   8       1399.31       1283.67        98.25 o                         
   4  14   8         25.62         79.48        46.33 o                         
   5  14   8        304.64        240.44        53.12 o                         
  -2  15   8        341.03        260.81        68.77 o                         
  -1  15   8        130.92         96.94        62.95 o                         
   0  15   8         15.79         -1.90        61.54 o                         
  -7   0   9       1514.40       1492.96       116.63 o                         
  -5   0   9       6032.42       5507.34       342.69 o                         
  -3   0   9       3814.42       3322.41       151.09 o                         
  -1   0   9       1558.98       1571.07       104.84 o                         
   1   0   9       2101.11       2100.70       189.12 o                         
  -8   1   9       2305.86       2600.46       128.77 o                         
  -7   1   9      40344.82      43788.70      2598.90 o                         
  -6   1   9       2490.42       2706.15       105.29 o                         
  -5   1   9       1421.15       1508.14        57.12 o                         
  -4   1   9        364.94        231.41        26.14 o                         
  -3   1   9      55836.75      56849.66      1679.83 o                         
  -2   1   9        548.03        459.81        39.89 o                         
  -1   1   9      20127.84      19840.35       588.97 o                         
   0   1   9       8973.36       9474.81       360.71 o                         
   1   1   9       6610.01       6246.47       220.68 o                         
   2   1   9       2622.33       2716.80       124.35 o                         
  -9   2   9        270.79        173.92        44.65 o                         
  -8   2   9       1049.97        870.80        78.48 o                         
  -7   2   9       3843.30       3494.57       164.07 o                         
  -6   2   9       1047.99       1106.42        68.06 o                         
  -5   2   9       8573.08       8599.35       349.59 o                         
  -4   2   9       7070.55       7041.19       216.46 o                         
  -3   2   9      15101.00      13255.10       494.65 o                         
  -2   2   9       2508.00       2292.77        89.44 o                         
  -1   2   9       4124.92       4841.08       175.91 o                         
   0   2   9       3763.45       4782.20       212.23 o                         
   1   2   9        413.15        408.66        42.79 o                         
   2   2   9       2778.77       2992.31       196.51 o                         
 -10   3   9        121.98         19.42        51.12 o                         
  -9   3   9       3492.04       3426.67       250.02 o                         
  -8   3   9       1418.66       1398.88        82.86 o                         
  -7   3   9      13695.11      14103.11       602.40 o                         
  -6   3   9        432.24        363.45        65.10 o                         
  -5   3   9       1256.77        863.98        63.08 o                         
  -4   3   9       3483.00       2976.19       142.76 o                         
  -3   3   9      18522.53      17446.29       603.15 o                         
  -2   3   9      42664.83      45320.80      2685.17 o                         
  -1   3   9       1595.59       1344.38       109.04 o                         
   0   3   9      34650.35      40316.06      3981.83 o                         
   1   3   9        432.20        304.38       104.04 o                         
   2   3   9      28580.79      30592.10      1818.87 o                         
 -11   4   9        367.64        584.32        63.78 o                         
 -10   4   9       4797.91       5564.85       255.16 o                         
  -9   4   9        533.56        362.98        52.10 o                         
  -8   4   9       6099.45       5951.63       268.72 o                         
  -7   4   9        255.57        141.05        46.01 o                         
  -6   4   9      15820.85      15791.74       672.02 o                         
  -5   4   9      10530.16       9816.47       602.70 o                         
  -4   4   9      22247.95      23526.96       994.54 o                         
  -3   4   9       1829.00       1455.55        64.07 o                         
  -2   4   9      26767.67      26602.98       910.22 o                         
  -1   4   9       7417.46       6346.84       279.45 o                         
   0   4   9      33250.89      36182.45      1519.27 o                         
   1   4   9       3599.83       4354.84       197.82 o                         
 -12   5   9        164.78        199.20        58.18 o                         
 -11   5   9       2495.71       2830.77       147.92 o                         
 -10   5   9       1443.18       1646.25        99.27 o                         
  -9   5   9       3719.21       3363.76       165.49 o                         
  -8   5   9       7291.88       7190.65       320.26 o                         
  -7   5   9       6134.67       5770.36       261.52 o                         
  -6   5   9       5207.96       5335.00       242.60 o                         
  -5   5   9       3875.80       3495.28       250.62 o                         
  -4   5   9       4069.43       4117.82       268.80 o                         
  -3   5   9        669.13        750.45        62.51 o                         
  -2   5   9         91.00         94.57        47.93 o                         
  -1   5   9          2.91         37.19        38.53 o                         
   0   5   9        362.04        223.08        45.33 o                         
   1   5   9        472.09        677.79        54.33 o                         
 -13   6   9        606.26        602.30        98.25 o                         
 -12   6   9         25.95         82.28        75.49 o                         
 -11   6   9         12.50        108.24        83.87 o                         
 -10   6   9        849.79        764.03        72.58 o                         
  -9   6   9        244.13        301.50        57.04 o                         
  -8   6   9        498.59        488.14        61.53 o                         
  -7   6   9       3112.56       3155.62       156.74 o                         
  -6   6   9        895.94        677.16        64.95 o                         
  -5   6   9        643.82        597.88        61.41 o                         
  -4   6   9       3424.28       3088.54       198.30 o                         
  -3   6   9      11902.45       9741.08      1267.90 o                         
  -2   6   9        468.41        351.47        71.49 o                         
  -1   6   9         37.14         44.73        65.90 o                         
   0   6   9       3570.05       3931.70       262.81 o                         
   1   6   9        607.00        498.05        77.48 o                         
 -12   7   9         37.35          7.19        88.67 o                         
 -10   7   9        170.64        -80.68        80.68 o                         
  -9   7   9       3994.70       3920.92       269.99 o                         
  -8   7   9        416.58        361.86        83.87 o                         
  -7   7   9         53.47         49.93        65.50 o                         
  -6   7   9       1259.10       1421.80       156.57 o                         
  -5   7   9       7467.11       7508.78       503.04 o                         
  -4   7   9       9427.60       9418.43       412.19 o                         
  -3   7   9        724.50        708.79        62.53 o                         
  -2   7   9      16678.16      16635.78       753.47 o                         
  -1   7   9       9141.49       8026.31       353.87 o                         
   0   7   9      25311.98      25072.39      1071.59 o                         
   1   7   9        462.65        379.28        48.00 o                         
 -12   8   9         70.29        208.05        64.14 o                         
 -11   8   9        109.25         94.26        81.48 o                         
 -10   8   9        670.89        751.67       104.64 o                         
  -9   8   9        846.08        711.73       105.04 o                         
  -6   8   9       2912.65       3039.84       217.27 o                         
  -5   8   9       5911.86       5083.57       334.30 o                         
  -4   8   9       1337.58       1721.82       140.59 o                         
  -3   8   9          0.54         13.49        51.85 o                         
  -2   8   9       3724.72       3693.43       185.12 o                         
  -1   8   9       2864.42       2446.58       394.21 o                         
   0   8   9       5917.87       6044.51       272.25 o                         
   1   8   9       4327.28       3637.27       274.99 o                         
 -11   9   9         22.94         -6.68        58.85 o                         
 -10   9   9         21.04        -55.09        68.70 o                         
  -9   9   9       2580.72       2865.82       152.64 o                         
  -8   9   9       6354.20       6927.21       445.73 o                         
  -7   9   9          1.25         20.77        88.67 o                         
  -6   9   9        417.41        305.54        83.08 o                         
  -5   9   9       4514.45       5310.43       350.67 o                         
  -3   9   9       1685.28       2304.14       176.14 o                         
  -2   9   9        620.27        922.62       101.45 o                         
  -1   9   9       4849.06       5955.86       381.83 o                         
   0   9   9       6730.67       8222.86       513.63 o                         
   1   9   9       1879.98       2927.48       381.63 o                         
 -10  10   9          4.19        -62.69        62.69 o                         
  -9  10   9         10.64         -7.99        61.14 o                         
  -8  10   9        136.42         49.49        80.08 o                         
  -7  10   9         21.56         72.81        58.08 o                         
  -6  10   9        560.37        524.06        70.60 o                         
  -5  10   9       1481.26       1775.20       109.51 o                         
  -4  10   9        255.21        160.16        81.08 o                         
  -3  10   9        271.03        365.45        94.26 o                         
  -2  10   9       1133.05        859.11       111.43 o                         
  -1  10   9       2438.86       1995.01       168.15 o                         
   1  10   9        359.63        367.85        79.88 o                         
   7  10   9          9.56          9.19        36.74 o                         
  -9  11   9        181.59         97.82        64.24 o                         
  -8  11   9        328.51        317.60        70.44 o                         
  -7  11   9        155.45        192.08        60.90 o                         
  -6  11   9          0.73         81.60        62.93 o                         
  -5  11   9       1289.95       1348.21       107.44 o                         
  -4  11   9       4035.76       4184.17       390.81 o                         
  -3  11   9         41.91        121.71        60.15 o                         
  -2  11   9       2172.93       2497.31       136.04 o                         
  -1  11   9       3581.52       3331.38       239.84 o                         
   0  11   9       9198.09       9368.34       588.32 o                         
   1  11   9        240.63        303.94        89.07 o                         
   7  11   9        429.10        501.25        54.72 o                         
   8  11   9         27.99         39.14        43.53 o                         
  -8  12   9        264.01        211.70        66.97 o                         
  -7  12   9        482.90        310.97        66.51 o                         
  -6  12   9         49.50         40.77        62.91 o                         
  -5  12   9        220.26        120.01        62.86 o                         
  -4  12   9       1059.27       1023.49       169.55 o                         
  -3  12   9       1155.25        788.88       242.24 o                         
  -2  12   9          3.53         11.74        61.97 o                         
  -1  12   9          2.17         63.77        62.26 o                         
   0  12   9        271.56        477.99        92.46 o                         
   1  12   9          7.19          5.39        53.09 o                         
   6  12   9        295.37        351.87        49.93 o                         
   7  12   9        441.47        457.31        58.31 o                         
   8  12   9         12.79         26.36        44.73 o                         
  -6  13   9        201.94        193.69        67.36 o                         
  -5  13   9        146.20        247.80       128.01 o                         
  -4  13   9       1048.05       1121.94       203.69 o                         
  -3  13   9          0.76         53.63        64.53 o                         
  -2  13   9         14.72         43.79        63.18 o                         
  -1  13   9        106.86        124.61        65.81 o                         
   0  13   9        324.25        470.65        72.32 o                         
   1  13   9          7.41         32.75        87.47 o                         
   5  13   9        356.45        210.88        45.53 o                         
   6  13   9         17.31         28.76        39.94 o                         
  -4  14   9        116.16         83.28        70.08 o                         
  -3  14   9        397.14        517.47        78.94 o                         
  -2  14   9        159.85        130.62        65.06 o                         
  -1  14   9       1089.36       1275.96       100.63 o                         
   0  14   9        360.08        308.90        67.78 o                         
   1  14   9        892.03        880.68       120.22 o                         
   3  14   9        353.20        488.47        53.92 o                         
   4  14   9        384.97        425.36        50.32 o                         
  -8   0  10      21478.30      20703.74      1240.94 o                         
  -6   0  10         46.59         37.27        41.94 o                         
  -4   0  10      51663.73      53036.82      3138.89 o                         
  -2   0  10         72.59         99.37        33.99 o                         
   0   0  10      42637.90      44614.59      1865.66 o                         
   2   0  10        226.04        178.53        49.13 o                         
  -9   1  10        156.45        113.03        58.31 o                         
  -8   1  10        616.35        622.65        58.04 o                         
  -7   1  10         85.17         53.12        32.49 o                         
  -6   1  10         30.43         34.13        28.06 o                         
  -5   1  10        981.81        880.74        48.85 o                         
  -4   1  10        541.86        517.25        32.87 o                         
  -3   1  10         68.58        101.69        36.63 o                         
  -2   1  10        222.50        407.93        41.01 o                         
  -1   1  10          9.16         19.60        26.31 o                         
   0   1  10         83.34        138.78        28.48 o                         
   1   1  10       1025.89       1183.82        67.87 o                         
   2   1  10        687.44        736.49        77.08 o                         
 -10   2  10        707.75        923.81        98.65 o                         
  -9   2  10        848.62        892.43        68.67 o                         
  -8   2  10        677.33        677.67        59.41 o                         
  -7   2  10         48.10         29.06        42.35 o                         
  -6   2  10       6289.69       5828.45       367.85 o                         
  -5   2  10        570.91        618.93        42.82 o                         
  -4   2  10      13827.02      13359.69       466.41 o                         
  -3   2  10        276.95        246.04        43.86 o                         
  -2   2  10      44347.12      42889.83      3477.38 o                         
  -1   2  10          5.50          8.62        27.20 o                         
   0   2  10       5344.26       4470.78       614.08 o                         
   1   2  10       1986.86       1533.41        65.67 o                         
   2   2  10      19957.27      24188.93      1011.76 o                         
 -11   3  10       1354.93       1073.19       109.44 o                         
 -10   3  10        367.08        300.22        53.44 o                         
  -9   3  10        801.06        642.93       153.77 o                         
  -8   3  10        151.16        130.20        66.10 o                         
  -7   3  10       7626.47       7011.80       310.66 o                         
  -6   3  10        120.27        145.08        45.09 o                         
  -5   3  10          3.08         18.06        34.87 o                         
  -4   3  10          4.25        -14.78        41.94 o                         
  -3   3  10       3504.12       3209.28       151.78 o                         
  -2   3  10        963.07        837.41        38.62 o                         
  -1   3  10         83.20        120.27        22.60 o                         
   0   3  10        208.39        208.16        43.91 o                         
   1   3  10       1878.92       1697.70        91.86 o                         
   2   3  10        456.48        403.00        69.50 o                         
 -12   4  10         68.26        177.33        78.68 o                         
 -11   4  10        535.19        676.26       145.98 o                         
 -10   4  10         13.38         48.22        69.50 o                         
  -9   4  10       3661.56       3868.16       185.40 o                         
  -8   4  10       3079.44       2835.34       519.22 o                         
  -7   4  10       1081.34       1188.47        80.34 o                         
  -6   4  10        650.85        486.59        72.89 o                         
  -5   4  10       1606.15       1861.07       102.80 o                         
  -4   4  10       3556.84       4418.78       199.50 o                         
  -3   4  10       2952.71       3232.08       219.67 o                         
  -2   4  10         31.73         54.94        21.85 o                         
  -1   4  10       1607.44       1411.03        92.06 o                         
   0   4  10       3329.87       4388.32       200.51 o                         
   1   4  10      17344.33      18461.00       782.30 o                         
   2   4  10        523.22        230.85        67.50 o                         
 -13   5  10        310.17        299.55        90.66 o                         
 -12   5  10         66.48        108.18        56.51 o                         
 -11   5  10       1451.01       1394.45       271.19 o                         
 -10   5  10        975.87        872.03       133.00 o                         
  -9   5  10       1338.78       1198.69        83.30 o                         
  -8   5  10         42.94          8.51        50.69 o                         
  -7   5  10        883.64        919.01        71.99 o                         
  -6   5  10       2268.77       1887.38       105.82 o                         
  -5   5  10       2508.61       2217.83       315.73 o                         
  -4   5  10        255.81        418.40        52.35 o                         
  -3   5  10        821.25        926.09        55.46 o                         
  -2   5  10       2722.27       2870.67       261.01 o                         
  -1   5  10         26.82        -19.17        61.11 o                         
   0   5  10        181.96        164.95        63.50 o                         
   1   5  10        923.17        772.32        61.59 o                         
   2   5  10         35.79         26.76        57.91 o                         
 -12   6  10       1022.84       1161.00        90.91 o                         
 -11   6  10        454.10        474.53        66.32 o                         
 -10   6  10         12.73        -30.50        55.91 o                         
  -9   6  10        368.36        389.86        62.52 o                         
  -8   6  10        909.66        997.39        77.38 o                         
  -7   6  10        998.28        978.05       113.43 o                         
  -6   6  10       2123.24       1793.30       184.92 o                         
  -5   6  10        447.13        333.04        51.91 o                         
  -4   6  10         61.19         23.32        48.10 o                         
  -3   6  10        386.95        337.47        53.85 o                         
  -2   6  10       6336.02       6715.70       299.22 o                         
  -1   6  10         10.16        -14.28        46.96 o                         
   0   6  10        374.95        403.87        54.93 o                         
   1   6  10       1835.83       1602.62        92.15 o                         
 -12   7  10         37.79         69.50        86.67 o                         
 -11   7  10        162.48        107.04        82.68 o                         
 -10   7  10        268.34        250.00        63.67 o                         
  -9   7  10          4.17         24.18        53.60 o                         
  -8   7  10        683.83        661.26        71.45 o                         
  -7   7  10       1379.12       1348.80        93.19 o                         
  -6   7  10         39.86        107.38        53.51 o                         
  -5   7  10        703.39        605.57       111.03 o                         
  -4   7  10       1083.54       1284.75       133.60 o                         
  -3   7  10        210.27        124.71        71.09 o                         
  -2   7  10          3.98         -8.16        46.47 o                         
  -1   7  10        347.31        297.53        55.12 o                         
   0   7  10          5.84         36.95        50.20 o                         
   1   7  10       1931.15       2292.22       120.23 o                         
 -10   8  10        387.93        456.12       100.25 o                         
  -9   8  10       1509.23       1613.98       148.98 o                         
  -8   8  10        445.13        472.09        93.86 o                         
  -7   8  10       2412.08       2964.03       154.48 o                         
  -6   8  10        224.80        284.54        60.15 o                         
  -5   8  10        340.27        274.55        60.18 o                         
  -4   8  10       1600.53       1810.54       106.68 o                         
  -3   8  10        556.95        301.32        56.15 o                         
  -2   8  10        383.67        311.43        87.67 o                         
  -1   8  10       2408.91       2842.98       253.42 o                         
   0   8  10        605.50        690.97        66.75 o                         
   1   8  10      10397.36      11265.06       489.14 o                         
 -10   9  10         24.73        -35.55        88.27 o                         
  -9   9  10          8.86        -59.91        89.07 o                         
  -7   9  10          3.19         64.70        85.47 o                         
  -6   9  10       1231.16       1444.63       134.60 o                         
  -5   9  10        126.71        127.41        71.09 o                         
  -4   9  10       1097.40       1097.55       119.02 o                         
  -3   9  10          4.49         51.88        55.61 o                         
  -2   9  10       1840.47       1712.78       103.79 o                         
  -1   9  10        102.12         14.38        53.51 o                         
   0   9  10          0.59         -7.63        51.38 o                         
   1   9  10        415.77        558.43        65.70 o                         
 -10  10  10         60.37         79.49        67.90 o                         
  -9  10  10         58.81         54.83        65.94 o                         
  -8  10  10       1178.73       1334.00       144.98 o                         
  -7  10  10        780.42        690.56       111.83 o                         
  -6  10  10         92.93        169.35        91.46 o                         
  -5  10  10         54.90        190.51        92.26 o                         
  -3  10  10       1113.23       1124.71       123.41 o                         
  -2  10  10          0.86         -5.19        79.88 o                         
  -1  10  10          2.50        -47.13        75.49 o                         
   0  10  10         18.33        -16.38        75.49 o                         
   1  10  10        132.05        155.94        56.15 o                         
  -8  11  10         47.70         -7.49        70.49 o                         
  -7  11  10          2.31        -56.89        66.50 o                         
  -6  11  10        410.62        433.19        70.06 o                         
  -5  11  10        798.09        773.24       115.83 o                         
  -4  11  10        425.65        459.71        98.65 o                         
  -3  11  10         16.66        138.19        91.86 o                         
  -2  11  10        223.38        166.95        94.26 o                         
   0  11  10         13.26         21.17        77.48 o                         
   1  11  10        440.87        776.04       101.85 o                         
   7  11  10         35.40         68.30        37.14 o                         
   8  11  10          9.86        -40.74        40.74 o                         
  -7  12  10        870.50        971.43        88.93 o                         
  -6  12  10        334.36        282.49        67.08 o                         
  -5  12  10          0.11        -34.31        63.12 o                         
  -4  12  10       1572.66       1650.11       135.40 o                         
  -3  12  10        182.61        179.57        64.11 o                         
  -2  12  10       1823.69       1925.50       143.58 o                         
  -1  12  10       1665.29       1564.45       150.97 o                         
   0  12  10       1313.90       1298.05       135.80 o                         
   1  12  10       2151.31       3160.46       238.44 o                         
  -5  13  10         29.01         71.93        74.09 o                         
  -4  13  10       1015.22       1163.03        96.26 o                         
  -3  13  10         12.85          7.42        66.87 o                         
  -2  13  10        102.43         45.11        66.53 o                         
  -1  13  10         94.28         17.73        65.09 o                         
   0  13  10         46.72         57.09        63.51 o                         
   1  13  10        286.78        318.95        70.14 o                         
  -1  14  10        286.64        328.53        74.84 o                         
   0  14  10        115.98         29.69        68.10 o                         
   1  14  10        119.65         94.63        46.33 o                         
  -9   0  11        158.44         84.27        66.30 o                         
  -7   0  11       3229.99       2916.07       219.27 o                         
  -5   0  11       8726.92      10057.92       433.51 o                         
  -1   0  11       1440.60       1700.25       126.21 o                         
   1   0  11        325.16        404.19        60.71 o                         
 -10   1  11        704.06        774.04        93.06 o                         
  -9   1  11       4473.10       4374.28       781.03 o                         
  -8   1  11        545.15        785.43        53.04 o                         
  -7   1  11         92.09         85.33        44.27 o                         
  -6   1  11          1.70         73.67        43.63 o                         
  -5   1  11       5965.96       6239.31       224.08 o                         
  -4   1  11       1744.64       1830.35        96.73 o                         
  -3   1  11      18722.64      17729.66       750.67 o                         
  -2   1  11       7721.48       7839.76       339.60 o                         
  -1   1  11        207.57        220.67        30.53 o                         
   0   1  11       8579.48       7364.64       490.26 o                         
   1   1  11      43498.62      46492.39      1946.57 o                         
   2   1  11       6459.35       6804.80       295.69 o                         
 -11   2  11         12.00        113.83        72.29 o                         
 -10   2  11        540.39        506.70        60.71 o                         
  -9   2  11          6.48         55.43        75.49 o                         
  -8   2  11       1724.47       1474.41        88.68 o                         
  -7   2  11       1095.21        981.07        72.02 o                         
  -6   2  11       1384.50       1226.49        62.62 o                         
  -5   2  11       1523.84       1270.05        76.56 o                         
  -4   2  11       4863.95       4899.66       267.49 o                         
  -3   2  11       3476.25       3139.21       120.72 o                         
  -2   2  11       7458.41       7642.98       263.01 o                         
  -1   2  11        184.56        153.06        26.13 o                         
   0   2  11       5147.11       5532.24       260.83 o                         
   1   2  11        152.50        230.10        33.99 o                         
   2   2  11       6136.82       6217.47       379.83 o                         
 -11   3  11         17.57         -8.06        62.31 o                         
 -10   3  11        957.99        911.22        85.47 o                         
  -9   3  11       2502.53       2449.72       128.91 o                         
  -8   3  11       3605.36       3974.86       274.99 o                         
  -7   3  11        135.25        152.52        66.10 o                         
  -6   3  11       4243.17       4709.21       174.95 o                         
  -5   3  11       1956.08       1977.87        85.75 o                         
  -4   3  11       3651.73       3515.83       163.51 o                         
  -3   3  11       8888.17       9682.62       293.02 o                         
  -2   3  11        191.33        159.67        25.15 o                         
  -1   3  11        309.52        317.68        27.55 o                         
   0   3  11        581.71        535.61        32.34 o                         
   1   3  11      24182.41      24616.22       723.00 o                         
   2   3  11       1975.17       2333.24       114.16 o                         
   3   3  11       4042.66       4933.40       302.75 o                         
 -12   4  11        129.07        144.73        57.43 o                         
 -11   4  11        250.53        401.93        62.66 o                         
 -10   4  11         96.14        100.94        53.56 o                         
  -9   4  11        276.25        125.79        56.91 o                         
  -8   4  11        860.25        760.78        68.05 o                         
  -7   4  11        506.58        418.06        57.51 o                         
  -6   4  11        912.23        780.50        78.28 o                         
  -5   4  11       8573.22       8636.67       340.51 o                         
  -4   4  11       1819.71       1753.91        77.27 o                         
  -3   4  11       2170.56       2286.95        87.65 o                         
  -2   4  11       5636.43       5421.72       194.12 o                         
  -1   4  11       5601.97       4626.19       168.73 o                         
   0   4  11       2893.29       2304.14       119.44 o                         
   1   4  11       1375.43       1279.56        79.17 o                         
   2   4  11       4001.33       4011.98       265.60 o                         
 -12   5  11         36.53         -8.29        60.22 o                         
 -11   5  11        179.52        141.61        58.99 o                         
 -10   5  11        137.33        192.93        55.22 o                         
  -9   5  11          4.07         13.70        60.51 o                         
  -8   5  11          1.61         32.64        51.53 o                         
  -7   5  11        200.73        199.33        55.58 o                         
  -6   5  11       1481.23       1128.57       172.94 o                         
  -5   5  11        290.22        195.31        53.60 o                         
  -4   5  11       8767.88       8774.72       310.53 o                         
  -3   5  11        378.14        453.02        37.67 o                         
  -2   5  11      17204.84      16204.70       655.16 o                         
  -1   5  11       3100.58       3409.53       163.52 o                         
   0   5  11      19535.77      16770.80       716.07 o                         
   1   5  11       4253.74       4499.19       510.43 o                         
   2   5  11      12649.78      13822.06       839.94 o                         
 -12   6  11        427.45        460.22        70.60 o                         
 -11   6  11          9.26        -58.02        58.02 o                         
 -10   6  11        359.11        351.46        65.48 o                         
  -9   6  11         40.72         64.39        57.82 o                         
  -8   6  11       2288.10       2327.68       145.38 o                         
  -7   6  11       1411.10       1262.97        86.67 o                         
  -6   6  11       3105.65       3038.85       155.17 o                         
  -5   6  11        366.56        310.90        80.08 o                         
  -4   6  11       3672.06       3453.96       169.73 o                         
  -3   6  11       4293.28       4704.81       175.96 o                         
  -2   6  11       9446.04       9804.86       349.31 o                         
  -1   6  11        780.42        948.11        74.78 o                         
   0   6  11       6902.43       7864.29       347.66 o                         
   1   6  11          1.40          7.20        46.02 o                         
   2   6  11       8042.35       9629.95       595.91 o                         
 -11   7  11         13.42        -53.16        61.28 o                         
 -10   7  11       1511.08       1765.56       110.28 o                         
  -9   7  11        232.47        298.93        65.90 o                         
  -8   7  11       1040.61       1167.13        84.20 o                         
  -7   7  11         29.75          9.89        57.16 o                         
  -6   7  11       7145.19       7049.50       316.87 o                         
  -5   7  11       1672.69       1700.12       104.63 o                         
  -4   7  11       1173.56        786.52       179.53 o                         
  -3   7  11        152.05         54.52        72.49 o                         
  -2   7  11       5118.15       5260.76       241.89 o                         
  -1   7  11       6166.15       6615.17       298.51 o                         
   0   7  11        229.25        256.89        56.66 o                         
   1   7  11         59.97         11.48        50.38 o                         
   2   7  11       3128.35       3116.92       220.47 o                         
 -10   8  11         59.07        -31.18        60.97 o                         
  -9   8  11         43.66         59.09        61.70 o                         
  -8   8  11         75.55        123.37        61.65 o                         
  -7   8  11        328.96        285.09        67.23 o                         
  -6   8  11          2.49          2.36        56.47 o                         
  -5   8  11       1610.94       1627.61       102.36 o                         
  -4   8  11          1.01          6.12        53.22 o                         
  -3   8  11       1042.16        987.69        80.21 o                         
  -2   8  11          1.27        -57.41        57.41 o                         
  -1   8  11       1228.04       1200.11       176.54 o                         
   0   8  11         45.91          5.63        70.09 o                         
   1   8  11         13.06        -50.94        53.52 o                         
  -9   9  11        868.06        910.23       120.62 o                         
  -8   9  11          5.74         75.89        90.66 o                         
  -7   9  11          2.15          1.90        57.92 o                         
  -6   9  11       1835.53       1564.76       113.83 o                         
  -5   9  11       2212.15       1960.29       118.25 o                         
  -4   9  11       1915.02       2003.90       118.05 o                         
  -3   9  11        154.13        135.66        60.91 o                         
  -2   9  11      10335.60       9837.85       432.38 o                         
  -1   9  11       2987.69       2963.30       227.46 o                         
   0   9  11       5256.52       5422.96       253.44 o                         
   1   9  11         78.08         69.50        67.10 o                         
  -7  10  11        244.67        229.26        85.87 o                         
  -6  10  11         24.20         59.11        83.87 o                         
  -5  10  11        425.95        500.05        99.05 o                         
  -4  10  11        129.80        147.78        88.27 o                         
  -3  10  11        578.74        480.09        71.31 o                         
  -2  10  11          6.02          5.64        56.18 o                         
  -1  10  11         21.34        -25.29        57.09 o                         
   0  10  11         13.22        -20.97        60.36 o                         
   1  10  11        326.55        462.67        67.85 o                         
  -7  11  11         40.61        -29.56        96.26 o                         
  -6  11  11       2349.36       2476.28       204.49 o                         
  -4  11  11         95.27         48.33        86.67 o                         
  -3  11  11         19.18        -89.87        95.46 o                         
  -2  11  11       1898.37       2137.19       174.94 o                         
  -1  11  11       1740.86       2147.58       177.33 o                         
   0  11  11        268.85        130.55       105.04 o                         
   1  11  11         41.96        -14.23        61.15 o                         
  -6  12  11        181.79        145.10        69.08 o                         
  -5  12  11          1.28        -39.14        94.26 o                         
  -4  12  11         78.69        142.99        99.85 o                         
  -3  12  11       1516.09       1487.37       152.57 o                         
  -2  12  11        521.73        401.80       110.23 o                         
   0  12  11        110.96        152.57        83.87 o                         
   1  12  11        554.50        472.49        95.46 o                         
  -3  13  11         48.11         75.65        67.35 o                         
  -2  13  11       1132.07       1070.49        95.74 o                         
  -1  13  11         70.94         97.85       109.44 o                         
   0  13  11        896.47        784.42       123.41 o                         
   1  13  11          0.89        -31.15       105.84 o                         
  -8   0  12       2907.74       2698.75       194.91 o                         
  -6   0  12      22118.72      21321.61      1276.48 o                         
  -2   0  12      27780.95      30546.57      1816.08 o                         
   0   0  12      18609.86      19668.89      1174.24 o                         
   2   0  12       3650.63       3834.25       249.23 o                         
 -10   1  12        482.13        591.11        88.27 o                         
  -9   1  12        724.40        886.51        72.89 o                         
  -8   1  12          4.28         28.87        49.59 o                         
  -7   1  12         86.90        112.35        47.99 o                         
  -6   1  12        290.70        202.79        48.57 o                         
  -5   1  12       1003.43        877.63        75.29 o                         
  -4   1  12        679.30        493.24        51.29 o                         
  -3   1  12        314.44        390.72        47.61 o                         
  -2   1  12         78.37         52.87        32.63 o                         
  -1   1  12        110.82         49.12        30.98 o                         
   0   1  12       1075.81       1057.86        65.09 o                         
   1   1  12        655.05        789.96        47.00 o                         
   2   1  12        390.43        395.81        60.71 o                         
   3   1  12        195.48        263.60        59.51 o                         
 -11   2  12        523.64        618.67        95.06 o                         
 -10   2  12       8416.08       8760.38       387.33 o                         
  -9   2  12         17.69         47.07        52.98 o                         
  -8   2  12        546.06        645.32        63.96 o                         
  -7   2  12        939.72        943.34        57.32 o                         
  -6   2  12      25755.13      24479.12       731.60 o                         
  -5   2  12         44.50         41.31        29.88 o                         
  -4   2  12       3619.91       4149.21       190.64 o                         
  -3   2  12         73.63         77.39        28.10 o                         
  -2   2  12      36006.61      36887.99      1095.50 o                         
  -1   2  12       3252.93       3262.71       107.82 o                         
   0   2  12       3136.32       3372.18       126.20 o                         
   1   2  12        274.65        245.90        32.22 o                         
   2   2  12      18384.90      21166.79       890.74 o                         
   3   2  12       2349.79       2842.93       186.52 o                         
 -12   3  12         91.19         98.25        76.29 o                         
 -11   3  12        573.85        505.83        64.52 o                         
 -10   3  12         10.83         32.27        52.49 o                         
  -9   3  12       1309.54       1349.07       189.72 o                         
  -8   3  12        399.81        377.44        56.84 o                         
  -7   3  12       1248.16        967.45       163.16 o                         
  -6   3  12         91.45         95.85        39.34 o                         
  -5   3  12       2049.66       2155.46        93.00 o                         
  -4   3  12        327.57        314.44        39.37 o                         
  -3   3  12       1272.52       1105.31        53.73 o                         
  -2   3  12          3.15         10.22        29.91 o                         
  -1   3  12       2802.44       2591.79        88.53 o                         
   0   3  12        134.14        130.65        26.60 o                         
   1   3  12         18.77         19.49        25.08 o                         
   2   3  12         11.10         13.25        35.39 o                         
   3   3  12        628.00        555.57        61.11 o                         
 -11   4  12        457.41        526.09       158.76 o                         
 -10   4  12        926.20        667.71       208.69 o                         
  -9   4  12         24.02         65.40        55.91 o                         
  -8   4  12       3631.32       3242.37       216.08 o                         
  -7   4  12        539.12        458.34        62.27 o                         
  -6   4  12       7164.47       6575.70       392.21 o                         
  -5   4  12          0.23          1.34        38.17 o                         
  -4   4  12      17609.52      16800.19       645.28 o                         
  -3   4  12         85.03         62.08        28.16 o                         
  -2   4  12      13512.81      14121.37       450.46 o                         
  -1   4  12       1021.72        810.43        40.31 o                         
   0   4  12      14784.37      15944.93       533.40 o                         
   1   4  12         72.22         64.82        24.43 o                         
   2   4  12       2575.51       2008.87       291.76 o                         
   3   4  12       2064.54       1901.55       127.81 o                         
 -11   5  12        535.30        587.51        72.15 o                         
 -10   5  12         48.16        -26.86        54.68 o                         
  -9   5  12       1964.61       1708.70       223.86 o                         
  -8   5  12        220.26        169.25        57.04 o                         
  -7   5  12        208.46        283.50        71.09 o                         
  -6   5  12        321.84        300.51        57.32 o                         
  -5   5  12       3188.13       2904.13       361.06 o                         
  -4   5  12          0.62          2.58        34.36 o                         
  -3   5  12        818.49        791.39        49.00 o                         
  -2   5  12        215.39        324.85        29.01 o                         
  -1   5  12         29.04         47.22        23.31 o                         
   0   5  12        262.13        194.99        52.20 o                         
   1   5  12       1182.71       1335.70        86.92 o                         
   2   5  12        186.33        330.30        81.48 o                         
 -11   6  12        918.60       1077.65       107.04 o                         
 -10   6  12        314.13        344.34        68.83 o                         
  -9   6  12       1041.30       1135.62        85.98 o                         
  -8   6  12       2836.06       2843.93       150.51 o                         
  -7   6  12       1032.48       1202.35        89.76 o                         
  -6   6  12       1222.48       1092.05        83.96 o                         
  -5   6  12          6.97         53.88        56.91 o                         
  -4   6  12       5053.74       4332.71       606.89 o                         
  -3   6  12        237.91        225.02        37.88 o                         
  -2   6  12       2418.61       2385.83        96.70 o                         
  -1   6  12       4648.88       5125.91       235.94 o                         
   0   6  12       5279.08       6077.47       374.44 o                         
   1   6  12       2512.36       2822.59       142.74 o                         
   2   6  12       3337.27       3531.90       243.63 o                         
 -10   7  12         28.26         57.47        61.57 o                         
  -9   7  12        324.44        575.71        72.42 o                         
  -8   7  12       1163.93       1119.61        88.20 o                         
  -7   7  12        410.44        390.74        64.81 o                         
  -6   7  12        165.11        210.79        60.47 o                         
  -5   7  12        585.24        659.40        71.05 o                         
  -4   7  12       2786.61       2760.43       146.58 o                         
  -3   7  12        127.31        189.88        54.92 o                         
  -2   7  12          6.77         35.80        43.46 o                         
  -1   7  12        721.72        632.91       290.56 o                         
   0   7  12       1091.47       1222.21        84.87 o                         
   1   7  12          5.31         15.40        54.07 o                         
   2   7  12        656.29        458.11        87.07 o                         
  -9   8  12        658.73        661.63       168.95 o                         
  -8   8  12       1956.44       1682.74       110.73 o                         
  -7   8  12         27.72        -10.01        61.95 o                         
  -6   8  12        118.56        108.37        56.82 o                         
  -5   8  12        780.66        550.09        72.56 o                         
  -4   8  12       4862.19       4440.67       212.78 o                         
  -3   8  12        130.06        239.22        62.27 o                         
  -2   8  12        587.44        703.09        71.59 o                         
  -1   8  12        165.06        203.12        96.65 o                         
   0   8  12       3331.87       3424.22       251.22 o                         
   1   8  12        818.21        787.28        72.09 o                         
   2   8  12        254.79        328.71        86.67 o                         
  -8   9  12         31.88         53.85        64.57 o                         
  -7   9  12        224.73        160.74        63.99 o                         
  -6   9  12        136.96        129.25        62.83 o                         
  -5   9  12         17.87         -0.75        60.75 o                         
  -4   9  12          2.39         17.22        58.26 o                         
  -3   9  12        181.28        193.06        64.90 o                         
  -2   9  12         99.81        125.65        59.49 o                         
  -1   9  12        309.83        497.21        68.28 o                         
   0   9  12        119.10        124.42        60.37 o                         
   1   9  12          0.31          4.51        57.49 o                         
  -7  10  12        150.32        102.33        64.17 o                         
  -6  10  12         24.09        111.18        66.93 o                         
  -5  10  12        433.14        460.07        72.16 o                         
  -4  10  12        373.56        549.06        74.27 o                         
  -3  10  12        509.77        591.58        76.53 o                         
  -2  10  12         56.27         42.24        60.84 o                         
  -1  10  12        876.07        811.43       174.74 o                         
   0  10  12        341.75        616.10        75.54 o                         
   1  10  12       2869.70       3257.64       223.46 o                         
  -6  11  12        668.19        696.16       112.63 o                         
  -5  11  12         75.50        170.54        97.45 o                         
  -4  11  12        503.27        379.73        70.54 o                         
  -3  11  12        169.28         78.73        66.97 o                         
  -2  11  12        667.73        942.35        87.97 o                         
  -1  11  12         14.20         11.81        63.80 o                         
   0  11  12         58.13          4.04       138.19 o                         
   1  11  12        403.54        367.83        69.33 o                         
  -3  12  12          0.94         70.69        93.46 o                         
  -2  12  12        150.66        224.86       104.64 o                         
  -1  12  12        347.58        380.23       103.84 o                         
   0  12  12          5.62         33.36        68.64 o                         
   1  12  12         10.74         24.41        65.00 o                         
  -9   0  13         10.61         45.53        77.08 o                         
  -7   0  13         54.86         55.12        69.50 o                         
  -3   0  13        282.06        367.35        50.08 o                         
  -1   0  13        357.03        320.31        46.59 o                         
 -11   1  13       3041.22       3304.24       233.25 o                         
 -10   1  13        503.30        700.20        69.43 o                         
  -9   1  13       2054.29       1964.30       103.00 o                         
  -8   1  13       1007.76       1160.49       295.76 o                         
  -7   1  13       6961.27       7036.99       254.57 o                         
  -6   1  13        761.62        898.87        54.76 o                         
  -5   1  13        117.88        114.93        36.46 o                         
  -4   1  13          0.10          7.20        39.00 o                         
  -3   1  13       4363.97       4530.21       228.81 o                         
  -2   1  13        308.60        334.49        47.58 o                         
  -1   1  13       7166.63       7202.65       335.64 o                         
   0   1  13       2155.99       2463.43        99.38 o                         
   1   1  13        167.34        153.68        33.05 o                         
   2   1  13        326.85        367.89        31.99 o                         
   3   1  13      13976.84      14926.49       649.23 o                         
 -11   2  13          0.10        -44.94        57.51 o                         
 -10   2  13         43.57        101.93        58.01 o                         
  -9   2  13        111.99         83.75        55.20 o                         
  -8   2  13         14.08         20.70        40.11 o                         
  -7   2  13       1755.60       1627.51       111.94 o                         
  -6   2  13         17.89         37.34        39.75 o                         
  -5   2  13       2137.89       2301.31        95.57 o                         
  -4   2  13        584.46        587.35        58.97 o                         
  -3   2  13       4158.09       4129.40       190.04 o                         
  -2   2  13        435.51        392.33        38.56 o                         
  -1   2  13        178.42        268.99        40.81 o                         
   0   2  13        917.55       1134.14        56.90 o                         
   1   2  13          0.08         23.06        31.74 o                         
   2   2  13        806.97        708.56        55.61 o                         
   3   2  13       2539.08       2661.21       179.33 o                         
 -11   3  13       1890.60       2071.19       175.54 o                         
 -10   3  13         24.14        -38.50        57.47 o                         
  -9   3  13       2181.28       2058.81       117.19 o                         
  -8   3  13         18.81        -20.78        53.51 o                         
  -7   3  13       3658.49       3733.20       145.09 o                         
  -6   3  13        521.66        423.75        52.97 o                         
  -5   3  13        772.03        801.76        45.67 o                         
  -4   3  13       3478.63       3038.59       136.33 o                         
  -3   3  13       2120.52       2075.61        76.02 o                         
  -2   3  13       7357.66       7727.28       236.79 o                         
  -1   3  13       1767.37       1655.30        82.87 o                         
   0   3  13       8779.63       9758.15       375.43 o                         
   1   3  13         47.64         41.36        29.09 o                         
   2   3  13       4096.49       4310.57       552.77 o                         
   3   3  13       6920.58       6376.03       390.21 o                         
 -10   4  13        353.53        403.32        65.64 o                         
  -9   4  13         19.05        -19.98        56.28 o                         
  -8   4  13        465.01        346.30        61.14 o                         
  -7   4  13         61.76         53.74        55.35 o                         
  -6   4  13        797.73        737.68        53.08 o                         
  -5   4  13       1166.24       1166.45        63.67 o                         
  -4   4  13       2728.34       2774.34       106.34 o                         
  -3   4  13        143.45        120.44        29.54 o                         
  -2   4  13       2555.28       2824.73       105.83 o                         
  -1   4  13        442.56        485.94        34.61 o                         
   0   4  13       5170.29       5525.57       224.29 o                         
   1   4  13       1250.73       1386.07        54.93 o                         
   2   4  13       3323.60       4014.12       203.10 o                         
   3   4  13        452.73        574.74        63.50 o                         
 -10   5  13        628.33        782.90        78.54 o                         
  -9   5  13        918.79        868.02        78.19 o                         
  -8   5  13       3011.84       2664.46       353.67 o                         
  -7   5  13       1487.12       1416.55       102.25 o                         
  -6   5  13       2343.20       2875.05       150.93 o                         
  -5   5  13        745.83        636.03        48.95 o                         
  -4   5  13       3329.02       3231.47       197.90 o                         
  -3   5  13        439.09        454.86        43.51 o                         
  -2   5  13        477.97        481.70        52.63 o                         
  -1   5  13         17.72         57.65        25.20 o                         
   0   5  13        473.44        415.05        30.34 o                         
   1   5  13        280.33        260.94        28.60 o                         
   2   5  13         13.68         66.84        52.32 o                         
  -9   6  13          0.04        -40.99       102.45 o                         
  -8   6  13          0.04         36.39        79.48 o                         
  -7   6  13        523.92        239.97        79.68 o                         
  -6   6  13        196.89        160.88        59.02 o                         
  -5   6  13        833.92        708.10        84.07 o                         
  -4   6  13         61.38         26.71        34.38 o                         
  -3   6  13       2391.00       2443.15       101.38 o                         
  -2   6  13        555.70        713.17        84.07 o                         
  -1   6  13         75.44        109.65        26.80 o                         
   0   6  13        578.81        618.99        66.68 o                         
   1   6  13         72.12         72.62        64.70 o                         
   2   6  13        705.05        551.17        91.46 o                         
  -9   7  13        855.00        854.26        82.63 o                         
  -8   7  13        252.75        171.49        65.09 o                         
  -7   7  13        289.26        269.03       102.45 o                         
  -6   7  13        953.63        989.81        81.16 o                         
  -5   7  13       1275.90       1392.88        96.73 o                         
  -4   7  13       4867.05       4674.17       221.24 o                         
  -3   7  13          0.39        -12.76        31.95 o                         
  -2   7  13       6645.11       6796.59       245.76 o                         
  -1   7  13        521.51        416.04        64.06 o                         
   0   7  13       8831.45       9928.21       435.90 o                         
   1   7  13        814.62       1003.02        82.18 o                         
   2   7  13       2209.64       1996.60       161.36 o                         
  -8   8  13         65.19         57.98        67.92 o                         
  -7   8  13        151.49        168.92        62.63 o                         
  -6   8  13        326.48        353.08        69.21 o                         
  -5   8  13        632.36        692.67        77.53 o                         
  -4   8  13        463.84        259.74       114.63 o                         
  -3   8  13         14.41          5.16        59.02 o                         
  -2   8  13        310.63        279.00        53.33 o                         
  -1   8  13        163.34        128.52        77.08 o                         
   0   8  13       1103.64        970.23        81.49 o                         
   1   8  13        659.77        609.45        70.68 o                         
   2   8  13        523.29        599.50       100.65 o                         
  -7   9  13         12.87         43.17        64.70 o                         
  -6   9  13        648.85        751.20        80.75 o                         
  -5   9  13        640.08        713.13       146.58 o                         
  -4   9  13       2688.36       2940.29       230.45 o                         
  -3   9  13         37.04         61.29        74.29 o                         
  -2   9  13         39.69        -62.48        62.48 o                         
  -1   9  13       1287.24       1553.68       181.33 o                         
   0   9  13       1597.81       1309.39       164.15 o                         
   1   9  13        143.98        195.90        56.69 o                         
   2   9  13        226.42        255.62        90.26 o                         
  -5  10  13        556.16        528.37        77.79 o                         
  -4  10  13         78.73         72.87        65.52 o                         
  -3  10  13        106.82        143.16        68.38 o                         
  -2  10  13         16.44        -42.34        63.54 o                         
  -1  10  13        341.54        339.78        68.06 o                         
   0  10  13         83.50         28.21        63.17 o                         
   1  10  13        153.03        146.99        67.30 o                         
  -3  11  13          7.16         -3.20        70.04 o                         
  -2  11  13       1133.76       1080.24        95.26 o                         
  -1  11  13        591.54        602.94        80.49 o                         
   0  11  13       2275.40       2224.61       181.73 o                         
   1  11  13          0.60         47.46        65.38 o                         
 -10   0  14       1003.88       1007.29       114.23 o                         
  -8   0  14       5426.62       5399.90       351.07 o                         
  -6   0  14        562.52        580.43        63.90 o                         
  -4   0  14      11693.23      10940.39       667.80 o                         
  -2   0  14        395.69        354.66        48.43 o                         
   0   0  14      14791.81      15270.09       649.99 o                         
   2   0  14         34.48          5.64        42.83 o                         
 -10   1  14         15.41         17.70        56.91 o                         
  -9   1  14        142.29        182.53        75.09 o                         
  -8   1  14        115.25         57.04        50.52 o                         
  -7   1  14        143.58        148.65        43.61 o                         
  -6   1  14          5.34        -20.30        38.31 o                         
  -5   1  14         79.58         74.27        38.53 o                         
  -4   1  14         79.68         85.96        37.47 o                         
  -3   1  14        994.31        891.25        47.37 o                         
  -2   1  14         74.35         71.13        37.59 o                         
  -1   1  14          4.75         -4.21        30.71 o                         
   0   1  14         33.45        -36.86        36.86 o                         
   1   1  14        644.66        540.72        46.44 o                         
   2   1  14        274.14        244.82        38.29 o                         
   3   1  14        160.38        146.18        70.69 o                         
 -10   2  14         43.38        142.27       118.22 o                         
  -9   2  14        289.60        298.29        57.54 o                         
  -8   2  14       1998.25       2054.39       115.29 o                         
  -7   2  14         14.20         47.30        40.70 o                         
  -6   2  14       1073.02        876.94        85.04 o                         
  -5   2  14         70.15         43.51        42.39 o                         
  -4   2  14       5145.70       4972.24       183.75 o                         
  -3   2  14        166.30        133.40        38.21 o                         
  -2   2  14       1688.43       1636.07        90.51 o                         
  -1   2  14         86.26         77.86        54.98 o                         
   0   2  14       1741.14       1711.21       113.48 o                         
   1   2  14        424.05        325.51        38.37 o                         
   2   2  14         57.03        137.69        35.63 o                         
   3   2  14         26.27         13.39        44.47 o                         
 -10   3  14         84.08         74.63        59.98 o                         
  -8   3  14         17.60         48.33        43.84 o                         
  -7   3  14       1465.75       1591.00        79.78 o                         
  -6   3  14          1.36         37.28        41.36 o                         
  -5   3  14       1151.54       1227.69        90.26 o                         
  -4   3  14          0.04        -31.72        36.25 o                         
  -3   3  14        512.22        561.85        72.49 o                         
  -2   3  14         74.35         65.03        43.42 o                         
  -1   3  14       2396.63       2651.48       250.82 o                         
   0   3  14          1.69         27.82        33.64 o                         
   1   3  14         18.90         25.47        31.08 o                         
   2   3  14         75.95         66.16        42.12 o                         
   3   3  14        747.37        835.15        83.08 o                         
  -9   4  14        969.84       1018.68        88.54 o                         
  -8   4  14        550.49        644.66       210.28 o                         
  -7   4  14         61.86        130.99        42.20 o                         
  -6   4  14         36.25          6.54        40.60 o                         
  -5   4  14        225.14        231.57        41.73 o                         
  -4   4  14       1496.69       1494.75        84.51 o                         
  -3   4  14        673.19        597.09        39.71 o                         
  -2   4  14        293.39        288.07        33.12 o                         
  -1   4  14         80.20         96.01        32.95 o                         
   0   4  14       2419.01       2451.84       108.84 o                         
   1   4  14       3071.89       2852.38       134.84 o                         
   2   4  14        237.44        223.27        49.53 o                         
   3   4  14        683.10        671.39        68.70 o                         
   4   4  14        248.15        235.25        54.72 o                         
  -9   5  14        510.94        555.94        70.68 o                         
  -8   5  14          1.04        -34.80        58.40 o                         
  -7   5  14       1146.60        923.60       190.31 o                         
  -6   5  14       1089.03       1175.45        68.35 o                         
  -5   5  14        757.78        752.83        53.73 o                         
  -4   5  14          5.77         23.34        37.67 o                         
  -3   5  14       2149.42       2218.75        81.17 o                         
  -2   5  14        782.31        916.88        64.80 o                         
  -1   5  14        403.23        428.21        33.71 o                         
   0   5  14        511.16        420.48        36.83 o                         
   1   5  14       1117.43        982.80       101.23 o                         
   2   5  14         40.84         46.29        38.62 o                         
   3   5  14        500.34        601.90        63.50 o                         
   4   5  14        512.22        423.36        57.11 o                         
  -8   6  14         55.82         32.04        62.13 o                         
  -7   6  14        249.71        158.59        65.04 o                         
  -6   6  14       1201.74       1143.08        87.54 o                         
  -5   6  14         31.99         17.27        37.73 o                         
  -4   6  14         10.91         -8.59        36.83 o                         
  -3   6  14         23.46         59.52        38.66 o                         
  -2   6  14       1846.38       1830.33        69.67 o                         
  -1   6  14         99.83        130.93        27.70 o                         
   0   6  14        180.99        206.98        28.76 o                         
   1   6  14        643.24        447.10        41.45 o                         
   2   6  14         14.89         -1.53        58.34 o                         
   4   6  14       1153.61       1046.03        80.68 o                         
  -7   7  14        372.59        330.80        68.86 o                         
  -6   7  14        110.55         76.09       115.03 o                         
  -5   7  14         52.55         28.13        61.14 o                         
  -4   7  14        190.69        148.28        60.32 o                         
  -3   7  14         44.05         76.84        36.04 o                         
  -2   7  14        106.45         49.89        39.83 o                         
  -1   7  14        220.47        190.60        34.65 o                         
   0   7  14         80.79        148.48        68.50 o                         
   1   7  14         36.80         62.53        58.17 o                         
   2   7  14        287.71        341.48        62.47 o                         
  -6   8  14         71.32        202.53        65.71 o                         
  -5   8  14          3.28        -20.42        62.97 o                         
  -4   8  14        727.39        648.03       110.23 o                         
  -3   8  14         52.62         13.81        33.48 o                         
  -2   8  14        162.56        216.38        35.28 o                         
  -1   8  14       1514.62       1739.26        92.13 o                         
   0   8  14        304.37        443.95       163.75 o                         
   1   8  14       1827.04       1690.48       301.75 o                         
   2   8  14        114.55        130.20        91.46 o                         
  -5   9  14         17.83         65.54        77.48 o                         
  -4   9  14        149.73        197.97        68.64 o                         
  -3   9  14        154.05         94.08        66.65 o                         
  -2   9  14        460.77        358.54        69.62 o                         
  -1   9  14        202.99         88.16        64.66 o                         
   0   9  14          8.77         -9.79        90.66 o                         
   1   9  14         55.05        124.14        63.06 o                         
   2   9  14         26.63        -55.12        98.65 o                         
  -3  10  14        251.68        228.93        77.57 o                         
  -2  10  14          0.22          1.55        65.14 o                         
  -1  10  14        355.38        502.13        90.06 o                         
   0  10  14        533.64        447.47       103.44 o                         
   1  10  14          1.49         47.33        65.50 o                         
   2  10  14        171.60         55.92       103.84 o                         
  -9   0  15        321.39        180.02        60.84 o                         
  -7   0  15        624.14        701.68        68.77 o                         
  -5   0  15       1800.29       2099.89       114.38 o                         
  -3   0  15        611.89        954.62        69.18 o                         
  -1   0  15        375.64        414.99        55.28 o                         
   1   0  15        310.32        251.33        51.91 o                         
   3   0  15        353.26        297.15        78.68 o                         
  -9   1  15        182.78        277.29        52.79 o                         
  -8   1  15         73.48        120.20        38.88 o                         
  -7   1  15          0.68          5.62        37.25 o                         
  -6   1  15         63.43         39.02        35.98 o                         
  -5   1  15         54.89         43.71        34.47 o                         
  -4   1  15        313.28        252.38        45.20 o                         
  -3   1  15       3258.89       3200.58       110.35 o                         
  -2   1  15       1726.73       1745.23        69.61 o                         
  -1   1  15       1184.19       1065.95        51.91 o                         
   0   1  15       1209.26       1250.94        63.52 o                         
   1   1  15      12169.45      11302.30       735.70 o                         
   2   1  15       1198.75       1358.39       107.98 o                         
   3   1  15       3324.95       3193.94       153.35 o                         
  -8   2  15         12.66         32.28        51.88 o                         
  -7   2  15         96.78         66.35        41.88 o                         
  -6   2  15         90.65         86.46        43.01 o                         
  -5   2  15         15.31         15.33        37.96 o                         
  -4   2  15         84.34         95.30        33.30 o                         
  -3   2  15        459.50        494.67        48.71 o                         
  -2   2  15        468.83        587.53        42.08 o                         
  -1   2  15        170.84        113.99        39.79 o                         
   0   2  15        355.45        438.31        47.55 o                         
   1   2  15          7.33         23.41        32.11 o                         
   2   2  15        699.88        705.16        42.88 o                         
   3   2  15        927.19        864.07        66.91 o                         
  -8   3  15        608.34       1013.96        90.26 o                         
  -7   3  15         24.85          5.02        81.48 o                         
  -6   3  15       1302.83       1268.69        68.14 o                         
  -5   3  15         35.57         93.46        61.91 o                         
  -4   3  15        307.74        334.26        41.92 o                         
  -3   3  15       2564.60       2574.20       118.48 o                         
  -2   3  15        151.73        130.08        82.28 o                         
  -1   3  15       1358.89       1120.06        59.74 o                         
   0   3  15          0.03        -12.55        32.41 o                         
   1   3  15       7797.18       8482.20       259.89 o                         
   2   3  15         34.53          9.13        31.13 o                         
   3   3  15       2572.56       2840.89       140.37 o                         
   4   3  15         15.48         23.17        57.91 o                         
  -8   4  15          1.53        -12.30        44.96 o                         
  -7   4  15        311.15        265.64        47.23 o                         
  -6   4  15          2.14        114.63        90.26 o                         
  -5   4  15       1012.29       1033.39        59.83 o                         
  -4   4  15         16.82        -21.46        37.08 o                         
  -3   4  15        452.97        533.53        56.36 o                         
  -2   4  15        101.06        123.62        40.09 o                         
  -1   4  15        391.23        290.84        47.75 o                         
   0   4  15        196.59        182.09        36.25 o                         
   1   4  15        223.08        201.27        38.50 o                         
   2   4  15        472.93        654.55        57.29 o                         
   3   4  15         93.81        109.53        49.52 o                         
   4   4  15        388.17        408.19        65.50 o                         
  -7   5  15          4.09         21.64        44.32 o                         
  -6   5  15       1172.32        954.09       196.90 o                         
  -5   5  15         94.94         46.91        42.59 o                         
  -4   5  15       1983.59       1966.40        97.21 o                         
  -3   5  15        949.42        884.84        51.25 o                         
  -2   5  15       4248.49       4326.13       162.27 o                         
  -1   5  15       2119.83       2507.55       101.73 o                         
   0   5  15       3115.72       3428.17       146.08 o                         
   1   5  15       3274.26       3077.15       144.01 o                         
   2   5  15       2273.19       2612.88       172.54 o                         
   3   5  15       2779.51       3213.18       207.29 o                         
   4   5  15         17.51         -2.80        47.53 o                         
  -6   6  15        262.95        251.28        45.09 o                         
  -5   6  15         97.43        118.95        45.55 o                         
  -4   6  15         94.47         89.15        59.05 o                         
  -3   6  15        165.98        248.16        43.47 o                         
  -2   6  15       1127.26       1437.57        80.88 o                         
  -1   6  15         76.62         33.04        40.35 o                         
   0   6  15        413.06        600.75        49.73 o                         
   1   6  15         44.44         59.81        27.60 o                         
   2   6  15       1169.35       1307.02       134.20 o                         
   3   6  15        724.49        703.34        68.70 o                         
   4   6  15        949.28       1106.74        88.67 o                         
  -5   7  15        204.41        126.08        41.79 o                         
  -4   7  15        614.38        627.89        52.02 o                         
  -3   7  15        163.70        125.63        40.69 o                         
  -2   7  15       1312.69       1242.69        67.75 o                         
  -1   7  15        942.66        852.22        60.89 o                         
   0   7  15          9.14         18.55        35.53 o                         
   1   7  15        137.71        198.14        66.53 o                         
   2   7  15        584.79        599.97        76.48 o                         
  -4   8  15         29.47         32.88        74.29 o                         
  -3   8  15        352.70        369.42        70.50 o                         
  -2   8  15          0.12        -10.36        64.60 o                         
  -1   8  15         25.39         85.77        73.89 o                         
   0   8  15         10.76         11.52        64.50 o                         
   1   8  15          0.10         12.06        65.46 o                         
   2   8  15         52.51         71.70        64.31 o                         
  -1   9  15        542.15        546.88        44.17 o                         
   0   9  15       1332.05       1248.48       145.58 o                         
  -6   0  16       7992.50       7991.39       408.59 o                         
  -4   0  16       4398.76       4360.05       205.32 o                         
  -2   0  16       9562.79       8944.56       437.94 o                         
   0   0  16       2179.45       2310.13       171.74 o                         
   2   0  16       2350.30       2538.19       184.92 o                         
   4   0  16         62.05        -15.18        67.50 o                         
  -7   1  16         98.47         93.24        39.59 o                         
  -6   1  16         88.92         98.38        39.74 o                         
  -5   1  16         15.04         56.57        35.89 o                         
  -4   1  16         29.11         45.45        37.10 o                         
  -3   1  16        531.14        548.55        42.26 o                         
  -2   1  16          7.92          6.16        41.93 o                         
  -1   1  16         20.20         28.44        35.42 o                         
   0   1  16        230.63        162.77        34.45 o                         
   1   1  16        304.48        455.39        39.59 o                         
   2   1  16         13.51         33.23        34.31 o                         
   3   1  16         23.90        -29.32        95.06 o                         
   4   1  16         82.63         99.45        69.50 o                         
  -7   2  16        186.46        175.54        40.23 o                         
  -6   2  16       6383.16       6583.88       210.51 o                         
  -5   2  16          1.90          4.90        37.03 o                         
  -4   2  16       1150.41        915.18        83.94 o                         
  -3   2  16         21.91         -3.00        34.35 o                         
  -2   2  16      12227.17      13526.98       410.17 o                         
  -1   2  16        359.13        251.29        37.05 o                         
   0   2  16       1530.78       1558.67        90.91 o                         
   1   2  16         75.32         58.08        35.10 o                         
   2   2  16       8108.60       8875.52       282.36 o                         
   3   2  16        807.29        719.74        65.99 o                         
   4   2  16        136.28        158.96        67.90 o                         
  -6   3  16          6.65         27.47        43.14 o                         
  -5   3  16        937.87       1036.37        55.73 o                         
  -4   3  16         96.66        104.80        36.91 o                         
  -3   3  16        211.53        158.86        37.27 o                         
  -2   3  16         30.85         41.36        35.37 o                         
  -1   3  16       1433.04       1282.42        77.09 o                         
   0   3  16          3.29         32.78        41.44 o                         
   1   3  16        436.57        383.76        38.12 o                         
   2   3  16        143.56        183.78        34.98 o                         
   3   3  16        173.59        119.07        53.93 o                         
   4   3  16          4.49        -26.76        62.71 o                         
  -6   4  16       2647.37       2751.87       192.91 o                         
  -5   4  16          2.57          7.51        53.30 o                         
  -4   4  16       3716.07       3636.45       140.74 o                         
  -3   4  16         27.87         22.70        38.64 o                         
  -2   4  16       2704.05       2579.24       132.32 o                         
  -1   4  16        314.39        279.79        36.79 o                         
   0   4  16       1833.72       1879.66        73.19 o                         
   1   4  16        149.72        135.34        35.99 o                         
   2   4  16        373.36        414.41        37.53 o                         
   3   4  16       1197.68       1163.05       141.39 o                         
   4   4  16        159.88        184.52        57.51 o                         
  -5   5  16        381.83        308.88        82.28 o                         
  -4   5  16         18.46         37.06        39.04 o                         
  -3   5  16        743.48        700.02        66.57 o                         
  -2   5  16         74.63        109.35        53.72 o                         
  -1   5  16        103.84        143.49        36.24 o                         
   0   5  16         42.02         17.34        36.19 o                         
   1   5  16        741.06        808.00        74.74 o                         
   2   5  16         18.54         35.92        44.45 o                         
   3   5  16         64.69         69.12        44.27 o                         
   4   5  16         26.10        -27.96        55.52 o                         
  -4   6  16       1397.39       1297.87        72.29 o                         
  -3   6  16        118.68        124.78        46.45 o                         
  -2   6  16        647.04        579.64        44.75 o                         
  -1   6  16        703.09        719.56        61.63 o                         
   0   6  16       1843.97       2145.45       114.58 o                         
   1   6  16        910.69       1179.03        92.66 o                         
   2   6  16        609.13        516.61        52.94 o                         
  -2   7  16         42.90         42.20        69.10 o                         
  -1   7  16        499.63        534.19        75.63 o                         
   0   7  16        160.41        177.98        38.39 o                         
   1   7  16         70.27         90.45        41.08 o                         
  -3   0  17         62.39         33.91        53.77 o                         
  -1   0  17         48.97         48.67        50.11 o                         
   1   0  17        395.76        289.63        54.81 o                         
   3   0  17          0.34          1.20        70.29 o                         
  -4   1  17          0.38        -31.11        39.28 o                         
  -3   1  17          0.13         17.06        38.14 o                         
  -2   1  17         35.66         43.47        37.59 o                         
  -1   1  17        948.31        968.85        62.51 o                         
   0   1  17         79.40         85.10        42.90 o                         
   1   1  17        387.65        298.55        45.72 o                         
   2   1  17         13.70         54.95        35.87 o                         
   3   1  17       2314.27       2051.39       112.96 o                         
   4   1  17          0.94         45.77        51.92 o                         
  -4   2  17          4.69        -16.59        39.16 o                         
  -3   2  17        445.17        487.98        43.21 o                         
  -2   2  17         10.96         84.03        45.36 o                         
  -1   2  17          1.55         48.12        36.24 o                         
   0   2  17         20.55         -0.77        35.82 o                         
   1   2  17          3.27         -1.74        37.50 o                         
   2   2  17          8.05         26.29        35.27 o                         
   3   2  17        386.70        266.72        58.28 o                         
   4   2  17         31.89         52.32        64.30 o                         
  -3   3  17          0.35          5.30        36.32 o                         
  -2   3  17        729.84        719.29        48.23 o                         
  -1   3  17        499.73        459.85        43.58 o                         
   0   3  17       1295.53       1278.06        60.02 o                         
   1   3  17        341.66        417.04        49.30 o                         
   2   3  17         54.34         77.82        42.69 o                         
   3   3  17       1243.06       1192.61       134.20 o                         
  -2   4  17          0.01         -8.42        36.07 o                         
  -1   4  17          0.16         -3.66        43.12 o                         
   0   4  17        424.62        504.73        49.60 o                         
   1   4  17        185.01        174.46        37.22 o                         
   2   4  17        157.41        314.33        46.59 o                         
                                                                                
