# Supplementary material for: Phase relationships in homoleptic com­plexes of XeF2
Source: IUCrJ. 2026 May 18;13(Pt 4):420–32. doi: 10.1107/S2052252526003751 (PMC13324652; doi:10.1107/S2052252526003751)
Supplement: Supplementary file 17 [file m-13-00420-ZnSbII_160Ksup17.hkl]

data_ZnSbII_160K
#  THIS IS THE DEFAULT SETTING FOR THE TITL
_audit_creation_date        "25-10-30"
_audit_creation_method      'CRYSTALS' 

_cell_length_a                    9.4869(10)
_cell_angle_alpha                 89.469(3)
_cell_length_b                    13.7005(16)
_cell_angle_beta                  88.697(3)
_cell_length_c                    20.057(2)
_cell_angle_gamma                 86.951(3)
loop_
 _symmetry_equiv_pos_as_xyz
 'x,y,z'
 '-x,-y,-z'

# NOTE FO on scale of Fc,     20.81101
# Status flags: 
#    o - used in refinement 
#    < - excluded by I/sigmaI cutoff 
#    l - excluded at low resolution  
#    h - excluded at high resolution  
#    x - excluded for another reason  

loop_
_refln_index_h
_refln_index_k
_refln_index_l
_refln_F_squared_meas
_refln_F_squared_calc
_refln_F_squared_sigma
_refln_include_status
_refln_refinement_status
_refln_refinement_weight
   1   0   0      173.24      363.38       38.98 o incl   0.1500E-04  # Theta= 1.70
   3   0   0     2312.74     1699.13      173.24 o incl   0.7074E-05  # Theta= 5.10
   5   0   0     8558.02     7420.36      666.97 o incl   0.2078E-05  # Theta= 8.51
   6   0   0    40698.25    41975.63     3291.55 o incl   0.8920E-07  # Theta=10.23
   7   0   0     3036.02     2899.43      459.08 o incl   0.4448E-05  # Theta=11.96
   8   0   0    56194.52    55697.90     2507.64 o incl   0.1589E-06  # Theta=13.70
   9   0   0     6985.88     6695.95      584.68 o incl   0.2856E-05  # Theta=15.45
  10   0   0     3854.57     4715.25      519.72 o incl   0.3044E-05  # Theta=17.22
  11   0   0     4014.82     3818.21      467.75 o incl   0.4527E-05  # Theta=19.01
 -11   1   0     4084.12     3692.03      480.74 o incl   0.4104E-05  # Theta=19.11
 -10   1   0    43071.62    42332.31     2048.56 o incl   0.2317E-06  # Theta=17.33
  -9   1   0     3044.68     2759.32      394.12 o incl   0.6140E-05  # Theta=15.57
  -8   1   0     2412.36     2194.69      411.44 o incl   0.5602E-05  # Theta=13.82
  -7   1   0    23989.32    27021.58     1204.01 o incl   0.3649E-06  # Theta=12.08
  -6   1   0   130743.74   135463.12     9913.62 o incl   0.9542E-08  # Theta=10.36
  -5   1   0      775.25      944.62      246.87 o incl   0.7315E-05  # Theta= 8.66
  -4   1   0     7596.54     5465.99      450.42 o incl   0.1480E-06  # Theta= 6.96
  -3   1   0    10823.13    10708.73      524.05 o incl   0.3497E-05  # Theta= 5.29
  -2   1   0    16778.23    19824.07      640.99 o incl   0.1681E-11  # Theta= 3.65
  -1   1   0     5682.25     5388.14      238.20 o incl   0.1649E-04  # Theta= 2.11
   0   1   0        0.00      223.16        4.33 x excl   0.0000E+00  # Theta= 1.17
   1   1   0     4846.37     5377.51      216.55 o incl   0.1085E-04  # Theta= 2.01
   2   1   0     7081.16     8697.45      268.52 x excl   0.0000E+00  # Theta= 3.53
   3   1   0     2204.47     2185.79      121.27 o incl   0.5759E-04  # Theta= 5.17
   4   1   0   101998.98    97865.54     6063.38 o incl   0.2686E-07  # Theta= 6.84
   5   1   0     5097.57     6518.61      281.51 o incl   0.1827E-05  # Theta= 8.53
   6   1   0     2230.46     2420.24      251.20 o incl   0.1543E-04  # Theta=10.24
   7   1   0       38.98      249.19      164.58 o incl   0.7896E-06  # Theta=11.96
   8   1   0   155031.88   154754.89     6674.05 o incl   0.2245E-07  # Theta=13.69
   9   1   0      532.71     1052.40      251.20 o incl   0.3731E-05  # Theta=15.44
  10   1   0      285.84      793.75      454.75 o incl   0.7611E-06  # Theta=17.20
  11   1   0        8.66        1.01      311.83 o incl   0.3174E-07  # Theta=18.98
 -11   2   0     4816.05     5138.74      498.06 o incl   0.3918E-05  # Theta=19.29
 -10   2   0     2204.47      974.50      476.41 o incl   0.2465E-05  # Theta=17.52
  -9   2   0     1619.79     1465.53      307.50 o incl   0.9851E-05  # Theta=15.77
  -8   2   0     6301.58     6571.57      558.70 o incl   0.3177E-05  # Theta=14.04
  -7   2   0      658.31     1785.84      420.11 o incl   0.1232E-05  # Theta=12.32
  -5   2   0     8085.95     6026.80      580.35 o incl   0.1821E-05  # Theta= 8.96
  -4   2   0    12966.96    13054.94      584.68 o incl   0.2587E-05  # Theta= 7.32
  -3   2   0      121.27       23.71       51.97 o incl   0.8476E-05  # Theta= 5.73
  -1   2   0      251.20      246.96       38.98 o incl   0.8681E-04  # Theta= 2.97
   0   2   0     6197.64     5827.29      259.86 o incl   0.1463E-04  # Theta= 2.35
   1   2   0      160.25       37.82       34.65 o incl   0.2565E-04  # Theta= 2.82
   3   2   0     9030.10     9369.82      346.48 o incl   0.5193E-05  # Theta= 5.50
   4   2   0     7237.07     7040.53      307.50 o incl   0.9634E-05  # Theta= 7.08
   5   2   0      164.58       15.71       82.29 o incl   0.6234E-05  # Theta= 8.71
   6   2   0   142472.03   153031.12     5288.13 o incl   0.2717E-07  # Theta=10.38
   7   2   0    19667.00    19197.28      952.82 o incl   0.1093E-05  # Theta=12.07
   8   2   0     3815.60     3041.70      346.48 o incl   0.4170E-05  # Theta=13.78
   9   2   0     4335.31     3964.51      441.76 o incl   0.4989E-05  # Theta=15.51
  10   2   0        0.00       12.45      411.44 o incl   0.3675E-06  # Theta=17.26
  11   2   0    10008.90     8820.33      692.96 o incl   0.1538E-05  # Theta=19.03
 -11   3   0        0.00       50.11      311.83 o incl   0.6333E-06  # Theta=19.55
 -10   3   0      233.87      511.29      437.43 o incl   0.6968E-06  # Theta=17.79
  -9   3   0      277.18      355.79      229.54 o incl   0.3010E-05  # Theta=16.06
  -8   3   0    62755.95    62432.08     2841.12 o incl   0.1227E-06  # Theta=14.35
  -7   3   0     9134.04     9682.94      779.58 o incl   0.1504E-05  # Theta=12.67
  -5   3   0      298.84      486.55      108.27 o incl   0.1358E-04  # Theta= 9.40
  -4   3   0   118370.09    45103.54     5643.27 x excl   0.0000E+00  # Theta= 7.83
  -3   3   0    60313.27    63083.06     2230.46 o incl   0.1564E-06  # Theta= 6.35
  -2   3   0    45912.75    52557.55     1524.51 o incl   0.3032E-07  # Theta= 5.03
  -1   3   0    23092.80    19073.55      965.81 o incl   0.3252E-06  # Theta= 3.99
   0   3   0      705.95      596.33       82.29 o incl   0.4092E-04  # Theta= 3.53
   1   3   0    39052.48    36228.18     1593.80 o incl   0.3721E-06  # Theta= 3.83
   3   3   0     7501.26     7865.53      307.50 o incl   0.5375E-05  # Theta= 6.05
   5   3   0     2884.43     2698.06      203.56 o incl   0.2319E-04  # Theta= 9.05
   7   3   0    15881.71    15438.09      692.96 o incl   0.2057E-05  # Theta=12.30
   8   3   0     1450.88     1612.48      307.50 o incl   0.8643E-05  # Theta=13.98
   9   3   0     4274.68     4224.25      346.48 o incl   0.7921E-05  # Theta=15.68
  10   3   0    68940.59    66201.59     2992.71 o incl   0.1012E-06  # Theta=17.41
  11   3   0     5586.97     5315.90      541.37 o incl   0.3339E-05  # Theta=19.16
 -11   4   0      658.31      955.36      342.15 o incl   0.3077E-05  # Theta=19.88
 -10   4   0     6981.55     5672.34      619.33 o incl   0.1399E-05  # Theta=18.14
  -9   4   0     2265.10     1914.01      363.80 o incl   0.7168E-05  # Theta=16.44
  -8   4   0    43223.21    44220.16     2252.11 o incl   0.1920E-06  # Theta=14.76
  -7   4   0        0.00      158.26      402.78 o incl   0.3827E-06  # Theta=13.11
  -6   4   0    13958.76    14189.66     1104.40 o incl   0.7926E-06  # Theta=11.51
  -5   4   0     1546.16     1375.21      173.24 o incl   0.2912E-04  # Theta= 9.96
  -3   4   0     8055.63     7566.34      350.81 o incl   0.6694E-05  # Theta= 7.13
  -2   4   0     6717.35     1446.03      285.84 x excl   0.0000E+00  # Theta= 5.95
  -1   4   0     1883.98     1928.94      138.59 o incl   0.4481E-04  # Theta= 5.09
   1   4   0      472.08      469.32      112.61 o incl   0.2144E-04  # Theta= 4.92
   2   4   0     1953.27      900.51      138.59 x excl   0.0000E+00  # Theta= 5.66
   3   4   0    14201.29    15249.83      589.01 o incl   0.1762E-05  # Theta= 6.76
   5   4   0     2252.11     2527.36      199.23 o incl   0.2283E-04  # Theta= 9.52
   6   4   0    27536.39    28360.93     1290.63 o incl   0.5998E-06  # Theta=11.05
   7   4   0     8687.95     9754.92      441.76 o incl   0.2613E-05  # Theta=12.64
   8   4   0    34578.57    35780.77     1420.56 o incl   0.4843E-06  # Theta=14.27
   9   4   0     8891.51     8788.82      528.38 o incl   0.3505E-05  # Theta=15.94
  10   4   0     2611.58     2681.16      394.12 o incl   0.6376E-05  # Theta=17.64
  11   4   0     3767.96     3936.14      350.81 o incl   0.7557E-05  # Theta=19.37
 -11   5   0      649.65      419.71      342.15 o incl   0.3087E-05  # Theta=20.28
 -10   5   0    15647.84    15157.41      974.47 o incl   0.9783E-06  # Theta=18.57
  -9   5   0      632.32      127.22      277.18 o incl   0.3655E-05  # Theta=16.89
  -8   5   0    17973.58    17004.99     1017.78 o incl   0.8747E-06  # Theta=15.25
  -7   5   0     8635.98     8929.48      662.64 o incl   0.2168E-05  # Theta=13.65
  -6   5   0    18411.01    20705.61     1463.87 o incl   0.3159E-06  # Theta=12.11
  -5   5   0     2533.63     2355.02      259.86 o incl   0.1434E-04  # Theta=10.63
  -4   5   0    25903.61    27427.20     1043.77 o incl   0.7122E-06  # Theta= 9.25
  -3   5   0     9978.59    10535.58      411.44 o incl   0.3816E-05  # Theta= 8.00
  -2   5   0     3274.22     2880.68      207.89 o incl   0.1371E-04  # Theta= 6.95
  -1   5   0     7912.71     4619.47      359.47 x excl   0.0000E+00  # Theta= 6.21
   0   5   0      194.89      190.50       95.28 o incl   0.1104E-04  # Theta= 5.88
   1   5   0     4556.19     3936.87      277.18 o incl   0.8759E-05  # Theta= 6.04
   2   5   0     4010.49     4139.93      220.88 o incl   0.1883E-04  # Theta= 6.64
   3   5   0     7665.84     7764.98      337.82 o incl   0.8644E-05  # Theta= 7.59
   4   5   0   179042.86   164084.48    12460.24 o incl   0.6078E-08  # Theta= 8.77
   5   5   0     1754.05     1638.28      181.90 o incl   0.2754E-04  # Theta=10.11
   6   5   0     5140.88     5210.81      394.12 o incl   0.6339E-05  # Theta=11.56
   7   5   0     4681.79     4262.53      320.49 o incl   0.8674E-05  # Theta=13.08
   8   5   0   153992.44   154409.64     5227.50 o incl   0.3659E-07  # Theta=14.66
   9   5   0      805.56     1035.52      207.89 o incl   0.9755E-05  # Theta=16.28
  10   5   0     5790.52     5947.83      446.09 o incl   0.5022E-05  # Theta=17.95
  11   5   0        0.00      123.19      251.20 o incl   0.9445E-06  # Theta=19.65
 -10   6   0       21.65        4.84      480.74 o incl   0.3511E-07  # Theta=19.06
  -9   6   0      238.20      288.03      277.18 o incl   0.1788E-05  # Theta=17.42
  -8   6   0     1022.11     1777.41      255.53 o incl   0.7257E-05  # Theta=15.82
  -7   6   0      216.55      639.70      259.86 o incl   0.1660E-05  # Theta=14.27
  -6   6   0   104913.74   121478.05     7717.81 o incl   0.1110E-07  # Theta=12.79
  -5   6   0     2451.34     1571.96      294.51 o incl   0.2250E-05  # Theta=11.39
  -4   6   0     1290.63      251.84      199.23 x excl   0.0000E+00  # Theta=10.09
  -3   6   0     6301.58     6514.69      324.82 o incl   0.7895E-05  # Theta= 8.94
  -1   6   0     3928.20     4156.47      255.53 o incl   0.1216E-04  # Theta= 7.36
   0   6   0    50118.14    32933.48     2195.81 x excl   0.0000E+00  # Theta= 7.06
   1   6   0      749.26      699.27      194.89 o incl   0.1136E-04  # Theta= 7.18
   3   6   0     5288.13     5234.74      272.85 o incl   0.1330E-04  # Theta= 8.50
   4   6   0     6981.55     7254.18      389.79 o incl   0.5855E-05  # Theta= 9.56
   5   6   0     4045.14     4836.50      290.18 o incl   0.5622E-05  # Theta=10.80
   6   6   0    43340.15    48602.00     1992.25 o incl   0.1342E-06  # Theta=12.16
   7   6   0    11026.68    11178.69      528.38 o incl   0.3551E-05  # Theta=13.61
   8   6   0     3460.46     1766.89      372.46 o incl   0.2133E-06  # Theta=15.13
   9   6   0     4889.68     4328.68      398.45 o incl   0.5043E-05  # Theta=16.71
  10   6   0        0.00        7.32      207.89 o incl   0.1442E-05  # Theta=18.33
  11   6   0     5968.09     4875.06      454.75 o incl   0.2843E-05  # Theta=20.00
 -10   7   0     9203.34    10147.82      736.27 o incl   0.1613E-05  # Theta=19.62
  -9   7   0       43.31       15.75      251.20 o incl   0.3951E-06  # Theta=18.02
  -8   7   0     9874.64    11773.23      649.65 o incl   0.8950E-06  # Theta=16.46
  -7   7   0        0.00      488.36      259.86 o incl   0.7679E-06  # Theta=14.97
  -6   7   0    49840.95    58586.42     3793.94 o incl   0.4060E-07  # Theta=13.54
  -5   7   0        4.33      695.24      168.91 o incl   0.8580E-07  # Theta=12.21
  -4   7   0    21282.45     1503.50     1502.85 x excl   0.0000E+00  # Theta=11.00
  -3   7   0    29494.00    30827.18     1056.76 o incl   0.5413E-06  # Theta= 9.95
  -2   7   0    41178.99    43858.07     1559.15 o incl   0.2041E-06  # Theta= 9.10
  -1   7   0    33274.94    24310.10     1433.56 o incl   0.1235E-07  # Theta= 8.51
   0   7   0       17.32       10.78      129.93 o incl   0.5922E-06  # Theta= 8.25
   1   7   0    51668.63    50764.27     1944.61 o incl   0.2604E-06  # Theta= 8.34
   2   7   0    66177.43    68366.69     2317.08 o incl   0.1811E-06  # Theta= 8.76
   3   7   0    29671.57    29106.79     1074.08 o incl   0.8623E-06  # Theta= 9.48
   4   7   0     3776.62     3627.41      268.52 o incl   0.1288E-04  # Theta=10.44
   5   7   0    45544.62    45584.97     1810.35 o incl   0.3049E-06  # Theta=11.57
   6   7   0   179956.67   183935.23     7761.12 o incl   0.1610E-07  # Theta=12.85
   7   7   0    15989.99    16071.91      736.27 o incl   0.1828E-05  # Theta=14.23
   8   7   0     9237.99     9484.74      480.74 o incl   0.4321E-05  # Theta=15.69
   9   7   0    13335.10    12481.63      602.01 o incl   0.2281E-05  # Theta=17.21
  10   7   0    52482.86    49737.64     2130.84 o incl   0.1685E-06  # Theta=18.79
  11   7   0     7505.59     6497.68      515.39 o incl   0.2678E-05  # Theta=20.42
 -10   8   0     5638.94     4719.88      584.68 o incl   0.2308E-05  # Theta=20.24
  -9   8   0      298.84      114.98      194.89 o incl   0.4089E-05  # Theta=18.68
  -8   8   0    25115.37    29615.68     1294.96 o incl   0.2302E-06  # Theta=17.17
  -7   8   0        0.00      452.20      333.49 o incl   0.5154E-06  # Theta=15.72
  -6   8   0    13040.59    15814.31     1199.68 o incl   0.4888E-06  # Theta=14.36
  -5   8   0       69.30        5.68      181.90 o incl   0.1188E-05  # Theta=13.10
  -4   8   0   318747.38   332094.59    33400.54 o incl   0.8295E-09  # Theta=11.96
  -3   8   0      926.83     1057.24      164.58 o incl   0.1971E-04  # Theta=10.99
  -2   8   0    86143.27    75817.80     3230.91 o incl   0.6921E-07  # Theta=10.21
  -1   8   0    10177.81     9819.81      476.41 o incl   0.4302E-05  # Theta= 9.68
   1   8   0      679.96      630.84      251.20 o incl   0.6220E-05  # Theta= 9.50
   2   8   0   120080.86   129546.68     5998.41 o incl   0.2041E-07  # Theta= 9.87
   3   8   0     5305.45     5253.39      329.15 o incl   0.7771E-05  # Theta=10.50
   4   8   0   149202.38   159527.08     4971.97 o incl   0.2612E-07  # Theta=11.37
   5   8   0    13967.42    15245.82      610.67 o incl   0.1882E-05  # Theta=12.42
   6   8   0    41230.96    47226.55     2330.07 o incl   0.9976E-07  # Theta=13.61
   7   8   0     1130.39     1288.89      251.20 o incl   0.1003E-04  # Theta=14.91
   8   8   0    12607.49    13105.04      606.34 o incl   0.2584E-05  # Theta=16.31
   9   8   0     6747.67     6042.97      441.76 o incl   0.4461E-05  # Theta=17.78
  10   8   0     1273.31      644.21      489.40 o incl   0.2700E-05  # Theta=19.32
  -9   9   0      355.14      135.86      199.23 o incl   0.4849E-05  # Theta=19.39
  -8   9   0    22980.20    27015.22     1039.44 o incl   0.2863E-06  # Theta=17.93
  -7   9   0        0.00      191.59      389.79 o incl   0.4021E-06  # Theta=16.54
  -5   9   0       69.30      150.05      207.89 o incl   0.9244E-06  # Theta=14.04
  -4   9   0    54176.27    55874.58     1914.29 o incl   0.2597E-06  # Theta=12.97
  -3   9   0      961.48      903.77      164.58 o incl   0.2034E-04  # Theta=12.06
  -2   9   0      970.14     1402.37      246.87 o incl   0.8475E-05  # Theta=11.35
  -1   9   0     4668.80     3951.78      363.80 o incl   0.5378E-05  # Theta=10.86
   0   9   0      420.11      645.96      181.90 o incl   0.6965E-05  # Theta=10.63
   1   9   0     5179.86     5169.88      376.80 o incl   0.6505E-05  # Theta=10.68
   2   9   0        0.00        0.87      216.55 o incl   0.1332E-05  # Theta=11.00
   3   9   0     6925.24     7259.90      385.46 o incl   0.5491E-05  # Theta=11.56
   4   9   0   115412.03   111869.30     4343.98 o incl   0.5166E-07  # Theta=12.35
   5   9   0     1667.43     1414.76      463.42 o incl   0.4404E-05  # Theta=13.32
   6   9   0       47.64     1485.31       56.30 x excl   0.0000E+00  # Theta=14.43
   7   9   0    10753.83    11362.53      563.03 o incl   0.2896E-05  # Theta=15.67
   8   9   0   106308.31   107578.85     3690.00 o incl   0.7318E-07  # Theta=17.00
   9   9   0      606.34      483.07      190.56 o incl   0.9286E-05  # Theta=18.42
  10   9   0     1104.40     1140.66      372.46 o incl   0.4586E-05  # Theta=19.90
  -9  10   0     2940.74     2700.82      381.13 o incl   0.6694E-05  # Theta=20.16
  -8  10   0      840.21     1835.19      329.15 o incl   0.3118E-05  # Theta=18.75
  -7  10   0        0.00      352.61      389.79 o incl   0.3901E-06  # Theta=17.41
  -6  10   0    42248.74    47700.85     3360.84 o incl   0.6757E-07  # Theta=16.16
  -5  10   0     6600.42     5290.18      576.02 o incl   0.2282E-05  # Theta=15.02
  -4  10   0      861.87      785.67      181.90 o incl   0.1360E-04  # Theta=14.01
  -3  10   0     7358.34     7330.43      402.78 o incl   0.5335E-05  # Theta=13.16
  -2  10   0   145018.64   125909.62     4945.98 o incl   0.2511E-07  # Theta=12.50
  -1  10   0        4.33      195.19      238.20 o incl   0.2326E-07  # Theta=12.04
   0  10   0    61331.05    47426.53     2576.94 o incl   0.2847E-07  # Theta=11.83
   1  10   0     8224.54     9523.37      450.42 o incl   0.2603E-05  # Theta=11.86
   2  10   0    39619.84    42640.18     2260.77 o incl   0.1307E-06  # Theta=12.14
   3  10   0      225.21      248.01      138.59 o incl   0.6768E-05  # Theta=12.65
   4  10   0    14214.29    13982.69      649.65 o incl   0.2137E-05  # Theta=13.37
   5  10   0       21.65      153.77      164.58 o incl   0.4542E-06  # Theta=14.27
   6  10   0     2221.79     3052.92      372.46 o incl   0.3716E-05  # Theta=15.31
   7  10   0     7367.00     7737.08      519.72 o incl   0.3557E-05  # Theta=16.48
   8  10   0     1204.01      804.23      233.87 o incl   0.1050E-04  # Theta=17.75
   9  10   0      705.95      745.90      177.57 o incl   0.1292E-04  # Theta=19.12
  -8  11   0      337.82       63.25      428.77 o incl   0.1024E-05  # Theta=19.61
  -7  11   0     1294.96     1580.61      389.79 o incl   0.4861E-05  # Theta=18.32
  -6  11   0    52959.27    58737.90     3057.67 o incl   0.8097E-07  # Theta=17.12
  -5  11   0    10186.47    12342.43      718.94 o incl   0.1004E-05  # Theta=16.03
  -4  11   0     3945.53     3682.86      342.15 o incl   0.7857E-05  # Theta=15.08
  -3  11   0    11650.35    11841.89      554.37 o incl   0.3243E-05  # Theta=14.28
  -2  11   0    18588.58    18702.09      866.20 o incl   0.1329E-05  # Theta=13.66
  -1  11   0    18614.57    15210.24      844.54 o incl   0.4998E-06  # Theta=13.24
   0  11   0     1100.07     1224.28      238.20 o incl   0.1070E-04  # Theta=13.03
   1  11   0    13759.54    12681.17      731.94 o incl   0.1476E-05  # Theta=13.05
   2  11   0    21858.47    25994.19      965.81 o incl   0.1935E-06  # Theta=13.30
   3  11   0    14474.14    14073.84      645.32 o incl   0.2397E-05  # Theta=13.76
   4  11   0     2169.82     1965.52      264.19 o incl   0.1232E-04  # Theta=14.42
   5  11   0    36718.07    35090.48     1801.69 o incl   0.2927E-06  # Theta=15.25
   6  11   0    70737.95    77024.73     3906.55 o incl   0.5314E-07  # Theta=16.23
   7  11   0     4764.08     5386.64      463.42 o incl   0.4086E-05  # Theta=17.34
   8  11   0     1173.70     1247.21      246.87 o incl   0.1110E-04  # Theta=18.56
   9  11   0     9268.30     9766.85      528.38 o incl   0.3109E-05  # Theta=19.87
  -8  12   0     7120.14     8308.92      814.22 o incl   0.1227E-05  # Theta=20.51
  -7  12   0     1585.14     1537.66      528.38 o incl   0.3272E-05  # Theta=19.27
  -6  12   0     5210.17     7377.30      731.94 o incl   0.8616E-06  # Theta=18.12
  -5  12   0        0.00        8.00      251.20 o incl   0.9904E-06  # Theta=17.08
  -4  12   0    70629.68    64539.59     3018.70 o incl   0.9432E-07  # Theta=16.18
  -3  12   0      450.42      599.43      177.57 o incl   0.7796E-05  # Theta=15.42
  -2  12   0    34894.73    32443.36     1546.16 o incl   0.3703E-06  # Theta=14.84
  -1  12   0     6214.96     6095.24      424.44 o incl   0.5165E-05  # Theta=14.44
   0  12   0    69793.80    56436.04     2793.48 o incl   0.3334E-07  # Theta=14.24
   1  12   0      160.25      163.07      294.51 o incl   0.1066E-05  # Theta=14.25
   2  12   0    65397.86    62671.26     2620.24 o incl   0.1424E-06  # Theta=14.47
   3  12   0      129.93      102.07      147.25 o incl   0.3455E-05  # Theta=14.90
   4  12   0     9757.71    11637.04      545.70 o incl   0.1242E-05  # Theta=15.50
   5  12   0      857.53     1298.11      454.75 o incl   0.2312E-05  # Theta=16.28
   6  12   0    19004.35    23850.64     1476.87 o incl   0.1992E-06  # Theta=17.20
   7  12   0      740.60      942.59      342.15 o incl   0.3569E-05  # Theta=18.25
   8  12   0      731.94     1333.53      307.50 o incl   0.4026E-05  # Theta=19.41
  -7  13   0        0.00      215.15      459.08 o incl   0.2884E-06  # Theta=20.25
  -6  13   0     2646.23     3681.11      666.97 o incl   0.1663E-05  # Theta=19.15
  -5  13   0      320.49      378.17      311.83 o incl   0.1896E-05  # Theta=18.16
  -4  13   0    25033.08    25991.29     1199.68 o incl   0.5960E-06  # Theta=17.30
  -3  13   0     3360.84     2580.93      316.16 o incl   0.6960E-05  # Theta=16.58
  -2  13   0     3893.55     4117.25      467.75 o incl   0.4561E-05  # Theta=16.02
  -1  13   0      918.17     1005.75      311.83 o incl   0.5372E-05  # Theta=15.64
   0  13   0      125.60      272.86      225.21 o incl   0.1428E-05  # Theta=15.45
   1  13   0     4040.81     4053.71      376.80 o incl   0.6114E-05  # Theta=15.46
   2  13   0        0.00        0.12      303.17 o incl   0.6785E-06  # Theta=15.66
   3  13   0     6726.02     7129.67      433.10 o incl   0.5082E-05  # Theta=16.04
   4  13   0    27302.52    26894.62     1294.96 o incl   0.5906E-06  # Theta=16.61
   5  13   0        0.00        8.41      394.12 o incl   0.4021E-06  # Theta=17.33
   6  13   0        0.00      208.44      563.03 o incl   0.1948E-06  # Theta=18.20
   7  13   0     6344.89     6826.42      623.66 o incl   0.2264E-05  # Theta=19.20
   8  13   0    20533.19    21000.28      887.85 o incl   0.1268E-05  # Theta=20.31
  -6  14   0    11827.91     9984.72     1078.41 o incl   0.6679E-06  # Theta=20.21
  -5  14   0     3958.52     3862.05      653.98 o incl   0.2317E-05  # Theta=19.26
  -4  14   0     6860.28     6710.99      541.37 o incl   0.3353E-05  # Theta=18.43
  -3  14   0     3256.90     3202.77      333.49 o incl   0.8986E-05  # Theta=17.75
  -2  14   0    14331.22    13662.43      727.61 o incl   0.1881E-05  # Theta=17.22
  -1  14   0     1879.65     1826.05      337.82 o incl   0.8711E-05  # Theta=16.86
   0  14   0    45453.67    40149.88     1888.31 o incl   0.1751E-06  # Theta=16.68
   1  14   0     3421.48     4093.50      381.13 o incl   0.4610E-05  # Theta=16.67
   2  14   0     1585.14      963.57      433.10 o incl   0.4470E-05  # Theta=16.85
   3  14   0     1251.65      874.66      229.54 o incl   0.1190E-04  # Theta=17.21
   4  14   0    17722.38    17732.17      939.82 o incl   0.1126E-05  # Theta=17.73
   5  14   0      259.86        0.21      415.77 o incl   0.8062E-06  # Theta=18.41
   7  14   0     1281.97     1299.70      636.65 o incl   0.1825E-05  # Theta=20.18
  -5  15   0     5721.23     5462.29      476.41 o incl   0.4347E-05  # Theta=20.38
  -4  15   0     1299.30     1258.03      385.46 o incl   0.4979E-05  # Theta=19.59
  -3  15   0     1957.60     1449.50      329.15 o incl   0.6726E-05  # Theta=18.94
  -2  15   0     7847.74     8499.28      576.02 o incl   0.2519E-05  # Theta=18.43
  -1  15   0    14547.77    13467.50      805.56 o incl   0.1331E-05  # Theta=18.09
   0  15   0        0.00       47.47      251.20 o incl   0.9778E-06  # Theta=17.91
   1  15   0    17051.08    16195.82      883.52 o incl   0.1128E-05  # Theta=17.90
   2  15   0     3850.24     4835.72      489.40 o incl   0.2933E-05  # Theta=18.06
   3  15   0     8709.61     9955.84      511.06 o incl   0.2623E-05  # Theta=18.39
   4  15   0      199.23      308.90      281.51 o incl   0.1444E-05  # Theta=18.88
   5  15   0    27649.00    25780.65     1671.76 o incl   0.3129E-06  # Theta=19.52
   6  15   0    12499.22    16535.54     1559.15 o incl   0.2429E-06  # Theta=20.30
  -3  16   0     1255.99     1276.16      290.18 o incl   0.8590E-05  # Theta=20.14
  -2  16   0    31724.45    28825.44     1489.86 o incl   0.3080E-06  # Theta=19.65
  -1  16   0     1909.96     2146.81      359.47 o incl   0.6364E-05  # Theta=19.32
   0  16   0     5062.92     4423.88      450.42 o incl   0.4766E-05  # Theta=19.15
   1  16   0      645.32     1483.64      329.15 o incl   0.2759E-05  # Theta=19.13
   2  16   0    42972.02    42135.53     1793.03 o incl   0.3061E-06  # Theta=19.28
   3  16   0      203.56      195.25      173.24 o incl   0.3914E-05  # Theta=19.59
   4  16   0       60.63       58.22      433.10 o incl   0.1866E-06  # Theta=20.04
   0  17   0      303.17      302.57      264.19 o incl   0.2507E-05  # Theta=20.39
   1  17   0     3010.03     3189.66      316.16 o incl   0.8947E-05  # Theta=20.37
   2  17   0     1303.63     1111.50      259.86 o incl   0.1063E-04  # Theta=20.51
  -2 -17   1      125.60      343.08      259.86 o incl   0.1051E-05  # Theta=20.54
  -1 -17   1     2555.28     2727.12      303.17 o incl   0.1085E-04  # Theta=20.40
   0 -17   1     2421.02     1699.95      368.13 o incl   0.4729E-05  # Theta=20.42
  -4 -16   1      883.52     2082.13      398.45 o incl   0.2170E-05  # Theta=20.07
  -3 -16   1     2845.46     3113.85      324.82 o incl   0.9014E-05  # Theta=19.62
  -2 -16   1      303.17      198.48      363.80 o incl   0.1318E-05  # Theta=19.31
  -1 -16   1     2884.43     3130.05      381.13 o incl   0.6426E-05  # Theta=19.16
   0 -16   1      511.06     1191.55      285.84 o incl   0.3047E-05  # Theta=19.17
   1 -16   1      558.70      227.11      333.49 o incl   0.2688E-05  # Theta=19.34
   2 -16   1      688.63     1116.44      381.13 o incl   0.2633E-05  # Theta=19.68
   3 -16   1     6864.61     6414.75      493.73 o incl   0.3642E-05  # Theta=20.16
  -6 -15   1     2563.94     3684.64      857.53 o incl   0.9453E-06  # Theta=20.33
  -5 -15   1      744.93      297.94      519.72 o incl   0.1511E-05  # Theta=19.55
  -4 -15   1      853.20      895.52      307.50 o incl   0.5208E-05  # Theta=18.91
  -3 -15   1     9090.73     9446.89      537.04 o incl   0.3420E-05  # Theta=18.42
  -2 -15   1      602.01       94.39      446.09 o incl   0.1433E-05  # Theta=18.09
  -1 -15   1     2867.11     2950.79      415.77 o incl   0.5577E-05  # Theta=17.93
   0 -15   1       60.63      109.23      294.51 o incl   0.4034E-06  # Theta=17.93
   1 -15   1     2529.29     2887.32      389.79 o incl   0.5502E-05  # Theta=18.11
   2 -15   1    11927.53    10426.21      675.63 o incl   0.1628E-05  # Theta=18.45
   3 -15   1     4369.96     4128.99      376.80 o incl   0.6440E-05  # Theta=18.96
   4 -15   1      550.03     1068.46      238.20 o incl   0.4815E-05  # Theta=19.61
   5 -15   1      281.51      382.86      207.89 o incl   0.3723E-05  # Theta=20.40
  -7 -14   1     1091.41      607.17      619.33 o incl   0.1581E-05  # Theta=20.21
  -6 -14   1        0.00     3658.41      740.60 x excl   0.0000E+00  # Theta=19.27
  -5 -14   1     1580.81     2194.00      480.74 o incl   0.3038E-05  # Theta=18.45
  -4 -14   1     3525.42     3411.78      398.45 o incl   0.6297E-05  # Theta=17.77
  -3 -14   1     1234.33     1252.69      220.88 o incl   0.1385E-04  # Theta=17.24
  -2 -14   1     7133.13     6933.48      506.73 o incl   0.3824E-05  # Theta=16.88
  -1 -14   1        0.00       73.72      298.84 o incl   0.6772E-06  # Theta=16.70
   0 -14   1      333.49      330.61      251.20 o incl   0.3045E-05  # Theta=16.70
   1 -14   1     3690.00     3735.51      363.80 o incl   0.7215E-05  # Theta=16.89
   2 -14   1        0.00      522.92      346.48 o incl   0.4715E-06  # Theta=17.24
   3 -14   1     1676.09     1829.71      255.53 o incl   0.1471E-04  # Theta=17.77
   4 -14   1       43.31      778.63      225.21 o incl   0.4530E-06  # Theta=18.45
   5 -14   1     1944.61     2787.51      640.99 o incl   0.1528E-05  # Theta=19.27
   6 -14   1     7323.69     7096.07     1463.87 o incl   0.4656E-06  # Theta=20.22
  -8 -13   1     7817.42     7193.30      506.73 o incl   0.3304E-05  # Theta=20.34
  -7 -13   1       64.96      238.11      355.14 o incl   0.2958E-06  # Theta=19.23
  -6 -13   1     3031.69     3744.31      783.91 o incl   0.1332E-05  # Theta=18.24
  -5 -13   1     9164.36     8163.49      779.58 o incl   0.1443E-05  # Theta=17.37
  -4 -13   1     4430.60     4534.25      398.45 o incl   0.6226E-05  # Theta=16.64
  -3 -13   1       38.98      347.04      147.25 o incl   0.9777E-06  # Theta=16.08
  -2 -13   1      498.06     1454.48      324.82 o incl   0.2184E-05  # Theta=15.69
  -1 -13   1      809.89     1397.73      294.51 o incl   0.4474E-05  # Theta=15.49
   0 -13   1     1329.61      633.16      290.18 o incl   0.5304E-05  # Theta=15.48
   1 -13   1     1793.03     1934.56      316.16 o incl   0.8046E-05  # Theta=15.67
   2 -13   1      190.56      195.44      233.87 o incl   0.2008E-05  # Theta=16.05
   3 -13   1      125.60      186.73      142.92 o incl   0.3542E-05  # Theta=16.60
   4 -13   1     1667.43     1630.33      268.52 o incl   0.1173E-04  # Theta=17.31
   5 -13   1        0.00       47.65      246.87 o incl   0.1017E-05  # Theta=18.17
   6 -13   1      190.56      643.50     1255.99 o incl   0.5823E-07  # Theta=19.16
   7 -13   1        0.00       13.54      389.79 o incl   0.4105E-06  # Theta=20.26
  -8 -12   1     1316.62     1870.64      294.51 o incl   0.8239E-05  # Theta=19.45
  -7 -12   1     4417.60     4699.60      541.37 o incl   0.3296E-05  # Theta=18.29
  -6 -12   1      983.13     1143.96      394.12 o incl   0.3615E-05  # Theta=17.24
  -5 -12   1      342.15      617.58      350.81 o incl   0.1576E-05  # Theta=16.31
  -4 -12   1     3126.97     3700.81      346.48 o incl   0.6433E-05  # Theta=15.54
  -3 -12   1     3819.93     3791.36      329.15 o incl   0.8894E-05  # Theta=14.93
  -2 -12   1      467.75      688.94      320.49 o incl   0.2464E-05  # Theta=14.51
  -1 -12   1    10888.09    11115.45      563.03 o incl   0.2886E-05  # Theta=14.28
   0 -12   1     2247.78     2373.57      298.84 o incl   0.1068E-04  # Theta=14.27
   1 -12   1      242.54      160.61      303.17 o incl   0.1490E-05  # Theta=14.46
   2 -12   1     2009.58     2341.60      316.16 o incl   0.7301E-05  # Theta=14.86
   3 -12   1    10732.18    11087.43      537.04 o incl   0.2995E-05  # Theta=15.44
   4 -12   1     7579.22     7317.03      480.74 o incl   0.4287E-05  # Theta=16.20
   5 -12   1      181.90      383.41      251.20 o incl   0.1642E-05  # Theta=17.10
   6 -12   1     2256.44     3678.52      597.68 o incl   0.1213E-05  # Theta=18.13
   7 -12   1     2169.82     2468.45      493.73 o incl   0.3612E-05  # Theta=19.28
   8 -12   1    21286.79    24346.78     1819.01 o incl   0.2468E-06  # Theta=20.52
  -9 -11   1       21.65        7.58      164.58 o incl   0.4598E-06  # Theta=19.90
  -8 -11   1     5981.09     5402.58      467.75 o incl   0.3784E-05  # Theta=18.60
  -7 -11   1    11888.55    11687.19      792.57 o incl   0.1539E-05  # Theta=17.38
  -6 -11   1    12988.62    13569.62     1078.41 o incl   0.8513E-06  # Theta=16.27
  -5 -11   1     1870.98     1947.55      411.44 o incl   0.5695E-05  # Theta=15.29
  -4 -11   1     1342.60     1313.18      229.54 o incl   0.1420E-04  # Theta=14.46
  -3 -11   1     5275.14     4861.77      363.80 o incl   0.6084E-05  # Theta=13.80
  -2 -11   1      138.59      484.65      251.20 o incl   0.1180E-05  # Theta=13.34
  -1 -11   1     5760.21     5596.43      394.12 o incl   0.5881E-05  # Theta=13.09
   0 -11   1        0.00      116.17      207.89 o incl   0.1375E-05  # Theta=13.06
   1 -11   1        0.00      299.59      251.20 o incl   0.8971E-06  # Theta=13.27
   2 -11   1     4447.92     4778.31      389.79 o incl   0.5079E-05  # Theta=13.69
   3 -11   1     1593.80     1135.63      216.55 o incl   0.1236E-04  # Theta=14.30
   4 -11   1     2304.08     2275.37      268.52 o incl   0.1357E-04  # Theta=15.10
   5 -11   1       82.29       39.16      220.88 o incl   0.9690E-06  # Theta=16.05
   6 -11   1     2351.72     1050.51      619.33 o incl   0.1723E-05  # Theta=17.13
   8 -11   1     1650.10     1502.97      324.82 o incl   0.8050E-05  # Theta=19.62
  -9 -10   1     1866.65     1639.51      259.86 o incl   0.1381E-04  # Theta=19.15
  -8 -10   1      160.25       33.57      186.23 o incl   0.2547E-05  # Theta=17.79
  -7 -10   1      640.99      538.74      329.15 o incl   0.3399E-05  # Theta=16.52
  -6 -10   1     4214.05     4271.56      515.39 o incl   0.3746E-05  # Theta=15.35
  -5 -10   1     1650.10     1714.65      277.18 o incl   0.1237E-04  # Theta=14.31
  -4 -10   1     1351.27     1197.73      220.88 o incl   0.1595E-04  # Theta=13.41
  -3 -10   1     2693.87     2673.73      251.20 o incl   0.1577E-04  # Theta=12.69
  -2 -10   1     3547.08     3755.89      333.49 o incl   0.8140E-05  # Theta=12.18
  -1 -10   1        0.00       13.25      238.20 o incl   0.1095E-05  # Theta=11.90
   0 -10   1      173.24       18.80      181.90 o incl   0.2814E-05  # Theta=11.86
   1 -10   1     5751.55     5988.76      437.43 o incl   0.4877E-05  # Theta=12.08
   2 -10   1      264.19      108.88      203.56 o incl   0.3581E-05  # Theta=12.52
   3 -10   1     3339.19     3115.94      272.85 o incl   0.1337E-04  # Theta=13.18
   4 -10   1      918.17      950.39      194.89 o incl   0.1393E-04  # Theta=14.03
   5 -10   1     2308.41     1658.86      277.18 o incl   0.8673E-05  # Theta=15.04
   6 -10   1    20472.56    20441.35     1732.39 o incl   0.3316E-06  # Theta=16.17
   7 -10   1     2806.48     4380.22      619.33 o incl   0.1221E-05  # Theta=17.42
   8 -10   1      394.12      548.75      272.85 o incl   0.3034E-05  # Theta=18.75
   9 -10   1     1442.22      248.24      844.54 o incl   0.9002E-06  # Theta=20.17
 -10  -9   1     5257.81     4708.84      428.77 o incl   0.3642E-05  # Theta=19.94
  -9  -9   1    11957.84    11464.51      576.02 o incl   0.2548E-05  # Theta=18.46
  -8  -9   1    25838.65    24240.92     1100.07 o incl   0.6107E-06  # Theta=17.04
  -7  -9   1      437.43     1047.14      303.17 o incl   0.2462E-05  # Theta=15.71
  -6  -9   1     5270.81     5665.88      697.29 o incl   0.2033E-05  # Theta=14.47
  -5  -9   1     5123.55     5242.31      372.46 o incl   0.7197E-05  # Theta=13.36
  -4  -9   1    13768.20    13029.93      645.32 o incl   0.2191E-05  # Theta=12.39
  -3  -9   1     8622.99     8454.42      428.77 o incl   0.5045E-05  # Theta=11.61
  -2  -9   1     3408.48     3805.82      342.15 o incl   0.5610E-05  # Theta=11.04
  -1  -9   1    21382.06      900.24     1914.29 x excl   0.0000E+00  # Theta=10.72
   0  -9   1       17.32       24.13      177.57 o incl   0.3170E-06  # Theta=10.67
   1  -9   1     2507.64     5238.44      381.13 o incl   0.2475E-06  # Theta=10.89
   2  -9   1     7449.29     1050.59      835.88 x excl   0.0000E+00  # Theta=11.38
   3  -9   1     1091.41      460.30      160.25 o incl   0.4103E-05  # Theta=12.09
   4  -9   1      116.94       44.22      151.58 o incl   0.2887E-05  # Theta=12.99
   5  -9   1       69.30      285.44      190.56 o incl   0.1057E-05  # Theta=14.06
   6  -9   1        0.00      421.64      272.85 o incl   0.7572E-06  # Theta=15.25
   7  -9   1        0.00       17.57      402.78 o incl   0.3840E-06  # Theta=16.55
   8  -9   1     4305.00     1899.19      684.30 o incl   0.5541E-06  # Theta=17.94
   9  -9   1       12.99      144.07      186.23 o incl   0.2151E-06  # Theta=19.40
 -10  -8   1        0.00       73.36      402.78 o incl   0.3821E-06  # Theta=19.35
  -9  -8   1     3023.03     2349.44      298.84 o incl   0.7064E-05  # Theta=17.82
  -8  -8   1     1520.18     1064.12      298.84 o incl   0.7685E-05  # Theta=16.35
  -7  -8   1      259.86      134.13      285.84 o incl   0.1826E-05  # Theta=14.96
  -6  -8   1      545.70      980.04      251.20 o incl   0.4414E-05  # Theta=13.65
  -5  -8   1      112.61      384.61      203.56 o incl   0.1498E-05  # Theta=12.46
  -4  -8   1     5392.07     4996.87      355.14 o incl   0.6529E-05  # Theta=11.41
  -3  -8   1      519.72      642.10      138.59 o incl   0.1423E-04  # Theta=10.55
  -2  -8   1      879.19      908.32      190.56 o incl   0.1346E-04  # Theta= 9.91
  -1  -8   1     8661.97     8852.79      424.44 o incl   0.4654E-05  # Theta= 9.55
   0  -8   1      324.82      344.50      173.24 o incl   0.6243E-05  # Theta= 9.48
   1  -8   1        0.00        8.67      207.89 o incl   0.1431E-05  # Theta= 9.72
   2  -8   1     4114.43     3805.36      290.18 o incl   0.1097E-04  # Theta=10.24
   3  -8   1    11516.09    11276.77      502.39 o incl   0.3662E-05  # Theta=11.01
   4  -8   1    24777.55    26011.70      957.15 o incl   0.8524E-06  # Theta=11.99
   5  -8   1      320.49      483.58      155.92 o incl   0.7109E-05  # Theta=13.12
   6  -8   1     5205.84     5093.88      701.62 o incl   0.1977E-05  # Theta=14.38
   7  -8   1     3555.74     4569.88      537.04 o incl   0.2351E-05  # Theta=15.74
   8  -8   1    39810.40    40418.08     2537.96 o incl   0.1551E-06  # Theta=17.18
   9  -8   1      796.90      883.47      207.89 o incl   0.1061E-04  # Theta=18.68
  10  -8   1     1108.73      964.69      316.16 o incl   0.6035E-05  # Theta=20.25
 -11  -7   1     2936.41     3560.25      385.46 o incl   0.5793E-05  # Theta=20.46
 -10  -7   1    19272.88    18035.42      835.88 o incl   0.9229E-06  # Theta=18.83
  -9  -7   1      129.93       30.00      142.92 o incl   0.3359E-05  # Theta=17.25
  -8  -7   1     9718.73     8237.27      589.01 o incl   0.1450E-05  # Theta=15.73
  -7  -7   1    15297.03    15270.43      705.95 o incl   0.1958E-05  # Theta=14.27
  -6  -7   1    34548.25    34850.29     1745.39 o incl   0.3282E-06  # Theta=12.89
  -5  -7   1    12533.87    12865.92      627.99 o incl   0.2215E-05  # Theta=11.62
  -4  -7   1     4928.66     4789.01      320.49 o incl   0.8849E-05  # Theta=10.49
  -3  -7   1     1992.25     1870.20      186.23 o incl   0.2818E-04  # Theta= 9.53
  -2  -7   1     6886.26     7858.41      372.46 o incl   0.3686E-05  # Theta= 8.81
  -1  -7   1    50390.99    48705.31     1883.98 o incl   0.2553E-06  # Theta= 8.38
   0  -7   1       17.32      109.60      134.26 o incl   0.5455E-06  # Theta= 8.30
   1  -7   1    10355.38     8596.26      705.95 o incl   0.1435E-05  # Theta= 8.55
   2  -7   1     5426.72     4708.43      333.49 o incl   0.7787E-05  # Theta= 9.13
   3  -7   1      398.45      373.35      108.27 o incl   0.1935E-04  # Theta= 9.97
   4  -7   1     7254.40     8331.88      376.80 o incl   0.2942E-05  # Theta=11.02
   5  -7   1     3577.39     4141.23      281.51 o incl   0.5773E-05  # Theta=12.23
   6  -7   1      168.91        1.69      199.23 o incl   0.2215E-05  # Theta=13.56
   7  -7   1     1312.29     2075.72      398.45 o incl   0.4055E-05  # Theta=14.98
   8  -7   1     2745.84     2868.52      389.79 o incl   0.6482E-05  # Theta=16.47
   9  -7   1      116.94       24.67      281.51 o incl   0.8445E-06  # Theta=18.02
  10  -7   1      450.42      269.04      411.44 o incl   0.1506E-05  # Theta=19.63
 -11  -6   1      874.86      900.80      311.83 o incl   0.5186E-05  # Theta=20.04
 -10  -6   1        0.00      124.34      233.87 o incl   0.1070E-05  # Theta=18.37
  -9  -6   1      783.91      598.39      173.24 o incl   0.1454E-04  # Theta=16.75
  -8  -6   1       38.98       47.37      168.91 o incl   0.7885E-06  # Theta=15.17
  -7  -6   1      346.48      221.39      199.23 o incl   0.4803E-05  # Theta=13.66
  -6  -6   1     2048.56     1987.58      290.18 o incl   0.1167E-04  # Theta=12.21
  -5  -6   1      770.92     1352.05      194.89 o incl   0.6437E-05  # Theta=10.85
  -4  -6   1     9021.44     9292.42      459.08 o incl   0.3588E-05  # Theta= 9.62
  -3  -6   1     7293.38     7279.20      337.82 o incl   0.8378E-05  # Theta= 8.56
  -2  -6   1    13924.11    12864.38      567.36 o incl   0.2615E-05  # Theta= 7.74
  -1  -6   1     1403.24     1275.73      186.23 o incl   0.2162E-04  # Theta= 7.23
   0  -6   1     1420.56      587.79      242.54 o incl   0.3017E-05  # Theta= 7.12
   1  -6   1      844.54     1031.20      173.24 o incl   0.1078E-04  # Theta= 7.40
   2  -6   1     2507.64     2576.52      207.89 o incl   0.1710E-04  # Theta= 8.05
   3  -6   1     3915.21     3807.18      238.20 o incl   0.1579E-04  # Theta= 8.98
   4  -6   1      931.16     1090.58      134.26 o incl   0.2893E-04  # Theta=10.12
   5  -6   1      974.47      783.46      225.21 o incl   0.1052E-04  # Theta=11.41
   6  -6   1    22850.27    26306.52     1832.01 o incl   0.1920E-06  # Theta=12.80
   7  -6   1     1585.14     2447.53      485.07 o incl   0.2628E-05  # Theta=14.28
   8  -6   1        0.00      230.54      216.55 o incl   0.1230E-05  # Theta=15.83
   9  -6   1       21.65       69.28      307.50 o incl   0.1321E-06  # Theta=17.42
  10  -6   1    20624.14    18605.50     1307.96 o incl   0.4738E-06  # Theta=19.07
 -11  -5   1        0.00       73.14      264.19 o incl   0.8781E-06  # Theta=19.69
 -10  -5   1     4343.98     3099.03      446.09 o incl   0.1933E-05  # Theta=17.99
  -9  -5   1    15569.89    14996.17      684.30 o incl   0.1670E-05  # Theta=16.32
  -8  -5   1    32620.97    30993.58     1403.24 o incl   0.4147E-06  # Theta=14.70
  -7  -5   1     7159.12     7190.72      415.77 o incl   0.5485E-05  # Theta=13.12
  -6  -5   1     7280.38     6928.61      485.07 o incl   0.3784E-05  # Theta=11.60
  -5  -5   1     9536.83     9624.93      424.44 o incl   0.5124E-05  # Theta=10.16
  -4  -5   1    20078.44    21131.70      753.59 o incl   0.1571E-05  # Theta= 8.83
  -3  -5   1    21468.68    21203.68      775.25 o incl   0.1542E-05  # Theta= 7.65
  -2  -5   1     2031.23     1994.32      168.91 o incl   0.3480E-04  # Theta= 6.70
  -1  -5   1     1022.11     1267.54      186.23 o incl   0.1611E-04  # Theta= 6.10
   0  -5   1     6578.76     6659.45      324.82 o incl   0.8873E-05  # Theta= 5.94
   1  -5   1    10299.08    10289.71      411.44 o incl   0.5598E-05  # Theta= 6.26
   2  -5   1     5032.60     5179.49      255.53 o incl   0.1489E-04  # Theta= 7.00
   3  -5   1     3157.29     3117.51      199.23 o incl   0.2508E-04  # Theta= 8.03
   4  -5   1      554.37      633.29      116.94 o incl   0.2271E-04  # Theta= 9.27
   5  -5   1     3321.86     3897.07      272.85 o incl   0.5389E-05  # Theta=10.65
   6  -5   1     1212.68     1807.38      294.51 o incl   0.7612E-05  # Theta=12.12
   7  -5   1     1628.45     1030.87      437.43 o incl   0.4323E-05  # Theta=13.66
   8  -5   1     4175.07     1249.57      502.39 x excl   0.0000E+00  # Theta=15.26
   9  -5   1      415.77      436.62      316.16 o incl   0.2401E-05  # Theta=16.90
  10  -5   1        0.00      152.93      619.33 o incl   0.1610E-06  # Theta=18.57
  11  -5   1      168.91      472.59      359.47 o incl   0.7380E-06  # Theta=20.28
 -11  -4   1        0.00      158.07      190.56 o incl   0.1567E-05  # Theta=19.41
 -10  -4   1        0.00      253.61      255.53 o incl   0.8637E-06  # Theta=17.68
  -9  -4   1     2529.29     2326.51      220.88 o incl   0.1905E-04  # Theta=15.98
  -8  -4   1        0.00       13.09      173.24 o incl   0.2071E-05  # Theta=14.32
  -7  -4   1      246.87      655.23      203.56 o incl   0.2870E-05  # Theta=12.69
  -6  -4   1     4976.30     5220.77      342.15 o incl   0.6681E-05  # Theta=11.10
  -5  -4   1     4447.92     4707.17      272.85 o incl   0.1309E-04  # Theta= 9.57
  -4  -4   1    17033.76    17783.22      640.99 o incl   0.1631E-05  # Theta= 8.13
  -3  -4   1     3811.27     4208.44      242.54 o incl   0.9148E-05  # Theta= 6.82
  -2  -4   1     1554.82     1464.09      125.60 o incl   0.5687E-04  # Theta= 5.73
  -1  -4   1     2104.86     2013.89      142.92 o incl   0.4662E-04  # Theta= 4.99
   0  -4   1      160.25       46.21       90.95 o incl   0.1040E-04  # Theta= 4.78
   1  -4   1      229.54       26.66       82.29 o incl   0.1097E-04  # Theta= 5.15
   2  -4   1        8.66       84.81       47.64 o incl   0.2146E-05  # Theta= 6.00
   3  -4   1     1875.32     1838.18      147.25 o incl   0.4375E-04  # Theta= 7.16
   4  -4   1    23452.27    26411.47      870.53 o incl   0.1514E-06  # Theta= 8.51
   5  -4   1     1394.58     1492.94      190.56 o incl   0.2180E-04  # Theta= 9.98
   6  -4   1     2776.16     3173.59      329.15 o incl   0.7820E-05  # Theta=11.53
   7  -4   1     1286.30     2438.87      476.41 o incl   0.1873E-05  # Theta=13.13
   8  -4   1    45821.80    39410.85     3460.46 o incl   0.6097E-07  # Theta=14.77
   9  -4   1      615.00      753.19      277.18 o incl   0.4612E-05  # Theta=16.44
  10  -4   1     2472.99     2194.67      459.08 o incl   0.4325E-05  # Theta=18.15
  11  -4   1        0.00       33.21      342.15 o incl   0.5309E-06  # Theta=19.88
 -11  -3   1     4404.61     4852.20      480.74 o incl   0.4166E-05  # Theta=19.20
 -10  -3   1    29836.14    27786.13     1290.63 o incl   0.3375E-06  # Theta=17.45
  -9  -3   1      303.17      354.25      164.58 o incl   0.6455E-05  # Theta=15.72
  -8  -3   1    11182.60     9437.83      645.32 o incl   0.1013E-05  # Theta=14.02
  -7  -3   1    13746.54    13814.94      580.35 o incl   0.2830E-05  # Theta=12.35
  -6  -3   1    46835.25    49169.50     1827.67 o incl   0.2583E-06  # Theta=10.71
  -5  -3   1     7193.76     7509.91      333.49 o incl   0.7778E-05  # Theta= 9.10
  -4  -3   1       64.96      103.20       77.96 o incl   0.6158E-05  # Theta= 7.56
  -3  -3   1     4993.62     4941.63      225.21 o incl   0.1946E-04  # Theta= 6.12
  -2  -3   1     2754.51     2714.85      190.56 o incl   0.2615E-04  # Theta= 4.85
  -1  -3   1    18198.79    16551.32      636.65 o incl   0.1325E-05  # Theta= 3.93
   0  -3   1      550.03      494.87       73.63 o incl   0.4492E-04  # Theta= 3.62
   1  -3   1        0.00        1.74       69.30 o incl   0.1227E-04  # Theta= 4.07
   2  -3   1     3638.03     4009.64      168.91 o incl   0.2879E-04  # Theta= 5.08
   3  -3   1    11407.81    11772.15      424.44 o incl   0.4082E-05  # Theta= 6.39
   4  -3   1    12295.66    12683.05      541.37 o incl   0.2916E-05  # Theta= 7.86
   5  -3   1     2148.17     2188.70      194.89 o incl   0.2356E-04  # Theta= 9.42
   6  -3   1        0.00      313.60      320.49 o incl   0.5764E-06  # Theta=11.03
   7  -3   1      203.56      125.46      653.98 o incl   0.2739E-06  # Theta=12.68
   8  -3   1     1191.02      957.65      550.03 o incl   0.2191E-05  # Theta=14.36
   9  -3   1     1273.31      937.70      294.51 o incl   0.7684E-05  # Theta=16.06
  10  -3   1      589.01        0.59      407.11 o incl   0.1329E-05  # Theta=17.80
  11  -3   1       77.96        3.45      303.17 o incl   0.4854E-06  # Theta=19.55
 -11  -2   1      775.25     1035.70      355.14 o incl   0.3518E-05  # Theta=19.07
 -10  -2   1       12.99      810.04      467.75 o incl   0.1400E-07  # Theta=17.30
  -9  -2   1      251.20      311.91      142.92 o incl   0.7043E-05  # Theta=15.55
  -8  -2   1     1446.55     1226.66      194.89 o incl   0.1978E-04  # Theta=13.83
  -7  -2   1        0.00      285.02      147.25 o incl   0.2102E-05  # Theta=12.12
  -6  -2   1      511.06      808.58      134.26 o incl   0.1266E-04  # Theta=10.43
  -5  -2   1     1199.68     1047.09      129.93 o incl   0.3693E-04  # Theta= 8.77
  -4  -2   1     4842.04     4887.10      238.20 o incl   0.1635E-04  # Theta= 7.15
  -3  -2   1      679.96      590.98       77.96 o incl   0.4087E-04  # Theta= 5.58
  -2  -2   1     7189.43     7437.90      281.51 o incl   0.1047E-04  # Theta= 4.12
  -1  -2   1      511.06      109.35      160.25 o incl   0.5842E-05  # Theta= 2.95
   0  -2   1      926.83      648.76       77.96 o incl   0.4464E-04  # Theta= 2.49
   1  -2   1      324.82       10.98       51.97 x excl   0.0000E+00  # Theta= 3.07
   2  -2   1     7254.40     7984.45      272.85 o incl   0.4613E-05  # Theta= 4.30
   3  -2   1      420.11      434.82       56.30 o incl   0.7537E-04  # Theta= 5.77
   4  -2   1       60.63       99.76      116.94 o incl   0.2555E-05  # Theta= 7.35
   5  -2   1       17.32      376.78      251.20 o incl   0.1554E-06  # Theta= 8.98
   6  -2   1    36081.42    36298.33     2962.39 o incl   0.1116E-06  # Theta=10.64
   7  -2   1     6253.94     6161.12      645.32 o incl   0.2327E-05  # Theta=12.33
   8  -2   1      225.21     1941.46      394.12 o incl   0.6611E-06  # Theta=14.04
   9  -2   1      160.25       85.85      199.23 o incl   0.2296E-05  # Theta=15.77
  10  -2   1     7345.35     6824.86      653.98 o incl   0.2195E-05  # Theta=17.52
  11  -2   1     1212.68      660.49      385.46 o incl   0.3757E-05  # Theta=19.29
 -11  -1   1        0.00        1.78      463.42 o incl   0.2910E-06  # Theta=19.02
 -10  -1   1      788.24      679.64      476.41 o incl   0.1970E-05  # Theta=17.24
  -9  -1   1    12100.77    11518.52      740.60 o incl   0.1511E-05  # Theta=15.48
  -8  -1   1    38918.21    35776.29     1966.27 o incl   0.2045E-06  # Theta=13.73
  -7  -1   1    10931.40    10233.57      532.71 o incl   0.2846E-05  # Theta=12.00
  -6  -1   1     2654.89     2928.04      233.87 o incl   0.1744E-04  # Theta=10.29
  -5  -1   1     4915.67     5575.98      281.51 o incl   0.4201E-05  # Theta= 8.59
  -4  -1   1    13417.39    13719.00      502.39 o incl   0.3844E-05  # Theta= 6.91
  -3  -1   1     6829.96     6990.99      268.52 o incl   0.1361E-04  # Theta= 5.25
  -2  -1   1     1693.41     1770.02      103.94 o incl   0.7838E-04  # Theta= 3.64
  -1  -1   1     1996.58     2453.75       99.61 o incl   0.2435E-04  # Theta= 2.18
   0  -1   1        4.33       69.85        4.33 o incl   0.3528E-05  # Theta= 1.43
   1  -1   1      684.30      648.03       43.31 o incl   0.1966E-03  # Theta= 2.25
   2  -1   1     2628.91     3231.16      121.27 o incl   0.6937E-05  # Theta= 3.72
   3  -1   1     3724.65     4125.97      233.87 o incl   0.1209E-04  # Theta= 5.34
   4  -1   1       73.63      130.00      134.26 o incl   0.2341E-05  # Theta= 6.99
   5  -1   1     1255.99     1624.18      238.20 o incl   0.1122E-04  # Theta= 8.68
   6  -1   1      385.46      150.81      316.16 o incl   0.2126E-05  # Theta=10.38
   7  -1   1     2945.07     3215.68      489.40 o incl   0.3659E-05  # Theta=12.09
   8  -1   1     2572.60     2018.67      415.77 o incl   0.5298E-05  # Theta=13.82
   9  -1   1      116.94      156.71      233.87 o incl   0.1234E-05  # Theta=15.57
  10  -1   1     1069.75     2056.65      801.23 o incl   0.7955E-06  # Theta=17.33
  11  -1   1     2083.20     2585.06      433.10 o incl   0.4459E-05  # Theta=19.11
 -11   0   1     2269.44     2040.61      402.78 o incl   0.5884E-05  # Theta=19.04
 -10   0   1        0.00      557.38      420.11 o incl   0.3315E-06  # Theta=17.26
  -9   0   1     1983.59     1990.85      342.15 o incl   0.8501E-05  # Theta=15.50
  -8   0   1      307.50      298.92      389.79 o incl   0.1164E-05  # Theta=13.74
  -7   0   1     5530.67     5655.72      636.65 o incl   0.2335E-05  # Theta=12.01
  -6   0   1    13893.79    12440.89     1346.94 o incl   0.4960E-06  # Theta=10.28
  -5   0   1      199.23      341.31       82.29 o incl   0.1528E-04  # Theta= 8.57
  -4   0   1     3464.79     3597.02      177.57 o incl   0.2271E-04  # Theta= 6.87
  -3   0   1    10979.04    11248.38      398.45 o incl   0.6147E-05  # Theta= 5.18
  -2   0   1     4040.81     4140.28      151.58 o incl   0.4084E-04  # Theta= 3.51
  -1   0   1       12.99       66.70        8.66 o incl   0.2256E-04  # Theta= 1.89
   0   0   1        0.00      661.55        4.33 x excl   0.0000E+00  # Theta= 0.80
   1   0   1      255.53      120.86       47.64 o incl   0.2547E-04  # Theta= 1.86
   2   0   1      948.49      915.93      103.94 o incl   0.5067E-04  # Theta= 3.47
   3   0   1      342.15      375.61       86.62 o incl   0.2545E-04  # Theta= 5.14
   4   0   1    28818.36    30675.99     1299.30 o incl   0.4297E-06  # Theta= 6.83
   5   0   1      502.39      766.93      186.23 o incl   0.7874E-05  # Theta= 8.53
   6   0   1     5942.11     7497.23      757.92 o incl   0.1035E-05  # Theta=10.25
   7   0   1      818.56      584.55      454.75 o incl   0.2250E-05  # Theta=11.97
   8   0   1    26228.44    22386.64     1819.01 o incl   0.2274E-06  # Theta=13.71
   9   0   1        0.00       27.23      203.56 o incl   0.1499E-05  # Theta=15.46
  10   0   1     3243.91     4103.28      506.73 o incl   0.2866E-05  # Theta=17.22
  11   0   1        0.00       40.32      350.81 o incl   0.5048E-06  # Theta=19.01
 -11   1   1     3399.82     3123.59      450.42 o incl   0.4593E-05  # Theta=19.15
 -10   1   1    30516.11    27059.02     1567.82 o incl   0.2607E-06  # Theta=17.37
  -9   1   1        0.00       55.25      199.23 o incl   0.1548E-05  # Theta=15.61
  -8   1   1     5049.93     4413.81      606.34 o incl   0.2390E-05  # Theta=13.86
  -7   1   1     5045.60     4746.43      606.34 o incl   0.2710E-05  # Theta=12.13
  -6   1   1    48953.10    47817.23     3919.54 o incl   0.6491E-07  # Theta=10.41
  -5   1   1     1619.79     1834.39      268.52 o incl   0.1293E-04  # Theta= 8.71
  -4   1   1     8926.16    10013.27      407.11 o incl   0.1602E-05  # Theta= 7.03
  -3   1   1     7787.11     8481.58      337.82 o incl   0.6305E-05  # Theta= 5.37
  -2   1   1     2624.58     2746.15      181.90 o incl   0.2334E-04  # Theta= 3.75
  -1   1   1      207.89      136.27       43.31 o incl   0.5553E-04  # Theta= 2.27
   0   1   1        4.33       10.14        4.33 o incl   0.1182E-03  # Theta= 1.42
   1   1   1      372.46      357.34       38.98 o incl   0.1330E-03  # Theta= 2.15
   2   1   1     3854.57     4086.58      186.23 o incl   0.2094E-04  # Theta= 3.60
   3   1   1       25.99       15.36       34.65 o incl   0.1230E-04  # Theta= 5.21
   4   1   1     5448.38     6364.26      290.18 o incl   0.3530E-05  # Theta= 6.87
   5   1   1     1377.25     1377.08      155.92 o incl   0.2993E-04  # Theta= 8.55
   6   1   1       34.65      131.94      108.27 o incl   0.1691E-05  # Theta=10.25
   7   1   1     4989.29     5158.43      472.08 o incl   0.4147E-05  # Theta=11.97
   8   1   1      688.63       11.62      281.51 o incl   0.1528E-05  # Theta=13.70
   9   1   1     1498.52     1650.59      337.82 o incl   0.7557E-05  # Theta=15.44
  10   1   1      316.16     1301.16      394.12 o incl   0.1053E-05  # Theta=17.20
  11   1   1        0.00        9.37      303.17 o incl   0.6787E-06  # Theta=18.98
 -11   2   1        0.00      471.79      381.13 o incl   0.4055E-06  # Theta=19.33
 -10   2   1      346.48      983.27      411.44 o incl   0.1116E-05  # Theta=17.56
  -9   2   1     2693.87     2148.81      385.46 o incl   0.6042E-05  # Theta=15.81
  -8   2   1      589.01      342.78      394.12 o incl   0.2128E-05  # Theta=14.08
  -7   2   1        8.66     1027.59      402.78 o incl   0.1130E-07  # Theta=12.36
  -5   2   1     3395.49     2842.79      394.12 o incl   0.5690E-05  # Theta= 9.01
  -4   2   1     2979.72     2828.80      199.23 o incl   0.2517E-04  # Theta= 7.38
  -3   2   1      515.39      644.97       82.29 o incl   0.3169E-04  # Theta= 5.80
  -2   2   1     4352.64     4855.18      212.22 o incl   0.5195E-05  # Theta= 4.32
  -1   2   1      389.79      236.71       73.63 o incl   0.3329E-04  # Theta= 3.08
   0   2   1       30.32       38.22       30.32 o incl   0.1901E-04  # Theta= 2.48
   1   2   1     1784.37     1884.10      103.94 o incl   0.6750E-04  # Theta= 2.92
   2   2   1     7254.40     8476.64      285.84 o incl   0.1641E-05  # Theta= 4.09
   3   2   1     1290.63     1398.41       99.61 o incl   0.7083E-04  # Theta= 5.54
   4   2   1     1320.95     1316.44      121.27 o incl   0.5117E-04  # Theta= 7.11
   5   2   1      424.44      563.12      129.93 o incl   0.1271E-04  # Theta= 8.73
   6   2   1     8852.53    10314.35      519.72 o incl   0.1733E-05  # Theta=10.39
   7   2   1      116.94      424.53      337.82 o incl   0.5795E-06  # Theta=12.08
   8   2   1      554.37     1339.85      242.54 o incl   0.4085E-05  # Theta=13.79
   9   2   1        0.00       24.36      160.25 o incl   0.2382E-05  # Theta=15.52
  10   2   1      316.16     1016.49      428.77 o incl   0.9173E-06  # Theta=17.26
  11   2   1        0.00      347.25      333.49 o incl   0.5254E-06  # Theta=19.03
 -11   3   1        0.00       40.32      311.83 o incl   0.6358E-06  # Theta=19.59
 -10   3   1       47.64       77.95      389.79 o incl   0.1808E-06  # Theta=17.83
  -9   3   1     6786.65     6350.95      584.68 o incl   0.2749E-05  # Theta=16.10
  -8   3   1    27696.64    22623.96     1403.24 o incl   0.1676E-06  # Theta=14.39
  -7   3   1     7050.84     6439.34      749.26 o incl   0.1738E-05  # Theta=12.71
  -5   3   1    18203.12    13134.55      835.88 o incl   0.3997E-07  # Theta= 9.45
  -4   3   1      472.08      160.22      129.93 o incl   0.1110E-04  # Theta= 7.89
  -3   3   1     2434.01     2187.39      173.24 o incl   0.3037E-04  # Theta= 6.42
  -2   3   1     1082.75     1069.64      121.27 o incl   0.4187E-04  # Theta= 5.10
  -1   3   1    11217.25     6696.01      948.49 o incl   0.1591E-06  # Theta= 4.08
   0   3   1     3456.12     2968.26      186.23 o incl   0.1981E-04  # Theta= 3.61
   1   3   1        0.00       21.65      155.92 o incl   0.2485E-05  # Theta= 3.90
   2   3   1     1533.17     1692.20      129.93 o incl   0.2979E-04  # Theta= 4.82
   3   3   1    15669.50    16612.33      567.36 o incl   0.1089E-05  # Theta= 6.08
   4   3   1     1593.80     1184.36      142.92 o incl   0.1124E-04  # Theta= 7.52
   5   3   1       77.96       56.33       95.28 o incl   0.4951E-05  # Theta= 9.06
   6   3   1      368.13      373.63      186.23 o incl   0.6033E-05  # Theta=10.67
   7   3   1     8731.26     8413.79      524.05 o incl   0.3602E-05  # Theta=12.31
   8   3   1      242.54      640.82      294.51 o incl   0.1577E-05  # Theta=13.98
   9   3   1       17.32        4.91      125.60 o incl   0.6334E-06  # Theta=15.68
  10   3   1     2412.36     2701.63      359.47 o incl   0.6771E-05  # Theta=17.41
  11   3   1     1598.13     1652.87      476.41 o incl   0.4063E-05  # Theta=19.16
 -11   4   1     2732.85     2329.83      433.10 o incl   0.4918E-05  # Theta=19.91
 -10   4   1      744.93      588.75      402.78 o incl   0.2606E-05  # Theta=18.18
  -9   4   1      666.97     1096.94      346.48 o incl   0.3030E-05  # Theta=16.47
  -8   4   1        0.00       76.25      402.78 o incl   0.3795E-06  # Theta=14.80
  -7   4   1     9584.46     9254.19      727.61 o incl   0.1840E-05  # Theta=13.15
  -6   4   1     3469.12     3719.63      407.11 o incl   0.5800E-05  # Theta=11.55
  -5   4   1       60.63        8.12       90.95 o incl   0.4060E-05  # Theta=10.01
  -4   4   1     8471.40     9026.92      415.77 o incl   0.3446E-05  # Theta= 8.54
  -3   4   1     1576.48     1435.66      164.58 o incl   0.3352E-04  # Theta= 7.18
  -2   4   1     3451.79     3221.66      212.22 o incl   0.2095E-04  # Theta= 6.01
  -1   4   1     2052.89     1970.04      151.58 o incl   0.3834E-04  # Theta= 5.15
   0   4   1     2767.50     2538.03      186.23 o incl   0.2520E-04  # Theta= 4.76
   1   4   1     2685.21     2477.83      177.57 o incl   0.3008E-04  # Theta= 4.97
   2   4   1     1121.72      966.36      103.94 o incl   0.4585E-04  # Theta= 5.70
   3   4   1     2109.19     2361.88      155.92 o incl   0.2965E-04  # Theta= 6.79
   4   4   1     8995.45     9524.76      385.46 o incl   0.4797E-05  # Theta= 8.09
   5   4   1     3031.69     3121.29      229.54 o incl   0.1529E-04  # Theta= 9.53
   6   4   1     2221.79     2402.40      255.53 o incl   0.1378E-04  # Theta=11.06
   7   4   1      411.44      842.77      307.50 o incl   0.2390E-05  # Theta=12.65
   8   4   1     2143.84     1949.04      666.97 o incl   0.2245E-05  # Theta=14.28
   9   4   1        0.00        1.17      121.27 o incl   0.4237E-05  # Theta=15.94
  10   4   1     2806.48     2438.39      368.13 o incl   0.6508E-05  # Theta=17.64
  11   4   1        0.00       12.48      186.23 o incl   0.1798E-05  # Theta=19.36
 -11   5   1     1403.24     1627.16      385.46 o incl   0.5392E-05  # Theta=20.31
 -10   5   1    15197.42    14665.94      974.47 o incl   0.1010E-05  # Theta=18.60
  -9   5   1        0.00       14.04      264.19 o incl   0.8812E-06  # Theta=16.92
  -8   5   1       51.97     1454.43      385.46 o incl   0.1916E-06  # Theta=15.29
  -7   5   1     3018.70     3271.47      333.49 o incl   0.6533E-05  # Theta=13.69
  -6   5   1    15929.36    16820.57     1281.97 o incl   0.5875E-06  # Theta=12.15
  -5   5   1      679.96      898.00      181.90 o incl   0.1078E-04  # Theta=10.67
  -4   5   1     1069.75      865.32      181.90 o incl   0.1732E-04  # Theta= 9.29
  -3   5   1      103.94      127.88      112.61 o incl   0.4728E-05  # Theta= 8.05
  -2   5   1    12633.48    12866.70      498.06 o incl   0.3609E-05  # Theta= 7.00
  -1   5   1     3044.68     2983.05      203.56 o incl   0.2328E-04  # Theta= 6.26
   0   5   1     6513.80     5956.75      324.82 o incl   0.7638E-05  # Theta= 5.93
   1   5   1     2122.18     2114.54      177.57 o incl   0.3170E-04  # Theta= 6.08
   2   5   1     4356.97     4394.72      238.20 o incl   0.1374E-04  # Theta= 6.67
   3   5   1      407.11      536.31       99.61 o incl   0.1990E-04  # Theta= 7.61
   4   5   1     5686.58     6185.25      294.51 o incl   0.9118E-05  # Theta= 8.79
   5   5   1    14708.02    15322.19      584.68 o incl   0.2590E-05  # Theta=10.12
   6   5   1      666.97      932.25      207.89 o incl   0.8904E-05  # Theta=11.57
   7   5   1     1039.44     1059.79      207.89 o incl   0.1362E-04  # Theta=13.08
   8   5   1     1320.95      441.66      307.50 o incl   0.2648E-05  # Theta=14.66
   9   5   1     3819.93     3332.52      355.14 o incl   0.6564E-05  # Theta=16.28
  10   5   1     1312.29     1482.11      337.82 o incl   0.6636E-05  # Theta=17.95
  11   5   1       43.31       22.17      220.88 o incl   0.5119E-06  # Theta=19.64
 -10   6   1      324.82      847.54      472.08 o incl   0.8104E-06  # Theta=19.09
  -9   6   1     2286.76     2549.96      524.05 o incl   0.3106E-05  # Theta=17.45
  -8   6   1      355.14       12.71      320.49 o incl   0.1730E-05  # Theta=15.85
  -7   6   1        0.00       19.30      233.87 o incl   0.1116E-05  # Theta=14.31
  -6   6   1        0.00      161.58      194.89 o incl   0.1521E-05  # Theta=12.83
  -5   6   1     1355.60     1315.74      246.87 o incl   0.1278E-04  # Theta=11.42
  -4   6   1       64.96      140.88      121.27 o incl   0.2499E-05  # Theta=10.13
  -3   6   1      199.23      232.97      125.60 o incl   0.7289E-05  # Theta= 8.99
  -2   6   1      311.83      507.92      147.25 o incl   0.7745E-05  # Theta= 8.05
  -1   6   1     3698.66     3443.25      251.20 o incl   0.1412E-04  # Theta= 7.40
   0   6   1      151.58        5.45      134.26 o incl   0.4166E-05  # Theta= 7.10
   1   6   1        0.00       67.82      177.57 o incl   0.1867E-05  # Theta= 7.21
   2   6   1       12.99       13.08      103.94 o incl   0.6938E-06  # Theta= 7.71
   3   6   1     4244.36     4578.55      255.53 o incl   0.9622E-05  # Theta= 8.52
   4   6   1     4170.74     3717.07      303.17 o incl   0.9891E-05  # Theta= 9.58
   5   6   1       12.99       64.29      121.27 o incl   0.5081E-06  # Theta=10.81
   6   6   1        8.66        0.47      151.58 o incl   0.2176E-06  # Theta=12.17
   7   6   1      506.73      497.64      199.23 o incl   0.7369E-05  # Theta=13.62
   8   6   1      519.72      553.28      272.85 o incl   0.4016E-05  # Theta=15.13
   9   6   1      138.59        0.02      142.92 o incl   0.3353E-05  # Theta=16.71
  10   6   1        0.00      121.32      225.21 o incl   0.1175E-05  # Theta=18.33
  11   6   1       56.30       52.50      251.20 o incl   0.5150E-06  # Theta=20.00
 -10   7   1      168.91      111.85      411.44 o incl   0.5757E-06  # Theta=19.65
  -9   7   1     2836.79     3139.02      316.16 o incl   0.9420E-05  # Theta=18.05
  -8   7   1     4040.81     4013.29      394.12 o incl   0.6376E-05  # Theta=16.49
  -7   7   1        0.00      435.18      342.15 o incl   0.4921E-06  # Theta=15.00
  -6   7   1      411.44      283.54      246.87 o incl   0.3706E-05  # Theta=13.58
  -5   7   1     7882.39     8936.43      489.40 o incl   0.2921E-05  # Theta=12.25
  -4   7   1     4473.91     4143.74      350.81 o incl   0.7097E-05  # Theta=11.04
  -3   7   1     5218.84     1253.63      511.06 x excl   0.0000E+00  # Theta= 9.98
  -2   7   1      688.63      575.23      190.56 o incl   0.1078E-04  # Theta= 9.13
  -1   7   1     7479.61     7922.83      381.13 o incl   0.5056E-05  # Theta= 8.55
   0   7   1     3568.73     3297.84      268.52 o incl   0.1177E-04  # Theta= 8.28
   1   7   1     2039.89     1971.41      255.53 o incl   0.1497E-04  # Theta= 8.36
   2   7   1     1593.80     1571.83      207.89 o incl   0.1943E-04  # Theta= 8.78
   3   7   1     3854.57     3632.75      259.86 o incl   0.1446E-04  # Theta= 9.50
   4   7   1     1385.91     1783.75      186.23 o incl   0.1845E-04  # Theta=10.45
   5   7   1     3308.87     3418.96      272.85 o incl   0.1311E-04  # Theta=11.58
   6   7   1      251.20       52.23      190.56 o incl   0.3701E-05  # Theta=12.86
   7   7   1     3204.93     3362.92      329.15 o incl   0.8248E-05  # Theta=14.23
   8   7   1      160.25      201.39      194.89 o incl   0.2435E-05  # Theta=15.69
   9   7   1      225.21      138.70      186.23 o incl   0.3688E-05  # Theta=17.21
  10   7   1     3139.96     2966.17      498.06 o incl   0.3984E-05  # Theta=18.79
  11   7   1      593.34     1084.95      290.18 o incl   0.3759E-05  # Theta=20.42
 -10   8   1     1845.00      934.72      372.46 o incl   0.3786E-05  # Theta=20.27
  -9   8   1     1273.31     1524.37      251.20 o incl   0.1150E-04  # Theta=18.71
  -8   8   1      861.87     1085.08      303.17 o incl   0.5198E-05  # Theta=17.20
  -7   8   1     7193.76     7284.39      801.23 o incl   0.1525E-05  # Theta=15.76
  -6   8   1       69.30       85.81      225.21 o incl   0.7875E-06  # Theta=14.40
  -5   8   1     7644.19     7090.26      472.08 o incl   0.4286E-05  # Theta=13.13
  -4   8   1     9723.06     9997.31      615.00 o incl   0.2569E-05  # Theta=12.00
  -3   8   1     8241.86     8118.16      415.77 o incl   0.5771E-05  # Theta=11.02
  -2   8   1     1078.41      952.16      194.89 o incl   0.1639E-04  # Theta=10.24
  -1   8   1     5240.49     4517.33      355.14 o incl   0.6383E-05  # Theta= 9.71
   0   8   1    10030.56     9198.21      519.72 o incl   0.2803E-05  # Theta= 9.47
   1   8   1     5387.74     5544.46      359.47 o incl   0.6861E-05  # Theta= 9.53
   2   8   1        0.00      524.59      190.56 o incl   0.1160E-05  # Theta= 9.89
   3   8   1     1156.37     1104.57      164.58 o incl   0.2364E-04  # Theta=10.52
   4   8   1      606.34      446.87      177.57 o incl   0.9153E-05  # Theta=11.38
   5   8   1     2576.94     2991.27      268.52 o incl   0.9557E-05  # Theta=12.43
   6   8   1      203.56      506.04      220.88 o incl   0.2256E-05  # Theta=13.62
   7   8   1     1970.60     1692.44      277.18 o incl   0.1099E-04  # Theta=14.92
   8   8   1      567.36      335.86      212.22 o incl   0.5894E-05  # Theta=16.31
   9   8   1      498.06      499.06      203.56 o incl   0.6912E-05  # Theta=17.78
  10   8   1     2750.17      129.37      437.43 x excl   0.0000E+00  # Theta=19.31
  -9   9   1      177.57      398.05      199.23 o incl   0.2398E-05  # Theta=19.42
  -8   9   1      606.34      622.32      298.84 o incl   0.3917E-05  # Theta=17.96
  -7   9   1        0.00      782.81      389.79 o incl   0.3569E-06  # Theta=16.57
  -6   9   1        0.00      369.68      480.74 o incl   0.2594E-06  # Theta=15.27
  -5   9   1     1992.25      976.29      290.18 o incl   0.2437E-05  # Theta=14.07
  -4   9   1    12122.42     5540.41      783.91 x excl   0.0000E+00  # Theta=13.00
  -3   9   1     1745.39     1471.92      212.22 o incl   0.2138E-04  # Theta=12.09
  -2   9   1      229.54      134.14      220.88 o incl   0.2675E-05  # Theta=11.37
   0   9   1     2182.82     2006.18      255.53 o incl   0.1440E-04  # Theta=10.66
   1   9   1      337.82      427.76      233.87 o incl   0.3559E-05  # Theta=10.70
   2   9   1      125.60        1.11      225.21 o incl   0.1354E-05  # Theta=11.01
   3   9   1     1624.12     1283.36      207.89 o incl   0.1653E-04  # Theta=11.58
   4   9   1       86.62      119.72      142.92 o incl   0.2447E-05  # Theta=12.36
   5   9   1     3447.46     3373.63      333.49 o incl   0.8196E-05  # Theta=13.33
   6   9   1       25.99      191.84       21.65 o incl   0.2087E-04  # Theta=14.44
   7   9   1     2741.51     2441.68      324.82 o incl   0.7926E-05  # Theta=15.67
   8   9   1      948.49      242.87      225.21 o incl   0.3267E-05  # Theta=17.00
   9   9   1      978.80      817.09      246.87 o incl   0.8861E-05  # Theta=18.42
  10   9   1      502.39     1073.71      398.45 o incl   0.1742E-05  # Theta=19.90
  -9  10   1      506.73      689.52      246.87 o incl   0.4686E-05  # Theta=20.19
  -8  10   1        0.00       98.62      368.13 o incl   0.4557E-06  # Theta=18.77
  -7  10   1     1411.90     1108.02      424.44 o incl   0.4395E-05  # Theta=17.43
  -6  10   1     1043.77     1170.48      459.08 o incl   0.2851E-05  # Theta=16.19
  -5  10   1     1342.60     1208.94      285.84 o incl   0.9280E-05  # Theta=15.05
  -4  10   1     3889.22     3641.79      363.80 o incl   0.7162E-05  # Theta=14.04
  -3  10   1      866.20      783.59      177.57 o incl   0.1585E-04  # Theta=13.19
  -2  10   1     4768.41     5155.88      381.13 o incl   0.5723E-05  # Theta=12.52
  -1  10   1     2507.64     2430.37      281.51 o incl   0.1245E-04  # Theta=12.07
   0  10   1      307.50      647.99      199.23 o incl   0.3848E-05  # Theta=11.85
   1  10   1        0.00       58.92      216.55 o incl   0.1271E-05  # Theta=11.88
   2  10   1        0.00      509.36      285.84 o incl   0.6581E-06  # Theta=12.16
   3  10   1     3945.53     3805.72      298.84 o incl   0.1108E-04  # Theta=12.67
   4  10   1       64.96      143.23      129.93 o incl   0.2214E-05  # Theta=13.38
   5  10   1     4192.39     4383.74      415.77 o incl   0.5749E-05  # Theta=14.27
   6  10   1     2282.43     2249.51      376.80 o incl   0.6573E-05  # Theta=15.31
   7  10   1       77.96      169.43      285.84 o incl   0.5486E-06  # Theta=16.48
   8  10   1      701.62       28.07      216.55 o incl   0.1266E-05  # Theta=17.75
   9  10   1       30.32      129.00      160.25 o incl   0.6781E-06  # Theta=19.11
  -8  11   1        0.00       35.79      385.46 o incl   0.4171E-06  # Theta=19.63
  -7  11   1      138.59       35.12      368.13 o incl   0.5850E-06  # Theta=18.34
  -6  11   1      580.35      973.68      506.73 o incl   0.1281E-05  # Theta=17.15
  -5  11   1     3183.27     3387.05      398.45 o incl   0.5836E-05  # Theta=16.06
  -4  11   1     2845.46     2771.91      363.80 o incl   0.7421E-05  # Theta=15.11
  -3  11   1      454.75     1112.74      190.56 o incl   0.4727E-05  # Theta=14.31
  -2  11   1      138.59       79.50      320.49 o incl   0.7773E-06  # Theta=13.68
  -1  11   1      922.50      884.78      255.53 o incl   0.8059E-05  # Theta=13.26
   0  11   1     2529.29     2472.41      290.18 o incl   0.1180E-04  # Theta=13.05
   1  11   1     1455.21     1863.91      277.18 o incl   0.9748E-05  # Theta=13.07
   2  11   1      264.19      252.83      277.18 o incl   0.1976E-05  # Theta=13.32
   3  11   1     1333.94     1600.58      203.56 o incl   0.1387E-04  # Theta=13.78
   4  11   1      290.18      499.91      177.57 o incl   0.5051E-05  # Theta=14.43
   5  11   1     1966.27     1843.63      381.13 o incl   0.6669E-05  # Theta=15.26
   6  11   1      511.06       20.23      363.80 o incl   0.1551E-05  # Theta=16.24
   7  11   1      242.54     1104.95      294.51 o incl   0.1375E-05  # Theta=17.34
   8  11   1      181.90      149.94      177.57 o incl   0.3272E-05  # Theta=18.56
   9  11   1      112.61       77.81      177.57 o incl   0.2054E-05  # Theta=19.86
  -8  12   1        0.00      658.07      480.74 o incl   0.2517E-06  # Theta=20.54
  -7  12   1      766.58     1176.66      506.73 o incl   0.1663E-05  # Theta=19.29
  -6  12   1      580.35      381.85      944.15 o incl   0.3747E-06  # Theta=18.14
  -5  12   1     3239.58     3692.72      597.68 o incl   0.2313E-05  # Theta=17.11
  -4  12   1     8007.99     7219.80      554.37 o incl   0.2631E-05  # Theta=16.20
  -3  12   1     2758.84     3137.76      324.82 o incl   0.8163E-05  # Theta=15.44
  -2  12   1       64.96       26.83      424.44 o incl   0.2078E-06  # Theta=14.86
  -1  12   1     1130.39     1356.79      307.50 o incl   0.6644E-05  # Theta=14.46
   0  12   1     4313.66     4375.76      363.80 o incl   0.7474E-05  # Theta=14.26
   1  12   1     6158.66     5802.33      433.10 o incl   0.4995E-05  # Theta=14.27
   2  12   1        0.00      129.70      307.50 o incl   0.6345E-06  # Theta=14.49
   3  12   1     3451.79     2922.17      307.50 o incl   0.7268E-05  # Theta=14.91
   4  12   1     6275.59     5122.66      428.77 o incl   0.1814E-05  # Theta=15.51
   5  12   1      515.39     1019.91      333.49 o incl   0.2459E-05  # Theta=16.28
   6  12   1      281.51      471.82      528.38 o incl   0.5793E-06  # Theta=17.20
   7  12   1     1940.28     1674.05      420.11 o incl   0.5248E-05  # Theta=18.25
   8  12   1     2065.88     2702.26      346.48 o incl   0.6127E-05  # Theta=19.41
  -7  13   1      108.27       72.74      506.73 o incl   0.2434E-06  # Theta=20.28
  -6  13   1     1204.01     1362.41      662.64 o incl   0.1564E-05  # Theta=19.17
  -5  13   1     1147.71      803.61      450.42 o incl   0.3183E-05  # Theta=18.18
  -4  13   1     1377.25     1413.06      316.16 o incl   0.7949E-05  # Theta=17.32
  -3  13   1    10437.67      259.51     1589.47 x excl   0.0000E+00  # Theta=16.60
  -2  13   1       21.65      449.04      324.82 o incl   0.1169E-06  # Theta=16.04
  -1  13   1       69.30      223.13      268.52 o incl   0.5503E-06  # Theta=15.66
   0  13   1       43.31        2.31      212.22 o incl   0.5525E-06  # Theta=15.47
   1  13   1      783.91      570.97      285.84 o incl   0.5336E-05  # Theta=15.47
   2  13   1        0.00       66.83      350.81 o incl   0.5012E-06  # Theta=15.67
   3  13   1     3230.91     2897.26      307.50 o incl   0.9707E-05  # Theta=16.05
   4  13   1        0.00       81.75      194.89 o incl   0.1528E-05  # Theta=16.61
   5  13   1      446.09      945.56      437.43 o incl   0.1285E-05  # Theta=17.34
   6  13   1      524.05      179.28      649.65 o incl   0.6970E-06  # Theta=18.20
   7  13   1      524.05      356.95      398.45 o incl   0.1875E-05  # Theta=19.20
   8  13   1      437.43       37.59      194.89 o incl   0.3148E-05  # Theta=20.30
  -6  14   1     1450.88     1337.78      576.02 o incl   0.2508E-05  # Theta=20.23
  -5  14   1        0.00      132.16      333.49 o incl   0.5515E-06  # Theta=19.28
  -4  14   1     2304.08     2462.96      376.80 o incl   0.6725E-05  # Theta=18.45
  -3  14   1      142.92      202.44      207.89 o incl   0.1882E-05  # Theta=17.77
  -2  14   1     1784.37     1989.93      385.46 o incl   0.6377E-05  # Theta=17.24
  -1  14   1      679.96      813.61      316.16 o incl   0.3922E-05  # Theta=16.88
   1  14   1     2702.53     2509.45      355.14 o incl   0.7497E-05  # Theta=16.69
   2  14   1     2373.38     2233.79      385.46 o incl   0.6534E-05  # Theta=16.86
   3  14   1       56.30       75.40      151.58 o incl   0.1411E-05  # Theta=17.22
   4  14   1       25.99        2.29      246.87 o incl   0.2459E-06  # Theta=17.74
   5  14   1     3715.98     3446.61      619.33 o incl   0.2410E-05  # Theta=18.42
   7  14   1      411.44      272.19     1004.79 o incl   0.2348E-06  # Theta=20.18
  -5  15   1      974.47      178.66      264.19 o incl   0.1488E-05  # Theta=20.40
  -4  15   1     6080.70     5672.15      554.37 o incl   0.3183E-05  # Theta=19.61
  -3  15   1     1169.37     1434.83      285.84 o incl   0.8174E-05  # Theta=18.95
  -2  15   1       43.31      244.90      424.44 o incl   0.1383E-06  # Theta=18.45
  -1  15   1      441.76      121.86      350.81 o incl   0.1953E-05  # Theta=18.10
   0  15   1      558.70      502.96      298.84 o incl   0.3585E-05  # Theta=17.92
   1  15   1     6249.61     6642.98      489.40 o incl   0.3961E-05  # Theta=17.91
   2  15   1     1793.03      522.08      493.73 o incl   0.2015E-05  # Theta=18.07
   3  15   1      337.82       92.19      177.57 o incl   0.5341E-05  # Theta=18.40
   4  15   1      238.20      110.62      264.19 o incl   0.1918E-05  # Theta=18.88
   5  15   1     3694.33     3777.99      666.97 o incl   0.2246E-05  # Theta=19.52
   6  15   1        0.00      119.97      610.67 o incl   0.1668E-06  # Theta=20.30
  -3  16   1     2797.81     2559.13      381.13 o incl   0.6526E-05  # Theta=20.15
  -2  16   1     1104.40        2.35      459.08 o incl   0.4581E-06  # Theta=19.67
  -1  16   1      134.26      493.40      376.80 o incl   0.5285E-06  # Theta=19.33
   0  16   1     4300.67     3786.18      424.44 o incl   0.4446E-05  # Theta=19.16
   1  16   1     2221.79     2552.50      372.46 o incl   0.6020E-05  # Theta=19.14
   2  16   1      203.56      326.39      372.46 o incl   0.8435E-06  # Theta=19.29
   3  16   1      701.62      514.16      207.89 o incl   0.8131E-05  # Theta=19.59
   4  16   1     2880.10     3066.90      411.44 o incl   0.5867E-05  # Theta=20.05
   0  17   1       17.32       38.61      272.85 o incl   0.1343E-06  # Theta=20.40
   1  17   1     1043.77      685.43      233.87 o incl   0.9073E-05  # Theta=20.38
   2  17   1        4.33      127.92      203.56 o incl   0.4361E-07  # Theta=20.52
  -1 -17   2     2529.29     2457.26      294.51 o incl   0.1153E-04  # Theta=20.46
   0 -17   2    43552.37    36998.95     1953.27 o incl   0.1330E-06  # Theta=20.48
  -4 -16   2     1004.79     1874.48      350.81 o incl   0.4174E-05  # Theta=20.14
  -3 -16   2     1684.75     1841.10      264.19 o incl   0.1393E-04  # Theta=19.68
  -2 -16   2     1234.33     2032.95      381.13 o incl   0.3782E-05  # Theta=19.37
  -1 -16   2     1091.41      995.57      337.82 o incl   0.5411E-05  # Theta=19.22
   0 -16   2      246.87      357.13      272.85 o incl   0.1865E-05  # Theta=19.23
   1 -16   2     1806.02     1439.52      372.46 o incl   0.5909E-05  # Theta=19.40
   2 -16   2     1165.03     2020.98      381.13 o incl   0.3434E-05  # Theta=19.73
   3 -16   2      593.34      177.72      203.56 o incl   0.6154E-05  # Theta=20.21
  -6 -15   2    25587.45    15977.28     4062.46 o incl   0.3499E-07  # Theta=20.40
  -5 -15   2        0.00      521.42      511.06 o incl   0.2290E-06  # Theta=19.62
  -4 -15   2      498.06      535.90      307.50 o incl   0.3039E-05  # Theta=18.98
  -3 -15   2     2741.51     2888.43      303.17 o incl   0.1034E-04  # Theta=18.49
  -2 -15   2    73890.91    70416.16     3226.58 o incl   0.8436E-07  # Theta=18.16
  -1 -15   2       60.63      844.43      333.49 o incl   0.3013E-06  # Theta=17.99
   0 -15   2     1117.39      239.24      350.81 o incl   0.3135E-05  # Theta=18.00
   1 -15   2     6700.03     6521.84      480.74 o incl   0.4217E-05  # Theta=18.17
   2 -15   2    88616.25    84325.49     3399.82 o incl   0.7793E-07  # Theta=18.51
   3 -15   2     1152.04      964.97      229.54 o incl   0.1176E-04  # Theta=19.01
   4 -15   2      112.61       44.13      225.21 o incl   0.1269E-05  # Theta=19.66
   5 -15   2     1944.61     1670.22      259.86 o incl   0.1327E-04  # Theta=20.45
  -7 -14   2      389.79       63.41      640.99 o incl   0.5327E-06  # Theta=20.28
  -6 -14   2     2070.21     4472.02      844.54 o incl   0.5534E-06  # Theta=19.34
  -5 -14   2      558.70      846.88      441.76 o incl   0.1630E-05  # Theta=18.52
  -4 -14   2    12672.46    12276.58      788.24 o incl   0.1527E-05  # Theta=17.84
  -3 -14   2        0.00        4.68      142.92 o incl   0.3015E-05  # Theta=17.31
  -2 -14   2        0.00      188.00      333.49 o incl   0.5483E-06  # Theta=16.96
  -1 -14   2     1836.34      785.36      376.80 o incl   0.4344E-05  # Theta=16.77
   0 -14   2        0.00       56.68      225.21 o incl   0.1183E-05  # Theta=16.77
   1 -14   2     6453.17     5752.41      454.75 o incl   0.4025E-05  # Theta=16.95
   2 -14   2       43.31      106.03      359.47 o incl   0.1934E-06  # Theta=17.31
   3 -14   2      584.68       57.66      190.56 o incl   0.4304E-05  # Theta=17.83
   4 -14   2     2797.81     3787.80      337.82 o incl   0.3628E-05  # Theta=18.51
   5 -14   2     8228.87     6990.33      584.68 o incl   0.2515E-05  # Theta=19.32
   6 -14   2     5760.21     7481.54     1615.46 o incl   0.2621E-06  # Theta=20.27
  -8 -13   2      796.90     1224.22      212.22 o incl   0.9576E-05  # Theta=20.41
  -7 -13   2      541.37      748.96      398.45 o incl   0.1962E-05  # Theta=19.30
  -6 -13   2     2780.49     4399.47      714.61 o incl   0.9865E-06  # Theta=18.31
  -5 -13   2      307.50      667.97      446.09 o incl   0.8727E-06  # Theta=17.44
  -4 -13   2    32456.39    33809.58     1277.64 o incl   0.5971E-06  # Theta=16.72
  -3 -13   2      801.23      761.83      199.23 o incl   0.1136E-04  # Theta=16.15
  -2 -13   2    15219.08    15142.46      792.57 o incl   0.1591E-05  # Theta=15.77
  -1 -13   2     4300.67     4588.48      381.13 o incl   0.6274E-05  # Theta=15.56
   0 -13   2   140821.92   119233.70     5716.90 o incl   0.1190E-07  # Theta=15.56
   1 -13   2       95.28       95.07      277.18 o incl   0.7152E-06  # Theta=15.74
   2 -13   2    13668.58    11995.86      744.93 o incl   0.1453E-05  # Theta=16.11
   3 -13   2     1056.76     1392.57      207.89 o incl   0.1202E-04  # Theta=16.66
   4 -13   2    43062.97    43152.29     1606.79 o incl   0.3871E-06  # Theta=17.37
   5 -13   2      333.49      123.19      272.85 o incl   0.2553E-05  # Theta=18.23
   6 -13   2      155.92      101.85      506.73 o incl   0.3505E-06  # Theta=19.21
   7 -13   2        0.00      124.00      385.46 o incl   0.4139E-06  # Theta=20.31
  -8 -12   2     5309.79     5808.99      472.08 o incl   0.4326E-05  # Theta=19.52
  -7 -12   2      580.35     1162.64      372.46 o incl   0.2245E-05  # Theta=18.36
  -6 -12   2    13369.75    14686.97     1130.39 o incl   0.7515E-06  # Theta=17.31
  -5 -12   2    13365.41    13429.11      827.22 o incl   0.1459E-05  # Theta=16.39
  -4 -12   2     6773.66     6108.43      472.08 o incl   0.3892E-05  # Theta=15.62
  -3 -12   2     7483.94     6854.50      459.08 o incl   0.3503E-05  # Theta=15.01
  -2 -12   2      307.50      272.34      272.85 o incl   0.2329E-05  # Theta=14.59
  -1 -12   2     3339.19     3134.61      389.79 o incl   0.6522E-05  # Theta=14.36
   0 -12   2      116.94        7.71      203.56 o incl   0.1585E-05  # Theta=14.35
   1 -12   2     7115.81     5033.79      463.42 o incl   0.5714E-06  # Theta=14.54
   2 -12   2      528.38        0.59      402.78 o incl   0.1267E-05  # Theta=14.93
   3 -12   2      905.18      112.38      181.90 o incl   0.2247E-06  # Theta=15.51
   4 -12   2     3638.03     2834.76      346.48 o incl   0.6263E-05  # Theta=16.26
   5 -12   2     5989.75     6411.04      420.11 o incl   0.4895E-05  # Theta=17.15
   6 -12   2        0.00     1130.38      519.72 o incl   0.2092E-06  # Theta=18.18
   7 -12   2      246.87      696.07      359.47 o incl   0.1055E-05  # Theta=19.32
  -9 -11   2     1299.30     1892.68      259.86 o incl   0.8370E-05  # Theta=19.98
  -8 -11   2        0.00        1.35      238.20 o incl   0.1099E-05  # Theta=18.67
  -7 -11   2        0.00       22.71      320.49 o incl   0.6039E-06  # Theta=17.46
  -6 -11   2    31100.79    37085.65     2044.22 o incl   0.1432E-06  # Theta=16.35
  -5 -11   2      238.20     1049.75      337.82 o incl   0.1052E-05  # Theta=15.37
  -4 -11   2     5907.46     6693.05      407.11 o incl   0.3106E-05  # Theta=14.54
  -3 -11   2     1463.87     1495.74      216.55 o incl   0.1784E-04  # Theta=13.89
  -2 -11   2   204383.44   208533.23     7986.33 o incl   0.1499E-07  # Theta=13.42
  -1 -11   2     4742.43     4093.78      381.13 o incl   0.5522E-05  # Theta=13.17
   0 -11   2    15271.05    13811.26      740.60 o incl   0.1100E-05  # Theta=13.15
   1 -11   2     4569.19     5165.16      363.80 o incl   0.5037E-05  # Theta=13.34
   2 -11   2   180320.50   176336.41     7341.02 o incl   0.1850E-07  # Theta=13.76
   3 -11   2     3165.95     2479.88      268.52 o incl   0.6607E-05  # Theta=14.37
   4 -11   2     1485.53      772.76      220.88 o incl   0.7954E-05  # Theta=15.17
   5 -11   2     6310.24     6671.12      459.08 o incl   0.3908E-05  # Theta=16.11
   6 -11   2    28965.62    31059.85     2065.88 o incl   0.2100E-06  # Theta=17.19
   7 -11   2      896.51     1208.29      394.12 o incl   0.3053E-05  # Theta=18.38
   8 -11   2     1736.72     1160.88      537.04 o incl   0.2860E-05  # Theta=19.66
  -9 -10   2      264.19      109.14      164.58 o incl   0.5238E-05  # Theta=19.23
  -8 -10   2     7475.28     7421.84      476.41 o incl   0.4120E-05  # Theta=17.87
  -7 -10   2     2174.15     1912.18      372.46 o incl   0.6957E-05  # Theta=16.60
  -6 -10   2     3508.10     3880.33      454.75 o incl   0.4457E-05  # Theta=15.43
  -5 -10   2      472.08      374.92      233.87 o incl   0.4947E-05  # Theta=14.39
  -4 -10   2     4790.07     4620.00      368.13 o incl   0.6948E-05  # Theta=13.50
  -3 -10   2     4175.07     4144.75      320.49 o incl   0.8638E-05  # Theta=12.78
  -2 -10   2      909.51      928.81      281.51 o incl   0.6432E-05  # Theta=12.27
  -1 -10   2      268.52      171.97      233.87 o incl   0.2802E-05  # Theta=11.99
   0 -10   2       56.30      443.84      168.91 o incl   0.1033E-05  # Theta=11.95
   1 -10   2     1476.87     1105.66      251.20 o incl   0.1218E-04  # Theta=12.16
   2 -10   2     7895.38     8858.38      437.43 o incl   0.2164E-05  # Theta=12.60
   3 -10   2    10104.18    10069.68      476.41 o incl   0.4357E-05  # Theta=13.26
   4 -10   2      251.20      123.93      151.58 o incl   0.6191E-05  # Theta=14.10
   5 -10   2     2200.14     2433.20      277.18 o incl   0.1135E-04  # Theta=15.10
   6 -10   2    38030.36    38642.05     2005.25 o incl   0.2197E-06  # Theta=16.23
   7 -10   2        0.00      374.27      441.76 o incl   0.3056E-06  # Theta=17.47
   8 -10   2     3902.22     4960.08      498.06 o incl   0.2605E-05  # Theta=18.80
   9 -10   2       17.32      171.02      190.56 o incl   0.2727E-06  # Theta=20.21
 -10  -9   2      350.81      449.64      255.53 o incl   0.3088E-05  # Theta=20.02
  -9  -9   2     1567.82     1388.84      238.20 o incl   0.1505E-04  # Theta=18.53
  -8  -9   2     2299.75     2523.77      320.49 o incl   0.7709E-05  # Theta=17.12
  -7  -9   2     3036.02     3341.12      394.12 o incl   0.5505E-05  # Theta=15.79
  -5  -9   2     1346.94     1595.45      285.84 o incl   0.8779E-05  # Theta=13.45
  -4  -9   2    84519.13    87294.16     2914.75 o incl   0.1046E-06  # Theta=12.49
  -3  -9   2     5742.88     5460.64      350.81 o incl   0.8047E-05  # Theta=11.71
  -2  -9   2    90721.11    92048.74     3581.72 o incl   0.7295E-07  # Theta=11.14
  -1  -9   2     4504.22     4490.28      368.13 o incl   0.7344E-05  # Theta=10.82
   0  -9   2   191338.50   180601.98    15686.82 o incl   0.4024E-08  # Theta=10.77
   1  -9   2     6184.64     4709.74      385.46 o incl   0.1233E-05  # Theta=10.99
   2  -9   2    54553.07    52105.40     2117.85 o incl   0.2198E-06  # Theta=11.46
   3  -9   2     3148.62     3119.51      251.20 o incl   0.1579E-04  # Theta=12.17
   4  -9   2    41997.55    42912.83     1502.85 o incl   0.4154E-06  # Theta=13.06
   5  -9   2      108.27      195.17      147.25 o incl   0.2744E-05  # Theta=14.12
   6  -9   2     1264.65     2026.18      294.51 o incl   0.4700E-05  # Theta=15.31
   7  -9   2     1957.60     3826.30      450.42 o incl   0.1128E-05  # Theta=16.60
   8  -9   2      922.50     1854.78      355.14 o incl   0.2694E-05  # Theta=17.99
   9  -9   2     5500.35     7045.28      480.74 o incl   0.1070E-05  # Theta=19.44
 -10  -8   2     2048.56     2332.18      307.50 o incl   0.9493E-05  # Theta=19.43
  -9  -8   2     8007.99     7945.99      459.08 o incl   0.4686E-05  # Theta=17.90
  -8  -8   2     2802.15     2360.75      324.82 o incl   0.6799E-05  # Theta=16.43
  -7  -8   2     1693.41     1997.00      324.82 o incl   0.8720E-05  # Theta=15.04
  -6  -8   2     1385.91     1592.34      307.50 o incl   0.8448E-05  # Theta=13.74
  -5  -8   2    18961.05    19408.21      818.56 o incl   0.1371E-05  # Theta=12.56
  -4  -8   2       38.98       15.29      116.94 o incl   0.1644E-05  # Theta=11.52
  -3  -8   2    13157.53    12931.88      558.70 o incl   0.3116E-05  # Theta=10.66
  -2  -8   2       34.65       65.05      108.27 o incl   0.1706E-05  # Theta=10.02
  -1  -8   2     5483.02     4891.18      389.79 o incl   0.5164E-05  # Theta= 9.66
   0  -8   2     1147.71     1276.17      194.89 o incl   0.1682E-04  # Theta= 9.59
   1  -8   2    11788.94    10230.84      541.37 o incl   0.8655E-06  # Theta= 9.82
   2  -8   2    14608.41    14472.96      619.33 o incl   0.2462E-05  # Theta=10.34
   3  -8   2      744.93      450.76      138.59 o incl   0.8087E-05  # Theta=11.10
   4  -8   2    42655.85    39343.43     1723.73 o incl   0.2914E-06  # Theta=12.06
   5  -8   2    11905.87    13205.30      589.01 o incl   0.1734E-05  # Theta=13.19
   6  -8   2    19883.55    21541.18     1199.68 o incl   0.5449E-06  # Theta=14.44
   7  -8   2        0.00      107.37      277.18 o incl   0.7929E-06  # Theta=15.79
   8  -8   2    40602.96    44407.52     1823.34 o incl   0.2259E-06  # Theta=17.22
   9  -8   2     2013.91     2086.20      272.85 o incl   0.1270E-04  # Theta=18.73
  10  -8   2     9354.92    10147.17      710.28 o incl   0.1615E-05  # Theta=20.29
 -11  -7   2      121.27      517.78      350.81 o incl   0.5511E-06  # Theta=20.53
 -10  -7   2      298.84      899.41      281.51 o incl   0.1939E-05  # Theta=18.90
  -9  -7   2     3793.94     3826.91      316.16 o incl   0.9596E-05  # Theta=17.33
  -8  -7   2      212.22      344.06      207.89 o incl   0.2744E-05  # Theta=15.81
  -7  -7   2      246.87      863.86      246.87 o incl   0.2037E-05  # Theta=14.36
  -6  -7   2    56839.83    59613.89     2585.60 o incl   0.1289E-06  # Theta=12.99
  -5  -7   2       51.97     7406.15       43.31 x excl   0.0000E+00  # Theta=11.72
  -4  -7   2    28714.42    29903.45     1087.08 o incl   0.5258E-06  # Theta=10.60
  -3  -7   2      983.13     1118.48      142.92 o incl   0.2769E-04  # Theta= 9.65
  -1  -7   2     9913.62     9599.19      476.41 o incl   0.4151E-05  # Theta= 8.51
   0  -7   2    25998.89    23670.74     1134.72 o incl   0.5647E-06  # Theta= 8.42
   1  -7   2     1888.31     1594.47      238.20 o incl   0.1520E-04  # Theta= 8.67
   2  -7   2   222058.17   260366.83    22183.30 o incl   0.1378E-08  # Theta= 9.24
   3  -7   2     5647.60     5725.74      290.18 o incl   0.1161E-04  # Theta=10.07
   4  -7   2     3031.69     2595.08      233.87 o incl   0.1652E-04  # Theta=11.11
   5  -7   2     9402.56     7877.67      472.08 o incl   0.3230E-05  # Theta=12.31
   6  -7   2    25557.13    27358.77     1372.92 o incl   0.3894E-06  # Theta=13.62
   7  -7   2     6323.24     8737.87      615.00 o incl   0.4213E-06  # Theta=15.03
   8  -7   2     3062.01     2425.36      394.12 o incl   0.4403E-05  # Theta=16.52
   9  -7   2     8874.18     7714.27      788.24 o incl   0.1339E-05  # Theta=18.07
  10  -7   2      935.49      837.86      459.08 o incl   0.2562E-05  # Theta=19.66
 -11  -6   2        0.00       54.31      268.52 o incl   0.8588E-06  # Theta=20.11
 -10  -6   2     1437.89     1210.29      255.53 o incl   0.1111E-04  # Theta=18.45
  -9  -6   2      151.58       82.36      142.92 o incl   0.4224E-05  # Theta=16.83
  -8  -6   2       82.29       74.67      203.56 o incl   0.1146E-05  # Theta=15.26
  -7  -6   2        0.00      117.89      216.55 o incl   0.1251E-05  # Theta=13.75
  -6  -6   2     2949.40     3411.92      368.13 o incl   0.5275E-05  # Theta=12.31
  -5  -6   2     2256.44      673.49      342.15 o incl   0.4057E-06  # Theta=10.96
  -4  -6   2     5547.99     5821.08      337.82 o incl   0.6547E-05  # Theta= 9.74
  -3  -6   2     2126.51     1829.22      181.90 o incl   0.2187E-04  # Theta= 8.69
  -2  -6   2    11078.65     7420.68      666.97 o incl   0.3134E-07  # Theta= 7.88
  -1  -6   2    21187.17    11149.79     1165.03 x excl   0.0000E+00  # Theta= 7.38
   0  -6   2    18982.70    18845.55      796.90 o incl   0.1574E-05  # Theta= 7.26
   1  -6   2    74748.44    63983.55     2572.60 o incl   0.8774E-07  # Theta= 7.53
   2  -6   2    22958.54    23328.04      840.21 o incl   0.1238E-05  # Theta= 8.16
   3  -6   2      381.13      232.84      103.94 o incl   0.2004E-04  # Theta= 9.08
   4  -6   2    41456.17    36813.09     1455.21 o incl   0.3950E-06  # Theta=10.20
   5  -6   2     6470.49     6732.11      350.81 o incl   0.6648E-05  # Theta=11.48
   6  -6   2    67524.36    66598.90     4240.03 o incl   0.5495E-07  # Theta=12.87
   7  -6   2        0.00      393.42      307.50 o incl   0.6077E-06  # Theta=14.34
   8  -6   2    31702.79    34666.41     1359.93 o incl   0.4108E-06  # Theta=15.88
   9  -6   2      389.79       88.77      316.16 o incl   0.2111E-05  # Theta=17.47
  10  -6   2    36254.66    33743.30     1961.94 o incl   0.2213E-06  # Theta=19.10
 -11  -5   2      233.87      624.33      342.15 o incl   0.1103E-05  # Theta=19.76
 -10  -5   2        0.00      315.15      177.57 o incl   0.1493E-05  # Theta=18.06
  -9  -5   2       34.65       39.51      121.27 o incl   0.1360E-05  # Theta=16.41
  -8  -5   2      827.22     1147.46      307.50 o incl   0.4671E-05  # Theta=14.79
  -7  -5   2     7063.83     6893.19      415.77 o incl   0.5734E-05  # Theta=13.22
  -6  -5   2    55016.48    58438.72     2468.66 o incl   0.1169E-06  # Theta=11.71
  -5  -5   2     2511.97     3089.82      242.54 o incl   0.6892E-05  # Theta=10.28
  -4  -5   2   114740.73   120783.89     4218.38 o incl   0.4308E-07  # Theta= 8.95
  -3  -5   2    15929.36    16313.17      602.01 o incl   0.2367E-05  # Theta= 7.79
  -2  -5   2   207038.33   211965.09    21650.58 o incl   0.1995E-08  # Theta= 6.86
   0  -5   2   103203.00   101396.09     8506.05 o incl   0.1362E-07  # Theta= 6.11
   1  -5   2     3313.20     3447.84      398.45 o incl   0.6298E-05  # Theta= 6.42
   2  -5   2    81478.79    82736.92     2836.79 o incl   0.1072E-06  # Theta= 7.13
   3  -5   2     1359.93     1276.93      129.93 o incl   0.4110E-04  # Theta= 8.15
   4  -5   2    14725.34    14173.73      571.69 o incl   0.2944E-05  # Theta= 9.37
   5  -5   2     8233.20     9474.77      411.44 o incl   0.1477E-05  # Theta=10.73
   6  -5   2      316.16       17.87      203.56 o incl   0.3722E-05  # Theta=12.19
   7  -5   2     4006.16     4652.03      320.49 o incl   0.6698E-05  # Theta=13.72
   8  -5   2     2494.65     1340.57      424.44 o incl   0.2853E-05  # Theta=15.31
   9  -5   2    14630.06    14909.80      948.49 o incl   0.9749E-06  # Theta=16.94
  10  -5   2     1247.32      501.09      528.38 o incl   0.2267E-05  # Theta=18.61
  11  -5   2     3326.20     2058.72      450.42 o incl   0.2406E-05  # Theta=20.32
 -11  -4   2     5781.86     5404.66      407.11 o incl   0.5194E-05  # Theta=19.48
 -10  -4   2      121.27      221.61      160.25 o incl   0.2649E-05  # Theta=17.76
  -9  -4   2     3728.98     3413.25      294.51 o incl   0.9781E-05  # Theta=16.06
  -8  -4   2     2633.24     2791.96      285.84 o incl   0.1094E-04  # Theta=14.40
  -7  -4   2     1715.07     1898.62      277.18 o incl   0.1255E-04  # Theta=12.78
  -6  -4   2    14539.11    14932.10      666.97 o incl   0.1635E-05  # Theta=11.21
  -5  -4   2    22802.63    22313.15      853.20 o incl   0.1339E-05  # Theta= 9.69
  -4  -4   2    50958.35    55970.68     1728.06 o incl   0.1377E-06  # Theta= 8.27
  -3  -4   2    29234.14    28331.32     1147.71 o incl   0.6975E-06  # Theta= 6.98
  -2  -4   2    19307.52    19941.79      718.94 o incl   0.1566E-05  # Theta= 5.91
  -1  -4   2    17765.70    16753.19      757.92 o incl   0.1727E-05  # Theta= 5.20
   0  -4   2      511.06        4.51      125.60 x excl   0.0000E+00  # Theta= 4.98
   1  -4   2    51989.12    46845.11     1775.70 o incl   0.2955E-06  # Theta= 5.33
   2  -4   2    42430.64    43826.26     1420.56 o incl   0.3024E-06  # Theta= 6.15
   3  -4   2    18216.12    17970.15      653.98 o incl   0.2306E-05  # Theta= 7.29
   4  -4   2   128777.45   107611.97     4309.33 o incl   0.1410E-07  # Theta= 8.62
   5  -4   2    13716.22    14486.13      541.37 o incl   0.2388E-05  # Theta=10.07
   6  -4   2    65791.96    72086.12     3508.10 o incl   0.6344E-07  # Theta=11.60
   7  -4   2     2061.55     2075.38      714.61 o incl   0.1838E-05  # Theta=13.19
   8  -4   2    67528.69    62778.71     3551.41 o incl   0.7300E-07  # Theta=14.82
   9  -4   2     2802.15     1917.09      407.11 o incl   0.4233E-05  # Theta=16.49
  10  -4   2    23400.30    22559.10     1242.99 o incl   0.6182E-06  # Theta=18.19
  11  -4   2        0.00      628.65      311.83 o incl   0.5609E-06  # Theta=19.92
 -11  -3   2      368.13     1300.41      346.48 o incl   0.1498E-05  # Theta=19.27
 -10  -3   2        0.00       28.09      433.10 o incl   0.3322E-06  # Theta=17.53
  -9  -3   2      558.70      541.68      138.59 o incl   0.1651E-04  # Theta=15.81
  -8  -3   2     2282.43     3050.11      277.18 o incl   0.6327E-05  # Theta=14.11
  -7  -3   2      662.64      924.69      168.91 o incl   0.1085E-04  # Theta=12.45
  -6  -3   2    52937.61    55172.10     2052.89 o incl   0.1718E-06  # Theta=10.82
  -5  -3   2     8051.30     8725.29      372.46 o incl   0.3207E-05  # Theta= 9.23
  -4  -3   2    55427.93    55014.32     1857.99 o incl   0.2728E-06  # Theta= 7.71
  -3  -3   2      173.24      362.84       60.63 o incl   0.1240E-04  # Theta= 6.29
  -1  -3   2    15894.71    16923.50      567.36 o incl   0.1989E-05  # Theta= 4.18
   0  -3   2    41508.14    39932.25     2061.55 o incl   0.2352E-06  # Theta= 3.89
   1  -3   2      121.27      225.96       60.63 o incl   0.1784E-04  # Theta= 4.30
   2  -3   2    62136.62    64085.38     2650.56 o incl   0.1153E-06  # Theta= 5.26
   3  -3   2     4006.16     3820.41      194.89 o incl   0.2471E-04  # Theta= 6.53
   4  -3   2     4638.48     4590.12      251.20 o incl   0.1569E-04  # Theta= 7.97
   5  -3   2    14959.22    14997.76      627.99 o incl   0.2396E-05  # Theta= 9.51
   6  -3   2     5084.57     3118.96      727.61 o incl   0.1310E-05  # Theta=11.10
   7  -3   2    19420.13    20008.62     1424.89 o incl   0.4535E-06  # Theta=12.74
   8  -3   2     3126.97     3364.87      446.09 o incl   0.4781E-05  # Theta=14.41
   9  -3   2     7587.88     6656.64      615.00 o incl   0.2203E-05  # Theta=16.11
  10  -3   2     3577.39     1838.17      532.71 o incl   0.1269E-05  # Theta=17.84
  11  -3   2     2087.53     2390.41      389.79 o incl   0.5355E-05  # Theta=19.59
 -11  -2   2      350.81      320.31      329.15 o incl   0.1867E-05  # Theta=19.14
 -10  -2   2      398.45      645.42      485.07 o incl   0.9602E-06  # Theta=17.38
  -9  -2   2     1706.41     1450.52      168.91 o incl   0.3029E-04  # Theta=15.64
  -8  -2   2    23590.87    25428.84     1039.44 o incl   0.7216E-06  # Theta=13.92
  -7  -2   2      121.27       18.57      125.60 o incl   0.3780E-05  # Theta=12.22
  -6  -2   2    46259.23    50127.22     2052.89 o incl   0.1824E-06  # Theta=10.55
  -5  -2   2     1017.78      902.50      134.26 o incl   0.3182E-04  # Theta= 8.90
  -4  -2   2   115689.21   115067.83     8072.95 o incl   0.1513E-07  # Theta= 7.30
  -3  -2   2     5556.65     3966.93      233.87 o incl   0.2295E-07  # Theta= 5.77
  -2  -2   2    15006.86    17966.49      528.38 x excl   0.0000E+00  # Theta= 4.37
  -1  -2   2    49178.31    45178.73     2789.15 o incl   0.1208E-06  # Theta= 3.28
   0  -2   2       77.96        1.02       25.99 o incl   0.1383E-05  # Theta= 2.86
   1  -2   2    70802.91    61927.68     7050.84 o incl   0.1913E-07  # Theta= 3.37
   2  -2   2    50148.46    55989.60     2130.84 o incl   0.7898E-07  # Theta= 4.51
   3  -2   2    41482.16    43993.78     1390.25 o incl   0.3801E-06  # Theta= 5.92
   4  -2   2    92275.93    81018.46     3230.91 o incl   0.5043E-07  # Theta= 7.46
   5  -2   2     8107.60     8059.20      541.37 o incl   0.3395E-05  # Theta= 9.07
   6  -2   2   114727.76   116473.64     8700.95 o incl   0.1222E-07  # Theta=10.72
   7  -2   2     1732.39     1074.46      441.76 o incl   0.4366E-05  # Theta=12.40
   8  -2   2    39719.45    39701.83     1944.61 o incl   0.2631E-06  # Theta=14.10
   9  -2   2     1420.56      996.37      285.84 o incl   0.8258E-05  # Theta=15.82
  10  -2   2    27934.84    28871.58     1385.91 o incl   0.5001E-06  # Theta=17.56
  11  -2   2      472.08      493.20      329.15 o incl   0.2510E-05  # Theta=19.33
 -11  -1   2        0.00       73.23      376.80 o incl   0.4354E-06  # Theta=19.09
 -10  -1   2        0.00     1384.30      515.39 o incl   0.2091E-06  # Theta=17.32
  -9  -1   2     5703.91     5569.87      515.39 o incl   0.3663E-05  # Theta=15.56
  -8  -1   2      268.52       49.03      129.93 o incl   0.5640E-05  # Theta=13.83
  -7  -1   2     9610.45     9198.44      450.42 o incl   0.4553E-05  # Theta=12.11
  -6  -1   2    67030.63    67937.73     3131.30 o incl   0.9972E-07  # Theta=10.40
  -5  -1   2     5656.26     5479.59      320.49 o incl   0.9561E-05  # Theta= 8.72
  -4  -1   2    32785.55    30998.32     1126.06 o incl   0.6953E-06  # Theta= 7.07
  -3  -1   2     1749.72     1269.86      116.94 o incl   0.6120E-05  # Theta= 5.45
  -1  -1   2      853.20      904.57       64.96 o incl   0.1117E-03  # Theta= 2.60
   0  -1   2      480.74       31.70       56.30 x excl   0.0000E+00  # Theta= 1.99
   1  -1   2       73.63        5.08       25.99 o incl   0.3528E-05  # Theta= 2.64
   2  -1   2    36640.11    38298.14     1212.68 o incl   0.4369E-06  # Theta= 3.96
   3  -1   2    29052.24    30449.62     1095.74 o incl   0.5946E-06  # Theta= 5.50
   4  -1   2    17336.93    17563.07      814.22 o incl   0.1368E-05  # Theta= 7.12
   5  -1   2     4175.07     3882.80      511.06 o incl   0.3632E-05  # Theta= 8.77
   6  -1   2     2741.51     2879.92      476.41 o incl   0.4219E-05  # Theta=10.46
   7  -1   2     1113.06     1204.16      320.49 o incl   0.6224E-05  # Theta=12.16
   8  -1   2     6899.26     7375.87      580.35 o incl   0.2786E-05  # Theta=13.88
   9  -1   2     9393.90     9074.23      770.91 o incl   0.1672E-05  # Theta=15.62
  10  -1   2     6050.38     5121.88      770.92 o incl   0.1412E-05  # Theta=17.37
  11  -1   2      900.84     1493.01      389.79 o incl   0.3196E-05  # Theta=19.15
 -11   0   2     5374.75     6044.68      537.04 o incl   0.2553E-05  # Theta=19.12
 -10   0   2    12217.70    13132.14      792.57 o incl   0.1441E-05  # Theta=17.34
  -9   0   2      602.01      554.28      251.20 o incl   0.5474E-05  # Theta=15.58
  -8   0   2    21178.51    22426.14     1147.71 o incl   0.5291E-06  # Theta=13.84
  -7   0   2     6561.44     7678.39      407.11 o incl   0.2159E-05  # Theta=12.11
  -6   0   2   124862.24   123103.67     6561.44 o incl   0.2320E-07  # Theta=10.40
  -5   0   2    19892.21    14330.59      909.51 o incl   0.5455E-07  # Theta= 8.70
  -4   0   2   103190.01   111401.81     4755.42 o incl   0.3174E-07  # Theta= 7.02
  -3   0   2    31196.07    35298.17     1048.10 o incl   0.2358E-06  # Theta= 5.38
  -2   0   2    43019.66    49201.25     1424.89 o incl   0.4445E-07  # Theta= 3.79
  -1   0   2     3542.74     4121.38      190.56 o incl   0.1222E-04  # Theta= 2.36
   0   0   2       60.63       47.68       38.98 o incl   0.2279E-04  # Theta= 1.60
   1   0   2     3304.54     3632.86      164.58 o incl   0.2457E-04  # Theta= 2.31
   2   0   2    49840.95    55282.96     3538.41 o incl   0.5013E-07  # Theta= 3.72
   3   0   2    43101.95    43660.96     1853.66 o incl   0.2767E-06  # Theta= 5.31
   4   0   2    95337.94    94723.12     4963.31 o incl   0.4002E-07  # Theta= 6.95
   5   0   2     1541.83     1584.79      238.20 o incl   0.1528E-04  # Theta= 8.63
   6   0   2    90197.06    91758.45     6886.26 o incl   0.2048E-07  # Theta=10.32
   7   0   2    12390.94    12996.90      961.48 o incl   0.9047E-06  # Theta=12.04
   8   0   2    34465.96    31949.76     1706.41 o incl   0.3184E-06  # Theta=13.76
   9   0   2     3122.64     2220.18      398.45 o incl   0.3804E-05  # Theta=15.51
  10   0   2    12668.13    14607.17      814.22 o incl   0.9053E-06  # Theta=17.26
  11   0   2      433.10     1304.10      346.48 o incl   0.1804E-05  # Theta=19.04
 -11   1   2     6470.49     6391.52      563.03 o incl   0.3108E-05  # Theta=19.22
 -10   1   2     1165.03       85.88      511.06 o incl   0.1336E-05  # Theta=17.45
  -9   1   2        0.00        0.17      194.89 o incl   0.1645E-05  # Theta=15.69
  -8   1   2      259.86      833.35      415.77 o incl   0.8347E-06  # Theta=13.95
  -7   1   2    20126.08    21088.11     1199.68 o incl   0.5888E-06  # Theta=12.23
  -6   1   2    21408.05    21287.43     1992.25 o incl   0.2476E-06  # Theta=10.52
  -5   1   2    11247.56    10700.78      515.39 o incl   0.3699E-05  # Theta= 8.84
  -4   1   2    33699.38    35735.97     1316.62 o incl   0.4375E-06  # Theta= 7.18
  -3   1   2    11321.19    13522.14      472.08 o incl   0.6107E-06  # Theta= 5.56
  -2   1   2     9289.96     6354.60      459.08 x excl   0.0000E+00  # Theta= 4.02
  -1   1   2     1758.38     2111.99      112.61 o incl   0.1369E-04  # Theta= 2.67
   0   1   2     1658.77     1221.07      121.27 o incl   0.2780E-04  # Theta= 1.98
   1   1   2      363.80      176.00       56.30 o incl   0.1962E-04  # Theta= 2.54
   2   1   2    18761.82    19789.79      831.55 o incl   0.1059E-05  # Theta= 3.85
   3   1   2    50226.42    53403.31     1870.98 o incl   0.2114E-06  # Theta= 5.38
   4   1   2    14699.36    15683.84      610.67 o incl   0.1818E-05  # Theta= 6.99
   5   1   2      277.18       14.22      103.94 o incl   0.6794E-05  # Theta= 8.65
   6   1   2     4413.27     4950.44      311.83 o incl   0.6660E-05  # Theta=10.33
   7   1   2    27497.41    28044.38     1160.70 o incl   0.7282E-06  # Theta=12.03
   8   1   2     3005.70     3645.33      389.79 o incl   0.4620E-05  # Theta=13.75
   9   1   2     1870.98     1483.98      316.16 o incl   0.7935E-05  # Theta=15.49
  10   1   2     1728.06     1467.50      463.42 o incl   0.4468E-05  # Theta=17.24
  11   1   2      125.60       53.05      398.45 o incl   0.4559E-06  # Theta=19.02
 -11   2   2      913.84      873.60      350.81 o incl   0.4284E-05  # Theta=19.40
 -10   2   2     9103.73     9078.86      692.96 o incl   0.2076E-05  # Theta=17.63
  -9   2   2     3347.85     3036.89      424.44 o incl   0.5516E-05  # Theta=15.89
  -8   2   2    68750.04    63778.48     3287.22 o incl   0.8347E-07  # Theta=14.16
  -7   2   2     8276.51     6943.32      766.58 o incl   0.1498E-05  # Theta=12.46
  -6   2   2    74822.06    84372.79     5452.71 o incl   0.2648E-07  # Theta=10.78
  -5   2   2     3386.83     2041.21      285.84 o incl   0.1466E-05  # Theta= 9.13
  -4   2   2   156097.31   128278.88    11702.32 o incl   0.5269E-08  # Theta= 7.52
  -3   2   2     3053.34      993.59      277.18 x excl   0.0000E+00  # Theta= 5.97
  -2   2   2    37623.25    41586.55     1641.44 o incl   0.1871E-06  # Theta= 4.55
  -1   2   2    65618.73    59823.98     5223.17 o incl   0.3611E-07  # Theta= 3.39
   0   2   2      116.94        8.50       43.31 o incl   0.4592E-05  # Theta= 2.83
   1   2   2    51170.57    48528.42     6128.34 o incl   0.2661E-07  # Theta= 3.22
   2   2   2    28558.51    30920.75     1082.75 o incl   0.5066E-06  # Theta= 4.30
   3   2   2    12923.66    13068.47      528.38 o incl   0.3364E-05  # Theta= 5.69
   4   2   2    73431.83    77039.88     2737.18 o incl   0.1016E-06  # Theta= 7.22
   5   2   2      879.19      665.65      160.25 o incl   0.1778E-04  # Theta= 8.82
   6   2   2    41936.91    41854.31     1896.97 o incl   0.2672E-06  # Theta=10.47
   7   2   2    15916.36    15749.09      796.90 o incl   0.1567E-05  # Theta=12.14
   8   2   2    23214.07    22943.13     1104.40 o incl   0.8179E-06  # Theta=13.84
   9   2   2      402.78      187.45      190.56 o incl   0.5589E-05  # Theta=15.56
  10   2   2     6630.74     7160.71      705.95 o incl   0.1727E-05  # Theta=17.30
  11   2   2      385.46        7.39      346.48 o incl   0.1477E-05  # Theta=19.07
 -11   3   2       21.65      488.25      389.79 o incl   0.8039E-07  # Theta=19.66
 -10   3   2      511.06      606.74      472.08 o incl   0.1322E-05  # Theta=17.90
  -9   3   2     8852.53     9276.61      632.32 o incl   0.2316E-05  # Theta=16.18
  -8   3   2      606.34     1006.03      376.80 o incl   0.2265E-05  # Theta=14.48
  -7   3   2        0.00      768.90      363.80 o incl   0.4092E-06  # Theta=12.80
  -6   3   2    34383.68    35992.52     2550.95 o incl   0.1457E-06  # Theta=11.16
  -5   3   2     2091.86     2115.58      199.23 o incl   0.1869E-04  # Theta= 9.56
  -4   3   2    18900.41    20938.67      796.90 o incl   0.6079E-06  # Theta= 8.02
  -3   3   2     7089.82     7983.50      398.45 o incl   0.3088E-05  # Theta= 6.58
  -2   3   2    39446.59    39561.52     1723.73 o incl   0.3179E-06  # Theta= 5.29
  -1   3   2     1455.21     1108.21      324.82 o incl   0.7552E-05  # Theta= 4.31
   1   3   2    26362.70    26351.43     1022.11 o incl   0.9325E-06  # Theta= 4.13
   2   3   2      649.65      269.46       99.61 o incl   0.1661E-04  # Theta= 5.00
   3   3   2    12815.38    13214.45      537.04 o incl   0.2771E-05  # Theta= 6.22
   5   3   2    35241.21    36534.29     1394.58 o incl   0.4927E-06  # Theta= 9.15
   6   3   2     3031.69     2946.81      285.84 o incl   0.1105E-04  # Theta=10.74
   7   3   2     1100.07     1296.89      255.53 o incl   0.9383E-05  # Theta=12.37
   8   3   2     5084.57     5156.45      411.44 o incl   0.5746E-05  # Theta=14.03
   9   3   2     3330.53     3223.87      298.84 o incl   0.1109E-04  # Theta=15.73
  10   3   2     4196.72     3797.76      415.77 o incl   0.4960E-05  # Theta=17.45
  11   3   2        0.00       93.07      402.78 o incl   0.3781E-06  # Theta=19.19
 -11   4   2     5444.05     5748.72      550.03 o incl   0.2791E-05  # Theta=19.98
 -10   4   2    24751.57    24837.93     1320.95 o incl   0.5726E-06  # Theta=18.25
  -9   4   2     1394.58      420.86      363.80 o incl   0.3071E-05  # Theta=16.55
  -8   4   2    37246.46    34468.78     2031.23 o incl   0.2325E-06  # Theta=14.88
  -7   4   2     7722.14     9362.68      433.10 o incl   0.1034E-05  # Theta=13.24
  -6   4   2   113735.95   106458.40     8293.83 o incl   0.1428E-07  # Theta=11.65
  -5   4   2      723.27      696.59      151.58 o incl   0.1816E-04  # Theta=10.12
  -4   4   2    78481.75    70878.14     2971.05 o incl   0.7392E-07  # Theta= 8.66
  -3   4   2     4101.44     4264.22      255.53 o incl   0.1302E-04  # Theta= 7.32
  -2   4   2    43955.15    48762.68     1671.76 o incl   0.1587E-06  # Theta= 6.17
  -1   4   2     5119.22     2196.23      329.15 x excl   0.0000E+00  # Theta= 5.33
   0   4   2      731.94      507.32      112.61 o incl   0.2633E-04  # Theta= 4.96
   1   4   2    10628.23     6780.57      467.75 x excl   0.0000E+00  # Theta= 5.15
   2   4   2    10325.06    11376.39      398.45 o incl   0.2794E-05  # Theta= 5.85
   3   4   2    51521.38    54111.42     1736.72 o incl   0.2393E-06  # Theta= 6.91
   4   4   2    36783.04    39185.19     1273.31 o incl   0.3592E-06  # Theta= 8.19
   5   4   2     1238.66     1208.82      177.57 o incl   0.2262E-04  # Theta= 9.62
   6   4   2    48706.24    51772.70     2685.21 o incl   0.1224E-06  # Theta=11.13
   7   4   2    23608.19    24409.24     1052.43 o incl   0.8053E-06  # Theta=12.70
   8   4   2     2009.58     2369.20      463.42 o incl   0.3178E-05  # Theta=14.33
   9   4   2     3075.00     1824.56      303.17 o incl   0.5743E-06  # Theta=15.98
  10   4   2     3036.02     3463.77      372.46 o incl   0.5728E-05  # Theta=17.68
  11   4   2     2304.08     1938.77      290.18 o incl   0.9820E-05  # Theta=19.40
 -11   5   2    11689.32    10459.06      801.23 o incl   0.1208E-05  # Theta=20.38
 -10   5   2      788.24      788.49      437.43 o incl   0.2378E-05  # Theta=18.67
  -9   5   2        0.00      219.94      259.86 o incl   0.8477E-06  # Theta=17.00
  -8   5   2     4958.98     3978.00      281.51 o incl   0.4914E-06  # Theta=15.37
  -7   5   2    13668.58    14501.56      870.53 o incl   0.9759E-06  # Theta=13.78
  -6   5   2     4088.45     3613.72      467.75 o incl   0.4459E-05  # Theta=12.24
  -5   5   2      168.91        2.93      160.25 o incl   0.3290E-05  # Theta=10.77
  -4   5   2     2667.89     2779.21      259.86 o incl   0.1376E-04  # Theta= 9.40
  -3   5   2    10026.23    11406.81      480.74 o incl   0.1899E-05  # Theta= 8.17
  -2   5   2    63496.55    64794.09     3824.26 o incl   0.6575E-07  # Theta= 7.14
  -1   5   2    14309.57    14788.93      632.32 o incl   0.2069E-05  # Theta= 6.41
   0   5   2    71404.92    56618.89     3053.34 o incl   0.3091E-07  # Theta= 6.09
   1   5   2     4162.07     4089.21      298.84 o incl   0.9417E-05  # Theta= 6.23
   3   5   2    43127.93    48299.14     1472.53 o incl   0.1261E-06  # Theta= 7.72
   4   5   2    37432.69    38178.59     1333.94 o incl   0.4961E-06  # Theta= 8.88
   5   5   2      866.20      813.11      138.59 o incl   0.2597E-04  # Theta=10.20
   6   5   2    40654.94    41281.92     2321.41 o incl   0.1818E-06  # Theta=11.63
   7   5   2     2481.65     2942.74      368.13 o incl   0.5480E-05  # Theta=13.14
   8   5   2      974.47     1044.13      303.17 o incl   0.5961E-05  # Theta=14.71
   9   5   2     5933.45       77.55      922.50 x excl   0.0000E+00  # Theta=16.33
  10   5   2        4.33        1.08      242.54 o incl   0.2168E-07  # Theta=17.98
  11   5   2      757.92      540.95      264.19 o incl   0.6061E-05  # Theta=19.68
 -10   6   2     5781.86     7440.54      684.30 o incl   0.1147E-05  # Theta=19.16
  -9   6   2     4140.42     1233.90      597.68 x excl   0.0000E+00  # Theta=17.52
  -8   6   2    70291.87    74419.53     2797.82 o incl   0.1124E-06  # Theta=15.93
  -7   6   2    13529.99    18597.29     1169.37 o incl   0.1583E-06  # Theta=14.39
  -6   6   2    31828.39    34455.09     2460.00 o incl   0.1405E-06  # Theta=12.91
  -5   6   2      805.56      364.24      242.54 o incl   0.4630E-05  # Theta=11.52
  -4   6   2   128621.56   103344.47     6760.67 o incl   0.9215E-08  # Theta=10.23
  -3   6   2    49910.25    53742.43     1905.63 o incl   0.1579E-06  # Theta= 9.10
  -2   6   2     7284.71     1826.01      688.63 x excl   0.0000E+00  # Theta= 8.17
  -1   6   2    18354.71    11271.32      718.94 x excl   0.0000E+00  # Theta= 7.53
   0   6   2     1398.91     1290.47      173.24 o incl   0.2676E-04  # Theta= 7.23
   1   6   2     4075.46     1243.79      511.06 x excl   0.0000E+00  # Theta= 7.34
   2   6   2      671.30     1486.85      147.25 o incl   0.4917E-05  # Theta= 7.82
   3   6   2    14127.67    14049.75      558.70 o incl   0.3097E-05  # Theta= 8.62
   4   6   2    36423.57    38100.70     1442.22 o incl   0.3425E-06  # Theta= 9.67
   5   6   2     6916.58     5554.62      385.46 o incl   0.3943E-05  # Theta=10.88
   6   6   2      264.19      673.58      264.19 o incl   0.1906E-05  # Theta=12.23
   7   6   2     4577.85     5290.31      420.11 o incl   0.3373E-05  # Theta=13.67
   8   6   2     2693.87     2791.04      298.84 o incl   0.1119E-04  # Theta=15.18
   9   6   2      337.82      520.55      168.91 o incl   0.6601E-05  # Theta=16.75
  10   6   2      467.75      308.03      242.54 o incl   0.4306E-05  # Theta=18.37
  11   6   2        0.00      104.44      264.19 o incl   0.8694E-06  # Theta=20.03
 -10   7   2     1108.73     2367.37      511.06 o incl   0.1646E-05  # Theta=19.72
  -9   7   2     6461.83     7705.99      459.08 o incl   0.2189E-05  # Theta=18.12
  -8   7   2     5959.43     6340.39      736.27 o incl   0.1653E-05  # Theta=16.57
  -7   7   2      571.69      814.18      329.15 o incl   0.2939E-05  # Theta=15.08
  -6   7   2    13590.62    14861.82     1195.35 o incl   0.6571E-06  # Theta=13.66
  -5   7   2    12958.30    12517.51      658.31 o incl   0.2230E-05  # Theta=12.34
  -4   7   2   139856.11   141764.08     5171.19 o incl   0.3375E-07  # Theta=11.13
  -3   7   2     4413.27     3697.88      329.15 o incl   0.6312E-05  # Theta=10.08
  -2   7   2     2195.81     1351.12      337.82 o incl   0.5196E-05  # Theta= 9.24
  -1   7   2     3378.17     1877.09      476.41 o incl   0.3046E-05  # Theta= 8.66
   1   7   2    45046.56    47142.03     1567.82 o incl   0.3652E-06  # Theta= 8.47
   2   7   2     7960.35     8338.70      398.45 o incl   0.5223E-05  # Theta= 8.88
   3   7   2       56.30      111.54       95.28 o incl   0.3465E-05  # Theta= 9.59
   5   7   2    20632.80    20733.79      805.56 o incl   0.1472E-05  # Theta=11.65
   6   7   2        0.00        0.05      216.55 o incl   0.1331E-05  # Theta=12.91
   7   7   2     3525.42     3784.55      389.79 o incl   0.5636E-05  # Theta=14.28
   8   7   2    26761.15    27278.64     1156.37 o incl   0.7228E-06  # Theta=15.73
   9   7   2       99.61       43.34      164.58 o incl   0.2100E-05  # Theta=17.25
  10   7   2     5210.17     4706.96      532.71 o incl   0.3052E-05  # Theta=18.82
  11   7   2      537.04      621.33      285.84 o incl   0.3755E-05  # Theta=20.45
 -10   8   2    15504.92    18098.87      653.98 o incl   0.9908E-06  # Theta=20.34
  -9   8   2     1801.69     1417.92      290.18 o incl   0.1016E-04  # Theta=18.77
  -8   8   2    19589.04    19719.97      952.82 o incl   0.1037E-05  # Theta=17.27
  -7   8   2     6907.92     9251.96      857.53 o incl   0.6624E-06  # Theta=15.83
  -6   8   2    43205.89    42993.70     3352.18 o incl   0.8674E-07  # Theta=14.47
  -5   8   2     7990.66     7761.39      563.03 o incl   0.3028E-05  # Theta=13.22
  -4   8   2    28831.36    23853.06     1238.66 o incl   0.2905E-06  # Theta=12.09
  -3   8   2    11477.11    11726.83      584.68 o incl   0.2415E-05  # Theta=11.11
  -2   8   2    11949.18    11382.36      827.22 o incl   0.1460E-05  # Theta=10.34
  -1   8   2     6197.64     1234.66      437.43 x excl   0.0000E+00  # Theta= 9.81
   0   8   2      376.80      542.11      186.23 o incl   0.6269E-05  # Theta= 9.56
   1   8   2     4928.66     2964.28      467.75 o incl   0.1767E-05  # Theta= 9.62
   2   8   2     5777.53     7315.80      394.12 o incl   0.1268E-05  # Theta= 9.97
   3   8   2    32261.50    32023.41     1165.03 o incl   0.7183E-06  # Theta=10.60
   4   8   2     1173.70     1096.57      207.89 o incl   0.1556E-04  # Theta=11.45
   5   8   2      190.56       37.68      142.92 o incl   0.3983E-05  # Theta=12.49
   6   8   2     2000.91     2608.36      359.47 o incl   0.5425E-05  # Theta=13.67
   7   8   2     9034.43     9118.23      571.69 o incl   0.3049E-05  # Theta=14.97
   8   8   2     5933.45     5198.78      459.08 o incl   0.3219E-05  # Theta=16.36
   9   8   2     2468.66     1773.20      316.16 o incl   0.5988E-05  # Theta=17.82
  10   8   2       47.64      138.39      355.14 o incl   0.2178E-06  # Theta=19.35
  -9   9   2        8.66       20.10      173.24 o incl   0.1666E-06  # Theta=19.49
  -8   9   2     2728.52      501.52      671.30 o incl   0.1938E-06  # Theta=18.03
  -7   9   2     9142.71    10839.71      805.56 o incl   0.7513E-06  # Theta=16.64
  -6   9   2    15045.84    17876.42     1390.25 o incl   0.3073E-06  # Theta=15.34
  -5   9   2      666.97      995.32      259.86 o incl   0.5393E-05  # Theta=14.15
  -4   9   2     1100.07     1128.51      212.22 o incl   0.1408E-04  # Theta=13.08
  -3   9   2     1589.47     1713.96      229.54 o incl   0.1287E-04  # Theta=12.17
  -2   9   2   221577.44   222730.88    18649.21 o incl   0.2807E-08  # Theta=11.46
  -1   9   2    26336.71    24275.59     1009.12 o incl   0.8671E-06  # Theta=10.97
   0   9   2    21802.17    17143.50     1009.12 o incl   0.1277E-06  # Theta=10.74
   1   9   2     1559.15      726.06      389.79 o incl   0.4861E-05  # Theta=10.78
   2   9   2   259716.05   290554.69    29195.16 o incl   0.9468E-09  # Theta=11.09
   3   9   2    23616.85    25168.83      896.51 o incl   0.1004E-05  # Theta=11.65
   4   9   2    37701.21    37482.20     1385.91 o incl   0.5180E-06  # Theta=12.43
   5   9   2      974.47      866.98      199.23 o incl   0.1317E-04  # Theta=13.38
   7   9   2     1000.46     1448.11      376.80 o incl   0.3833E-05  # Theta=15.72
   8   9   2     2819.47     2781.02      329.15 o incl   0.8694E-05  # Theta=17.04
   9   9   2     1416.23     1783.11      281.51 o incl   0.9365E-05  # Theta=18.45
  10   9   2      346.48        3.79      368.13 o incl   0.1223E-05  # Theta=19.93
  -9  10   2      965.81     1132.61      255.53 o incl   0.8257E-05  # Theta=20.25
  -8  10   2    37164.17    35982.98     1697.75 o incl   0.3250E-06  # Theta=18.84
  -7  10   2    14058.37    14939.03     1017.78 o incl   0.8737E-06  # Theta=17.50
  -6  10   2     2919.08     2732.69      593.34 o incl   0.2812E-05  # Theta=16.25
  -5  10   2       30.32       34.35      238.20 o incl   0.3081E-06  # Theta=15.12
  -4  10   2    35760.93    25421.48     1749.72 o incl   0.9594E-08  # Theta=14.11
  -3  10   2    26393.01    27455.71     1134.72 o incl   0.6817E-06  # Theta=13.26
  -2  10   2      636.65      548.63      329.15 o incl   0.3387E-05  # Theta=12.60
  -1  10   2     9827.00     7756.31      541.37 o incl   0.1454E-05  # Theta=12.15
   0  10   2       43.31      286.20      177.57 o incl   0.7645E-06  # Theta=11.93
   1  10   2     8640.31     7146.74      576.02 o incl   0.2257E-05  # Theta=11.95
   2  10   2      264.19       32.15      277.18 o incl   0.1884E-05  # Theta=12.23
   3  10   2    24179.88    22809.31      939.82 o incl   0.1106E-05  # Theta=12.73
   4  10   2     1896.97     1760.75      238.20 o incl   0.1747E-04  # Theta=13.44
   5  10   2       47.64      140.94      181.90 o incl   0.8264E-06  # Theta=14.33
   6  10   2    11221.58    11188.19      848.87 o incl   0.1237E-05  # Theta=15.36
   7  10   2      519.72     1068.13      446.09 o incl   0.1397E-05  # Theta=16.53
   8  10   2      177.57      180.36      190.56 o incl   0.2821E-05  # Theta=17.79
   9  10   2      168.91       62.67      173.24 o incl   0.3119E-05  # Theta=19.15
  -8  11   2     5816.51     6186.52      519.72 o incl   0.3372E-05  # Theta=19.70
  -7  11   2     1017.78     1304.44      398.45 o incl   0.3642E-05  # Theta=18.41
  -6  11   2     3508.10     3370.59      757.92 o incl   0.1710E-05  # Theta=17.21
  -5  11   2      779.58      876.79      281.51 o incl   0.5442E-05  # Theta=16.13
  -4  11   2   117763.78   112027.10     4478.24 o incl   0.4694E-07  # Theta=15.18
  -3  11   2    10039.22    10070.40      584.68 o incl   0.2921E-05  # Theta=14.38
  -2  11   2     3304.54     3058.42      450.42 o incl   0.4845E-05  # Theta=13.75
  -1  11   2     2070.21     1947.93      441.76 o incl   0.4966E-05  # Theta=13.33
   1  11   2    32027.62    32272.26     1290.63 o incl   0.5994E-06  # Theta=13.14
   2  11   2     7709.15     5467.62      519.72 o incl   0.7153E-06  # Theta=13.38
   3  11   2       56.30       28.50      129.93 o incl   0.1925E-05  # Theta=13.83
   4  11   2   148552.73   152446.09     4980.63 o incl   0.3707E-07  # Theta=14.49
   5  11   2     3897.89     4701.91      398.45 o incl   0.3141E-05  # Theta=15.31
   6  11   2      251.20      149.50      324.82 o incl   0.1370E-05  # Theta=16.28
   7  11   2     2130.84     2440.08      437.43 o incl   0.4226E-05  # Theta=17.38
   8  11   2    13404.39    14392.13      727.61 o incl   0.1821E-05  # Theta=18.59
   9  11   2     1676.09     1245.42      298.84 o incl   0.9416E-05  # Theta=19.90
  -7  12   2      835.88      956.91      623.66 o incl   0.1239E-05  # Theta=19.35
  -6  12   2    13417.39    11983.04     1242.99 o incl   0.6327E-06  # Theta=18.20
  -5  12   2    14015.06    12356.64      892.18 o incl   0.1016E-05  # Theta=17.17
  -4  12   2     1602.46      457.52      303.17 o incl   0.1034E-05  # Theta=16.26
  -3  12   2     1065.42      832.01      255.53 o incl   0.8986E-05  # Theta=15.51
  -1  12   2     5335.77     2056.61      433.10 x excl   0.0000E+00  # Theta=14.52
   0  12   2      168.91       56.51      220.88 o incl   0.1917E-05  # Theta=14.32
   1  12   2     2910.42      717.87      363.80 x excl   0.0000E+00  # Theta=14.33
   2  12   2     1364.26     2166.50      342.15 o incl   0.3451E-05  # Theta=14.54
   3  12   2     6227.95     6249.27      411.44 o incl   0.5701E-05  # Theta=14.96
   4  12   2    14772.98    12557.86      801.23 o incl   0.6029E-06  # Theta=15.56
   5  12   2     1533.17     1010.61      333.49 o incl   0.5512E-05  # Theta=16.33
   6  12   2        0.00       49.08      632.32 o incl   0.1561E-06  # Theta=17.24
   7  12   2     2070.21     2303.90      589.01 o incl   0.2564E-05  # Theta=18.29
   8  12   2    15006.86    15937.47      796.90 o incl   0.1575E-05  # Theta=19.44
  -7  13   2     4136.09     4666.37      615.00 o incl   0.1991E-05  # Theta=20.33
  -6  13   2    17912.95    17070.63     1381.58 o incl   0.4976E-06  # Theta=19.23
  -5  13   2       17.32       69.09      298.84 o incl   0.1119E-06  # Theta=18.24
  -4  13   2     1416.23      925.08      268.52 o incl   0.8441E-05  # Theta=17.38
  -3  13   2     2745.84     2834.75      337.82 o incl   0.8350E-05  # Theta=16.66
  -2  13   2   108209.62   101376.30     4664.47 o incl   0.4079E-07  # Theta=16.10
  -1  13   2    15184.43    14541.39      801.23 o incl   0.1530E-05  # Theta=15.72
   0  13   2    11325.52     8867.85      632.32 o incl   0.1021E-05  # Theta=15.53
   1  13   2      805.56      879.46      346.48 o incl   0.3837E-05  # Theta=15.53
   2  13   2   106451.23   105667.18     4690.46 o incl   0.4533E-07  # Theta=15.72
   3  13   2    11728.30    12883.82      576.02 o incl   0.2075E-05  # Theta=16.10
   4  13   2     3269.89     3566.75      342.15 o incl   0.7632E-05  # Theta=16.66
   5  13   2     1385.91     1100.94      550.03 o incl   0.2604E-05  # Theta=17.38
   7  13   2      524.05      126.63      506.73 o incl   0.1108E-05  # Theta=19.23
   8  13   2      931.16      707.53      238.20 o incl   0.8969E-05  # Theta=20.34
  -6  14   2        0.00      235.91     1091.41 o incl   0.3293E-07  # Theta=20.29
  -5  14   2     1009.12      935.93      424.44 o incl   0.3232E-05  # Theta=19.33
  -4  14   2     5041.26     2714.99      472.08 o incl   0.5781E-06  # Theta=18.51
  -3  14   2    13919.78    14108.54      779.58 o incl   0.1541E-05  # Theta=17.83
  -2  14   2      606.34      523.72      411.44 o incl   0.2040E-05  # Theta=17.30
  -1  14   2     7297.71     6451.53      584.68 o incl   0.2754E-05  # Theta=16.93
   0  14   2      324.82       30.42      272.85 o incl   0.2169E-05  # Theta=16.74
   1  14   2     5379.08     3685.84      472.08 o incl   0.2320E-05  # Theta=16.74
   2  14   2     1866.65     2548.43      381.13 o incl   0.5126E-05  # Theta=16.91
   3  14   2     4603.84     4070.41      372.46 o incl   0.7120E-05  # Theta=17.27
   4  14   2      467.75      439.52      225.21 o incl   0.5264E-05  # Theta=17.78
   5  14   2      844.54      936.64      736.27 o incl   0.8982E-06  # Theta=18.46
   7  14   2        0.00      380.81     1611.13 o incl   0.6933E-08  # Theta=20.22
  -5  15   2      593.34      600.98      233.87 o incl   0.6082E-05  # Theta=20.45
  -4  15   2    54934.19    52766.46     2260.77 o incl   0.1844E-06  # Theta=19.66
  -3  15   2     7453.62     6995.53      589.01 o incl   0.2645E-05  # Theta=19.01
  -2  15   2     1255.99     1065.63      459.08 o incl   0.3409E-05  # Theta=18.50
  -1  15   2        0.00      189.50      433.10 o incl   0.3246E-06  # Theta=18.15
   0  15   2   133307.66   119349.80     6743.34 o incl   0.1578E-07  # Theta=17.97
   1  15   2    17354.25    17742.28      974.47 o incl   0.1049E-05  # Theta=17.96
   2  15   2     1338.27     1850.04      398.45 o incl   0.3816E-05  # Theta=18.12
   3  15   2      303.17       66.98      181.90 o incl   0.4300E-05  # Theta=18.44
   4  15   2    55670.46    57011.04     2169.82 o incl   0.2088E-06  # Theta=18.93
   5  15   2     2927.75     2634.79      874.86 o incl   0.1299E-05  # Theta=19.56
   6  15   2        0.00     1467.79     1771.37 o incl   0.4713E-08  # Theta=20.33
  -3  16   2     1104.40     1033.51      285.84 o incl   0.7759E-05  # Theta=20.21
  -2  16   2      337.82        1.18      506.73 o incl   0.6912E-06  # Theta=19.72
  -1  16   2     1385.91     1039.66      407.11 o incl   0.4735E-05  # Theta=19.38
   0  16   2      311.83      224.28      298.84 o incl   0.2007E-05  # Theta=19.20
   1  16   2      476.41      819.67      402.78 o incl   0.1602E-05  # Theta=19.19
   2  16   2        4.33       18.33      424.44 o incl   0.2312E-08  # Theta=19.33
   3  16   2      233.87       77.38      190.56 o incl   0.3455E-05  # Theta=19.63
   4  16   2    12490.56    10658.17      814.22 o incl   0.9029E-06  # Theta=20.09
   0  17   2      818.56        3.98      316.16 o incl   0.5308E-06  # Theta=20.45
   1  17   2     1450.88     1148.13      285.84 o incl   0.1008E-04  # Theta=20.43
  -1 -17   3     1745.39      897.24      589.01 o incl   0.2509E-05  # Theta=20.55
  -4 -16   3     1152.04     1280.09      363.80 o incl   0.4998E-05  # Theta=20.24
  -3 -16   3     1303.63     1300.75      285.84 o incl   0.9199E-05  # Theta=19.78
  -2 -16   3      645.32     1159.06      368.13 o incl   0.2611E-05  # Theta=19.47
  -1 -16   3     1494.19      846.45      346.48 o incl   0.5337E-05  # Theta=19.32
   0 -16   3     2936.41     1263.45      389.79 o incl   0.1236E-05  # Theta=19.33
   1 -16   3     1502.85     2354.66      359.47 o incl   0.5226E-05  # Theta=19.50
   2 -16   3      528.38     1243.90      372.46 o incl   0.1969E-05  # Theta=19.82
   3 -16   3      264.19      173.55      181.90 o incl   0.4597E-05  # Theta=20.30
  -6 -15   3     8107.60       61.97     2706.86 o incl   0.2908E-08  # Theta=20.50
  -5 -15   3      168.91     1387.30      519.72 o incl   0.3331E-06  # Theta=19.72
  -4 -15   3      775.25      849.94      329.15 o incl   0.4128E-05  # Theta=19.08
  -3 -15   3     1100.07      954.91      233.87 o incl   0.1135E-04  # Theta=18.59
  -2 -15   3      519.72      261.70      463.42 o incl   0.1365E-05  # Theta=18.26
  -1 -15   3     3949.86     3735.78      411.44 o incl   0.5679E-05  # Theta=18.10
   0 -15   3       77.96        1.12      437.43 o incl   0.2339E-06  # Theta=18.10
   1 -15   3     1230.00     1686.86      342.15 o incl   0.5450E-05  # Theta=18.27
   2 -15   3        0.00       17.10      485.07 o incl   0.2653E-06  # Theta=18.61
   3 -15   3     1316.62     1413.02      233.87 o incl   0.1357E-04  # Theta=19.11
   4 -15   3      550.03      679.33      238.20 o incl   0.5587E-05  # Theta=19.75
   5 -15   3        4.33      183.42      229.54 o incl   0.2698E-07  # Theta=20.53
  -7 -14   3      342.15      121.89      277.18 o incl   0.2436E-05  # Theta=20.39
  -6 -14   3        0.00       30.19      753.59 o incl   0.1100E-06  # Theta=19.44
  -5 -14   3        0.00      182.44      389.79 o incl   0.4021E-06  # Theta=18.63
  -4 -14   3      502.39      626.44      285.84 o incl   0.3547E-05  # Theta=17.95
  -3 -14   3     2932.08     2897.43      311.83 o incl   0.9573E-05  # Theta=17.42
  -2 -14   3     1290.63      585.16      372.46 o incl   0.4128E-05  # Theta=17.07
  -1 -14   3     2429.68     2329.06      350.81 o incl   0.8079E-05  # Theta=16.88
   0 -14   3      238.20      307.08      233.87 o incl   0.2514E-05  # Theta=16.88
   1 -14   3      636.65     1113.61      294.51 o incl   0.3883E-05  # Theta=17.06
   2 -14   3      939.82      576.38      346.48 o incl   0.4248E-05  # Theta=17.41
   3 -14   3      363.80      421.26      177.57 o incl   0.6635E-05  # Theta=17.93
   4 -14   3      818.56      913.71      225.21 o incl   0.9311E-05  # Theta=18.60
   5 -14   3       34.65      142.81      272.85 o incl   0.2680E-06  # Theta=19.41
   6 -14   3     1359.93     2201.39     1221.34 o incl   0.4442E-06  # Theta=20.35
  -8 -13   3       17.32        3.14      151.58 o incl   0.4350E-06  # Theta=20.51
  -7 -13   3     1641.44     1628.64      446.09 o incl   0.4733E-05  # Theta=19.41
  -6 -13   3      489.40       11.90      636.65 o incl   0.6514E-06  # Theta=18.42
  -5 -13   3        0.00        4.47      389.79 o incl   0.4109E-06  # Theta=17.55
  -4 -13   3     1104.40     1343.01      277.18 o incl   0.7653E-05  # Theta=16.83
  -3 -13   3     8293.83     8049.38      467.75 o incl   0.4348E-05  # Theta=16.27
  -2 -13   3        0.00      177.94      320.49 o incl   0.5846E-06  # Theta=15.88
  -1 -13   3        0.00       47.03      311.83 o incl   0.6314E-06  # Theta=15.68
   0 -13   3     3087.99     3050.38      337.82 o incl   0.8722E-05  # Theta=15.67
   1 -13   3    12100.77    10850.33      602.01 o incl   0.1871E-05  # Theta=15.85
   2 -13   3     4612.50     4947.27      402.78 o incl   0.5380E-05  # Theta=16.22
   3 -13   3      550.03      454.95      177.57 o incl   0.9702E-05  # Theta=16.76
   4 -13   3       56.30       27.29      225.21 o incl   0.6406E-06  # Theta=17.47
   5 -13   3     1368.59     1987.38      303.17 o incl   0.6273E-05  # Theta=18.32
   6 -13   3     7328.02     8779.65      844.54 o incl   0.1026E-05  # Theta=19.30
   7 -13   3      259.86      550.18      337.82 o incl   0.1297E-05  # Theta=20.39
  -8 -12   3      783.91      111.79      303.17 o incl   0.2820E-05  # Theta=19.63
  -7 -12   3     1909.96       32.47      649.65 o incl   0.1378E-06  # Theta=18.47
  -6 -12   3      342.15     1000.27      385.46 o incl   0.1243E-05  # Theta=17.43
  -5 -12   3      939.82     1218.73      433.10 o incl   0.2876E-05  # Theta=16.51
  -4 -12   3      541.37      573.56      229.54 o incl   0.5928E-05  # Theta=15.74
  -3 -12   3     3702.99     3399.47      320.49 o incl   0.9185E-05  # Theta=15.14
  -2 -12   3        0.00      491.95      324.82 o incl   0.5427E-06  # Theta=14.71
  -1 -12   3      662.64     1129.12      281.51 o incl   0.4423E-05  # Theta=14.49
   0 -12   3      809.89      444.08      268.52 o incl   0.5386E-05  # Theta=14.47
   1 -12   3     4837.71     4663.72      385.46 o incl   0.5931E-05  # Theta=14.66
   2 -12   3     5457.04     5436.94      407.11 o incl   0.5661E-05  # Theta=15.04
   3 -12   3       34.65       12.42      138.59 o incl   0.1041E-05  # Theta=15.62
   4 -12   3      766.58      662.76      212.22 o incl   0.9743E-05  # Theta=16.36
   5 -12   3      926.83     1183.94      268.52 o incl   0.7005E-05  # Theta=17.25
   6 -12   3     2195.81     3885.57      602.01 o incl   0.1170E-05  # Theta=18.27
   7 -12   3        0.00      426.33      337.82 o incl   0.5071E-06  # Theta=19.41
  -9 -11   3      688.63     1000.57      220.88 o incl   0.7687E-05  # Theta=20.08
  -8 -11   3      485.07      372.94      190.56 o incl   0.7710E-05  # Theta=18.78
  -7 -11   3        0.00        8.81      342.15 o incl   0.5332E-06  # Theta=17.57
  -6 -11   3        0.00       36.01      402.78 o incl   0.3825E-06  # Theta=16.47
  -5 -11   3     9519.50     9408.47      606.34 o incl   0.2708E-05  # Theta=15.50
  -4 -11   3     1104.40      677.15      233.87 o incl   0.8482E-05  # Theta=14.67
  -3 -11   3      493.73      508.12      177.57 o incl   0.8934E-05  # Theta=14.02
  -2 -11   3     1061.09      424.98      389.79 o incl   0.3466E-05  # Theta=13.56
  -1 -11   3     6886.26     6824.79      424.44 o incl   0.5199E-05  # Theta=13.31
   0 -11   3        0.00        2.68      168.91 o incl   0.2167E-05  # Theta=13.28
   1 -11   3      264.19      575.96      259.86 o incl   0.2111E-05  # Theta=13.47
   2 -11   3        0.00      205.56      303.17 o incl   0.6514E-06  # Theta=13.88
   3 -11   3     1303.63     1188.35      186.23 o incl   0.2106E-04  # Theta=14.49
   4 -11   3     5149.54     5164.86      368.13 o incl   0.6881E-05  # Theta=15.27
   5 -11   3        0.00       20.36      238.20 o incl   0.1099E-05  # Theta=16.21
   6 -11   3        0.00      367.79      493.73 o incl   0.2470E-06  # Theta=17.28
   7 -11   3       90.95       77.57      320.49 o incl   0.5111E-06  # Theta=18.46
   8 -11   3     3239.58     3501.89      485.07 o incl   0.3946E-05  # Theta=19.74
  -9 -10   3        0.00       44.92      142.92 o incl   0.2873E-05  # Theta=19.34
  -8 -10   3      472.08      588.00      207.89 o incl   0.6245E-05  # Theta=17.98
  -7 -10   3        0.00      311.20      164.58 o incl   0.1749E-05  # Theta=16.72
  -6 -10   3        0.00        0.29      311.83 o incl   0.6427E-06  # Theta=15.56
  -5 -10   3     1108.73     1395.12      285.84 o incl   0.7720E-05  # Theta=14.52
  -4 -10   3       43.31       17.78      151.58 o incl   0.1087E-05  # Theta=13.64
  -3 -10   3     2425.35     2464.25      238.20 o incl   0.1759E-04  # Theta=12.93
  -2 -10   3      329.15      610.51      251.20 o incl   0.2884E-05  # Theta=12.42
  -1 -10   3     5444.05     5502.23      372.46 o incl   0.7158E-05  # Theta=12.14
   0 -10   3      129.93        3.94      181.90 o incl   0.2157E-05  # Theta=12.10
   1 -10   3     2100.53     2486.06      281.51 o incl   0.9471E-05  # Theta=12.30
   2 -10   3     3196.27     3171.66      290.18 o incl   0.1186E-04  # Theta=12.74
   3 -10   3      714.61      762.54      151.58 o incl   0.1792E-04  # Theta=13.38
   4 -10   3     3191.93     2724.96      272.85 o incl   0.1261E-04  # Theta=14.21
   5 -10   3        0.00        1.61      203.56 o incl   0.1508E-05  # Theta=15.20
   6 -10   3     2195.81     4350.11      580.35 o incl   0.7841E-06  # Theta=16.32
   7 -10   3       95.28       53.53      290.18 o incl   0.6520E-06  # Theta=17.56
   8 -10   3      697.29       16.34      285.84 o incl   0.1225E-05  # Theta=18.88
   9 -10   3      147.25       55.65      190.56 o incl   0.2279E-05  # Theta=20.29
 -10  -9   3        0.00      108.36      207.89 o incl   0.1335E-05  # Theta=20.12
  -9  -9   3       43.31       11.81      134.26 o incl   0.1374E-05  # Theta=18.65
  -8  -9   3      220.88       88.03      207.89 o incl   0.2817E-05  # Theta=17.24
  -7  -9   3     7808.76     7511.00      623.66 o incl   0.2435E-05  # Theta=15.92
  -6  -9   3      168.91      123.68      203.56 o incl   0.2348E-05  # Theta=14.69
  -5  -9   3        4.33       11.39      207.89 o incl   0.4017E-07  # Theta=13.59
  -4  -9   3        4.33       17.97      125.60 o incl   0.1583E-06  # Theta=12.64
  -3  -9   3    17055.41    16945.89      697.29 o incl   0.2056E-05  # Theta=11.86
  -2  -9   3      905.18     1110.96      246.87 o incl   0.8147E-05  # Theta=11.30
  -1  -9   3      983.13     2070.56      281.51 o incl   0.4265E-05  # Theta=10.98
   0  -9   3     1814.68     1831.29      229.54 o incl   0.1897E-04  # Theta=10.93
   1  -9   3     7180.77     6455.68      394.12 o incl   0.5454E-05  # Theta=11.14
   2  -9   3     4777.07     4806.62      337.82 o incl   0.8632E-05  # Theta=11.61
   3  -9   3     1217.01     1153.59      173.24 o incl   0.2340E-04  # Theta=12.30
   4  -9   3      147.25       57.19      112.61 o incl   0.6087E-05  # Theta=13.19
   5  -9   3       47.64       11.03      190.56 o incl   0.7528E-06  # Theta=14.23
   6  -9   3    13889.46    16062.30      848.87 o incl   0.8754E-06  # Theta=15.41
   7  -9   3      502.39     1538.57      389.79 o incl   0.1586E-05  # Theta=16.70
   8  -9   3     1550.49     2029.93      337.82 o incl   0.7501E-05  # Theta=18.07
   9  -9   3       56.30      349.28      168.91 o incl   0.1079E-05  # Theta=19.52
 -10  -8   3      112.61        1.73      177.57 o incl   0.1897E-05  # Theta=19.54
  -9  -8   3        4.33       48.66      142.92 o incl   0.1223E-06  # Theta=18.01
  -8  -8   3     1918.63     2020.28      394.12 o incl   0.5651E-05  # Theta=16.56
  -7  -8   3       73.63      627.29      290.18 o incl   0.4840E-06  # Theta=15.17
  -6  -8   3      879.19     1335.99      277.18 o incl   0.5379E-05  # Theta=13.88
  -5  -8   3      212.22      396.16      216.55 o incl   0.2566E-05  # Theta=12.71
  -4  -8   3       47.64      140.56      138.59 o incl   0.1417E-05  # Theta=11.68
  -3  -8   3     8423.76     7931.58      415.77 o incl   0.5635E-05  # Theta=10.83
  -2  -8   3       69.30      162.79      147.25 o incl   0.1813E-05  # Theta=10.20
  -1  -8   3      679.96      900.65      207.89 o incl   0.8864E-05  # Theta= 9.84
   0  -8   3       21.65      128.92      203.56 o incl   0.3007E-06  # Theta= 9.76
   1  -8   3     4040.81     4110.79      268.52 o incl   0.1374E-04  # Theta= 9.99
   2  -8   3     5348.76     5651.71      385.46 o incl   0.6730E-05  # Theta=10.50
   3  -8   3       21.65       10.06       99.61 o incl   0.1260E-05  # Theta=11.25
   4  -8   3     1281.97     1674.24      181.90 o incl   0.1848E-04  # Theta=12.20
   5  -8   3     1260.32     1639.64      199.23 o incl   0.1289E-04  # Theta=13.31
   6  -8   3     2169.82     2675.14      311.83 o incl   0.6857E-05  # Theta=14.55
   7  -8   3        0.00      256.24      316.16 o incl   0.5924E-06  # Theta=15.89
   8  -8   3        0.00        0.30      372.46 o incl   0.4502E-06  # Theta=17.31
   9  -8   3        0.00       34.39      138.59 o incl   0.3064E-05  # Theta=18.81
  10  -8   3      346.48      360.01      246.87 o incl   0.3282E-05  # Theta=20.36
 -10  -7   3        0.00       95.83      238.20 o incl   0.1066E-05  # Theta=19.02
  -9  -7   3     4001.83     3818.56      333.49 o incl   0.7794E-05  # Theta=17.45
  -8  -7   3     1255.99     1248.14      285.84 o incl   0.8791E-05  # Theta=15.94
  -7  -7   3        0.00      141.27      259.86 o incl   0.8894E-06  # Theta=14.49
  -6  -7   3        0.00        2.40      212.22 o incl   0.1387E-05  # Theta=13.13
  -5  -7   3    16661.29    16957.71      918.17 o incl   0.1111E-05  # Theta=11.88
  -4  -7   3     1494.19     1080.41      203.56 o incl   0.1628E-04  # Theta=10.77
  -3  -7   3       95.28        0.94       90.95 o incl   0.6100E-05  # Theta= 9.83
  -2  -7   3     2057.22     2091.50      220.88 o incl   0.2010E-04  # Theta= 9.13
  -1  -7   3      368.13     1149.86      199.23 o incl   0.4018E-05  # Theta= 8.71
   0  -7   3     4309.33     4407.12      277.18 o incl   0.1294E-04  # Theta= 8.62
   1  -7   3     4668.80      587.62      506.73 x excl   0.0000E+00  # Theta= 8.86
   2  -7   3        0.00      107.81      134.26 o incl   0.3143E-05  # Theta= 9.41
   3  -7   3        0.00       39.68       99.61 o incl   0.5580E-05  # Theta=10.23
   4  -7   3     5768.87     5971.85      355.14 o incl   0.7514E-05  # Theta=11.25
   5  -7   3        0.00        0.26      116.94 o incl   0.4569E-05  # Theta=12.43
   6  -7   3      168.91      739.10      181.90 o incl   0.2326E-05  # Theta=13.74
   7  -7   3     5322.78     4979.87      480.74 o incl   0.4213E-05  # Theta=15.13
   8  -7   3     4365.63     5013.01      398.45 o incl   0.5008E-05  # Theta=16.61
   9  -7   3        0.00       12.19      207.89 o incl   0.1438E-05  # Theta=18.15
  10  -7   3     3750.63     4160.80      489.40 o incl   0.3954E-05  # Theta=19.74
 -11  -6   3      472.08      906.76      242.54 o incl   0.4114E-05  # Theta=20.22
 -10  -6   3     1537.50     1745.18      294.51 o incl   0.9995E-05  # Theta=18.56
  -9  -6   3      428.77      643.51      173.24 o incl   0.8031E-05  # Theta=16.95
  -8  -6   3      532.71      550.15      246.87 o incl   0.5043E-05  # Theta=15.39
  -7  -6   3        0.00      102.81      229.54 o incl   0.1139E-05  # Theta=13.89
  -6  -6   3        0.00      299.79      186.23 o incl   0.1493E-05  # Theta=12.46
  -5  -6   3     4898.34     5248.32      329.15 o incl   0.7795E-05  # Theta=11.13
  -4  -6   3     7410.31     8271.27      363.80 o incl   0.2231E-05  # Theta= 9.92
  -3  -6   3      233.87       66.05       99.61 o incl   0.7864E-05  # Theta= 8.89
  -2  -6   3      320.49      127.94      108.27 o incl   0.1448E-04  # Theta= 8.09
  -1  -6   3     2013.91      444.26      255.53 x excl   0.0000E+00  # Theta= 7.61
   0  -6   3     3754.96     3472.22      246.87 o incl   0.1445E-04  # Theta= 7.49
   1  -6   3     5478.69     5908.57      294.51 o incl   0.8711E-05  # Theta= 7.75
   2  -6   3     6327.57     6719.11      298.84 o incl   0.4191E-05  # Theta= 8.36
   3  -6   3       34.65       51.64       82.29 o incl   0.2946E-05  # Theta= 9.25
   4  -6   3     3187.60     3679.76      255.53 o incl   0.9199E-05  # Theta=10.36
   5  -6   3     4733.77     4450.13      359.47 o incl   0.7447E-05  # Theta=11.62
   6  -6   3     1723.73     1814.93      216.55 o incl   0.1978E-04  # Theta=12.99
   7  -6   3     1511.51     1392.72      285.84 o incl   0.1025E-04  # Theta=14.45
   8  -6   3     2550.95     2861.64      290.18 o incl   0.1070E-04  # Theta=15.97
   9  -6   3      688.63      449.43      402.78 o incl   0.2379E-05  # Theta=17.55
  10  -6   3      640.99       18.33      420.11 o incl   0.1459E-05  # Theta=19.18
 -11  -5   3      155.92      442.37      212.22 o incl   0.1909E-05  # Theta=19.87
 -10  -5   3      459.08     1036.45      238.20 o incl   0.3764E-05  # Theta=18.18
  -9  -5   3     1559.15     1387.46      238.20 o incl   0.1513E-04  # Theta=16.53
  -8  -5   3       12.99      356.60      207.89 o incl   0.1716E-06  # Theta=14.92
  -7  -5   3     7904.04     7935.92      485.07 o incl   0.4120E-05  # Theta=13.36
  -6  -5   3      186.23      183.54      168.91 o incl   0.3762E-05  # Theta=11.87
  -5  -5   3      203.56       98.55      125.60 o incl   0.7308E-05  # Theta=10.45
  -4  -5   3      506.73      780.66      112.61 o incl   0.2114E-04  # Theta= 9.15
  -3  -5   3    18540.94    18511.62      697.29 o incl   0.2019E-05  # Theta= 8.01
  -2  -5   3     1901.30     1959.95      177.57 o incl   0.2961E-04  # Theta= 7.11
  -1  -5   3     1056.76      788.18      246.87 o incl   0.8501E-05  # Theta= 6.53
   0  -5   3    26691.85    28629.41     1061.09 o incl   0.5193E-06  # Theta= 6.38
   1  -5   3     2923.41     2672.10      181.90 o incl   0.2491E-04  # Theta= 6.67
   2  -5   3     7834.75     8387.35      329.15 o incl   0.5545E-05  # Theta= 7.35
   3  -5   3    11208.58    11216.04      441.76 o incl   0.4513E-05  # Theta= 8.34
   4  -5   3     1212.68     1130.63      147.25 o incl   0.2731E-04  # Theta= 9.53
   5  -5   3      255.53      282.47      125.60 o incl   0.9350E-05  # Theta=10.87
   6  -5   3    29455.02    31739.21     1446.55 o incl   0.3973E-06  # Theta=12.32
   7  -5   3      511.06      874.82      203.56 o incl   0.6523E-05  # Theta=13.83
   8  -5   3    18025.55    17296.07      991.80 o incl   0.9470E-06  # Theta=15.41
   9  -5   3     2841.13     3272.38      428.77 o incl   0.4428E-05  # Theta=17.03
  10  -5   3     3304.54     3303.80      515.39 o incl   0.3745E-05  # Theta=18.69
  11  -5   3      783.91      580.80      316.16 o incl   0.4420E-05  # Theta=20.39
 -11  -4   3        0.00      155.54      246.87 o incl   0.9477E-06  # Theta=19.59
 -10  -4   3      844.54     1239.83      220.88 o incl   0.9045E-05  # Theta=17.87
  -9  -4   3        0.00        1.20      121.27 o incl   0.4209E-05  # Theta=16.19
  -8  -4   3     3447.46     4575.23      402.78 o incl   0.3417E-05  # Theta=14.54
  -7  -4   3      355.14      654.97      212.22 o incl   0.4272E-05  # Theta=12.93
  -6  -4   3    11572.39    13095.77      666.97 o incl   0.1183E-05  # Theta=11.37
  -5  -4   3      402.78      191.41      116.94 o incl   0.1094E-04  # Theta= 9.88
  -4  -4   3      675.63      919.43      116.94 o incl   0.2186E-04  # Theta= 8.48
  -3  -4   3     1797.36     1956.30      177.57 o incl   0.2746E-04  # Theta= 7.23
  -2  -4   3     2321.41     2088.50      164.58 o incl   0.2944E-04  # Theta= 6.19
  -1  -4   3        4.33        0.83       60.63 o incl   0.6797E-06  # Theta= 5.51
   0  -4   3     6115.35     6177.57      290.18 o incl   0.1151E-04  # Theta= 5.30
   1  -4   3       12.99        5.84       47.64 o incl   0.3295E-05  # Theta= 5.63
   2  -4   3     3620.70     4006.34      259.86 o incl   0.1188E-04  # Theta= 6.41
   3  -4   3     2412.36     2458.66      164.58 o incl   0.3561E-04  # Theta= 7.50
   4  -4   3       77.96        8.32       95.28 o incl   0.4827E-05  # Theta= 8.79
   5  -4   3      147.25      103.81       86.62 o incl   0.1095E-04  # Theta=10.22
   6  -4   3        0.00       77.63      264.19 o incl   0.8530E-06  # Theta=11.73
   7  -4   3      692.96      827.66      424.44 o incl   0.2208E-05  # Theta=13.30
   8  -4   3     8163.90       94.45      879.19 x excl   0.0000E+00  # Theta=14.92
   9  -4   3      142.92       70.54      229.54 o incl   0.1564E-05  # Theta=16.57
  10  -4   3     2494.65     1932.63      454.75 o incl   0.4119E-05  # Theta=18.27
  11  -4   3      545.70      444.25      402.78 o incl   0.1927E-05  # Theta=19.99
 -11  -3   3        0.00      143.94      381.13 o incl   0.4198E-06  # Theta=19.38
 -10  -3   3        0.00       91.96      190.56 o incl   0.1658E-05  # Theta=17.64
  -9  -3   3     7661.51     7244.91      411.44 o incl   0.4496E-05  # Theta=15.93
  -8  -3   3      965.81     1049.98      285.84 o incl   0.6814E-05  # Theta=14.25
  -7  -3   3        0.00        0.27      129.93 o incl   0.3700E-05  # Theta=12.60
  -6  -3   3     7072.50     1601.72      589.01 x excl   0.0000E+00  # Theta=10.99
  -5  -3   3    16288.83    16872.36      632.32 o incl   0.2005E-05  # Theta= 9.42
  -4  -3   3     4001.83     4288.64      233.87 o incl   0.1815E-04  # Theta= 7.94
  -2  -3   3      472.08      610.49       73.63 o incl   0.4058E-04  # Theta= 5.39
  -1  -3   3     6305.91     6568.25      277.18 o incl   0.1183E-04  # Theta= 4.56
   0  -3   3      125.60        0.45       47.64 o incl   0.4840E-05  # Theta= 4.29
   1  -3   3     4764.08     4335.17      290.18 o incl   0.9446E-05  # Theta= 4.66
   2  -3   3     1372.92     1478.59      147.25 o incl   0.3575E-04  # Theta= 5.55
   3  -3   3     2126.51     2108.74      142.92 o incl   0.3966E-04  # Theta= 6.77
   4  -3   3     7392.99     9266.01      316.16 o incl   0.9280E-07  # Theta= 8.16
   5  -3   3      121.27      123.68       82.29 o incl   0.1029E-04  # Theta= 9.67
   6  -3   3    12304.32    12223.13     1173.70 o incl   0.7258E-06  # Theta=11.24
   7  -3   3     9675.42     8821.28     1082.75 o incl   0.8423E-06  # Theta=12.86
   8  -3   3     3876.23     6029.43      489.40 o incl   0.1295E-05  # Theta=14.51
   9  -3   3      177.57       33.92      225.21 o incl   0.1931E-05  # Theta=16.20
  10  -3   3     9393.90    10602.95      688.63 o incl   0.1713E-05  # Theta=17.92
  11  -3   3     8220.21     7413.20      619.33 o incl   0.2056E-05  # Theta=19.66
 -11  -2   3      125.60      320.10      333.49 o incl   0.6420E-06  # Theta=19.25
 -10  -2   3     3525.42     4219.33      337.82 o incl   0.6136E-05  # Theta=17.50
  -9  -2   3     1455.21     1217.13      168.91 o incl   0.1524E-04  # Theta=15.77
  -8  -2   3     8566.68     9304.93      675.63 o incl   0.1911E-05  # Theta=14.06
  -7  -2   3      805.56     1332.54      303.17 o incl   0.4488E-05  # Theta=12.37
  -6  -2   3     3741.97     4134.87      359.47 o incl   0.6606E-05  # Theta=10.72
  -5  -2   3     5877.14     6556.42      337.82 o incl   0.4807E-05  # Theta= 9.10
  -4  -2   3    28125.40    29714.01      991.80 o incl   0.6283E-06  # Theta= 7.54
  -3  -2   3     2078.87     2390.98      134.26 o incl   0.1709E-04  # Theta= 6.06
  -2  -2   3     9697.07    10275.57      411.44 o incl   0.4009E-05  # Theta= 4.74
  -1  -2   3        0.00       19.45       51.97 o incl   0.2020E-04  # Theta= 3.75
   0  -2   3     1879.65     1988.72      103.94 o incl   0.8052E-04  # Theta= 3.38
   1  -2   3     1450.88     1358.53      142.92 o incl   0.3982E-04  # Theta= 3.81
   2  -2   3     5374.75     5367.90      212.22 o incl   0.1834E-04  # Theta= 4.84
   3  -2   3       82.29        1.85       43.31 o incl   0.1240E-04  # Theta= 6.18
   4  -2   3        4.33       18.93       60.63 o incl   0.6761E-06  # Theta= 7.66
   5  -2   3     4551.86     4626.73      450.42 o incl   0.4637E-05  # Theta= 9.23
   6  -2   3        0.00        1.35      264.19 o incl   0.8948E-06  # Theta=10.86
   7  -2   3      666.97      617.50      346.48 o incl   0.3199E-05  # Theta=12.51
   8  -2   3     6020.07     4281.96      554.37 o incl   0.1401E-05  # Theta=14.20
   9  -2   3      597.68      501.11      246.87 o incl   0.5592E-05  # Theta=15.91
  10  -2   3        0.00       13.89      359.47 o incl   0.4818E-06  # Theta=17.64
  11  -2   3      515.39      283.34      376.80 o incl   0.2008E-05  # Theta=19.40
 -11  -1   3     1212.68      604.89      359.47 o incl   0.4142E-05  # Theta=19.20
 -10  -1   3        0.00      963.77      671.30 o incl   0.1323E-06  # Theta=17.43
  -9  -1   3     2485.98     2572.09      229.54 o incl   0.1737E-04  # Theta=15.69
  -8  -1   3        0.00       49.62      177.57 o incl   0.1833E-05  # Theta=13.96
  -7  -1   3     1559.15     1619.83      190.56 o incl   0.2474E-04  # Theta=12.26
  -6  -1   3     2585.60     2564.25      355.14 o incl   0.7924E-05  # Theta=10.58
  -5  -1   3      974.47      830.48      151.58 o incl   0.2386E-04  # Theta= 8.92
  -4  -1   3     1585.14     1408.74      138.59 o incl   0.3676E-04  # Theta= 7.31
  -3  -1   3     4391.62     4502.85      203.56 o incl   0.1954E-04  # Theta= 5.76
  -2  -1   3     1940.28     2383.16      116.94 o incl   0.7661E-08  # Theta= 4.32
  -1  -1   3     5578.31     5767.97      229.54 o incl   0.1831E-04  # Theta= 3.17
   0  -1   3      844.54     1069.86       56.30 o incl   0.7005E-04  # Theta= 2.69
   1  -1   3     3356.51     3170.87      181.90 o incl   0.2302E-04  # Theta= 3.18
   2  -1   3     9584.46    10281.25      346.48 o incl   0.2770E-05  # Theta= 4.34
   3  -1   3      905.18      990.71       90.95 o incl   0.5782E-04  # Theta= 5.77
   4  -1   3    23114.46    25193.74      905.18 o incl   0.5677E-06  # Theta= 7.33
   5  -1   3     4941.65     5021.38      381.13 o incl   0.6586E-05  # Theta= 8.94
   6  -1   3    16488.05    17715.79     1472.53 o incl   0.4211E-06  # Theta=10.60
   7  -1   3        0.00       13.96      368.13 o incl   0.4600E-06  # Theta=12.28
   8  -1   3    32244.17    30117.57     1710.74 o incl   0.3182E-06  # Theta=13.98
   9  -1   3     8237.53     7578.40      584.68 o incl   0.2769E-05  # Theta=15.71
  10  -1   3     2719.86     4142.96      472.08 o incl   0.2434E-05  # Theta=17.45
  11  -1   3      168.91      333.49      324.82 o incl   0.9130E-06  # Theta=19.22
 -11   0   3        0.00       51.53      355.14 o incl   0.4944E-06  # Theta=19.23
 -10   0   3    10095.52     8658.61      840.21 o incl   0.1134E-05  # Theta=17.46
  -9   0   3        0.00       89.63      207.89 o incl   0.1364E-05  # Theta=15.71
  -8   0   3    12759.08    13846.48      610.67 o incl   0.2391E-05  # Theta=13.97
  -7   0   3      809.89      726.30      164.58 o incl   0.1669E-04  # Theta=12.26
  -6   0   3    59767.57    62048.75     4426.27 o incl   0.4821E-07  # Theta=10.57
  -5   0   3     1663.10     1320.29      181.90 o incl   0.1649E-04  # Theta= 8.90
  -4   0   3     7315.03     7416.89      285.84 o incl   0.1187E-04  # Theta= 7.27
  -3   0   3       17.32        3.01       38.98 o incl   0.6518E-05  # Theta= 5.69
  -2   0   3    24799.21    26380.31      965.81 o incl   0.6191E-06  # Theta= 4.21
  -1   0   3      727.61      603.01       86.62 o incl   0.5221E-04  # Theta= 2.97
   0   0   3     4521.55     4808.80      246.87 o incl   0.1211E-04  # Theta= 2.40
   1   0   3     2347.39     2402.86      121.27 o incl   0.6800E-04  # Theta= 2.91
   2   0   3      558.70      639.15       90.95 o incl   0.3081E-04  # Theta= 4.12
   3   0   3     1650.10     1473.62      160.25 o incl   0.2866E-04  # Theta= 5.59
   4   0   3       77.96       93.80       73.63 o incl   0.8238E-05  # Theta= 7.17
   5   0   3     1091.41     1081.14      108.27 o incl   0.5328E-04  # Theta= 8.80
   6   0   3        0.00       56.35      242.54 o incl   0.1040E-05  # Theta=10.46
   7   0   3     3503.77     4150.50      446.09 o incl   0.4167E-05  # Theta=12.15
   8   0   3      701.62     1246.95      320.49 o incl   0.3675E-05  # Theta=13.87
   9   0   3        0.00      181.13      220.88 o incl   0.1209E-05  # Theta=15.60
  10   0   3        0.00      379.43      485.07 o incl   0.2546E-06  # Theta=17.34
  11   0   3       64.96      520.98      342.15 o incl   0.3132E-06  # Theta=19.11
 -11   1   3        0.00      258.39      363.80 o incl   0.4520E-06  # Theta=19.33
 -10   1   3      225.21       67.06      459.08 o incl   0.6123E-06  # Theta=17.56
  -9   1   3     1953.27     2110.82      363.80 o incl   0.7282E-05  # Theta=15.81
  -8   1   3     1199.68      934.13      337.82 o incl   0.5671E-05  # Theta=14.09
  -7   1   3      359.47      351.32      147.25 o incl   0.9553E-05  # Theta=12.38
  -6   1   3     8869.85     8988.05      757.92 o incl   0.1526E-05  # Theta=10.70
  -5   1   3     7570.56     7536.03      558.70 o incl   0.3192E-05  # Theta= 9.04
  -4   1   3     6258.27     6434.29      320.49 o incl   0.7494E-05  # Theta= 7.42
  -3   1   3     4101.44     4046.44      225.21 o incl   0.1768E-04  # Theta= 5.86
  -2   1   3      658.31      655.34       95.28 o incl   0.3961E-04  # Theta= 4.41
  -1   1   3     5868.48     6223.75      298.84 o incl   0.7983E-05  # Theta= 3.22
   0   1   3      181.90       79.39       43.31 o incl   0.2787E-04  # Theta= 2.67
   1   1   3     1463.87     1173.24      147.25 o incl   0.2536E-04  # Theta= 3.10
   2   1   3     7341.02     7850.35      368.13 o incl   0.5831E-05  # Theta= 4.23
   3   1   3     3282.89     3603.52      229.54 o incl   0.1504E-04  # Theta= 5.65
   4   1   3     2555.28     2819.63      190.56 o incl   0.2054E-04  # Theta= 7.20
   5   1   3     2087.53     1954.66      199.23 o incl   0.2063E-04  # Theta= 8.82
   6   1   3    33556.46    32532.48     1840.67 o incl   0.2947E-06  # Theta=10.47
   7   1   3    11308.20    10771.14      554.37 o incl   0.3053E-05  # Theta=12.15
   8   1   3     6253.94     5815.73      684.30 o incl   0.1940E-05  # Theta=13.85
   9   1   3     1563.48     1032.68      303.17 o incl   0.6970E-05  # Theta=15.58
  10   1   3    18151.15    16707.03     1255.99 o incl   0.5316E-06  # Theta=17.32
  11   1   3    14569.43    12553.18      870.53 o incl   0.5645E-06  # Theta=19.09
 -11   2   3        0.00      138.49      320.49 o incl   0.5888E-06  # Theta=19.51
 -10   2   3     3092.32     2734.96      506.73 o incl   0.3673E-05  # Theta=17.75
  -9   2   3     2542.29     2036.97      385.46 o incl   0.5107E-05  # Theta=16.01
  -8   2   3    30173.96    25683.79     2269.44 o incl   0.1422E-06  # Theta=14.30
  -7   2   3    11654.67    10391.04      835.88 o incl   0.1199E-05  # Theta=12.61
  -5   2   3     4612.50     4746.13      294.51 o incl   0.1128E-04  # Theta= 9.32
  -4   2   3    31711.46    31375.25     1459.54 o incl   0.4610E-06  # Theta= 7.75
  -3   2   3     3733.31     3854.64      251.20 o incl   0.1223E-04  # Theta= 6.25
  -2   2   3      593.34      567.21      108.27 o incl   0.2913E-04  # Theta= 4.90
  -1   2   3      753.59      110.60      168.91 o incl   0.2536E-06  # Theta= 3.84
   0   2   3     1446.55     1241.80      121.27 o incl   0.4777E-04  # Theta= 3.35
   1   2   3     5526.33     5620.49      311.83 o incl   0.9415E-05  # Theta= 3.67
   2   2   3       64.96      101.51       82.29 o incl   0.5473E-05  # Theta= 4.64
   3   2   3     2875.77     2621.92      233.87 o incl   0.1516E-04  # Theta= 5.95
   4   2   3     1611.13     1514.85      164.58 o incl   0.3392E-04  # Theta= 7.43
   5   2   3    22577.42    21413.50      944.15 o incl   0.1015E-05  # Theta= 8.99
   6   2   3      697.29      727.03      160.25 o incl   0.1567E-04  # Theta=10.61
   7   2   3     4473.91     4315.23      372.46 o incl   0.6987E-05  # Theta=12.26
   8   2   3     6877.60     1414.37      498.06 x excl   0.0000E+00  # Theta=13.94
   9   2   3     1450.88     1274.36      298.84 o incl   0.8993E-05  # Theta=15.65
  10   2   3        0.00      538.63      498.06 o incl   0.2391E-06  # Theta=17.38
  11   2   3     2494.65     1612.19      545.70 o incl   0.2542E-05  # Theta=19.14
 -11   3   3        0.00       40.61      324.82 o incl   0.5858E-06  # Theta=19.76
 -10   3   3     1494.19      598.37      727.61 o incl   0.1413E-05  # Theta=18.02
  -9   3   3     1857.99     1811.40      363.80 o incl   0.7531E-05  # Theta=16.30
  -8   3   3      467.75      165.54      372.46 o incl   0.1866E-05  # Theta=14.61
  -7   3   3      103.94      109.15       99.61 o incl   0.5944E-05  # Theta=12.95
  -5   3   3     1113.06       53.31      350.81 o incl   0.1062E-06  # Theta= 9.75
  -4   3   3      515.39      482.95      173.24 o incl   0.9902E-05  # Theta= 8.24
  -3   3   3     3516.76     3027.40      311.83 o incl   0.7753E-05  # Theta= 6.83
  -2   3   3    18337.38    19371.76      857.53 o incl   0.1057E-05  # Theta= 5.59
  -1   3   3     2550.95     2587.49      233.87 o incl   0.1819E-04  # Theta= 4.67
   0   3   3       25.99       33.33       69.30 o incl   0.3124E-05  # Theta= 4.25
   1   3   3      303.17      105.98      168.91 o incl   0.5201E-05  # Theta= 4.49
   2   3   3        4.33       36.29       21.65 o incl   0.5216E-05  # Theta= 5.29
   3   3   3       25.99      120.20       64.96 o incl   0.3472E-05  # Theta= 6.46
   4   3   3    14630.06    14973.76      632.32 o incl   0.2227E-05  # Theta= 7.82
   5   3   3     2451.34     2294.32      246.87 o incl   0.1632E-04  # Theta= 9.31
   6   3   3     5812.18     5443.09      476.41 o incl   0.4216E-05  # Theta=10.87
   7   3   3     1429.22     1511.72      259.86 o incl   0.1194E-04  # Theta=12.48
   8   3   3    36934.63    33535.71     1896.97 o incl   0.2202E-06  # Theta=14.13
   9   3   3    11026.68    10469.49      584.68 o incl   0.2336E-05  # Theta=15.82
  10   3   3     5019.61     5213.45      376.80 o incl   0.6790E-05  # Theta=17.53
  11   3   3      121.27        8.29      446.09 o incl   0.3496E-06  # Theta=19.26
 -11   4   3        0.00      384.58      355.14 o incl   0.4691E-06  # Theta=20.09
 -10   4   3    19792.59    17486.88     1156.37 o incl   0.5321E-06  # Theta=18.36
  -9   4   3      905.18      539.63      277.18 o incl   0.6032E-05  # Theta=16.67
  -8   4   3     6089.36     5497.03      307.50 o incl   0.3586E-05  # Theta=15.01
  -7   4   3        0.00       11.00      112.61 o incl   0.4850E-05  # Theta=13.38
  -6   4   3    54804.26    55576.27     4066.79 o incl   0.5973E-07  # Theta=11.81
  -5   4   3     2750.17     2929.72      259.86 o incl   0.1294E-04  # Theta=10.29
  -4   4   3     9025.77     9466.34      541.37 o incl   0.2487E-05  # Theta= 8.86
  -3   4   3       34.65       11.02      129.93 o incl   0.1183E-05  # Theta= 7.55
  -2   4   3    23759.77    25778.96     1091.41 o incl   0.4735E-06  # Theta= 6.43
  -1   4   3     5032.60     4674.49      324.82 o incl   0.9300E-05  # Theta= 5.63
   0   4   3       73.63       43.90       64.96 o incl   0.1004E-04  # Theta= 5.27
   1   4   3      922.50       76.88      155.92 x excl   0.0000E+00  # Theta= 5.44
   2   4   3      389.79      373.45       82.29 o incl   0.3217E-04  # Theta= 6.10
   3   4   3    31992.97    33528.51     1437.89 o incl   0.4397E-06  # Theta= 7.12
   4   4   3     8726.93     8889.24      424.44 o incl   0.5466E-05  # Theta= 8.37
   5   4   3     6457.50     6516.86      376.80 o incl   0.6668E-05  # Theta= 9.77
   6   4   3     2044.22     2034.65      411.44 o incl   0.5899E-05  # Theta=11.26
   7   4   3     2113.52     2105.26      281.51 o incl   0.1257E-04  # Theta=12.81
   8   4   3       56.30        1.04      255.53 o incl   0.4939E-06  # Theta=14.42
   9   4   3     2321.41     1964.43      259.86 o incl   0.1221E-04  # Theta=16.07
  10   4   3        0.00        9.64      177.57 o incl   0.1971E-05  # Theta=17.75
  11   4   3       64.96      157.52      177.57 o incl   0.1180E-05  # Theta=19.47
 -11   5   3     1242.99      342.74      350.81 o incl   0.2394E-05  # Theta=20.48
 -10   5   3      472.08      619.63      433.10 o incl   0.1447E-05  # Theta=18.78
  -9   5   3       64.96        3.86      320.49 o incl   0.3635E-06  # Theta=17.11
  -8   5   3      225.21      412.29      125.60 o incl   0.8023E-05  # Theta=15.49
  -7   5   3      181.90        0.90      168.91 o incl   0.2903E-05  # Theta=13.91
  -6   5   3     1702.08     2725.36      355.14 o incl   0.1781E-05  # Theta=12.39
  -5   5   3      649.65      609.83      203.56 o incl   0.8971E-05  # Theta=10.94
  -4   5   3    12520.87    13957.47      589.01 o incl   0.1694E-05  # Theta= 9.59
  -3   5   3     7691.83     6110.67      398.45 o incl   0.1175E-05  # Theta= 8.38
  -2   5   3      983.13      829.90      199.23 o incl   0.1362E-04  # Theta= 7.37
  -1   5   3      147.25       53.36      151.58 o incl   0.3509E-05  # Theta= 6.66
   0   5   3     1121.72      954.04      155.92 o incl   0.2301E-04  # Theta= 6.34
   1   5   3      129.93      301.01      151.58 o incl   0.3056E-05  # Theta= 6.47
   2   5   3     1866.65     1760.30      181.90 o incl   0.2256E-04  # Theta= 7.02
   3   5   3       30.32       72.29       95.28 o incl   0.1918E-05  # Theta= 7.91
   4   5   3      524.05      654.15      138.59 o incl   0.1367E-04  # Theta= 9.04
   5   5   3     8181.23     8676.83      441.76 o incl   0.3502E-05  # Theta=10.34
   6   5   3    40321.45    39356.47     3148.62 o incl   0.1008E-06  # Theta=11.75
   7   5   3     9852.99     9988.39      589.01 o incl   0.2786E-05  # Theta=13.25
   8   5   3     5751.55     4579.42      558.70 o incl   0.1891E-05  # Theta=14.80
   9   5   3     1918.63     1748.32      246.87 o incl   0.1552E-04  # Theta=16.41
  10   5   3    14721.01    13122.08      770.91 o incl   0.9787E-06  # Theta=18.06
  11   5   3    13053.58    11366.38      727.61 o incl   0.8320E-06  # Theta=19.74
 -10   6   3     1173.70     1889.85      515.39 o incl   0.2437E-05  # Theta=19.27
  -9   6   3     2096.20     2051.20      199.23 o incl   0.2408E-04  # Theta=17.64
  -8   6   3    33010.75    34069.43     1793.03 o incl   0.3110E-06  # Theta=16.05
  -7   6   3     2291.09     3292.31      857.53 o incl   0.8845E-06  # Theta=14.52
  -6   6   3     1074.08      898.85      285.84 o incl   0.6939E-05  # Theta=13.05
  -5   6   3     2524.96     2000.76      277.18 o incl   0.7485E-05  # Theta=11.67
  -4   6   3    32651.28    36372.96     1342.60 o incl   0.3296E-06  # Theta=10.40
  -3   6   3     4430.60     4505.84      316.16 o incl   0.8875E-05  # Theta= 9.28
  -2   6   3     1429.22     1018.34      242.54 o incl   0.1167E-04  # Theta= 8.37
  -1   6   3     8172.56     6491.58      558.70 o incl   0.1835E-05  # Theta= 7.74
   0   6   3     1204.01     1017.39      199.23 o incl   0.1577E-04  # Theta= 7.45
   1   6   3    21598.61    21516.88      944.15 o incl   0.1072E-05  # Theta= 7.54
   2   6   3      640.99      874.88      168.91 o incl   0.9683E-05  # Theta= 8.01
   3   6   3     4339.65     4119.00      303.17 o incl   0.1073E-04  # Theta= 8.79
   4   6   3     4954.64     4563.51      398.45 o incl   0.6199E-05  # Theta= 9.82
   5   6   3    11364.50    11770.03      576.02 o incl   0.2805E-05  # Theta=11.02
   6   6   3        0.00       21.72      220.88 o incl   0.1263E-05  # Theta=12.35
   7   6   3     5582.64     5445.99      502.39 o incl   0.3914E-05  # Theta=13.77
   8   6   3      407.11      152.29      199.23 o incl   0.5083E-05  # Theta=15.27
   9   6   3      194.89      129.89      160.25 o incl   0.4312E-05  # Theta=16.83
  10   6   3     1195.35     1010.33      329.15 o incl   0.6251E-05  # Theta=18.44
  11   6   3     2542.29     2006.36      368.13 o incl   0.5811E-05  # Theta=20.09
 -10   7   3        0.00        3.79      489.40 o incl   0.2609E-06  # Theta=19.82
  -9   7   3      723.27      775.10      199.23 o incl   0.1043E-04  # Theta=18.23
  -8   7   3     1230.00      368.98      333.49 o incl   0.2663E-05  # Theta=16.68
  -7   7   3     3031.69     2961.16      433.10 o incl   0.5307E-05  # Theta=15.20
  -6   7   3     5560.98     5842.17      640.99 o incl   0.2370E-05  # Theta=13.79
  -5   7   3     1697.75     1206.08      285.84 o incl   0.1127E-04  # Theta=12.48
  -4   7   3      749.26      493.17      238.20 o incl   0.6903E-05  # Theta=11.29
  -3   7   3     1589.47     1670.40      220.88 o incl   0.1678E-04  # Theta=10.25
  -2   7   3    20606.82    21058.02      900.84 o incl   0.1215E-05  # Theta= 9.42
  -1   7   3     1221.34     1489.50      251.20 o incl   0.1117E-04  # Theta= 8.84
   0   7   3      229.54       27.38      168.91 o incl   0.3942E-05  # Theta= 8.58
   1   7   3     1554.82     1675.66      255.53 o incl   0.1289E-04  # Theta= 8.65
   2   7   3        4.33        4.06      134.26 o incl   0.1386E-06  # Theta= 9.05
   3   7   3    13638.27    13608.28      619.33 o incl   0.2542E-05  # Theta= 9.74
   4   7   3    17414.88    18748.52      822.89 o incl   0.8433E-06  # Theta=10.67
   5   7   3     6167.32     5986.62      415.77 o incl   0.5757E-05  # Theta=11.77
   6   7   3     6444.50     6231.64      779.58 o incl   0.1641E-05  # Theta=13.02
   7   7   3     2408.03     1790.88      428.77 o incl   0.4564E-05  # Theta=14.38
   8   7   3    26683.19    22604.58     1221.34 o incl   0.1841E-06  # Theta=15.82
   9   7   3     9541.16     9261.00      567.36 o incl   0.2696E-05  # Theta=17.33
  10   7   3     5920.45     5343.07      502.39 o incl   0.3272E-05  # Theta=18.89
  11   7   3        0.00       80.10      350.81 o incl   0.5029E-06  # Theta=20.51
 -10   8   3    20814.71    23207.97      835.88 o incl   0.9966E-06  # Theta=20.44
  -9   8   3       21.65       32.31      160.25 o incl   0.4867E-06  # Theta=18.88
  -8   8   3     3577.39     3268.26      389.79 o incl   0.5597E-05  # Theta=17.38
  -7   8   3        0.00       93.05      337.82 o incl   0.5400E-06  # Theta=15.95
  -6   8   3    69200.45    55410.32     5236.16 o incl   0.2199E-07  # Theta=14.60
  -5   8   3        4.33       28.00      194.89 o incl   0.5200E-07  # Theta=13.35
  -4   8   3     9289.96     9852.55      545.70 o incl   0.2983E-05  # Theta=12.23
  -3   8   3       64.96      101.50      160.25 o incl   0.1445E-05  # Theta=11.26
  -2   8   3    20208.37    20981.35      918.17 o incl   0.1064E-05  # Theta=10.50
  -1   8   3    14123.33    14386.37      679.96 o incl   0.2029E-05  # Theta= 9.97
   0   8   3      138.59       42.35      164.58 o incl   0.2890E-05  # Theta= 9.73
   1   8   3     1598.13        7.40      342.15 x excl   0.0000E+00  # Theta= 9.78
   2   8   3     1836.34     1958.03      233.87 o incl   0.1356E-04  # Theta=10.13
   3   8   3    23625.51    24204.70      887.85 o incl   0.1268E-05  # Theta=10.74
   4   8   3       21.65      112.80      142.92 o incl   0.6032E-06  # Theta=11.58
   5   8   3     4292.00     4331.78      411.44 o incl   0.5774E-05  # Theta=12.60
   6   8   3     3490.77     3484.50      653.98 o incl   0.2337E-05  # Theta=13.77
   7   8   3     2022.57     1780.82      355.14 o incl   0.7710E-05  # Theta=15.06
   8   8   3     3538.41       33.46      524.05 x excl   0.0000E+00  # Theta=16.44
   9   8   3     5955.10     5955.62      463.42 o incl   0.4597E-05  # Theta=17.90
  10   8   3      389.79      859.85      389.79 o incl   0.1439E-05  # Theta=19.42
  -9   9   3      983.13     1260.10      259.86 o incl   0.7940E-05  # Theta=19.59
  -8   9   3       73.63      262.14      290.18 o incl   0.5009E-06  # Theta=18.13
  -7   9   3       51.97       19.37      446.09 o incl   0.1508E-06  # Theta=16.75
  -6   9   3      277.18      509.25      368.13 o incl   0.1165E-05  # Theta=15.46
  -5   9   3      714.61      331.00      264.19 o incl   0.5413E-05  # Theta=14.27
  -4   9   3     2637.57     2130.79      298.84 o incl   0.9118E-05  # Theta=13.21
  -3   9   3      476.41      559.07      190.56 o incl   0.7512E-05  # Theta=12.31
  -2   9   3      316.16      126.91      350.81 o incl   0.1436E-05  # Theta=11.60
  -1   9   3     1719.40     1283.01      303.17 o incl   0.1008E-04  # Theta=11.12
   0   9   3     2078.87     2212.95      294.51 o incl   0.1153E-04  # Theta=10.89
   1   9   3        0.00      740.71      294.51 o incl   0.6028E-06  # Theta=10.92
   2   9   3     1450.88     2012.91      285.84 o incl   0.8015E-05  # Theta=11.23
   3   9   3      346.48      671.10      138.59 o incl   0.9079E-05  # Theta=11.78
   4   9   3     1048.10     1343.45      194.89 o incl   0.1199E-04  # Theta=12.54
   5   9   3     2304.08     2557.10      346.48 o incl   0.8116E-05  # Theta=13.49
   6   9   3       21.65    13307.27       30.32 x excl   0.0000E+00  # Theta=14.59
   7   9   3     9367.92     8755.03      632.32 o incl   0.2223E-05  # Theta=15.81
   8   9   3     5825.17     4891.67      467.75 o incl   0.3385E-05  # Theta=17.12
   9   9   3     1390.25     1163.63      264.19 o incl   0.1005E-04  # Theta=18.53
  10   9   3     7111.47     6040.35      558.70 o incl   0.2069E-05  # Theta=20.00
  -9  10   3     1416.23     1357.27      281.51 o incl   0.1006E-04  # Theta=20.35
  -8  10   3    28043.12    25618.77     1528.84 o incl   0.3390E-06  # Theta=18.94
  -7  10   3     2122.18     1203.02      524.05 o incl   0.2863E-05  # Theta=17.61
  -6  10   3      844.54      788.54      450.42 o incl   0.2390E-05  # Theta=16.37
  -5  10   3     2637.57     2831.05      420.11 o incl   0.5664E-05  # Theta=15.23
  -4  10   3    14556.44    14954.68      757.92 o incl   0.1500E-05  # Theta=14.23
  -3  10   3      402.78      391.37      177.57 o incl   0.7127E-05  # Theta=13.39
  -2  10   3        0.00       14.53     1494.19 o incl   0.9408E-08  # Theta=12.73
  -1  10   3     4079.79     2971.47      511.06 o incl   0.3090E-05  # Theta=12.28
   0  10   3     2330.07     1841.91      303.17 o incl   0.8638E-05  # Theta=12.06
   1  10   3    24643.29    25279.68     1095.74 o incl   0.7823E-06  # Theta=12.08
   2  10   3      948.49     1269.42      259.86 o incl   0.7256E-05  # Theta=12.35
   3  10   3      199.23      329.80      134.26 o incl   0.6090E-05  # Theta=12.85
   4  10   3     6479.15     6360.36      420.11 o incl   0.5341E-05  # Theta=13.55
   5  10   3     2416.69     2983.01      368.13 o incl   0.5518E-05  # Theta=14.43
   6  10   3      472.08      349.47      363.80 o incl   0.2047E-05  # Theta=15.45
   7  10   3     7492.60     7599.87      835.88 o incl   0.1431E-05  # Theta=16.61
   8  10   3     3529.75     2916.64      372.46 o incl   0.4907E-05  # Theta=17.87
   9  10   3       60.63       33.25      173.24 o incl   0.1157E-05  # Theta=19.22
  -8  11   3      593.34       59.29      333.49 o incl   0.2101E-05  # Theta=19.79
  -7  11   3     2226.13     2731.62      424.44 o incl   0.4238E-05  # Theta=18.51
  -6  11   3     6574.43     6059.81      900.84 o incl   0.1148E-05  # Theta=17.32
  -5  11   3      181.90       62.71      259.86 o incl   0.1525E-05  # Theta=16.24
  -4  11   3     5253.48     4532.80      467.75 o incl   0.4109E-05  # Theta=15.29
  -3  11   3    12425.59     2138.16     1520.18 x excl   0.0000E+00  # Theta=14.49
  -2  11   3     7839.08     7653.90      571.69 o incl   0.2986E-05  # Theta=13.87
  -1  11   3     3464.79     3622.54      402.78 o incl   0.6112E-05  # Theta=13.45
   0  11   3    10892.42     2662.89     1121.72 x excl   0.0000E+00  # Theta=13.24
   1  11   3        0.00       18.75      316.16 o incl   0.6183E-06  # Theta=13.25
   2  11   3        0.00     1093.30      372.46 o incl   0.3634E-06  # Theta=13.49
   3  11   3     3278.55     3203.16      290.18 o incl   0.1075E-04  # Theta=13.94
   4  11   3     1074.08     1391.87      225.21 o incl   0.1142E-04  # Theta=14.59
   5  11   3     5171.19     5022.08      567.36 o incl   0.2984E-05  # Theta=15.40
   6  11   3     3620.70     3242.79      736.27 o incl   0.1789E-05  # Theta=16.37
   7  11   3     1845.00      637.35      697.29 o incl   0.1513E-05  # Theta=17.46
   8  11   3     7817.42     6315.43      571.69 o incl   0.1460E-05  # Theta=18.67
   9  11   3     8150.91     7482.77      623.66 o incl   0.2212E-05  # Theta=19.97
  -7  12   3      550.03      885.71      506.73 o incl   0.1217E-05  # Theta=19.45
  -6  12   3    20069.78    19911.62     2087.53 o incl   0.2268E-06  # Theta=18.30
  -5  12   3      355.14      537.48      363.80 o incl   0.1522E-05  # Theta=17.27
  -4  12   3      550.03      710.94      255.53 o incl   0.4813E-05  # Theta=16.37
  -3  12   3     1481.20     1459.02      285.84 o incl   0.1046E-04  # Theta=15.62
  -2  12   3     4209.72     3883.29      506.73 o incl   0.3754E-05  # Theta=15.03
  -1  12   3     9056.09     9327.19      584.68 o incl   0.2813E-05  # Theta=14.63
   0  12   3        0.00       17.92      229.54 o incl   0.1178E-05  # Theta=14.43
   1  12   3        0.00        3.50      337.82 o incl   0.5462E-06  # Theta=14.44
   2  12   3     4196.72     3580.89      498.06 o incl   0.3676E-05  # Theta=14.65
   3  12   3    12066.12    12062.31      649.65 o incl   0.2368E-05  # Theta=15.06
   4  12   3       43.31      249.20      177.57 o incl   0.7600E-06  # Theta=15.66
   5  12   3     5019.61     5634.22      580.35 o incl   0.2348E-05  # Theta=16.42
   7  12   3     1056.76      822.80      524.05 o incl   0.2180E-05  # Theta=18.36
   8  12   3      324.82       48.73      203.56 o incl   0.3624E-05  # Theta=19.51
  -7  13   3        0.00      125.85      398.45 o incl   0.3868E-06  # Theta=20.43
  -6  13   3      454.75      267.18      550.03 o incl   0.8560E-06  # Theta=19.32
  -5  13   3     1424.89      899.74      593.34 o incl   0.2246E-05  # Theta=18.34
  -4  13   3     1970.60     1233.51      303.17 o incl   0.5895E-05  # Theta=17.48
  -3  13   3      550.03      796.56      229.54 o incl   0.5715E-05  # Theta=16.76
  -2  13   3     2447.01     1091.72      450.42 o incl   0.1636E-05  # Theta=16.20
  -1  13   3        0.00        2.76      316.16 o incl   0.6234E-06  # Theta=15.82
   0  13   3      537.04      238.66      277.18 o incl   0.3622E-05  # Theta=15.63
   1  13   3     1914.29     2216.73      381.13 o incl   0.6222E-05  # Theta=15.63
   2  13   3      160.25        2.47      411.44 o incl   0.5301E-06  # Theta=15.82
   3  13   3     2442.67     2516.08      320.49 o incl   0.9733E-05  # Theta=16.20
   4  13   3     1741.06     1763.68      298.84 o incl   0.1116E-04  # Theta=16.75
   5  13   3      506.73      776.92      584.68 o incl   0.8456E-06  # Theta=17.46
   7  13   3     8826.54     8342.59     1355.60 o incl   0.5415E-06  # Theta=19.31
   8  13   3     3404.15     3097.44      381.13 o incl   0.6291E-05  # Theta=20.41
  -6  14   3        0.00      214.65     1087.08 o incl   0.3346E-07  # Theta=20.38
  -5  14   3     1979.26     2838.92      537.04 o incl   0.2291E-05  # Theta=19.43
  -4  14   3     3586.05     3786.03      415.77 o incl   0.5437E-05  # Theta=18.60
  -3  14   3      844.54      789.00      264.19 o incl   0.6982E-05  # Theta=17.92
  -2  14   3     3174.61      202.26      844.54 o incl   0.5991E-07  # Theta=17.39
  -1  14   3     3789.61     4169.34      463.42 o incl   0.4304E-05  # Theta=17.03
   0  14   3     2191.48     2600.29      355.14 o incl   0.6322E-05  # Theta=16.84
   1  14   3     5695.24     3966.06      541.37 o incl   0.1681E-05  # Theta=16.83
   2  14   3      796.90     1586.87      415.77 o incl   0.2017E-05  # Theta=17.00
   3  14   3      316.16      337.51      194.89 o incl   0.4786E-05  # Theta=17.35
   4  14   3     7687.49     8134.96      576.02 o incl   0.2916E-05  # Theta=17.87
   5  14   3     1780.03     1209.26      814.22 o incl   0.1458E-05  # Theta=18.54
   7  14   3     4166.41     3598.53     1208.34 o incl   0.6754E-06  # Theta=20.28
  -5  15   3     3759.29     2992.63      731.94 o incl   0.1671E-05  # Theta=20.54
  -4  15   3     3928.20     3813.83      446.09 o incl   0.5020E-05  # Theta=19.75
  -3  15   3     1069.75     1641.65      342.15 o incl   0.4785E-05  # Theta=19.10
  -2  15   3     1875.32     1679.40      441.76 o incl   0.4891E-05  # Theta=18.59
  -1  15   3     4725.10     5270.05      524.05 o incl   0.3376E-05  # Theta=18.24
   0  15   3     4573.52     3968.98      493.73 o incl   0.3467E-05  # Theta=18.06
   1  15   3     1767.04     2164.32      428.77 o incl   0.4434E-05  # Theta=18.04
   2  15   3        0.00      140.10      411.44 o incl   0.3604E-06  # Theta=18.20
   3  15   3     1152.04     1230.92      272.85 o incl   0.8900E-05  # Theta=18.52
   4  15   3      359.47        2.79      264.19 o incl   0.1937E-05  # Theta=19.00
   5  15   3     6505.14     6093.43     1160.70 o incl   0.7216E-06  # Theta=19.63
  -3  16   3      519.72      690.77      251.20 o incl   0.4572E-05  # Theta=20.29
  -2  16   3      563.03      794.57      433.10 o incl   0.1711E-05  # Theta=19.80
  -1  16   3     6379.54     6199.87      554.37 o incl   0.3121E-05  # Theta=19.47
   0  16   3        0.00       19.85      277.18 o incl   0.8085E-06  # Theta=19.29
   1  16   3       30.32      234.79      385.46 o incl   0.1173E-06  # Theta=19.27
   2  16   3     1489.86     1488.14      459.08 o incl   0.4055E-05  # Theta=19.41
   3  16   3     2447.01     2763.65      342.15 o incl   0.7240E-05  # Theta=19.71
   4  16   3        0.00      143.73      337.82 o incl   0.5280E-06  # Theta=20.16
   0  17   3      281.51        1.10      662.64 o incl   0.3560E-06  # Theta=20.53
   1  17   3      108.27      195.29      216.55 o incl   0.1326E-05  # Theta=20.50
  -4 -16   4    41464.83    39769.59     1706.41 o incl   0.3038E-06  # Theta=20.37
  -3 -16   4     1026.44      920.18      264.19 o incl   0.8482E-05  # Theta=19.91
  -2 -16   4     1979.26     1739.59      433.10 o incl   0.5313E-05  # Theta=19.61
  -1 -16   4     3161.62     2128.92      381.13 o incl   0.3300E-05  # Theta=19.45
   0 -16   4    69057.52    60807.00     2771.83 o incl   0.6648E-07  # Theta=19.46
   1 -16   4        0.00       64.06      303.17 o incl   0.6671E-06  # Theta=19.63
   2 -16   4     8978.13     9036.35      589.01 o incl   0.2829E-05  # Theta=19.95
   3 -16   4      207.89       93.93      199.23 o incl   0.2900E-05  # Theta=20.42
  -5 -15   4     2893.10     3414.92      593.34 o incl   0.2514E-05  # Theta=19.86
  -4 -15   4    11412.14    12120.39      684.30 o incl   0.1890E-05  # Theta=19.22
  -3 -15   4     4512.88     5134.62      389.79 o incl   0.5289E-05  # Theta=18.74
  -2 -15   4        0.00       50.23      355.14 o incl   0.4923E-06  # Theta=18.40
  -1 -15   4     3724.65     3616.70      402.78 o incl   0.5990E-05  # Theta=18.24
   0 -15   4      662.64      360.85      277.18 o incl   0.4731E-05  # Theta=18.24
   1 -15   4     1524.51      831.34      363.80 o incl   0.4867E-05  # Theta=18.41
   2 -15   4      108.27      249.75      459.08 o incl   0.2962E-06  # Theta=18.74
   3 -15   4     2490.32     2236.72      290.18 o incl   0.1133E-04  # Theta=19.23
   4 -15   4    25804.00    22542.37     1113.06 o incl   0.5210E-06  # Theta=19.87
  -7 -14   4     2880.10     1649.23      537.04 o incl   0.2211E-05  # Theta=20.52
  -6 -14   4     7033.52    10729.11     1442.22 o incl   0.2153E-06  # Theta=19.58
  -5 -14   4      593.34      816.87      454.75 o incl   0.1635E-05  # Theta=18.77
  -4 -14   4        0.00       70.91      212.22 o incl   0.1356E-05  # Theta=18.09
  -3 -14   4     2615.91     2333.10      285.84 o incl   0.1088E-04  # Theta=17.57
  -2 -14   4    52755.71    53214.95     2100.53 o incl   0.2097E-06  # Theta=17.22
  -1 -14   4      116.94      558.40      311.83 o incl   0.6588E-06  # Theta=17.03
   0 -14   4     7761.12     6691.11      511.06 o incl   0.3574E-05  # Theta=17.03
   1 -14   4     5175.52     5417.63      407.11 o incl   0.5327E-05  # Theta=17.20
   2 -14   4    36904.31    34320.83     1654.44 o incl   0.2974E-06  # Theta=17.55
   3 -14   4     2953.73     3089.18      290.18 o incl   0.7984E-05  # Theta=18.06
   4 -14   4    13945.76    13362.70      675.63 o incl   0.2181E-05  # Theta=18.73
   5 -14   4      264.19        2.05      316.16 o incl   0.1324E-05  # Theta=19.53
   6 -14   4     8571.02     7329.93     1485.53 o incl   0.4332E-06  # Theta=20.47
  -7 -13   4      571.69        2.47      398.45 o incl   0.1356E-05  # Theta=19.55
  -6 -13   4    22248.26    27439.82     2447.01 o incl   0.1112E-06  # Theta=18.57
  -5 -13   4      138.59       16.55      381.13 o incl   0.5456E-06  # Theta=17.70
  -4 -13   4      796.90      251.32      220.88 o incl   0.5414E-05  # Theta=16.99
  -3 -13   4      116.94       45.55      147.25 o incl   0.3022E-05  # Theta=16.43
  -2 -13   4     8536.37    10014.64      589.01 o incl   0.1733E-05  # Theta=16.04
  -1 -13   4     1771.37     1707.20      311.83 o incl   0.1014E-04  # Theta=15.84
   0 -13   4      710.28     1205.08      255.53 o incl   0.5585E-05  # Theta=15.83
   1 -13   4      736.27      826.27      290.18 o incl   0.4975E-05  # Theta=16.00
   2 -13   4    11715.31    12218.92      623.66 o incl   0.2015E-05  # Theta=16.37
   3 -13   4      671.30      143.58      168.91 o incl   0.2814E-05  # Theta=16.91
   4 -13   4     2962.39     3173.43      303.17 o incl   0.1070E-04  # Theta=17.60
   5 -13   4     1351.27     1433.15      294.51 o incl   0.8966E-05  # Theta=18.45
   6 -13   4    33305.26    40337.38     2113.52 o incl   0.9360E-07  # Theta=19.42
   7 -13   4        0.00       97.62      398.45 o incl   0.3880E-06  # Theta=20.50
  -8 -12   4     6769.33     7201.91      567.36 o incl   0.2894E-05  # Theta=19.77
  -7 -12   4     6773.66     2329.51      935.49 x excl   0.0000E+00  # Theta=18.62
  -6 -12   4      701.62     4203.18      489.40 o incl   0.2230E-06  # Theta=17.58
  -5 -12   4     3824.26     4363.95      589.01 o incl   0.2305E-05  # Theta=16.67
  -4 -12   4    66268.37    70720.45     2494.65 o incl   0.1259E-06  # Theta=15.90
  -3 -12   4     2395.03     2193.14      268.52 o incl   0.1382E-04  # Theta=15.30
  -2 -12   4    31083.47    29368.09     1624.12 o incl   0.3752E-06  # Theta=14.88
  -1 -12   4     4842.04     4657.16      376.80 o incl   0.7019E-05  # Theta=14.66
   0 -12   4   121626.98   105293.00     4638.48 o incl   0.2045E-07  # Theta=14.64
   1 -12   4        0.00      367.97      255.53 o incl   0.8225E-06  # Theta=14.82
   2 -12   4    83644.28    77645.09     2945.07 o incl   0.1024E-06  # Theta=15.20
   3 -12   4      342.15      213.48      151.58 o incl   0.8049E-05  # Theta=15.77
   4 -12   4    33162.34    35308.54     1247.32 o incl   0.4692E-06  # Theta=16.50
   5 -12   4      385.46      695.91      246.87 o incl   0.3318E-05  # Theta=17.38
   6 -12   4    30806.28    35942.75     2022.57 o incl   0.1508E-06  # Theta=18.40
   7 -12   4     2719.86     3194.13      372.46 o incl   0.5311E-05  # Theta=19.53
  -9 -11   4     4941.65     4058.69      389.79 o incl   0.3226E-05  # Theta=20.22
  -8 -11   4    26977.70    29018.15     1121.72 o incl   0.6812E-06  # Theta=18.93
  -7 -11   4     1905.63     2687.46      467.75 o incl   0.2956E-05  # Theta=17.73
  -6 -11   4      415.77     1939.35      394.12 o incl   0.9932E-06  # Theta=16.63
  -5 -11   4     7518.59     7702.01      567.36 o incl   0.2981E-05  # Theta=15.67
  -4 -11   4    43496.06    41167.23     1806.02 o incl   0.2854E-06  # Theta=14.85
  -3 -11   4     2737.18     3097.57      272.85 o incl   0.9037E-05  # Theta=14.20
  -2 -11   4      861.87      935.57      311.83 o incl   0.5116E-05  # Theta=13.74
  -1 -11   4     6877.60     6766.75      459.08 o incl   0.4730E-05  # Theta=13.49
   0 -11   4      363.80      379.51      212.22 o incl   0.4603E-05  # Theta=13.46
   1 -11   4     7115.81     6649.36      454.75 o incl   0.4720E-05  # Theta=13.65
   2 -11   4      259.86      393.52      251.20 o incl   0.2361E-05  # Theta=14.05
   3 -11   4      298.84      232.90      138.59 o incl   0.8965E-05  # Theta=14.65
   4 -11   4    62088.98    68710.25     2451.34 o incl   0.7351E-07  # Theta=15.42
   5 -11   4     7665.84     7589.60      450.42 o incl   0.4887E-05  # Theta=16.35
   6 -11   4     2490.32       70.24      944.15 o incl   0.2282E-06  # Theta=17.41
   7 -11   4      225.21      672.50      268.52 o incl   0.1675E-05  # Theta=18.58
   8 -11   4    38394.17    42934.98     1702.08 o incl   0.2324E-06  # Theta=19.85
  -9 -10   4     4798.73     4371.68      394.12 o incl   0.5346E-05  # Theta=19.48
  -8 -10   4        0.00      154.39      147.25 o incl   0.2479E-05  # Theta=18.14
  -7 -10   4     1810.35     1824.52      428.77 o incl   0.5238E-05  # Theta=16.88
  -6 -10   4    15305.70    19317.57     1273.31 o incl   0.2804E-06  # Theta=15.73
  -5 -10   4     5244.82     4283.97      519.72 o incl   0.2703E-05  # Theta=14.70
  -4 -10   4    17891.29    19668.75      775.25 o incl   0.9560E-06  # Theta=13.82
  -3 -10   4     7076.83     6911.58      394.12 o incl   0.6178E-05  # Theta=13.12
  -2 -10   4    61413.34    61461.66     2308.41 o incl   0.1788E-06  # Theta=12.62
  -1 -10   4      692.96      579.17      246.87 o incl   0.6496E-05  # Theta=12.34
   0 -10   4   141016.81   119493.79     5331.44 o incl   0.1560E-07  # Theta=12.29
   1 -10   4      342.15      381.62      220.88 o incl   0.4028E-05  # Theta=12.49
   2 -10   4    43660.64    41237.86     1767.04 o incl   0.2947E-06  # Theta=12.92
   3 -10   4     1953.27     1974.42      203.56 o incl   0.2311E-04  # Theta=13.55
   4 -10   4   100574.10    95802.89     3456.12 o incl   0.7796E-07  # Theta=14.38
   5 -10   4     2637.57     3695.91      303.17 o incl   0.3645E-05  # Theta=15.35
   6 -10   4     3629.36     7360.79      563.03 o incl   0.1180E-06  # Theta=16.46
   7 -10   4     1832.01     2204.73      285.84 o incl   0.1079E-04  # Theta=17.68
   8 -10   4     7873.73     8585.41      528.38 o incl   0.3292E-05  # Theta=19.00
   9 -10   4     1247.32     1154.83      233.87 o incl   0.1289E-04  # Theta=20.40
 -10  -9   4    23127.45    23994.96      974.47 o incl   0.1051E-05  # Theta=20.26
  -9  -9   4        0.00        2.64      142.92 o incl   0.3049E-05  # Theta=18.79
  -8  -9   4     3053.34     2992.76      324.82 o incl   0.9452E-05  # Theta=17.40
  -7  -9   4     2403.70     2558.80      398.45 o incl   0.5797E-05  # Theta=16.08
  -6  -9   4    68286.61    82584.18     4097.11 o incl   0.2754E-07  # Theta=14.87
  -5  -9   4      398.45      430.53      233.87 o incl   0.4199E-05  # Theta=13.78
  -4  -9   4     7925.70     7562.12      433.10 o incl   0.5281E-05  # Theta=12.83
  -3  -9   4      653.98      128.54      142.92 o incl   0.5526E-05  # Theta=12.07
  -2  -9   4    21832.49    26404.67     1000.46 o incl   0.1598E-06  # Theta=11.51
  -1  -9   4    16895.17    14625.21      809.89 o incl   0.1274E-05  # Theta=11.20
   0  -9   4       21.65       38.68      164.58 o incl   0.4601E-06  # Theta=11.14
   1  -9   4    22191.96    16362.89      944.15 o incl   0.5262E-07  # Theta=11.35
   2  -9   4    33716.71    33471.23     1338.27 o incl   0.5087E-06  # Theta=11.80
   3  -9   4     1242.99      853.88      164.58 o incl   0.2195E-04  # Theta=12.49
   4  -9   4     5249.15     3686.95      337.82 o incl   0.5322E-06  # Theta=13.36
   5  -9   4    12971.30    12665.60      597.68 o incl   0.2799E-05  # Theta=14.39
   6  -9   4    57550.11    64967.57     2819.47 o incl   0.7700E-07  # Theta=15.56
   7  -9   4      186.23      312.26      199.23 o incl   0.2687E-05  # Theta=16.83
   8  -9   4        8.66      382.93      246.87 o incl   0.8006E-07  # Theta=18.19
   9  -9   4     1204.01     1566.32      246.87 o incl   0.1087E-04  # Theta=19.63
 -10  -8   4     3170.28     3800.13      372.46 o incl   0.6481E-05  # Theta=19.68
  -9  -8   4        0.00       12.32      142.92 o incl   0.3028E-05  # Theta=18.17
  -8  -8   4    16015.97    16928.95      762.25 o incl   0.1574E-05  # Theta=16.72
  -7  -8   4     4850.70     5684.72      424.44 o incl   0.4325E-05  # Theta=15.35
  -5  -8   4     1987.92     1553.54      290.18 o incl   0.1084E-04  # Theta=12.91
  -4  -8   4    90339.98    94783.54     3161.62 o incl   0.8034E-07  # Theta=11.89
  -3  -8   4      151.58      147.06      129.93 o incl   0.5143E-05  # Theta=11.05
  -2  -8   4   287616.31   318900.72    35626.67 o incl   0.6453E-09  # Theta=10.43
  -1  -8   4        0.00       92.71      177.57 o incl   0.1834E-05  # Theta=10.08
   0  -8   4   173330.28   157505.80    14227.28 o incl   0.4758E-08  # Theta=10.00
   1  -8   4     1372.92     1352.94      190.56 o incl   0.1933E-04  # Theta=10.22
   2  -8   4   433098.31   447474.69    45319.41 o incl   0.4456E-09  # Theta=10.71
   3  -8   4     7631.19     7805.58      368.13 o incl   0.7097E-05  # Theta=11.45
   4  -8   4    23486.92    23887.46      892.18 o incl   0.1168E-05  # Theta=12.38
   5  -8   4     1100.07     1478.08      194.89 o incl   0.1206E-04  # Theta=13.47
   6  -8   4    96658.88   101649.76     4625.49 o incl   0.4267E-07  # Theta=14.70
   7  -8   4     3053.34     3382.70      337.82 o incl   0.6575E-05  # Theta=16.03
   8  -8   4     8584.01     9142.99      528.38 o incl   0.3521E-05  # Theta=17.44
   9  -8   4       60.63       11.92      121.27 o incl   0.2320E-05  # Theta=18.92
  10  -8   4     1247.32     1675.70      316.16 o incl   0.6879E-05  # Theta=20.47
 -10  -7   4     3711.65     3968.25      381.13 o incl   0.6166E-05  # Theta=19.16
  -9  -7   4    15738.79    12863.50      645.32 o incl   0.9595E-07  # Theta=17.60
  -8  -7   4    85177.45    83296.16     2962.39 o incl   0.1061E-06  # Theta=16.10
  -7  -7   4      454.75      472.68      272.85 o incl   0.3524E-05  # Theta=14.67
  -6  -7   4     6916.58     7352.39      584.68 o incl   0.2536E-05  # Theta=13.33
  -5  -7   4     3698.66    18025.84      324.82 x excl   0.0000E+00  # Theta=12.09
  -4  -7   4   143853.62   137716.62     4971.97 o incl   0.3896E-07  # Theta=10.99
  -3  -7   4     1048.10     1032.22      155.92 o incl   0.2437E-04  # Theta=10.08
  -2  -7   4     2317.08     2066.71      246.87 o incl   0.1536E-04  # Theta= 9.39
  -1  -7   4    12421.26    11170.52      589.01 o incl   0.1887E-05  # Theta= 8.98
   0  -7   4      190.56       58.00      151.58 o incl   0.4734E-05  # Theta= 8.88
   1  -7   4    10346.72     8683.66      511.06 o incl   0.1657E-05  # Theta= 9.12
   2  -7   4        0.00        5.71       82.29 o incl   0.8498E-05  # Theta= 9.65
   3  -7   4    12668.13    11201.97      515.39 o incl   0.1862E-05  # Theta=10.45
   4  -7   4   119180.01   107692.16     4105.77 o incl   0.4858E-07  # Theta=11.45
   5  -7   4     7514.26     8005.92      420.11 o incl   0.4364E-05  # Theta=12.61
   6  -7   4     3109.65     3479.11      298.84 o incl   0.7532E-05  # Theta=13.89
   7  -7   4     7068.17     6064.37      398.45 o incl   0.2742E-05  # Theta=15.28
   8  -7   4    46640.36    47799.58     1857.99 o incl   0.2794E-06  # Theta=16.74
   9  -7   4      805.56      684.47      311.83 o incl   0.4730E-05  # Theta=18.27
  10  -7   4     7917.04     7853.47      688.63 o incl   0.2097E-05  # Theta=19.85
 -11  -6   4       34.65      443.52      220.88 o incl   0.3926E-06  # Theta=20.36
 -10  -6   4      446.09        1.54      342.15 o incl   0.1540E-05  # Theta=18.71
  -9  -6   4     8467.07     8490.87      485.07 o incl   0.4231E-05  # Theta=17.11
  -8  -6   4     2200.14     3092.28      277.18 o incl   0.4214E-05  # Theta=15.56
  -7  -6   4      116.94      980.14      259.86 o incl   0.8545E-06  # Theta=14.07
  -6  -6   4    10966.05    11705.54      783.91 o incl   0.1449E-05  # Theta=12.66
  -5  -6   4     8796.23     8204.72      580.35 o incl   0.2905E-05  # Theta=11.35
  -4  -6   4   107646.59   122660.40     3607.71 o incl   0.1053E-07  # Theta=10.16
  -3  -6   4     3282.89     3599.97      242.54 o incl   0.4761E-05  # Theta= 9.16
  -2  -6   4    11100.31    10309.24      476.41 o incl   0.4316E-05  # Theta= 8.38
  -1  -6   4     3161.62     2898.93      242.54 o incl   0.1607E-04  # Theta= 7.91
   1  -6   4      796.90      468.68      151.58 o incl   0.1107E-04  # Theta= 8.04
   2  -6   4     1632.78      533.17      160.25 x excl   0.0000E+00  # Theta= 8.63
   3  -6   4     2308.41     2344.04      168.91 o incl   0.2857E-04  # Theta= 9.49
   4  -6   4   311510.31   296759.00    18865.76 o incl   0.2799E-08  # Theta=10.57
   5  -6   4    11879.89    11803.66      506.73 o incl   0.3864E-05  # Theta=11.80
   6  -6   4     2096.20     1940.58      238.20 o incl   0.1451E-04  # Theta=13.16
   7  -6   4        0.00      132.50      116.94 o incl   0.3575E-05  # Theta=14.60
   8  -6   4    21659.25    21857.16     1013.45 o incl   0.9706E-06  # Theta=16.11
   9  -6   4       77.96        5.99      281.51 o incl   0.5648E-06  # Theta=17.68
  10  -6   4     1186.69     1374.76      415.77 o incl   0.3946E-05  # Theta=19.29
 -11  -5   4     4326.65     4071.80      368.13 o incl   0.7031E-05  # Theta=20.01
 -10  -5   4    50720.14    50321.64     1801.69 o incl   0.2956E-06  # Theta=18.33
  -9  -5   4     5192.85     5082.68      402.78 o incl   0.6024E-05  # Theta=16.69
  -8  -5   4    21637.59    21418.98      857.53 o incl   0.1309E-05  # Theta=15.10
  -7  -5   4     1637.11     1218.83      294.51 o incl   0.9280E-05  # Theta=13.56
  -6  -5   4   137781.56   142371.98     5933.45 o incl   0.2538E-07  # Theta=12.08
  -5  -5   4    34946.71    35778.35     1255.99 o incl   0.5671E-06  # Theta=10.69
  -4  -5   4     4803.06     4901.95      333.49 o incl   0.8855E-05  # Theta= 9.42
  -3  -5   4     1914.29     1925.94      173.24 o incl   0.3200E-04  # Theta= 8.31
  -2  -5   4    46817.93    51011.31     1693.41 o incl   0.1588E-06  # Theta= 7.43
  -1  -5   4    22590.41    19996.58      996.13 o incl   0.7635E-06  # Theta= 6.88
   0  -5   4     2650.56     2728.95      177.57 o incl   0.2523E-04  # Theta= 6.73
   1  -5   4    48719.23    41360.57     1706.41 o incl   0.1326E-06  # Theta= 7.00
   2  -5   4    30858.26    34694.30     1394.58 o incl   0.1121E-06  # Theta= 7.65
   3  -5   4     1069.75      355.36      160.25 o incl   0.1069E-05  # Theta= 8.60
   4  -5   4    14820.62     5269.19      705.95 x excl   0.0000E+00  # Theta= 9.76
   5  -5   4    35947.16    35368.25     1290.63 o incl   0.5984E-06  # Theta=11.07
   6  -5   4    58429.30    65727.86     2360.39 o incl   0.6257E-07  # Theta=12.49
   7  -5   4     2408.03     1401.76      199.23 o incl   0.3247E-06  # Theta=13.99
   8  -5   4    18909.07    21204.21      996.13 o incl   0.6990E-06  # Theta=15.54
   9  -5   4     6150.00     7159.58      589.01 o incl   0.2174E-05  # Theta=17.15
  10  -5   4     6617.74     7180.04      580.35 o incl   0.2715E-05  # Theta=18.80
  11  -5   4     4201.05     3922.92      511.06 o incl   0.3595E-05  # Theta=20.49
 -11  -4   4     5426.72     5613.42      359.47 o incl   0.7664E-05  # Theta=19.73
 -10  -4   4     1580.81     1827.15      246.87 o incl   0.1397E-04  # Theta=18.03
  -9  -4   4      961.48     1088.28      173.24 o incl   0.1593E-04  # Theta=16.35
  -8  -4   4     9147.04    10252.20      580.35 o incl   0.2445E-05  # Theta=14.72
  -7  -4   4    16002.99    16414.68      766.58 o incl   0.1658E-05  # Theta=13.13
  -6  -4   4    86286.17    98537.13     3282.89 o incl   0.2940E-07  # Theta=11.59
  -5  -4   4      151.58       16.22      125.60 o incl   0.4616E-05  # Theta=10.13
  -4  -4   4    38814.28    43265.62     1351.27 o incl   0.1436E-06  # Theta= 8.76
  -3  -4   4     1845.00     2220.79      164.58 o incl   0.1411E-04  # Theta= 7.55
  -1  -4   4      731.94      603.96      147.25 o incl   0.1863E-04  # Theta= 5.91
   0  -4   4    58217.08    48050.68     2221.79 o incl   0.6038E-07  # Theta= 5.72
   1  -4   4    22317.56    22710.13     1030.77 o incl   0.8956E-06  # Theta= 6.02
   3  -4   4    21347.42    23554.23      983.13 o incl   0.5452E-06  # Theta= 7.79
   4  -4   4     7371.33     8229.09      320.49 o incl   0.3807E-05  # Theta= 9.04
   5  -4   4      116.94       51.51      121.27 o incl   0.4526E-05  # Theta=10.43
   6  -4   4   223755.95   239155.72    13711.89 o incl   0.4515E-08  # Theta=11.91
   7  -4   4     2719.86     3527.21      558.70 o incl   0.2252E-05  # Theta=13.46
   8  -4   4    10147.49     8972.65      727.61 o incl   0.1290E-05  # Theta=15.06
   9  -4   4     5517.67     4895.15      506.73 o incl   0.3610E-05  # Theta=16.70
  10  -4   4     6219.29     4603.74      606.34 o incl   0.1588E-05  # Theta=18.38
  11  -4   4      493.73      314.30      407.11 o incl   0.1710E-05  # Theta=20.09
 -11  -3   4       25.99       81.79      225.21 o incl   0.2956E-06  # Theta=19.53
 -10  -3   4     8142.25     7911.88      428.77 o incl   0.5430E-05  # Theta=17.80
  -9  -3   4    20303.65    17499.57      844.54 o incl   0.6592E-06  # Theta=16.10
  -8  -3   4   128664.84   127968.09     4629.82 o incl   0.4552E-07  # Theta=14.43
  -7  -3   4     1502.85     1598.52      246.87 o incl   0.1421E-04  # Theta=12.80
  -6  -3   4    14993.86    13950.19      718.94 o incl   0.1618E-05  # Theta=11.21
  -5  -3   4    23261.71    22910.01      978.80 o incl   0.1040E-05  # Theta= 9.68
  -4  -3   4   100985.54    86845.45     3490.77 o incl   0.4036E-07  # Theta= 8.24
  -3  -3   4     5998.41     5322.94      402.78 o incl   0.4593E-05  # Theta= 6.92
  -2  -3   4    21148.19    22088.49      762.25 o incl   0.9897E-06  # Theta= 5.81
  -1  -3   4     1260.32      783.68      112.61 o incl   0.2279E-04  # Theta= 5.04
   0  -3   4      164.58        0.29       64.96 o incl   0.2358E-05  # Theta= 4.79
   1  -3   4     1000.46      540.32      125.60 o incl   0.8633E-05  # Theta= 5.12
   2  -3   4     6405.52     6219.98      355.14 o incl   0.6867E-05  # Theta= 5.94
   3  -3   4    34080.51    31753.25     1160.70 o incl   0.6904E-06  # Theta= 7.09
   4  -3   4    22308.90    22487.49      809.89 o incl   0.1256E-05  # Theta= 8.43
   5  -3   4     3854.57     3783.48      207.89 o incl   0.2313E-04  # Theta= 9.89
   6  -3   4    56644.93    55990.00     3010.03 o incl   0.1099E-06  # Theta=11.43
   7  -3   4     5136.55     5227.93      749.26 o incl   0.1623E-05  # Theta=13.02
   8  -3   4    21035.58    19054.65     1126.06 o incl   0.6704E-06  # Theta=14.66
   9  -3   4      368.13      323.95      264.19 o incl   0.3036E-05  # Theta=16.33
  10  -3   4    26639.88    25727.67     1364.26 o incl   0.5097E-06  # Theta=18.03
  11  -3   4        0.00       46.77      303.17 o incl   0.6766E-06  # Theta=19.77
 -11  -2   4       17.32      275.54      342.15 o incl   0.8486E-07  # Theta=19.40
 -10  -2   4      589.01      952.88      220.88 o incl   0.6687E-05  # Theta=17.65
  -9  -2   4    15470.27    15475.54      627.99 o incl   0.2519E-05  # Theta=15.93
  -8  -2   4    11087.32    13566.99      537.04 o incl   0.3407E-06  # Theta=14.24
  -7  -2   4     1888.31     2819.23      259.86 o incl   0.5283E-05  # Theta=12.58
  -6  -2   4     5296.79     5603.08      381.13 o incl   0.6720E-05  # Theta=10.95
  -5  -2   4    35167.58    30900.32     1645.77 o incl   0.2643E-06  # Theta= 9.37
  -3  -2   4      918.17      863.68       99.61 o incl   0.4919E-04  # Theta= 6.44
  -2  -2   4     3525.42     1372.02      220.88 x excl   0.0000E+00  # Theta= 5.21
  -1  -2   4    16007.31    16911.06      610.67 o incl   0.2164E-05  # Theta= 4.32
   1  -2   4    52790.36    54773.85     2234.79 o incl   0.1632E-06  # Theta= 4.36
   2  -2   4      983.13      809.52      112.61 o incl   0.3407E-04  # Theta= 5.28
   3  -2   4     7544.57     7569.27      294.51 o incl   0.1119E-04  # Theta= 6.52
   5  -2   4     9302.95    10129.98      705.95 o incl   0.1586E-05  # Theta= 9.46
   6  -2   4        0.00       32.35      242.54 o incl   0.1061E-05  # Theta=11.05
   7  -2   4      116.94      170.38      285.84 o incl   0.8184E-06  # Theta=12.68
   8  -2   4    30542.09    29167.74     1515.84 o incl   0.4108E-06  # Theta=14.35
   9  -2   4     3677.00     3636.93      437.43 o incl   0.5168E-05  # Theta=16.04
  10  -2   4        0.00      203.86      407.11 o incl   0.3689E-06  # Theta=17.76
  11  -2   4     6344.89     6539.38      558.70 o incl   0.3182E-05  # Theta=19.51
 -11  -1   4     5275.14     5193.23      502.39 o incl   0.3924E-05  # Theta=19.35
 -10  -1   4    64180.84    65545.09     2477.32 o incl   0.1627E-06  # Theta=17.59
  -9  -1   4     4967.64     5234.59      350.81 o incl   0.7392E-05  # Theta=15.86
  -8  -1   4     8397.78     9288.83      472.08 o incl   0.2834E-05  # Theta=14.15
  -7  -1   4      987.46     1152.31      225.21 o incl   0.1109E-04  # Theta=12.47
  -6  -1   4   176409.61   184103.50    13343.76 o incl   0.5071E-08  # Theta=10.81
  -5  -1   4    35431.77    35022.91     1316.62 o incl   0.5661E-06  # Theta= 9.19
  -4  -1   4     5292.46     2245.57      441.76 x excl   0.0000E+00  # Theta= 7.63
  -3  -1   4     9545.49     9770.42      368.13 o incl   0.5133E-05  # Theta= 6.15
  -2  -1   4    44959.93    53609.10     1983.59 o incl   0.3422E-07  # Theta= 4.83
  -1  -1   4    75159.88    79534.69     9458.87 o incl   0.9935E-08  # Theta= 3.83
   0  -1   4     3369.51     3608.22      160.25 o incl   0.3252E-04  # Theta= 3.42
   2  -1   4    25981.57    28435.37      874.86 o incl   0.2405E-06  # Theta= 4.82
   3  -1   4    26722.17    30568.30     1017.78 o incl   0.2175E-06  # Theta= 6.14
   4  -1   4   171597.88   119721.91    12763.41 o incl   0.1698E-08  # Theta= 7.61
   5  -1   4    95160.37    86681.80     4378.62 o incl   0.4598E-07  # Theta= 9.18
   7  -1   4    16938.48    12575.35     1572.15 o incl   0.2380E-06  # Theta=12.45
   8  -1   4    82167.41    78013.29     4400.28 o incl   0.4889E-07  # Theta=14.13
   9  -1   4     6418.52     5882.08      554.37 o incl   0.3208E-05  # Theta=15.84
  10  -1   4      532.71       80.31      433.10 o incl   0.1458E-05  # Theta=17.57
  11  -1   4     8657.64     4884.17      900.84 o incl   0.6787E-07  # Theta=19.33
 -11   0   4     4348.31     3319.16      472.08 o incl   0.2756E-05  # Theta=19.37
 -10   0   4     1676.09     3182.06      489.40 o incl   0.1228E-05  # Theta=17.61
  -9   0   4     1307.96     1577.83      186.23 o incl   0.1953E-04  # Theta=15.87
  -8   0   4    14067.04    13428.56      679.96 o incl   0.1656E-05  # Theta=14.16
  -7   0   4    20992.28    20725.73      905.18 o incl   0.1161E-05  # Theta=12.47
  -5   0   4     2477.32     1623.21      233.87 o incl   0.6404E-05  # Theta= 9.17
  -4   0   4    54436.13    60025.93     1819.01 o incl   0.1526E-06  # Theta= 7.59
  -3   0   4    59295.50    65590.41     2243.45 o incl   0.2726E-07  # Theta= 6.09
  -1   0   4    47268.35    54211.16     2057.22 o incl   0.3911E-07  # Theta= 3.66
   0   0   4    54535.74    47305.59     3352.18 o incl   0.7658E-07  # Theta= 3.21
   1   0   4    31161.42    28805.85     1260.32 o incl   0.5788E-06  # Theta= 3.60
   3   0   4    26367.03    27107.24     1004.79 o incl   0.8679E-06  # Theta= 5.96
   4   0   4     1793.03     2308.46      238.20 o incl   0.1104E-04  # Theta= 7.46
   5   0   4      723.27       35.72      251.20 o incl   0.1790E-05  # Theta= 9.04
   7   0   4      679.96     1189.49      324.82 o incl   0.3497E-05  # Theta=12.33
   8   0   4     6383.87     5897.53      610.67 o incl   0.2299E-05  # Theta=14.01
   9   0   4    17380.24    16895.86      948.49 o incl   0.1096E-05  # Theta=15.73
  10   0   4     8514.71     8543.47      697.29 o incl   0.2050E-05  # Theta=17.46
  11   0   4     2897.43     3659.46      424.44 o incl   0.3702E-05  # Theta=19.22
 -11   1   4        0.00       13.81      311.83 o incl   0.6402E-06  # Theta=19.47
 -10   1   4     6297.25     4631.84      606.34 o incl   0.1779E-05  # Theta=17.71
  -9   1   4    10208.13     6758.21      679.96 o incl   0.2065E-06  # Theta=15.98
  -8   1   4    70404.46    72750.00     2663.55 o incl   0.1291E-06  # Theta=14.27
  -7   1   4     6180.31     6590.51      433.10 o incl   0.4338E-05  # Theta=12.58
  -5   1   4    10779.82     9861.11      640.99 o incl   0.2118E-05  # Theta= 9.30
  -4   1   4    97854.23    55628.80     4248.69 x excl   0.0000E+00  # Theta= 7.73
  -3   1   4      251.20       96.15       77.96 o incl   0.1978E-04  # Theta= 6.25
  -2   1   4     6808.31     7709.51      467.75 o incl   0.2634E-05  # Theta= 4.91
  -1   1   4    12988.62     8367.13      640.99 x excl   0.0000E+00  # Theta= 3.87
   0   1   4       99.61       38.34       60.63 o incl   0.1395E-04  # Theta= 3.41
   1   1   4    11650.35     3501.35      602.01 x excl   0.0000E+00  # Theta= 3.75
   2   1   4    54349.50    57011.28     2819.47 o incl   0.9886E-07  # Theta= 4.72
   3   1   4    21815.16    20824.61      978.80 o incl   0.1035E-05  # Theta= 6.02
   4   1   4     1446.55      435.95      186.23 x excl   0.0000E+00  # Theta= 7.49
   5   1   4      264.19        3.53      129.93 o incl   0.3616E-05  # Theta= 9.05
   7   1   4     2399.36     4082.96      229.54 x excl   0.0000E+00  # Theta=12.32
   8   1   4     1234.33     1356.18      480.74 o incl   0.3067E-05  # Theta=14.00
   9   1   4     3378.17     3145.77      407.11 o incl   0.5591E-05  # Theta=15.71
  10   1   4    58312.36    57017.86     3222.25 o incl   0.9249E-07  # Theta=17.44
  11   1   4      307.50       67.81      342.15 o incl   0.1413E-05  # Theta=19.19
 -11   2   4      255.53      283.15      333.49 o incl   0.1324E-05  # Theta=19.65
 -10   2   4      744.93     1095.21      420.11 o incl   0.2431E-05  # Theta=17.90
  -9   2   4     6700.03     7513.62      537.04 o incl   0.2282E-05  # Theta=16.18
  -8   2   4     6098.02     8803.50      398.45 x excl   0.0000E+00  # Theta=14.48
  -7   2   4     2013.91     2087.86      268.52 o incl   0.1361E-04  # Theta=12.81
  -5   2   4    47809.72    36276.08     2191.48 o incl   0.1391E-07  # Theta= 9.58
  -3   2   4    27051.32    30229.01     1230.00 o incl   0.2608E-06  # Theta= 6.62
  -2   2   4    18549.60    14616.02      861.87 o incl   0.4477E-06  # Theta= 5.35
  -1   2   4    46917.54    48618.00     2641.90 o incl   0.1275E-06  # Theta= 4.39
   2   2   4    18701.18    17942.04      857.53 o incl   0.1357E-05  # Theta= 5.09
   3   2   4     4569.19     3736.86      294.51 o incl   0.5911E-05  # Theta= 6.30
   5   2   4    13218.16    12863.37      623.66 o incl   0.2425E-05  # Theta= 9.22
   6   2   4     4352.64     4540.06      337.82 o incl   0.5149E-05  # Theta=10.80
   7   2   4     8267.85     8094.23      485.07 o incl   0.4244E-05  # Theta=12.43
   8   2   4    19515.41    20063.49      944.15 o incl   0.1088E-05  # Theta=14.09
   9   2   4     4045.14     3905.98      437.43 o incl   0.5163E-05  # Theta=15.78
  10   2   4     2377.71      884.09      658.31 o incl   0.1466E-05  # Theta=17.50
  11   2   4    13820.17    11941.88     1013.45 o incl   0.7017E-06  # Theta=19.24
 -11   3   4     3304.54     2791.53      437.43 o incl   0.4398E-05  # Theta=19.90
 -10   3   4    32642.62    33868.99     1641.44 o incl   0.3646E-06  # Theta=18.17
  -9   3   4     3962.85     4059.55      454.75 o incl   0.4831E-05  # Theta=16.46
  -8   3   4      277.18        4.24      129.93 o incl   0.4597E-05  # Theta=14.78
  -7   3   4      827.22     1415.85      225.21 o incl   0.7958E-05  # Theta=13.14
  -5   3   4    40858.50    43931.84     1866.65 o incl   0.2319E-06  # Theta= 9.99
  -4   3   4    26739.49    25672.46     1368.59 o incl   0.5168E-06  # Theta= 8.52
  -3   3   4    54864.90    58293.74     2399.36 o incl   0.1168E-06  # Theta= 7.16
  -2   3   4       69.30       23.50       90.95 o incl   0.4808E-05  # Theta= 5.99
  -1   3   4    47181.73    37542.54     3395.49 o incl   0.6318E-07  # Theta= 5.13
   0   3   4      472.08      412.04      121.27 o incl   0.1822E-04  # Theta= 4.75
   2   3   4      277.18      257.43       86.62 o incl   0.2027E-04  # Theta= 5.69
   3   3   4    34054.52    33720.71     1498.52 o incl   0.4284E-06  # Theta= 6.78
   5   3   4    56389.40    56453.81     2693.87 o incl   0.1317E-06  # Theta= 9.53
   6   3   4     7544.57     7051.98      550.03 o incl   0.3115E-05  # Theta=11.06
   7   3   4    38476.45    34891.40     1684.75 o incl   0.2824E-06  # Theta=12.65
   8   3   4   121176.59   114378.96     4660.14 o incl   0.4176E-07  # Theta=14.28
   9   3   4     3170.28     3623.19      298.84 o incl   0.7898E-05  # Theta=15.94
  10   3   4     2026.90     1551.74      268.52 o incl   0.1069E-04  # Theta=17.64
  11   3   4    10069.54     8488.47      714.61 o incl   0.1053E-05  # Theta=19.37
 -11   4   4      996.13     1116.46      359.47 o incl   0.4449E-05  # Theta=20.22
 -10   4   4     2667.89     1308.24      480.74 o incl   0.2106E-05  # Theta=18.51
  -9   4   4      264.19      167.18      259.86 o incl   0.2249E-05  # Theta=16.82
  -8   4   4     3841.58     4261.41      281.51 o incl   0.1236E-04  # Theta=15.18
  -7   4   4     4586.51     5558.62      407.11 o incl   0.2701E-05  # Theta=13.57
  -5   4   4    19645.34    12506.37     1030.77 x excl   0.0000E+00  # Theta=10.52
  -4   4   4     5435.38     5481.91      420.11 o incl   0.5604E-05  # Theta= 9.12
  -3   4   4    23447.94    27305.66     1117.39 o incl   0.1599E-06  # Theta= 7.85
  -1   4   4    80231.47    88434.92     8761.58 o incl   0.1080E-07  # Theta= 6.02
   0   4   4    47385.29    33130.32     2377.71 o incl   0.2255E-09  # Theta= 5.68
   1   4   4    44150.04    38739.26     2516.30 o incl   0.1354E-06  # Theta= 5.83
   3   4   4    22321.89    23369.55     1043.77 o incl   0.7741E-06  # Theta= 7.42
   4   4   4    21269.46    21947.11      870.53 o incl   0.1317E-05  # Theta= 8.62
   5   4   4     2360.39     2105.23      281.51 o incl   0.1247E-04  # Theta= 9.98
   6   4   4   170623.41   184317.34    12490.56 o incl   0.5539E-08  # Theta=11.44
   7   4   4      212.22      217.14      173.24 o incl   0.4080E-05  # Theta=12.98
   8   4   4     3057.67     1335.52      485.07 o incl   0.6894E-06  # Theta=14.56
   9   4   4    16483.72    15949.75      757.92 o incl   0.1727E-05  # Theta=16.20
  10   4   4     5838.17     5856.93      459.08 o incl   0.4683E-05  # Theta=17.87
  11   4   4     3191.93     3396.14      298.84 o incl   0.1051E-04  # Theta=19.57
 -10   5   4       34.65      211.60      402.78 o incl   0.1230E-06  # Theta=18.92
  -9   5   4     3200.60     2404.51      225.21 o incl   0.7235E-05  # Theta=17.27
  -8   5   4    15747.46    16610.50      640.99 o incl   0.1774E-05  # Theta=15.65
  -7   5   4     1819.01      672.04      731.94 o incl   0.1525E-05  # Theta=14.09
  -6   5   4    15271.05    16876.72     1264.65 o incl   0.4700E-06  # Theta=12.59
  -5   5   4      342.15      195.89      190.56 o incl   0.4967E-05  # Theta=11.16
  -4   5   4    22144.32    10057.26     1186.69 x excl   0.0000E+00  # Theta= 9.83
  -3   5   4      996.13     1075.37      212.22 o incl   0.1193E-04  # Theta= 8.65
  -2   5   4    24097.59    27240.96     1433.56 o incl   0.2342E-06  # Theta= 7.68
  -1   5   4    64795.84    41176.87     3062.01 x excl   0.0000E+00  # Theta= 6.99
   0   5   4     3720.32     2749.71      311.83 o incl   0.5004E-05  # Theta= 6.68
   1   5   4    38978.85    33058.16     1866.65 o incl   0.1989E-06  # Theta= 6.80
   2   5   4    61716.50    68606.20     2356.05 o incl   0.7011E-07  # Theta= 7.33
   3   5   4    14855.27    15316.27      649.65 o incl   0.1810E-05  # Theta= 8.18
   4   5   4      368.13      313.63      129.93 o incl   0.1157E-04  # Theta= 9.28
   5   5   4     6457.50     7129.86      402.78 o incl   0.3767E-05  # Theta=10.54
   6   5   4   204907.48   207078.84    14998.20 o incl   0.4321E-08  # Theta=11.93
   7   5   4     1307.96     1330.44      251.20 o incl   0.1153E-04  # Theta=13.40
   8   5   4     4512.88     3887.32      411.44 o incl   0.4581E-05  # Theta=14.94
   9   5   4    10606.58    10773.82      597.68 o incl   0.2791E-05  # Theta=16.53
  10   5   4    56211.83    53441.07     2226.13 o incl   0.1664E-06  # Theta=18.17
  11   5   4      939.82       21.08      268.52 o incl   0.5944E-07  # Theta=19.85
 -10   6   4      662.64     1027.26      485.07 o incl   0.1609E-05  # Theta=19.41
  -9   6   4     4019.15     4147.39      285.84 o incl   0.1151E-04  # Theta=17.78
  -8   6   4    11624.36    12047.77      627.99 o incl   0.2360E-05  # Theta=16.21
  -7   6   4     2208.80     1322.02      376.80 o incl   0.4445E-05  # Theta=14.69
  -6   6   4        0.00       13.51      168.91 o incl   0.2146E-05  # Theta=13.24
  -5   6   4    46614.37    43248.00     1944.61 o incl   0.2338E-06  # Theta=11.88
  -4   6   4   367232.75   368538.22    38688.68 o incl   0.6497E-09  # Theta=10.63
  -3   6   4    14565.10    14685.86      662.64 o incl   0.2277E-05  # Theta= 9.53
  -2   6   4     4508.55     2694.62      342.15 o incl   0.4021E-06  # Theta= 8.64
  -1   6   4    36401.92    33851.90     1550.49 o incl   0.3950E-06  # Theta= 8.02
   1   6   4    24296.82    22976.32     1191.02 o incl   0.6943E-06  # Theta= 7.83
   2   6   4      441.76       31.31      134.26 o incl   0.1025E-05  # Theta= 8.28
   3   6   4        8.66       18.37       99.61 o incl   0.5033E-06  # Theta= 9.03
   4   6   4   139617.89   152862.86     7332.35 o incl   0.1279E-07  # Theta=10.03
   5   6   4     1204.01     1397.97      199.23 o incl   0.1746E-04  # Theta=11.21
   6   6   4     1827.67     1490.14      355.14 o incl   0.7071E-05  # Theta=12.51
   7   6   4    11121.97    11178.95      619.33 o incl   0.2538E-05  # Theta=13.92
   8   6   4     7726.47     7822.32      502.39 o incl   0.3873E-05  # Theta=15.41
   9   6   4     4201.05     3778.37      381.13 o incl   0.6244E-05  # Theta=16.95
  10   6   4     3997.50     2623.58      441.76 o incl   0.2369E-05  # Theta=18.55
  11   6   4     9073.41     7636.93      558.70 o incl   0.1609E-05  # Theta=20.19
 -10   7   4     8042.64    10822.80      428.77 o incl   0.1369E-06  # Theta=19.96
  -9   7   4     2468.66     2222.06      303.17 o incl   0.9859E-05  # Theta=18.37
  -8   7   4    13144.53    14653.30      675.63 o incl   0.1858E-05  # Theta=16.84
  -7   7   4     2949.40     3284.88      480.74 o incl   0.3585E-05  # Theta=15.37
  -6   7   4     4547.53     5521.56      640.99 o incl   0.1306E-05  # Theta=13.97
  -5   7   4     5981.09     7055.91      463.42 o incl   0.2793E-05  # Theta=12.67
  -4   7   4    50850.07    50909.00     2026.90 o incl   0.2187E-06  # Theta=11.49
  -3   7   4    49256.27    45939.82     1922.96 o incl   0.2605E-06  # Theta=10.47
  -2   7   4     4465.24     5154.44      372.46 o incl   0.4992E-05  # Theta= 9.66
  -1   7   4    55653.14    40720.11     2633.24 o incl   0.1212E-07  # Theta= 9.10
   0   7   4      385.46      305.01      177.57 o incl   0.6861E-05  # Theta= 8.83
   1   7   4    91071.92    75119.95     3720.31 o incl   0.3129E-07  # Theta= 8.90
   2   7   4      368.13      418.15      216.55 o incl   0.4516E-05  # Theta= 9.29
   3   7   4    83891.15    89646.33     3161.62 o incl   0.6393E-07  # Theta= 9.96
   4   7   4   167409.84   158769.42     7652.85 o incl   0.1589E-07  # Theta=10.86
   5   7   4    30654.70    35229.67     1312.29 o incl   0.1251E-06  # Theta=11.95
   6   7   4     3174.61     3518.27      576.02 o incl   0.2564E-05  # Theta=13.18
   7   7   4    62803.59    63358.73     2464.33 o incl   0.1600E-06  # Theta=14.52
   8   7   4   107620.62   103325.46     4192.39 o incl   0.5277E-07  # Theta=15.95
   9   7   4     2945.07     2716.89      333.49 o incl   0.8932E-05  # Theta=17.45
  10   7   4     2442.67     1832.15      376.80 o incl   0.6080E-05  # Theta=19.00
  -9   8   4        4.33        3.00      164.58 o incl   0.9229E-07  # Theta=19.02
  -8   8   4     3659.68     3009.76      381.13 o incl   0.5778E-05  # Theta=17.53
  -7   8   4      207.89      589.05      376.80 o incl   0.7993E-06  # Theta=16.11
  -6   8   4    86940.16    95463.61     6518.13 o incl   0.1911E-07  # Theta=14.77
  -5   8   4     1749.72      461.37      324.82 o incl   0.8916E-06  # Theta=13.53
  -4   8   4     9606.12     9146.89      532.71 o incl   0.3216E-05  # Theta=12.42
  -3   8   4    25132.70    28141.44     1065.42 o incl   0.3954E-06  # Theta=11.47
  -1   8   4    19809.92    15978.70      922.50 o incl   0.2833E-06  # Theta=10.20
   0   8   4    28220.69    20516.43     1429.22 o incl   0.9565E-07  # Theta= 9.95
   1   8   4     6786.65     6508.09      528.38 o incl   0.3582E-05  # Theta=10.00
   3   8   4     1398.91     1143.33      220.88 o incl   0.1514E-04  # Theta=10.94
   4   8   4    35600.68    32116.24     1502.85 o incl   0.3613E-06  # Theta=11.76
   5   8   4     5015.28     4966.06      381.13 o incl   0.6884E-05  # Theta=12.77
   6   8   4    38840.26    42663.80     3157.29 o incl   0.8251E-07  # Theta=13.92
   7   8   4     1814.68     1816.81      368.13 o incl   0.7368E-05  # Theta=15.20
   8   8   4      545.70       74.37      190.56 o incl   0.4059E-05  # Theta=16.56
   9   8   4     9181.68     8781.44      563.03 o incl   0.2766E-05  # Theta=18.01
  10   8   4     3399.82     3063.76      428.77 o incl   0.5044E-05  # Theta=19.52
  -9   9   4        0.00       71.20      194.89 o incl   0.1583E-05  # Theta=19.72
  -8   9   4        0.00        4.12      411.44 o incl   0.3692E-06  # Theta=18.27
  -7   9   4        0.00       30.67      394.12 o incl   0.4011E-06  # Theta=16.90
  -6   9   4    26185.12    26965.55     1611.13 o incl   0.3757E-06  # Theta=15.62
  -5   9   4     3638.03     4576.85      437.43 o incl   0.3489E-05  # Theta=14.44
  -4   9   4     2646.23     1973.55      350.81 o incl   0.5195E-05  # Theta=13.39
  -3   9   4      731.94      466.15      199.23 o incl   0.1005E-04  # Theta=12.50
  -2   9   4    17635.77    16932.31     1134.72 o incl   0.7751E-06  # Theta=11.80
  -1   9   4    29268.79    20692.54     1398.91 o incl   0.3909E-07  # Theta=11.32
   0   9   4     4764.08     4951.68      407.11 o incl   0.5518E-05  # Theta=11.09
   1   9   4    13681.58    11741.54      857.53 o incl   0.1135E-05  # Theta=11.12
   2   9   4    53327.39    58542.36     2178.48 o incl   0.1359E-06  # Theta=11.42
   3   9   4      645.32      395.83      160.25 o incl   0.1195E-04  # Theta=11.96
   4   9   4      532.71      757.78      181.90 o incl   0.9034E-05  # Theta=12.71
   5   9   4    27458.44    28366.75     1359.93 o incl   0.5074E-06  # Theta=13.64
   6   9   4       47.64    94130.24       47.64 x excl   0.0000E+00  # Theta=14.73
   7   9   4      978.80      856.49      324.82 o incl   0.5234E-05  # Theta=15.94
   8   9   4     2997.04     2922.35      342.15 o incl   0.8283E-05  # Theta=17.24
   9   9   4     7943.02     8741.82      528.38 o incl   0.2951E-05  # Theta=18.64
  10   9   4    33547.79    31847.03     1468.20 o incl   0.3494E-06  # Theta=20.10
  -9  10   4      420.11      455.09      212.22 o incl   0.5375E-05  # Theta=20.48
  -8  10   4     3945.53     4176.25      437.43 o incl   0.4947E-05  # Theta=19.08
  -7  10   4        0.00      954.62      485.07 o incl   0.2405E-06  # Theta=17.75
  -6  10   4        0.00      145.42      446.09 o incl   0.3090E-06  # Theta=16.52
  -5  10   4     9212.00     7625.26      692.96 o incl   0.1297E-05  # Theta=15.39
  -4  10   4    81179.95    74421.13     3170.28 o incl   0.7825E-07  # Theta=14.40
  -3  10   4     3001.37     2197.48      324.82 o incl   0.5176E-05  # Theta=13.56
  -2  10   4     1754.05     1793.75      372.46 o incl   0.7148E-05  # Theta=12.91
  -1  10   4     3988.84     4111.52      485.07 o incl   0.4137E-05  # Theta=12.46
   0  10   4    94168.56    76416.46     4434.93 o incl   0.2710E-07  # Theta=12.24
   1  10   4        0.00      239.54      290.18 o incl   0.7009E-06  # Theta=12.26
   2  10   4      939.82     1087.63      290.18 o incl   0.6431E-05  # Theta=12.53
   3  10   4     1827.67     1286.96      246.87 o incl   0.1443E-04  # Theta=13.01
   4  10   4     6409.86     8449.25      541.37 o incl   0.9208E-06  # Theta=13.70
   5  10   4      961.48     1389.88      268.52 o incl   0.6838E-05  # Theta=14.57
   6  10   4      372.46        1.95      316.16 o incl   0.1625E-05  # Theta=15.59
   7  10   4     8337.14     7869.54      805.56 o incl   0.1495E-05  # Theta=16.73
   8  10   4       69.30        3.60      173.24 o incl   0.1309E-05  # Theta=17.98
   9  10   4      788.24      706.71      242.54 o incl   0.7656E-05  # Theta=19.33
  -8  11   4    19844.57    18728.78     1013.45 o incl   0.8397E-06  # Theta=19.92
  -7  11   4     5006.62     6680.94      619.33 o incl   0.1286E-05  # Theta=18.64
  -6  11   4       21.65       33.12      498.06 o incl   0.3048E-07  # Theta=17.46
  -5  11   4      623.66      738.05      320.49 o incl   0.3497E-05  # Theta=16.39
  -4  11   4    38086.67    36496.65     1611.13 o incl   0.3811E-06  # Theta=15.44
  -3  11   4    29164.84    28456.39     1264.65 o incl   0.6190E-06  # Theta=14.65
  -2  11   4     2711.20     3164.61      428.77 o incl   0.4633E-05  # Theta=14.04
  -1  11   4    18488.96    14633.48     1030.77 o incl   0.4822E-06  # Theta=13.62
   0  11   4      697.29      524.02      259.86 o incl   0.5786E-05  # Theta=13.41
   1  11   4    25024.42    21018.03     1234.33 o incl   0.4261E-06  # Theta=13.42
   2  11   4        0.00      145.54      246.87 o incl   0.9735E-06  # Theta=13.65
   3  11   4    56826.84    61320.89     2226.13 o incl   0.1365E-06  # Theta=14.10
   4  11   4    46181.28    43086.29     1944.61 o incl   0.2400E-06  # Theta=14.73
   5  11   4     2308.41     2929.34      437.43 o incl   0.3910E-05  # Theta=15.54
   6  11   4     1745.39     1381.33      666.97 o incl   0.2145E-05  # Theta=16.50
   7  11   4    43396.45    42336.72     2585.60 o incl   0.1457E-06  # Theta=17.58
   8  11   4    35518.40    38650.20     1550.49 o incl   0.3468E-06  # Theta=18.78
   9  11   4     1320.95     1278.63      277.18 o incl   0.9864E-05  # Theta=20.07
  -7  12   4      125.60      542.71      450.42 o incl   0.3496E-06  # Theta=19.58
  -6  12   4    23759.77    23726.46     2165.49 o incl   0.2129E-06  # Theta=18.44
  -5  12   4     1264.65      202.13      385.46 o incl   0.1619E-05  # Theta=17.41
  -4  12   4     3867.57     3953.84      407.11 o incl   0.5991E-05  # Theta=16.52
  -3  12   4     6769.33     6198.27      511.06 o incl   0.3651E-05  # Theta=15.77
  -2  12   4    55826.37    48970.46     2369.05 o incl   0.1091E-06  # Theta=15.19
  -1  12   4        0.00      479.04      303.17 o incl   0.6114E-06  # Theta=14.79
   0  12   4    15864.39    15023.35      883.52 o incl   0.1209E-05  # Theta=14.59
   1  12   4       73.63      217.44      303.17 o incl   0.4592E-06  # Theta=14.59
   2  12   4    22382.52    21294.09     1463.87 o incl   0.4574E-06  # Theta=14.80
   3  12   4       82.29      112.74      168.91 o incl   0.1664E-05  # Theta=15.20
   4  12   4    15331.68    17563.64      848.87 o incl   0.6316E-06  # Theta=15.79
   5  12   4     4473.91     5406.14      524.05 o incl   0.2186E-05  # Theta=16.55
   7  12   4     1689.08     1211.01      948.49 o incl   0.1064E-05  # Theta=18.48
   8  12   4      537.04      338.37      212.22 o incl   0.6454E-05  # Theta=19.62
  -7  13   4     1078.41     1315.96      545.70 o incl   0.2063E-05  # Theta=20.55
  -6  13   4    19142.95    19875.66     1827.67 o incl   0.2746E-06  # Theta=19.45
  -5  13   4     4932.99     5174.60      766.58 o incl   0.1604E-05  # Theta=18.47
  -4  13   4     4881.02     4535.76      459.08 o incl   0.3501E-05  # Theta=17.61
  -3  13   4      788.24      409.48      242.54 o incl   0.6419E-05  # Theta=16.90
  -2  13   4     4404.61     3602.76      545.70 o incl   0.3106E-05  # Theta=16.35
  -1  13   4    11914.53     8851.09      757.92 o incl   0.7918E-06  # Theta=15.97
   0  13   4     1182.36     1267.09      298.84 o incl   0.7634E-05  # Theta=15.77
   1  13   4    11355.84    10335.33      753.59 o incl   0.1614E-05  # Theta=15.77
   2  13   4    11862.56    13852.57      731.94 o incl   0.1125E-05  # Theta=15.96
   3  13   4      264.19      502.61      181.90 o incl   0.4378E-05  # Theta=16.33
   4  13   4      103.94       40.69      181.90 o incl   0.1790E-05  # Theta=16.88
   5  13   4    31087.80    29663.43     2286.76 o incl   0.1884E-06  # Theta=17.58
   7  13   4        0.00      151.48      879.19 o incl   0.7825E-07  # Theta=19.41
   8  13   4      571.69      591.54      233.87 o incl   0.6033E-05  # Theta=20.51
  -6  14   4       95.28      343.09      757.92 o incl   0.9548E-07  # Theta=20.50
  -5  14   4     4868.03     4977.93      636.65 o incl   0.2455E-05  # Theta=19.55
  -4  14   4    15435.62    13775.18      840.21 o incl   0.1254E-05  # Theta=18.73
  -3  14   4     2096.20     1927.77      320.49 o incl   0.9591E-05  # Theta=18.05
  -2  14   4     7310.70     6566.25      662.64 o incl   0.2194E-05  # Theta=17.53
  -1  14   4     3806.93     4173.26      472.08 o incl   0.3587E-05  # Theta=17.16
   0  14   4     2758.84     1420.20      389.79 o incl   0.3867E-05  # Theta=16.97
   1  14   4     2828.13     2977.53      446.09 o incl   0.4653E-05  # Theta=16.96
   2  14   4     9991.58    10135.64      727.61 o incl   0.1759E-05  # Theta=17.13
   3  14   4       86.62       82.20      181.90 o incl   0.1511E-05  # Theta=17.48
   4  14   4     1420.56      970.60      298.84 o incl   0.6586E-05  # Theta=17.99
   5  14   4     2520.63     2052.36      857.53 o incl   0.1328E-05  # Theta=18.65
   7  14   4     2845.46     2855.79     1039.44 o incl   0.9104E-06  # Theta=20.39
  -4  15   4    13590.62    13719.19      796.90 o incl   0.1547E-05  # Theta=19.87
  -3  15   4    14846.61    15756.13      818.56 o incl   0.1298E-05  # Theta=19.22
  -2  15   4      233.87      840.17      450.42 o incl   0.6398E-06  # Theta=18.72
  -1  15   4    12048.80     9588.26      870.53 o incl   0.9287E-06  # Theta=18.37
   0  15   4       12.99       76.64      298.84 o incl   0.8395E-07  # Theta=18.18
   1  15   4    22729.00    19859.25     1178.03 o incl   0.5890E-06  # Theta=18.17
   2  15   4       77.96       90.39      489.40 o incl   0.1879E-06  # Theta=18.32
   3  15   4    34422.65    38640.96     1494.19 o incl   0.2646E-06  # Theta=18.64
   4  15   4    11568.06    12685.62      723.27 o incl   0.1448E-05  # Theta=19.12
   5  15   4     2156.83     1931.00      896.51 o incl   0.1236E-05  # Theta=19.74
  -3  16   4      727.61      968.91      303.17 o incl   0.4474E-05  # Theta=20.41
  -2  16   4     3014.36     2447.81      498.06 o incl   0.4008E-05  # Theta=19.92
  -1  16   4      879.19      954.87      372.46 o incl   0.3657E-05  # Theta=19.59
   0  16   4    20056.79    18307.15     1117.39 o incl   0.7413E-06  # Theta=19.41
   1  16   4      151.58       92.86      329.15 o incl   0.8061E-06  # Theta=19.39
   2  16   4      242.54        0.19      415.77 o incl   0.7717E-06  # Theta=19.52
   3  16   4     3313.20     3470.85      385.46 o incl   0.6297E-05  # Theta=19.82
   4  16   4     7319.36     7313.66      610.67 o incl   0.2678E-05  # Theta=20.27
  -4 -16   5     3620.70     3686.95      770.92 o incl   0.1683E-05  # Theta=20.54
  -3 -16   5      108.27        5.16      164.58 o incl   0.2215E-05  # Theta=20.08
  -2 -16   5     2174.15     3045.76      394.12 o incl   0.3757E-05  # Theta=19.77
  -1 -16   5     2109.19     1941.12      376.80 o incl   0.6934E-05  # Theta=19.62
   0 -16   5      268.52      295.41      272.85 o incl   0.2082E-05  # Theta=19.63
   1 -16   5     4110.10     4519.67      402.78 o incl   0.5048E-05  # Theta=19.79
   2 -16   5      671.30      958.50      346.48 o incl   0.3160E-05  # Theta=20.11
  -5 -15   5    11823.58    12581.60      935.49 o incl   0.1058E-05  # Theta=20.03
  -4 -15   5     3382.50     3699.59      424.44 o incl   0.5406E-05  # Theta=19.40
  -3 -15   5     2468.66     2526.67      294.51 o incl   0.1153E-04  # Theta=18.91
  -2 -15   5      311.83      567.94      355.14 o incl   0.1411E-05  # Theta=18.58
  -1 -15   5     9792.35    10207.58      584.68 o incl   0.2923E-05  # Theta=18.41
   0 -15   5     2784.82     1741.83      363.80 o incl   0.3891E-05  # Theta=18.41
   1 -15   5     2620.24     3244.81      398.45 o incl   0.5134E-05  # Theta=18.58
   2 -15   5      298.84        1.13      446.09 o incl   0.7912E-06  # Theta=18.91
   3 -15   5     1416.23     1120.86      225.21 o incl   0.1414E-04  # Theta=19.40
   4 -15   5     4084.12     4356.36      337.82 o incl   0.8347E-05  # Theta=20.03
  -6 -14   5     2797.81     3022.46      809.89 o incl   0.1382E-05  # Theta=19.76
  -5 -14   5     2039.89     1739.70      519.72 o incl   0.3576E-05  # Theta=18.95
  -4 -14   5     4733.77     4274.90      415.77 o incl   0.5260E-05  # Theta=18.28
  -3 -14   5      632.32      688.40      190.56 o incl   0.9965E-05  # Theta=17.76
  -2 -14   5     3256.90     3746.51      424.44 o incl   0.4309E-05  # Theta=17.40
  -1 -14   5      394.12      507.18      290.18 o incl   0.2658E-05  # Theta=17.22
   0 -14   5     6929.57     6463.14      480.74 o incl   0.3243E-05  # Theta=17.21
   1 -14   5       99.61      202.95      268.52 o incl   0.7963E-06  # Theta=17.38
   2 -14   5       21.65      297.50      272.85 o incl   0.1657E-06  # Theta=17.73
   3 -14   5     3469.12     3589.90      316.16 o incl   0.8799E-05  # Theta=18.23
   4 -14   5       82.29       74.20      177.57 o incl   0.1506E-05  # Theta=18.89
   5 -14   5        0.00      764.75      290.18 o incl   0.6010E-06  # Theta=19.69
  -7 -13   5     9567.14     8913.59      987.46 o incl   0.9529E-06  # Theta=19.73
  -6 -13   5    14885.59    14183.57     1710.74 o incl   0.3317E-06  # Theta=18.75
  -5 -13   5      441.76      897.37      454.75 o incl   0.1201E-05  # Theta=17.89
  -4 -13   5     4053.80     3900.22      389.79 o incl   0.6342E-05  # Theta=17.18
  -3 -13   5     7882.39     8013.06      472.08 o incl   0.4436E-05  # Theta=16.63
  -2 -13   5     1788.70     2605.18      389.79 o incl   0.3392E-05  # Theta=16.24
  -1 -13   5     1134.72     1406.24      298.84 o incl   0.7059E-05  # Theta=16.04
   0 -13   5     1883.98     1985.70      342.15 o incl   0.8486E-05  # Theta=16.02
   1 -13   5      355.14      670.70      281.51 o incl   0.2414E-05  # Theta=16.20
   2 -13   5     4040.81     3766.52      376.80 o incl   0.7005E-05  # Theta=16.56
   3 -13   5      385.46      464.69      168.91 o incl   0.7798E-05  # Theta=17.09
   4 -13   5       17.32       30.91      164.58 o incl   0.3688E-06  # Theta=17.78
   5 -13   5      151.58      709.16      251.20 o incl   0.1231E-05  # Theta=18.61
   6 -13   5      818.56     1067.80      333.49 o incl   0.4139E-05  # Theta=19.57
  -8 -12   5      996.13      936.43      233.87 o incl   0.1051E-04  # Theta=19.94
  -7 -12   5     5331.44     4834.00      627.99 o incl   0.2486E-05  # Theta=18.80
  -6 -12   5      744.93     1460.74      463.42 o incl   0.1852E-05  # Theta=17.77
  -5 -12   5      433.10      679.47      398.45 o incl   0.1557E-05  # Theta=16.87
  -4 -12   5     4032.15     4120.99      376.80 o incl   0.6511E-05  # Theta=16.11
  -3 -12   5       99.61        0.53      151.58 o incl   0.2286E-05  # Theta=15.51
  -2 -12   5     6873.27     7482.54      489.40 o incl   0.3606E-05  # Theta=15.10
  -1 -12   5      476.41      655.80      316.16 o incl   0.2721E-05  # Theta=14.87
   0 -12   5      142.92      100.64      216.55 o incl   0.1758E-05  # Theta=14.85
   1 -12   5    11091.65    10144.30      554.37 o incl   0.2867E-05  # Theta=15.03
   2 -12   5      636.65      601.78      264.19 o incl   0.5170E-05  # Theta=15.40
   3 -12   5      385.46       93.48      147.25 o incl   0.5949E-05  # Theta=15.96
   4 -12   5     2217.46     3137.03      255.53 o incl   0.6124E-05  # Theta=16.68
   5 -12   5     6020.07     7685.63      441.76 o incl   0.2208E-05  # Theta=17.56
   6 -12   5     7470.95     8204.62      662.64 o incl   0.1925E-05  # Theta=18.56
   7 -12   5       17.32      437.26      259.86 o incl   0.1461E-06  # Theta=19.68
  -9 -11   5     4569.19     4270.10      385.46 o incl   0.5909E-05  # Theta=20.40
  -8 -11   5    15686.82    14775.10      744.93 o incl   0.1505E-05  # Theta=19.11
  -7 -11   5      952.82     1154.60      394.12 o incl   0.3529E-05  # Theta=17.92
  -6 -11   5     1494.19     1788.46      420.11 o incl   0.4821E-05  # Theta=16.83
  -5 -11   5    11784.61    11997.60      753.59 o incl   0.1761E-05  # Theta=15.88
  -4 -11   5     6777.99     7070.50      463.42 o incl   0.4494E-05  # Theta=15.06
  -3 -11   5     4829.05     4439.09      355.14 o incl   0.7208E-05  # Theta=14.42
  -2 -11   5      576.02     1167.80      294.51 o incl   0.3265E-05  # Theta=13.97
  -1 -11   5     5591.30     4780.68      424.44 o incl   0.4456E-05  # Theta=13.72
   0 -11   5     4482.57     4023.03      359.47 o incl   0.7343E-05  # Theta=13.69
   1 -11   5     8215.88     5771.80      476.41 x excl   0.0000E+00  # Theta=13.87
   2 -11   5       90.95       10.22      194.89 o incl   0.1358E-05  # Theta=14.27
   3 -11   5      324.82      185.65      138.59 o incl   0.9075E-05  # Theta=14.85
   4 -11   5     4690.45     4753.93      333.49 o incl   0.8668E-05  # Theta=15.62
   5 -11   5      372.46      808.98      216.55 o incl   0.4183E-05  # Theta=16.53
   6 -11   5     1814.68     2256.06      355.14 o incl   0.6729E-05  # Theta=17.58
   7 -11   5        0.00       40.48      268.52 o incl   0.8506E-06  # Theta=18.74
   8 -11   5        0.00      133.05      285.84 o incl   0.7427E-06  # Theta=20.00
  -9 -10   5     7232.74     6476.09      485.07 o incl   0.3186E-05  # Theta=19.66
  -8 -10   5      857.53      503.75      212.22 o incl   0.7432E-05  # Theta=18.32
  -7 -10   5        0.00       39.47      277.18 o incl   0.7994E-06  # Theta=17.08
  -6 -10   5     3945.53     5063.90      537.04 o incl   0.2394E-05  # Theta=15.94
  -5 -10   5     9965.59     3773.02     1035.11 x excl   0.0000E+00  # Theta=14.92
  -4 -10   5    10065.21     8675.58      593.34 o incl   0.1464E-05  # Theta=14.05
  -3 -10   5      931.16     1105.99      177.57 o incl   0.1458E-04  # Theta=13.36
  -2 -10   5     4283.34     4608.71      359.47 o incl   0.6460E-05  # Theta=12.86
  -1 -10   5     1546.16     1457.49      259.86 o incl   0.1302E-04  # Theta=12.58
   0 -10   5    14556.44    14330.73      701.62 o incl   0.2030E-05  # Theta=12.54
   1 -10   5     1316.62      904.58      251.20 o incl   0.7922E-05  # Theta=12.73
   2 -10   5        0.00       29.04      190.56 o incl   0.1692E-05  # Theta=13.15
   3 -10   5     8168.23     8230.78      407.11 o incl   0.6029E-05  # Theta=13.77
   4 -10   5      472.08      467.92      207.89 o incl   0.6304E-05  # Theta=14.58
   5 -10   5     2828.13     3108.32      298.84 o incl   0.9512E-05  # Theta=15.54
   6 -10   5      983.13     1078.16      277.18 o incl   0.7383E-05  # Theta=16.64
   7 -10   5     5833.83     1753.87      446.09 x excl   0.0000E+00  # Theta=17.85
   8 -10   5    12581.51    13865.39      814.22 o incl   0.1197E-05  # Theta=19.15
   9 -10   5     1572.15     2626.97      407.11 o incl   0.2808E-05  # Theta=20.54
 -10  -9   5     9458.87     9467.83      606.34 o incl   0.2534E-05  # Theta=20.44
  -9  -9   5      155.92      515.56      164.58 o incl   0.2966E-05  # Theta=18.98
  -8  -9   5     3430.14     2539.54      368.13 o incl   0.3691E-05  # Theta=17.59
  -7  -9   5    14850.94    14894.25      831.55 o incl   0.1431E-05  # Theta=16.29
  -6  -9   5    16674.29    18859.08     1225.67 o incl   0.5908E-06  # Theta=15.09
  -5  -9   5     9082.07     9392.13      558.70 o incl   0.3117E-05  # Theta=14.01
  -4  -9   5     1996.58     1926.84      268.52 o incl   0.1373E-04  # Theta=13.08
  -3  -9   5    20221.36    21103.28      805.56 o incl   0.1246E-05  # Theta=12.32
  -2  -9   5     1896.97     2456.67      277.18 o incl   0.4149E-05  # Theta=11.78
  -1  -9   5    24543.68    24222.81      952.82 o incl   0.1059E-05  # Theta=11.47
   0  -9   5     2386.37     2546.95      251.20 o incl   0.1346E-04  # Theta=11.41
   1  -9   5     1199.68     1486.40      324.82 o incl   0.6517E-05  # Theta=11.61
   2  -9   5     6721.69     7456.52      359.47 o incl   0.4148E-05  # Theta=12.05
   3  -9   5     3456.12     3215.08      281.51 o incl   0.9483E-05  # Theta=12.72
   4  -9   5      112.61      119.92      160.25 o incl   0.2461E-05  # Theta=13.58
   5  -9   5        0.00      533.21      229.54 o incl   0.9984E-06  # Theta=14.59
   6  -9   5        0.00       58.75      229.54 o incl   0.1140E-05  # Theta=15.74
   7  -9   5        0.00        2.24      186.23 o incl   0.1793E-05  # Theta=17.00
   8  -9   5      324.82      284.88      255.53 o incl   0.2799E-05  # Theta=18.35
   9  -9   5      701.62     1008.76      203.56 o incl   0.9075E-05  # Theta=19.78
 -10  -8   5      199.23      467.65      264.19 o incl   0.1624E-05  # Theta=19.86
  -9  -8   5      212.22      411.58      164.58 o incl   0.4413E-05  # Theta=18.36
  -8  -8   5     3594.72     3333.87      376.80 o incl   0.6593E-05  # Theta=16.92
  -7  -8   5     9038.76     8634.16      679.96 o incl   0.2067E-05  # Theta=15.56
  -6  -8   5        0.00     2077.28       25.99 x excl   0.0000E+00  # Theta=14.30
  -5  -8   5     2511.97     2563.10      303.17 o incl   0.1084E-04  # Theta=13.15
  -4  -8   5     7063.83     7748.58      402.78 o incl   0.4773E-05  # Theta=12.15
  -3  -8   5     6171.65       87.05      610.67 x excl   0.0000E+00  # Theta=11.33
  -2  -8   5    12499.22    12597.90      567.36 o incl   0.3102E-05  # Theta=10.72
  -1  -8   5      610.67     1006.81      255.53 o incl   0.5268E-05  # Theta=10.37
   0  -8   5      792.57      905.17      164.58 o incl   0.1588E-04  # Theta=10.30
   1  -8   5    10762.49    10036.38      493.73 o incl   0.4089E-05  # Theta=10.51
   2  -8   5        0.00       54.74      173.24 o incl   0.1955E-05  # Theta=10.99
   3  -8   5      246.87      368.77      164.58 o incl   0.5209E-05  # Theta=11.70
   4  -8   5     3079.33     2900.74      229.54 o incl   0.1658E-04  # Theta=12.61
   5  -8   5     6245.28     6758.31      463.42 o incl   0.4400E-05  # Theta=13.69
   6  -8   5    17505.83    20072.92      948.49 o incl   0.5561E-06  # Theta=14.89
   7  -8   5      454.75      609.83      233.87 o incl   0.4669E-05  # Theta=16.20
   8  -8   5     1126.06     1523.33      294.51 o incl   0.6914E-05  # Theta=17.60
   9  -8   5     3858.91     3699.26      359.47 o incl   0.7248E-05  # Theta=19.07
 -10  -7   5     3464.79     3111.44      376.80 o incl   0.5553E-05  # Theta=19.34
  -9  -7   5     7189.43     6860.13      459.08 o incl   0.4380E-05  # Theta=17.80
  -8  -7   5    29727.87    28122.37     1251.65 o incl   0.4221E-06  # Theta=16.31
  -7  -7   5     4218.38     3675.92      381.13 o incl   0.4710E-05  # Theta=14.90
  -6  -7   5     3759.29     3647.34      480.74 o incl   0.4139E-05  # Theta=13.57
  -5  -7   5    21434.04    22653.59      861.87 o incl   0.1291E-05  # Theta=12.35
  -4  -7   5    15626.19    17113.67      692.96 o incl   0.1417E-05  # Theta=11.28
  -3  -7   5    31979.98    33042.66     1156.37 o incl   0.6647E-06  # Theta=10.38
  -2  -7   5     1420.56     1998.56      225.21 o incl   0.7026E-05  # Theta= 9.71
  -1  -7   5    20922.98    22410.32     1048.10 o incl   0.6202E-06  # Theta= 9.31
   0  -7   5     3811.27     3799.15      264.19 o incl   0.1433E-04  # Theta= 9.21
   1  -7   5    49581.09    46387.58     1892.64 o incl   0.2204E-06  # Theta= 9.44
   2  -7   5     2191.48     2643.83      225.21 o incl   0.1595E-04  # Theta= 9.95
   3  -7   5      307.50      356.07      168.91 o incl   0.6203E-05  # Theta=10.72
   4  -7   5     8098.94     7858.71      454.75 o incl   0.4729E-05  # Theta=11.70
   5  -7   5     6201.97     5976.91      329.15 o incl   0.7270E-05  # Theta=12.84
   6  -7   5     5457.04     4705.29      433.10 o incl   0.3265E-05  # Theta=14.10
   7  -7   5        0.00        1.08      212.22 o incl   0.1386E-05  # Theta=15.47
   8  -7   5      550.03       15.42      181.90 o incl   0.1438E-06  # Theta=16.91
   9  -7   5        0.00       14.85      112.61 o incl   0.4737E-05  # Theta=18.42
  10  -7   5        0.00      446.50      476.41 o incl   0.2658E-06  # Theta=19.99
 -11  -6   5       34.65      166.18      476.41 o incl   0.8803E-07  # Theta=20.53
 -10  -6   5        0.00       98.49      168.91 o incl   0.1998E-05  # Theta=18.90
  -9  -6   5     8822.21     8123.45      502.39 o incl   0.3093E-05  # Theta=17.31
  -8  -6   5        0.00      108.92      207.89 o incl   0.1356E-05  # Theta=15.78
  -7  -6   5     1394.58     2073.19      337.82 o incl   0.5329E-05  # Theta=14.31
  -6  -6   5     2156.83     2164.80      342.15 o incl   0.8542E-05  # Theta=12.91
  -5  -6   5      242.54      875.85      142.92 o incl   0.4309E-05  # Theta=11.62
  -4  -6   5     9965.59    10733.71      467.75 o incl   0.3926E-05  # Theta=10.47
  -3  -6   5     7522.92     7587.42      368.13 o incl   0.7271E-05  # Theta= 9.49
  -2  -6   5     4530.21     4401.46      277.18 o incl   0.1282E-04  # Theta= 8.74
  -1  -6   5      463.42      765.44      168.91 o incl   0.8029E-05  # Theta= 8.28
   0  -6   5     5846.83     5493.02      337.82 o incl   0.7628E-05  # Theta= 8.16
   1  -6   5      783.91      798.57      147.25 o incl   0.1965E-04  # Theta= 8.40
   2  -6   5        0.00       33.00      112.61 o incl   0.4773E-05  # Theta= 8.96
   3  -6   5     1641.44     1476.77      225.21 o incl   0.1860E-04  # Theta= 9.79
   4  -6   5     5240.49     6129.96      337.82 o incl   0.2916E-05  # Theta=10.84
   5  -6   5     2615.91     3114.65      242.54 o incl   0.8768E-05  # Theta=12.04
   6  -6   5        8.66       49.37       99.61 o incl   0.5032E-06  # Theta=13.37
   7  -6   5     3144.29     4148.65      268.52 o incl   0.4239E-05  # Theta=14.79
   8  -6   5    14855.27    16010.43      900.84 o incl   0.1107E-05  # Theta=16.28
   9  -6   5     4010.49     3464.20      602.01 o incl   0.2556E-05  # Theta=17.84
  10  -6   5        0.00       51.41      385.46 o incl   0.4197E-06  # Theta=19.44
 -11  -5   5     4408.94     4137.08      424.44 o incl   0.4822E-05  # Theta=20.19
 -10  -5   5    15951.01    15243.34      727.61 o incl   0.1504E-05  # Theta=18.52
  -9  -5   5     1892.64     1701.56      246.87 o incl   0.1320E-04  # Theta=16.89
  -8  -5   5      294.51       48.57      307.50 o incl   0.1633E-05  # Theta=15.32
  -7  -5   5    18636.22    18162.48      870.53 o incl   0.1175E-05  # Theta=13.80
  -6  -5   5    21490.34    22351.97     1013.45 o incl   0.9722E-06  # Theta=12.34
  -5  -5   5    19532.74    21088.48      796.90 o incl   0.1036E-05  # Theta=10.98
  -4  -5   5     2633.24     2546.27      251.20 o incl   0.1577E-04  # Theta= 9.74
  -3  -5   5    12187.39    12729.89      498.06 o incl   0.2691E-05  # Theta= 8.67
  -2  -5   5      853.20      904.80      134.26 o incl   0.2414E-04  # Theta= 7.83
  -1  -5   5    21936.43    21729.94      814.22 o incl   0.1500E-05  # Theta= 7.30
   0  -5   5     1953.27     1946.29      164.58 o incl   0.3691E-04  # Theta= 7.15
   1  -5   5      173.24       14.39      181.90 o incl   0.2594E-05  # Theta= 7.41
   2  -5   5     4175.07     4406.36      329.15 o incl   0.8637E-05  # Theta= 8.02
   3  -5   5     6886.26     6518.19      428.77 o incl   0.3070E-05  # Theta= 8.93
   4  -5   5     1420.56     1524.93      168.91 o incl   0.2848E-04  # Theta=10.05
   5  -5   5     2317.08     2663.53      203.56 o incl   0.1177E-04  # Theta=11.33
   6  -5   5       25.99       56.95       95.28 o incl   0.1645E-05  # Theta=12.72
   7  -5   5      186.23      130.45      134.26 o incl   0.5958E-05  # Theta=14.19
   8  -5   5      147.25     1205.25      372.46 o incl   0.5622E-06  # Theta=15.73
   9  -5   5     2390.70     2093.75      459.08 o incl   0.4671E-05  # Theta=17.32
  10  -5   5     1320.95      933.37      394.12 o incl   0.4648E-05  # Theta=18.95
 -11  -4   5     9168.69     8382.73      502.39 o incl   0.2737E-05  # Theta=19.91
 -10  -4   5        0.00       44.75      164.58 o incl   0.2211E-05  # Theta=18.22
  -9  -4   5     5054.26     4726.93      359.47 o incl   0.5930E-05  # Theta=16.56
  -8  -4   5     4482.57     4247.62      350.81 o incl   0.7766E-05  # Theta=14.94
  -7  -4   5     7310.70     7382.49      541.37 o incl   0.3314E-05  # Theta=13.37
  -6  -4   5     4439.26     3848.11      385.46 o incl   0.5653E-05  # Theta=11.87
  -5  -4   5    13937.10    14832.82      658.31 o incl   0.1753E-05  # Theta=10.43
  -4  -4   5    17310.94    18566.82      666.97 o incl   0.1102E-05  # Theta= 9.11
  -3  -4   5      199.23       70.40       90.95 o incl   0.1103E-04  # Theta= 7.94
  -2  -4   5    11429.46    11930.02      519.72 o incl   0.3225E-05  # Theta= 7.01
  -1  -4   5     9969.92    10083.03      407.11 o incl   0.5264E-05  # Theta= 6.40
   0  -4   5       60.63        9.15       60.63 o incl   0.9163E-05  # Theta= 6.21
   1  -4   5       69.30       32.34       99.61 o incl   0.4016E-05  # Theta= 6.48
   2  -4   5      541.37      625.20      160.25 o incl   0.1199E-04  # Theta= 7.16
   3  -4   5     5677.92      168.69      385.46 x excl   0.0000E+00  # Theta= 8.15
   4  -4   5       69.30        4.24       77.96 o incl   0.5847E-05  # Theta= 9.35
   5  -4   5     3906.55     3535.40      259.86 o incl   0.1172E-04  # Theta=10.70
   6  -4   5    28658.12    28618.83     1147.71 o incl   0.7118E-06  # Theta=12.14
   7  -4   5     1572.15     1414.41      199.23 o incl   0.2241E-04  # Theta=13.67
   8  -4   5      723.27      931.14      476.41 o incl   0.1835E-05  # Theta=15.24
   9  -4   5     3178.94     3424.16      433.10 o incl   0.4896E-05  # Theta=16.87
  10  -4   5    17172.35    12563.83     1000.46 o incl   0.1758E-07  # Theta=18.53
  11  -4   5       90.95      340.85      303.17 o incl   0.5600E-06  # Theta=20.23
 -11  -3   5        0.00       41.85      255.53 o incl   0.9407E-06  # Theta=19.71
 -10  -3   5      103.94      189.15      155.92 o incl   0.2466E-05  # Theta=17.99
  -9  -3   5     5418.06     5551.94      329.15 o incl   0.9040E-05  # Theta=16.31
  -8  -3   5    35661.31    30912.13     1407.57 o incl   0.1326E-06  # Theta=14.66
  -7  -3   5     4105.77     3774.94      385.46 o incl   0.6501E-05  # Theta=13.05
  -6  -3   5      463.42     1109.09      199.23 o incl   0.4956E-05  # Theta=11.49
  -5  -3   5    10719.18    11641.39      515.39 o incl   0.2653E-05  # Theta=10.00
  -4  -3   5     5855.49     6019.82      294.51 o incl   0.1071E-04  # Theta= 8.60
  -3  -3   5    30758.64    30491.32     1195.35 o incl   0.6958E-06  # Theta= 7.34
  -2  -3   5      593.34      500.35       99.61 o incl   0.3451E-04  # Theta= 6.30
  -1  -3   5     6700.03     6687.10      316.16 o incl   0.9950E-05  # Theta= 5.60
   0  -3   5     3997.50     4482.39      199.23 o incl   0.1492E-04  # Theta= 5.36
   1  -3   5    19870.55    20004.26      931.16 o incl   0.1151E-05  # Theta= 5.66
   2  -3   5     1736.72     2009.68      190.56 o incl   0.1922E-04  # Theta= 6.41
   3  -3   5      922.50      657.96      155.92 o incl   0.1245E-04  # Theta= 7.48
   4  -3   5     3075.00     3179.39      220.88 o incl   0.1891E-04  # Theta= 8.76
   5  -3   5     5171.19     4233.65      329.15 o incl   0.2193E-05  # Theta=10.17
   6  -3   5     5656.26     6599.25      519.72 o incl   0.3140E-05  # Theta=11.67
   7  -3   5     1710.74     1431.97      446.09 o incl   0.4876E-05  # Theta=13.23
   8  -3   5     1862.32      215.04      428.77 x excl   0.0000E+00  # Theta=14.85
   9  -3   5       38.98        7.12      186.23 o incl   0.6471E-06  # Theta=16.50
  10  -3   5        0.00        0.36      589.01 o incl   0.1801E-06  # Theta=18.19
  11  -3   5        0.00       43.28      333.49 o incl   0.5561E-06  # Theta=19.91
 -11  -2   5     3642.36     2991.06      342.15 o incl   0.5054E-05  # Theta=19.58
 -10  -2   5      168.91      875.11      199.23 o incl   0.1948E-05  # Theta=17.85
  -9  -2   5     6938.23     6746.15      372.46 o incl   0.6734E-05  # Theta=16.14
  -8  -2   5        0.00       38.59      186.23 o incl   0.1733E-05  # Theta=14.47
  -7  -2   5    13222.49    10045.30      814.22 o incl   0.4522E-06  # Theta=12.83
  -6  -2   5     5101.90     4815.53      389.79 o incl   0.6474E-05  # Theta=11.23
  -5  -2   5     3300.21     3550.71      233.87 o incl   0.1265E-04  # Theta= 9.69
  -4  -2   5     4720.77     4362.40      255.53 o incl   0.5963E-05  # Theta= 8.23
  -3  -2   5    50092.15    50727.71     1671.76 o incl   0.3231E-06  # Theta= 6.89
  -2  -2   5     1940.28     1797.72      134.26 o incl   0.4798E-04  # Theta= 5.75
  -1  -2   5     1429.22     1315.22      121.27 o incl   0.3650E-04  # Theta= 4.95
   0  -2   5     3356.51     3483.31      177.57 o incl   0.2587E-04  # Theta= 4.67
   1  -2   5     1992.25     1841.51      138.59 o incl   0.3868E-04  # Theta= 4.98
   2  -2   5      688.63      767.18      112.61 o incl   0.2759E-04  # Theta= 5.80
   3  -2   5        0.00       27.40       60.63 o incl   0.1328E-04  # Theta= 6.94
   4  -2   5     6059.05     6348.38      281.51 o incl   0.8417E-05  # Theta= 8.29
   5  -2   5      727.61      983.04      251.20 o incl   0.6066E-05  # Theta= 9.76
   6  -2   5        0.00        1.95      116.94 o incl   0.4540E-05  # Theta=11.30
   7  -2   5     1178.03      728.48      433.10 o incl   0.3313E-05  # Theta=12.90
   8  -2   5    22828.61    18885.58     2031.23 o incl   0.1848E-06  # Theta=14.54
   9  -2   5     3382.50     2414.23      398.45 o incl   0.4272E-05  # Theta=16.21
  10  -2   5        0.00        0.83      394.12 o incl   0.4018E-06  # Theta=17.92
  11  -2   5      164.58       35.43      337.82 o incl   0.8184E-06  # Theta=19.65
 -11  -1   5     4465.24     4259.41      476.41 o incl   0.4284E-05  # Theta=19.53
 -10  -1   5    17839.32    18248.93      827.22 o incl   0.1434E-05  # Theta=17.78
  -9  -1   5     2888.77     2298.31      290.18 o incl   0.6693E-05  # Theta=16.07
  -8  -1   5      870.53      428.37      268.52 o incl   0.6165E-05  # Theta=14.38
  -7  -1   5    18211.79    17051.96      887.85 o incl   0.1147E-05  # Theta=12.72
  -6  -1   5     7505.59    13289.43     1316.62 o incl   0.1270E-06  # Theta=11.10
  -5  -1   5    37852.79    38480.57     1429.22 o incl   0.4686E-06  # Theta= 9.53
  -4  -1   5       12.99       45.08       77.96 o incl   0.1221E-05  # Theta= 8.02
  -3  -1   5    60672.74    60381.88     2304.08 o incl   0.1882E-06  # Theta= 6.62
  -2  -1   5      459.08      236.32      103.94 o incl   0.1443E-04  # Theta= 5.41
  -1  -1   5    39931.67    39081.66     1346.94 o incl   0.5356E-06  # Theta= 4.53
   0  -1   5     4391.62     4893.36      207.89 o incl   0.1658E-04  # Theta= 4.19
   1  -1   5    10138.83     9421.02      502.39 o incl   0.3195E-05  # Theta= 4.51
   2  -1   5     4833.38     4493.61      194.89 o incl   0.9417E-05  # Theta= 5.38
   3  -1   5    27947.83    28806.41     1065.42 o incl   0.8351E-06  # Theta= 6.58
   4  -1   5       47.64      111.47      112.61 o incl   0.2131E-05  # Theta= 7.97
   5  -1   5       12.99       88.40      164.58 o incl   0.2757E-06  # Theta= 9.48
   6  -1   5      727.61      530.40      168.91 o incl   0.1312E-04  # Theta=11.05
   7  -1   5      792.57      924.57      381.13 o incl   0.3133E-05  # Theta=12.67
   8  -1   5        0.00       36.98      480.74 o incl   0.2683E-06  # Theta=14.33
   9  -1   5     1593.80     1565.85      320.49 o incl   0.8941E-05  # Theta=16.01
  10  -1   5        0.00       12.74      385.46 o incl   0.4181E-06  # Theta=17.73
  11  -1   5      636.65     1055.52      350.81 o incl   0.2892E-05  # Theta=19.47
 -11   0   5     5669.26     5298.17      515.39 o incl   0.3248E-05  # Theta=19.55
 -10   0   5        0.00        1.34      402.78 o incl   0.3852E-06  # Theta=17.80
  -9   0   5    14365.87    13692.58      688.63 o incl   0.1486E-05  # Theta=16.08
  -8   0   5     6266.93     6252.24      415.77 o incl   0.5633E-05  # Theta=14.39
  -7   0   5     3715.98     3831.62      446.09 o incl   0.4944E-05  # Theta=12.72
  -6   0   5     7661.51     7003.45      753.59 o incl   0.1621E-05  # Theta=11.09
  -5   0   5    46627.36    46685.84     2122.18 o incl   0.2153E-06  # Theta= 9.50
  -4   0   5     3469.12     2592.04      259.86 o incl   0.3871E-05  # Theta= 7.98
  -3   0   5    16063.62    16024.03      679.96 o incl   0.2072E-05  # Theta= 6.56
  -2   0   5     6496.48     6757.66      368.13 o incl   0.6681E-05  # Theta= 5.32
  -1   0   5     7397.32     7497.17      337.82 o incl   0.8758E-05  # Theta= 4.39
   0   0   5     3200.60     1163.57      394.12 x excl   0.0000E+00  # Theta= 4.01
   1   0   5       64.96       73.65       60.63 o incl   0.1016E-04  # Theta= 4.32
   2   0   5     2693.87     2884.78      173.24 o incl   0.2600E-04  # Theta= 5.20
   3   0   5     2221.79     2112.80      151.58 o incl   0.4246E-04  # Theta= 6.42
   4   0   5       56.30      102.45       86.62 o incl   0.4254E-05  # Theta= 7.83
   5   0   5     6219.29     5868.44      446.09 o incl   0.4602E-05  # Theta= 9.34
   6   0   5    40022.62    25071.00     3443.13 o incl   0.1719E-07  # Theta=10.92
   7   0   5        0.00        0.36       82.29 o incl   0.9230E-05  # Theta=12.55
   8   0   5        0.00      262.88      411.44 o incl   0.3570E-06  # Theta=14.21
   9   0   5     4209.72     4179.74      446.09 o incl   0.4910E-05  # Theta=15.90
  10   0   5     5470.03     5309.43      589.01 o incl   0.2840E-05  # Theta=17.62
  11   0   5        8.66      243.20      303.17 o incl   0.3543E-07  # Theta=19.37
 -11   1   5        0.00        2.38      316.16 o incl   0.6243E-06  # Theta=19.65
 -10   1   5     1225.67      285.73      437.43 o incl   0.2303E-05  # Theta=17.91
  -9   1   5     4101.44     4117.68      316.16 o incl   0.9863E-05  # Theta=16.19
  -8   1   5    23625.51    23564.04     1035.11 o incl   0.9333E-06  # Theta=14.50
  -7   1   5     3785.28     3149.42      394.12 o incl   0.5190E-05  # Theta=12.83
  -5   1   5    13837.49    14811.11      615.00 o incl   0.1689E-05  # Theta= 9.63
  -4   1   5    11321.19    11977.14      506.73 o incl   0.1903E-05  # Theta= 8.12
  -3   1   5    57428.84    60857.72     2533.63 o incl   0.1350E-06  # Theta= 6.71
  -2   1   5     3295.88     3282.65      238.20 o incl   0.1489E-04  # Theta= 5.48
  -1   1   5    31824.07    33376.68     1442.22 o incl   0.4248E-06  # Theta= 4.56
   0   1   5    11719.64    11025.47      623.66 o incl   0.2202E-05  # Theta= 4.17
   1   1   5    16167.56    14571.97      892.18 o incl   0.1011E-05  # Theta= 4.45
   2   1   5     4486.90     4582.72      255.53 o incl   0.1509E-04  # Theta= 5.28
   3   1   5    27809.24    27206.03     1247.32 o incl   0.6379E-06  # Theta= 6.47
   4   1   5     4621.16     4121.28      324.82 o incl   0.8377E-05  # Theta= 7.86
   5   1   5    16756.57    16150.66     1286.30 o incl   0.6028E-06  # Theta= 9.35
   6   1   5      840.21     1483.80      229.54 o incl   0.6335E-05  # Theta=10.92
   7   1   5      896.51      893.17      190.56 o incl   0.1413E-04  # Theta=12.54
   8   1   5     3867.57     3815.15      281.51 o incl   0.1017E-04  # Theta=14.20
   9   1   5      394.12      178.42      229.54 o incl   0.4144E-05  # Theta=15.88
  10   1   5      861.87      214.48     1260.32 o incl   0.3051E-06  # Theta=17.60
  11   1   5        0.00      109.85      411.44 o incl   0.3630E-06  # Theta=19.34
 -11   2   5     5153.87     4389.59      515.39 o incl   0.2884E-05  # Theta=19.83
 -10   2   5      857.53      892.01      394.12 o incl   0.3175E-05  # Theta=18.09
  -9   2   5     1009.12      990.91      181.90 o incl   0.1588E-04  # Theta=16.38
  -8   2   5        0.00      198.18      225.21 o incl   0.1155E-05  # Theta=14.70
  -7   2   5    13005.94    11998.55      931.16 o incl   0.1023E-05  # Theta=13.06
  -5   2   5      736.27      351.13      160.25 o incl   0.1092E-04  # Theta= 9.90
  -4   2   5     5470.03     5643.20      298.84 o incl   0.1010E-04  # Theta= 8.42
  -3   2   5     2104.86     2166.67      229.54 o incl   0.1794E-04  # Theta= 7.05
  -2   2   5      415.77      223.49      108.27 o incl   0.1247E-04  # Theta= 5.87
  -1   2   5        0.00       59.42      108.27 o incl   0.4098E-05  # Theta= 5.01
   0   2   5      134.26      188.13      108.27 o incl   0.6595E-05  # Theta= 4.63
   1   2   5      801.23      439.81      142.92 o incl   0.1436E-04  # Theta= 4.86
   2   2   5      177.57      207.97       73.63 o incl   0.1669E-04  # Theta= 5.62
   3   2   5    36718.07     2438.31     3854.57 x excl   0.0000E+00  # Theta= 6.73
   4   2   5     7280.38     7378.89      437.43 o incl   0.5126E-05  # Theta= 8.06
   5   2   5      199.23      106.67      199.23 o incl   0.2824E-05  # Theta= 9.52
   6   2   5     1615.46     1053.28      242.54 o incl   0.9994E-05  # Theta=11.05
   7   2   5     3456.12     3153.07      316.16 o incl   0.7720E-05  # Theta=12.65
   8   2   5     3733.31     2554.77      796.90 o incl   0.1346E-05  # Theta=14.28
   9   2   5       34.65        4.55      103.94 o incl   0.1825E-05  # Theta=15.95
  10   2   5     1394.58        0.40      480.74 o incl   0.1049E-06  # Theta=17.66
  11   2   5        0.00        0.14      402.78 o incl   0.3852E-06  # Theta=19.39
 -11   3   5     3603.38     2958.02      450.42 o incl   0.4279E-05  # Theta=20.07
 -10   3   5     9896.30     8942.61      731.94 o incl   0.1627E-05  # Theta=18.35
  -9   3   5     2975.39     2455.19      212.22 o incl   0.6786E-05  # Theta=16.66
  -8   3   5     4690.45     3443.93      463.42 o incl   0.3237E-05  # Theta=15.00
  -7   3   5    10697.53     9864.73      692.96 o incl   0.2051E-05  # Theta=13.38
  -6   3   5     5240.49     5172.38      896.51 o incl   0.1244E-05  # Theta=11.81
  -5   3   5    16436.08    17754.69      896.51 o incl   0.9737E-06  # Theta=10.30
  -4   3   5     5582.64     5328.98      398.45 o incl   0.6060E-05  # Theta= 8.87
  -3   3   5    29212.48    30920.75     1325.28 o incl   0.5099E-06  # Theta= 7.57
  -2   3   5     7167.78     6950.25      411.44 o incl   0.5855E-05  # Theta= 6.47
  -1   3   5     3806.93     2506.62      363.80 o incl   0.2297E-05  # Theta= 5.67
   0   3   5     1182.36     1286.75      134.26 o incl   0.3786E-04  # Theta= 5.32
   1   3   5    17982.24    16219.32      848.87 o incl   0.9229E-06  # Theta= 5.50
   2   3   5    15847.07    16076.75      766.58 o incl   0.1675E-05  # Theta= 6.17
   3   3   5     4395.95     4105.60      311.83 o incl   0.8954E-05  # Theta= 7.18
   4   3   5     1697.75     1376.14      216.55 o incl   0.1913E-04  # Theta= 8.43
   5   3   5        0.00        6.71      121.27 o incl   0.4147E-05  # Theta= 9.82
   6   3   5     6258.27     5652.42      489.40 o incl   0.2607E-05  # Theta=11.31
   7   3   5     1017.78      945.28      216.55 o incl   0.1247E-04  # Theta=12.86
   8   3   5      528.38       39.67      242.54 o incl   0.3176E-05  # Theta=14.47
   9   3   5     2919.08     2838.24      285.84 o incl   0.1166E-04  # Theta=16.12
  10   3   5      359.47      735.90      186.23 o incl   0.5570E-05  # Theta=17.80
  11   3   5      402.78      331.14      372.46 o incl   0.1666E-05  # Theta=19.51
 -11   4   5     2278.10     1681.49      394.12 o incl   0.5120E-05  # Theta=20.39
 -10   4   5     3573.06        0.08      684.30 x excl   0.0000E+00  # Theta=18.69
  -9   4   5    14647.39    14622.54      606.34 o incl   0.2555E-05  # Theta=17.02
  -8   4   5     2927.75     3086.68      264.19 o incl   0.1319E-04  # Theta=15.39
  -7   4   5     6002.74     3256.15      441.76 x excl   0.0000E+00  # Theta=13.80
  -5   4   5    18566.93    20555.92     1121.72 o incl   0.5577E-06  # Theta=10.81
  -4   4   5     3339.19     2879.95      368.13 o incl   0.5472E-05  # Theta= 9.45
  -3   4   5    10745.17     9898.92      593.34 o incl   0.2570E-05  # Theta= 8.22
  -2   4   5    18926.40    20691.97      922.50 o incl   0.7389E-06  # Theta= 7.20
  -1   4   5     7938.69     7827.27      450.42 o incl   0.4757E-05  # Theta= 6.48
   0   4   5       12.99        1.39       99.61 o incl   0.7538E-06  # Theta= 6.16
   1   4   5      190.56      142.20      199.23 o incl   0.2754E-05  # Theta= 6.30
   2   4   5     1368.59     1538.83      225.21 o incl   0.1518E-04  # Theta= 6.87
   3   4   5      727.61      662.72      147.25 o incl   0.1895E-04  # Theta= 7.79
   4   4   5      151.58       94.21      108.27 o incl   0.7309E-05  # Theta= 8.94
   5   4   5     4326.65     4333.82      355.14 o incl   0.7698E-05  # Theta=10.25
   6   4   5     2767.50     2567.74      485.07 o incl   0.4239E-05  # Theta=11.68
   7   4   5      350.81      231.91      194.89 o incl   0.5175E-05  # Theta=13.19
   8   4   5       38.98       13.97      220.88 o incl   0.4601E-06  # Theta=14.75
   9   4   5     1078.41     1044.30      216.55 o incl   0.1257E-04  # Theta=16.36
  10   4   5      424.44      448.00      207.89 o incl   0.5665E-05  # Theta=18.02
  11   4   5     1204.01      993.29      233.87 o incl   0.1191E-04  # Theta=19.71
 -10   5   5      913.84      942.09      454.75 o incl   0.2549E-05  # Theta=19.10
  -9   5   5     1000.46     1287.21      173.24 o incl   0.1739E-04  # Theta=17.46
  -8   5   5     6630.74     6669.77      368.13 o incl   0.7253E-05  # Theta=15.86
  -7   5   5      762.25     1236.15      294.51 o incl   0.4758E-05  # Theta=14.32
  -5   5   5    12503.55     9749.14     1035.11 o incl   0.6627E-06  # Theta=11.43
  -4   5   5      454.75      495.93      246.87 o incl   0.4307E-05  # Theta=10.13
  -3   5   5        0.00       13.56      142.92 o incl   0.3058E-05  # Theta= 8.99
  -2   5   5     6838.62     7000.34      476.41 o incl   0.3761E-05  # Theta= 8.05
  -1   5   5    14504.46    10606.80      827.22 o incl   0.2154E-07  # Theta= 7.40
   0   5   5    13365.41    11301.02      757.92 o incl   0.1195E-05  # Theta= 7.10
   1   5   5     1602.46     1600.22      329.15 o incl   0.8208E-05  # Theta= 7.21
   2   5   5     1667.43     1368.03      233.87 o incl   0.1476E-04  # Theta= 7.70
   3   5   5     6076.37     6078.57      329.15 o incl   0.9037E-05  # Theta= 8.52
   4   5   5    10831.79    11078.30      515.39 o incl   0.3535E-05  # Theta= 9.57
   5   5   5     3936.86     3828.65      411.44 o incl   0.5899E-05  # Theta=10.80
   6   5   5      411.44      321.63      290.18 o incl   0.2785E-05  # Theta=12.16
   7   5   5     1312.29     1578.03      281.51 o incl   0.7381E-05  # Theta=13.61
   8   5   5     6340.56     5731.13      485.07 o incl   0.2932E-05  # Theta=15.12
   9   5   5      459.08      572.36      177.57 o incl   0.8346E-05  # Theta=16.70
  10   5   5     1437.89      933.65      320.49 o incl   0.6620E-05  # Theta=18.32
  11   5   5       56.30       26.08      272.85 o incl   0.4363E-06  # Theta=19.98
 -10   6   5      489.40     1203.58      173.24 o incl   0.5902E-05  # Theta=19.58
  -9   6   5      415.77      382.87      142.92 o incl   0.1125E-04  # Theta=17.97
  -8   6   5        0.00       51.83      220.88 o incl   0.1237E-05  # Theta=16.41
  -7   6   5    12373.62    11523.34     1160.70 o incl   0.7254E-06  # Theta=14.91
  -6   6   5        0.00        0.71      216.55 o incl   0.1330E-05  # Theta=13.48
  -5   6   5     4460.91     4992.03      389.79 o incl   0.5401E-05  # Theta=12.13
  -4   6   5    10307.74    11798.59      563.03 o incl   0.1339E-05  # Theta=10.91
  -3   6   5     3092.32     3005.05      342.15 o incl   0.8251E-05  # Theta= 9.84
  -2   6   5     4755.42     4737.27      424.44 o incl   0.5315E-05  # Theta= 8.98
  -1   6   5     9640.77     8752.27      593.34 o incl   0.2309E-05  # Theta= 8.38
   0   6   5     2724.19     2133.73      272.85 o incl   0.7954E-05  # Theta= 8.11
   1   6   5     3815.60     3490.75      337.82 o incl   0.8022E-05  # Theta= 8.19
   2   6   5      121.27       76.75      199.23 o incl   0.1762E-05  # Theta= 8.61
   3   6   5     2005.25     2031.59      212.22 o incl   0.2194E-04  # Theta= 9.34
   4   6   5     3373.84     3073.13      337.82 o incl   0.8665E-05  # Theta=10.30
   5   6   5     1325.28     1455.32      229.54 o incl   0.1424E-04  # Theta=11.45
   6   6   5      571.69      297.77      298.84 o incl   0.3500E-05  # Theta=12.73
   7   6   5      645.32     1602.16      324.82 o incl   0.2760E-05  # Theta=14.12
   8   6   5      194.89       55.31      238.20 o incl   0.1928E-05  # Theta=15.58
   9   6   5      762.25      538.86      207.89 o incl   0.9017E-05  # Theta=17.11
  10   6   5      212.22        0.37      238.20 o incl   0.1818E-05  # Theta=18.70
  11   6   5       99.61       34.62      264.19 o incl   0.8173E-06  # Theta=20.33
 -10   7   5     1823.34     2178.10      238.20 o incl   0.1362E-04  # Theta=20.13
  -9   7   5     2165.49     1644.66      233.87 o incl   0.6809E-05  # Theta=18.55
  -8   7   5     5080.24     4770.08      424.44 o incl   0.5443E-05  # Theta=17.03
  -7   7   5     4317.99     4785.43      649.65 o incl   0.2072E-05  # Theta=15.57
  -6   7   5      212.22      312.36      246.87 o incl   0.1997E-05  # Theta=14.19
  -5   7   5     2269.44     2450.30      324.82 o incl   0.9158E-05  # Theta=12.91
  -4   7   5    12373.62    12809.12      619.33 o incl   0.2607E-05  # Theta=11.76
  -3   7   5    42352.69    44303.21     1671.76 o incl   0.3384E-06  # Theta=10.76
  -2   7   5    21152.52    18739.82     1065.42 o incl   0.6958E-06  # Theta= 9.96
  -1   7   5     8991.12     6656.94      619.33 o incl   0.1020E-05  # Theta= 9.41
   0   7   5     8202.88     7398.97      493.73 o incl   0.2797E-05  # Theta= 9.16
   1   7   5    23794.42    23151.85     1039.44 o incl   0.9014E-06  # Theta= 9.22
   2   7   5    25453.19    25931.69     1152.04 o incl   0.7498E-06  # Theta= 9.59
   3   7   5    12551.19    13182.71      593.34 o incl   0.1831E-05  # Theta=10.24
   4   7   5       95.28      158.87      151.58 o incl   0.2386E-05  # Theta=11.12
   5   7   5     1230.00     1541.31      190.56 o incl   0.1575E-04  # Theta=12.18
   6   7   5     4149.08     4123.03      519.72 o incl   0.3595E-05  # Theta=13.39
   7   7   5     3075.00     2780.79      398.45 o incl   0.5820E-05  # Theta=14.71
   8   7   5     1944.61     1132.24      298.84 o incl   0.5658E-05  # Theta=16.12
   9   7   5      506.73      471.57      190.56 o incl   0.8054E-05  # Theta=17.60
  10   7   5      580.35      623.78      255.53 o incl   0.5113E-05  # Theta=19.15
  -9   8   5     7375.67     7309.77      545.70 o incl   0.3210E-05  # Theta=19.19
  -8   8   5     2390.70     2221.11      372.46 o incl   0.7106E-05  # Theta=17.71
  -7   8   5     3702.99     3942.79      485.07 o incl   0.3887E-05  # Theta=16.30
  -6   8   5     4586.51     4611.05      701.62 o incl   0.1967E-05  # Theta=14.98
  -5   8   5     9242.32    10135.96      632.32 o incl   0.1535E-05  # Theta=13.76
  -4   8   5        0.00      358.36      151.58 o incl   0.1688E-05  # Theta=12.66
  -3   8   5    15535.24    16371.10      740.60 o incl   0.1422E-05  # Theta=11.73
  -2   8   5    13824.50    14232.62      749.26 o incl   0.1311E-05  # Theta=10.99
  -1   8   5     6868.94     5130.90      476.41 o incl   0.2149E-05  # Theta=10.48
   0   8   5     2693.87     2557.85      307.50 o incl   0.1057E-04  # Theta=10.24
   1   8   5      935.49     1638.81      298.84 o incl   0.4185E-05  # Theta=10.28
   2   8   5     1680.42        2.37      498.06 x excl   0.0000E+00  # Theta=10.61
   3   8   5     2078.87     1907.02      246.87 o incl   0.1620E-04  # Theta=11.19
   4   8   5       30.32        2.12      129.93 o incl   0.1031E-05  # Theta=12.00
   5   8   5     6704.36     6471.88      476.41 o incl   0.4399E-05  # Theta=12.98
   6   8   5      511.06      245.79      363.80 o incl   0.2092E-05  # Theta=14.12
   7   8   5        4.33      270.92      333.49 o incl   0.6058E-08  # Theta=15.38
   8   8   5      342.15      225.41      203.56 o incl   0.4614E-05  # Theta=16.73
   9   8   5     2806.48     2381.30      324.82 o incl   0.7152E-05  # Theta=18.16
  10   8   5      822.89      301.46      350.81 o incl   0.3099E-05  # Theta=19.66
  -9   9   5      155.92      136.86      199.23 o incl   0.2268E-05  # Theta=19.89
  -8   9   5      220.88      165.02      303.17 o incl   0.1387E-05  # Theta=18.45
  -7   9   5      116.94       30.08      324.82 o incl   0.6354E-06  # Theta=17.09
  -6   9   5     3321.86     2195.38      489.40 o incl   0.2748E-05  # Theta=15.82
  -5   9   5     5612.95     6392.48      472.08 o incl   0.2566E-05  # Theta=14.65
  -4   9   5      887.85      741.32      225.21 o incl   0.9072E-05  # Theta=13.62
  -3   9   5       43.31        6.46      142.92 o incl   0.1204E-05  # Theta=12.74
  -2   9   5        0.00        1.36      307.50 o incl   0.6608E-06  # Theta=12.05
  -1   9   5     8952.14     9341.04      545.70 o incl   0.3068E-05  # Theta=11.58
   0   9   5    10511.30     9969.16      623.66 o incl   0.2471E-05  # Theta=11.35
   1   9   5      675.63     1027.65      329.15 o incl   0.3373E-05  # Theta=11.38
   2   9   5      316.16      780.99      307.50 o incl   0.1856E-05  # Theta=11.67
   3   9   5     3590.39     3374.06      311.83 o incl   0.1023E-04  # Theta=12.19
   4   9   5     6219.29     6151.78      420.11 o incl   0.5662E-05  # Theta=12.93
   5   9   5     8913.16     9402.11      567.36 o incl   0.2643E-05  # Theta=13.85
   6   9   5       56.30       42.09       69.30 o incl   0.6672E-05  # Theta=14.92
   7   9   5      433.10      158.15      355.14 o incl   0.1832E-05  # Theta=16.11
   8   9   5     1637.11     1641.45      268.52 o incl   0.1263E-04  # Theta=17.40
   9   9   5      532.71      503.23      220.88 o incl   0.6287E-05  # Theta=18.78
  10   9   5        0.00      142.82      385.46 o incl   0.4101E-06  # Theta=20.24
  -8  10   5        0.00       61.75      298.84 o incl   0.6838E-06  # Theta=19.25
  -7  10   5      454.75     1359.65      463.42 o incl   0.1106E-05  # Theta=17.93
  -6  10   5     1628.45      653.18      615.00 o incl   0.2019E-05  # Theta=16.71
  -5  10   5     5049.93     4726.29      519.72 o incl   0.3561E-05  # Theta=15.59
  -4  10   5     3521.09     2646.63      433.10 o incl   0.4068E-05  # Theta=14.61
  -3  10   5       56.30        2.64      173.24 o incl   0.1063E-05  # Theta=13.78
  -2  10   5     9532.49     8783.68      640.99 o incl   0.2020E-05  # Theta=13.14
  -1  10   5       30.32       55.66      272.85 o incl   0.2350E-06  # Theta=12.69
   0  10   5      181.90      121.07      207.89 o incl   0.2405E-05  # Theta=12.48
   1  10   5      463.42      453.98      285.84 o incl   0.3274E-05  # Theta=12.50
   2  10   5     8085.95     8188.21      584.68 o incl   0.2922E-05  # Theta=12.75
   3  10   5     5262.14     5741.75      394.12 o incl   0.5111E-05  # Theta=13.23
   4  10   5      164.58      318.08      181.90 o incl   0.2827E-05  # Theta=13.91
   5  10   5        0.00       78.44      298.84 o incl   0.6911E-06  # Theta=14.76
   6  10   5      554.37      310.10      359.47 o incl   0.2398E-05  # Theta=15.77
   7  10   5     4136.09     4584.12      506.73 o incl   0.3718E-05  # Theta=16.90
   8  10   5     1385.91     1353.19      298.84 o incl   0.8928E-05  # Theta=18.14
   9  10   5     1905.63     1672.82      311.83 o incl   0.9819E-05  # Theta=19.47
  -8  11   5     3469.12     2958.65      433.10 o incl   0.4741E-05  # Theta=20.09
  -7  11   5     2143.84     2423.60      437.43 o incl   0.4506E-05  # Theta=18.82
  -6  11   5     7813.09     5128.82     1165.03 o incl   0.5111E-06  # Theta=17.64
  -5  11   5        0.00        1.20      242.54 o incl   0.1061E-05  # Theta=16.58
  -4  11   5     4045.14     3532.61      398.45 o incl   0.5645E-05  # Theta=15.64
  -3  11   5    15284.04    15775.63      775.25 o incl   0.1559E-05  # Theta=14.86
  -2  11   5    12663.80    13054.43      788.24 o incl   0.1423E-05  # Theta=14.25
  -1  11   5     1294.96      965.33      359.47 o incl   0.5551E-05  # Theta=13.83
   0  11   5     4387.29     4416.33      411.44 o incl   0.5476E-05  # Theta=13.62
   1  11   5     2819.47     2872.01      389.79 o incl   0.6434E-05  # Theta=13.63
   2  11   5     6977.22     7520.25      615.00 o incl   0.2346E-05  # Theta=13.86
   3  11   5    11347.18    12149.26      623.66 o incl   0.2100E-05  # Theta=14.30
   4  11   5       25.99       18.86      168.91 o incl   0.5252E-06  # Theta=14.92
   5  11   5      857.53      561.69      420.11 o incl   0.2668E-05  # Theta=15.72
   7  11   5    23318.01     2756.28     3174.61 x excl   0.0000E+00  # Theta=17.74
   8  11   5      584.68       71.91      216.55 o incl   0.3215E-05  # Theta=18.92
   9  11   5        0.00       45.06      164.58 o incl   0.2234E-05  # Theta=20.21
  -7  12   5     4231.37     3800.25      757.92 o incl   0.1683E-05  # Theta=19.74
  -6  12   5     2243.45     2790.07      666.97 o incl   0.1772E-05  # Theta=18.61
  -5  12   5      692.96      627.87      350.81 o incl   0.3212E-05  # Theta=17.59
  -4  12   5      679.96      630.49      233.87 o incl   0.7144E-05  # Theta=16.70
  -3  12   5     7687.49     6812.44      554.37 o incl   0.2490E-05  # Theta=15.96
  -2  12   5     5734.22     5640.50      554.37 o incl   0.3239E-05  # Theta=15.38
  -1  12   5     1879.65     2055.51      363.80 o incl   0.7391E-05  # Theta=14.99
   0  12   5     4205.38     4246.25      420.11 o incl   0.5654E-05  # Theta=14.78
   1  12   5      121.27      294.00      333.49 o incl   0.6261E-06  # Theta=14.79
   2  12   5     2451.34     2511.53      459.08 o incl   0.4745E-05  # Theta=14.99
   3  12   5      718.94      768.33      212.22 o incl   0.9156E-05  # Theta=15.39
   4  12   5      814.22      718.86      246.87 o incl   0.7451E-05  # Theta=15.97
   5  12   5     6011.40     5293.80      649.65 o incl   0.2228E-05  # Theta=16.71
   7  12   5      840.21      411.94      909.51 o incl   0.5746E-06  # Theta=18.63
   8  12   5      311.83        2.57      199.23 o incl   0.2571E-05  # Theta=19.76
  -5  13   5      415.77     1375.43      515.39 o incl   0.8441E-06  # Theta=18.64
  -4  13   5     8848.20     8621.63      632.32 o incl   0.2477E-05  # Theta=17.79
  -3  13   5        0.00        8.61      199.23 o incl   0.1554E-05  # Theta=17.08
  -2  13   5      970.14     1149.39      394.12 o incl   0.3585E-05  # Theta=16.53
  -1  13   5     3152.96     2992.62      437.43 o incl   0.5140E-05  # Theta=16.15
   0  13   5     5084.57     5550.63      476.41 o incl   0.4064E-05  # Theta=15.96
   1  13   5     4738.10     4956.32      485.07 o incl   0.4240E-05  # Theta=15.95
   2  13   5      212.22      317.04      372.46 o incl   0.8797E-06  # Theta=16.14
   3  13   5      142.92      258.86      177.57 o incl   0.2608E-05  # Theta=16.50
   4  13   5     1680.42     1381.55      294.51 o incl   0.1071E-04  # Theta=17.04
   5  13   5     7345.35     6712.28      961.48 o incl   0.1053E-05  # Theta=17.74
   7  13   5        0.00      124.19      853.20 o incl   0.8551E-07  # Theta=19.56
  -5  14   5     3906.55     3293.83      619.33 o incl   0.2399E-05  # Theta=19.72
  -4  14   5     1589.47     1029.76      311.83 o incl   0.7087E-05  # Theta=18.90
  -3  14   5        0.00        6.20      199.23 o incl   0.1565E-05  # Theta=18.22
  -2  14   5     5435.38     5724.60      584.68 o incl   0.2909E-05  # Theta=17.70
  -1  14   5      996.13      369.41      407.11 o incl   0.2899E-05  # Theta=17.34
   0  14   5      411.44      322.41      298.84 o incl   0.2629E-05  # Theta=17.15
   1  14   5     2109.19      206.75      420.11 x excl   0.0000E+00  # Theta=17.14
   2  14   5     4616.83     4563.50      550.03 o incl   0.3265E-05  # Theta=17.30
   3  14   5     4374.29     3215.32      415.77 o incl   0.2620E-05  # Theta=17.64
   4  14   5     1030.77     1240.22      272.85 o incl   0.7992E-05  # Theta=18.14
   5  14   5      268.52       11.30      589.01 o incl   0.4302E-06  # Theta=18.80
   7  14   5     3720.32     3131.42      532.71 o incl   0.2976E-05  # Theta=20.52
  -4  15   5     2195.81     1922.87      359.47 o incl   0.7368E-05  # Theta=20.03
  -3  15   5     2984.05     2515.02      389.79 o incl   0.5715E-05  # Theta=19.38
  -2  15   5     9458.87    10338.34      740.60 o incl   0.1629E-05  # Theta=18.88
  -1  15   5     5470.03     5755.46      554.37 o incl   0.3151E-05  # Theta=18.53
   0  15   5     1797.36     1915.02      368.13 o incl   0.7378E-05  # Theta=18.35
   1  15   5     3759.29     3452.60      498.06 o incl   0.3768E-05  # Theta=18.33
   2  15   5     3105.31     4275.08      571.69 o incl   0.2017E-05  # Theta=18.48
   3  15   5    13876.47    14934.34      770.92 o incl   0.1455E-05  # Theta=18.79
   4  15   5      697.29      455.95      285.84 o incl   0.4714E-05  # Theta=19.27
   5  15   5     1169.37     1437.38      701.62 o incl   0.1361E-05  # Theta=19.89
  -2  16   5     1260.32      846.90      476.41 o incl   0.2969E-05  # Theta=20.08
  -1  16   5      874.86      938.45      394.12 o incl   0.3222E-05  # Theta=19.74
   0  16   5     1095.74     1276.87      337.82 o incl   0.5540E-05  # Theta=19.56
   1  16   5       34.65       25.99      355.14 o incl   0.1585E-06  # Theta=19.54
   2  16   5     2793.48     2991.88      476.41 o incl   0.4341E-05  # Theta=19.67
   3  16   5      753.59      405.44      246.87 o incl   0.6292E-05  # Theta=19.97
   4  16   5      255.53      447.17      242.54 o incl   0.2482E-05  # Theta=20.41
  -3 -16   6     5166.86     5463.16      411.44 o incl   0.5900E-05  # Theta=20.28
  -2 -16   6      454.75      814.92      359.47 o incl   0.1982E-05  # Theta=19.98
  -1 -16   6     6141.33     5892.73      476.41 o incl   0.3981E-05  # Theta=19.82
   0 -16   6       17.32        0.95      251.20 o incl   0.1584E-06  # Theta=19.83
   1 -16   6     1832.01     1110.21      350.81 o incl   0.5724E-05  # Theta=19.99
   2 -16   6      281.51       20.50      311.83 o incl   0.1539E-05  # Theta=20.30
  -5 -15   6        0.00      227.24      463.42 o incl   0.2832E-06  # Theta=20.24
  -4 -15   6    18506.29    16852.45      896.51 o incl   0.7262E-06  # Theta=19.61
  -3 -15   6     1624.12     1893.38      259.86 o incl   0.1124E-04  # Theta=19.12
  -2 -15   6      801.23      693.91      363.80 o incl   0.3494E-05  # Theta=18.79
  -1 -15   6     1312.29     1211.01      355.14 o incl   0.6003E-05  # Theta=18.63
   0 -15   6    61118.84    52081.64     2472.99 o incl   0.5210E-07  # Theta=18.62
   1 -15   6     7354.01     7098.24      485.07 o incl   0.4136E-05  # Theta=18.79
   2 -15   6     1411.90     1208.51      350.81 o incl   0.6573E-05  # Theta=19.11
   3 -15   6     1061.09     1010.02      203.56 o incl   0.1467E-04  # Theta=19.59
   4 -15   6    22629.39    23125.42      922.50 o incl   0.1160E-05  # Theta=20.22
  -5 -14   6     1658.77     1796.93      502.39 o incl   0.3691E-05  # Theta=19.16
  -4 -14   6     4460.91     3470.81      446.09 o incl   0.2786E-05  # Theta=18.50
  -3 -14   6      671.30        1.93      190.56 x excl   0.0000E+00  # Theta=17.98
  -2 -14   6      900.84     1482.65      350.81 o incl   0.4079E-05  # Theta=17.63
  -1 -14   6        0.00       51.80      281.51 o incl   0.7722E-06  # Theta=17.44
   0 -14   6     1095.74     1038.40      277.18 o incl   0.8161E-05  # Theta=17.44
   1 -14   6     2113.52     2085.25      320.49 o incl   0.9306E-05  # Theta=17.60
   2 -14   6     1628.45     2188.85      307.50 o incl   0.6583E-05  # Theta=17.94
   3 -14   6     3525.42     3042.91      307.50 o incl   0.9818E-05  # Theta=18.44
   4 -14   6     6219.29     3474.96      476.41 x excl   0.0000E+00  # Theta=19.09
   5 -14   6     1875.32     3055.65      381.13 o incl   0.3442E-05  # Theta=19.88
  -7 -13   6      155.92      259.73      528.38 o incl   0.3220E-06  # Theta=19.94
  -6 -13   6        0.00     1910.32      805.56 o incl   0.8469E-07  # Theta=18.97
  -5 -13   6     4326.65     2417.64      506.73 o incl   0.5427E-06  # Theta=18.12
  -4 -13   6    14093.02    15442.94      692.96 o incl   0.1406E-05  # Theta=17.41
  -3 -13   6       77.96       71.16      147.25 o incl   0.2075E-05  # Theta=16.86
  -2 -13   6    37025.58    35430.50     1615.46 o incl   0.3614E-06  # Theta=16.48
  -1 -13   6    13179.18    12389.60      649.65 o incl   0.2037E-05  # Theta=16.28
   0 -13   6    45310.75    37692.63     1862.32 o incl   0.1284E-06  # Theta=16.26
   1 -13   6      450.42      147.64      307.50 o incl   0.2367E-05  # Theta=16.43
   2 -13   6    41594.77    39211.42     1667.43 o incl   0.2720E-06  # Theta=16.78
   3 -13   6     7068.17     6701.63      411.44 o incl   0.5143E-05  # Theta=17.30
   4 -13   6     8363.13     8967.36      459.08 o incl   0.3383E-05  # Theta=17.99
   5 -13   6      164.58      449.33      320.49 o incl   0.9091E-06  # Theta=18.81
   6 -13   6     3789.61     6637.79      844.54 o incl   0.4900E-06  # Theta=19.76
  -8 -12   6     4681.79     5183.52      420.11 o incl   0.5070E-05  # Theta=20.15
  -7 -12   6    16405.77    15084.59     1100.07 o incl   0.6990E-06  # Theta=19.02
  -6 -12   6     9723.06    10952.41     1242.99 o incl   0.6163E-06  # Theta=18.00
  -5 -12   6     3412.81     2878.91      571.69 o incl   0.2876E-05  # Theta=17.10
  -4 -12   6     4287.67     3920.96      398.45 o incl   0.5257E-05  # Theta=16.35
  -3 -12   6    10792.81    11593.05      537.04 o incl   0.3429E-05  # Theta=15.76
  -2 -12   6     2793.48     2729.99      372.46 o incl   0.6744E-05  # Theta=15.35
  -1 -12   6    21356.08    21181.33      900.84 o incl   0.1232E-05  # Theta=15.13
   0 -12   6       34.65      225.75      212.22 o incl   0.4339E-06  # Theta=15.10
   1 -12   6     3092.32     1499.24      411.44 o incl   0.1479E-05  # Theta=15.28
   2 -12   6      913.84     1083.81      259.86 o incl   0.7694E-05  # Theta=15.64
   3 -12   6    20199.71    21099.33      809.89 o incl   0.1293E-05  # Theta=16.19
   4 -12   6     1160.70      372.88      259.86 o incl   0.4274E-05  # Theta=16.90
   5 -12   6        0.00        1.41      342.15 o incl   0.5330E-06  # Theta=17.77
   6 -12   6     6297.25     6219.73      853.20 o incl   0.1346E-05  # Theta=18.76
   7 -12   6     2979.72     4259.82      324.82 o incl   0.3300E-05  # Theta=19.87
  -8 -11   6     2187.15     2736.11      303.17 o incl   0.9185E-05  # Theta=19.33
  -7 -11   6     2009.58     2483.04      459.08 o incl   0.3882E-05  # Theta=18.14
  -6 -11   6     1100.07     1837.26      385.46 o incl   0.3235E-05  # Theta=17.07
  -5 -11   6        0.00       40.43      381.13 o incl   0.4270E-06  # Theta=16.12
  -4 -11   6    53868.77    54374.97     2070.21 o incl   0.2330E-06  # Theta=15.32
  -3 -11   6    16414.43    17188.61      710.28 o incl   0.1863E-05  # Theta=14.69
  -2 -11   6    20849.36    21947.11     1035.11 o incl   0.6686E-06  # Theta=14.24
  -1 -11   6        0.00      288.27      389.79 o incl   0.3909E-06  # Theta=13.99
   0 -11   6   188046.98   166773.06     7063.83 o incl   0.1395E-07  # Theta=13.96
   1 -11   6    35119.94    32470.59     1355.60 o incl   0.4184E-06  # Theta=14.14
   2 -11   6    32512.69    29455.55     1277.64 o incl   0.5236E-06  # Theta=14.52
   3 -11   6     1715.07     1705.53      194.89 o incl   0.2516E-04  # Theta=15.10
   4 -11   6    45765.50    46642.22     1849.33 o incl   0.2827E-06  # Theta=15.85
   5 -11   6     7600.88     8430.08      493.73 o incl   0.3429E-05  # Theta=16.75
   6 -11   6     1372.92     2098.38      506.73 o incl   0.2370E-05  # Theta=17.79
   7 -11   6     4677.46     5515.65      368.13 o incl   0.4946E-05  # Theta=18.94
   8 -11   6     1970.60     1877.62      285.84 o incl   0.1221E-04  # Theta=20.19
  -9 -10   6     2074.54     2330.75      298.84 o incl   0.8584E-05  # Theta=19.87
  -8 -10   6     8921.83     9328.72      528.38 o incl   0.3534E-05  # Theta=18.55
  -7 -10   6      744.93     1046.39      307.50 o incl   0.4419E-05  # Theta=17.31
  -6 -10   6     2477.32     3967.78      515.39 o incl   0.1937E-05  # Theta=16.19
  -5 -10   6     3910.88     4749.58      511.06 o incl   0.3000E-05  # Theta=15.18
  -4 -10   6     6011.40     5849.51      524.05 o incl   0.3582E-05  # Theta=14.33
  -3 -10   6      900.84      893.77      190.56 o incl   0.1425E-04  # Theta=13.64
  -2 -10   6        0.00        7.66      255.53 o incl   0.9441E-06  # Theta=13.15
  -1 -10   6      402.78      102.19      272.85 o incl   0.2931E-05  # Theta=12.88
   0 -10   6     2997.04     2656.92      281.51 o incl   0.8901E-05  # Theta=12.83
   1 -10   6    11477.11     9846.91      528.38 o incl   0.2062E-05  # Theta=13.02
   2 -10   6     1329.61      904.86      251.20 o incl   0.9180E-05  # Theta=13.43
   3 -10   6     1832.01     1394.07      307.50 o incl   0.9927E-05  # Theta=14.04
   4 -10   6    14313.90    10951.23      805.56 o incl   0.7912E-07  # Theta=14.83
   5 -10   6     4798.73     3866.38      480.74 o incl   0.3570E-05  # Theta=15.78
   6 -10   6     3828.59     4585.70      567.36 o incl   0.2213E-05  # Theta=16.86
   7 -10   6        8.66      245.78      207.89 o incl   0.1148E-06  # Theta=18.05
   8 -10   6    11901.54    12817.19      632.32 o incl   0.1870E-05  # Theta=19.34
  -9  -9   6     4019.15     3801.07      381.13 o incl   0.6500E-05  # Theta=19.20
  -8  -9   6     4473.91     4836.02      381.13 o incl   0.6210E-05  # Theta=17.82
  -7  -9   6      394.12      155.64      320.49 o incl   0.2087E-05  # Theta=16.54
  -6  -9   6     5470.03     7018.51      744.93 o incl   0.1226E-05  # Theta=15.35
  -5  -9   6    21373.40    21679.22     1004.79 o incl   0.9845E-06  # Theta=14.29
  -4  -9   6    58472.60    62261.30     2195.81 o incl   0.1247E-06  # Theta=13.37
  -3  -9   6      428.77      427.18      151.58 o incl   0.1070E-04  # Theta=12.63
  -2  -9   6    93137.80    96236.47     3391.16 o incl   0.7346E-07  # Theta=12.09
  -1  -9   6    41620.75    40582.79     1567.82 o incl   0.3988E-06  # Theta=11.79
   0  -9   6   192546.84   167011.95     7198.09 o incl   0.9816E-08  # Theta=11.73
   1  -9   6       17.32      148.79      363.80 o incl   0.6841E-07  # Theta=11.92
   2  -9   6    87377.59    83597.73     3356.51 o incl   0.8699E-07  # Theta=12.35
   3  -9   6    11879.89    11342.06      714.61 o incl   0.1627E-05  # Theta=13.00
   4  -9   6    42473.95    41783.94     1983.59 o incl   0.2541E-06  # Theta=13.84
   5  -9   6      602.01      995.96      324.82 o incl   0.3112E-05  # Theta=14.84
   6  -9   6     4395.95     5022.26      576.02 o incl   0.2047E-05  # Theta=15.97
   7  -9   6      792.57     1093.19      203.56 o incl   0.9642E-05  # Theta=17.21
   8  -9   6     5205.84     5342.53      346.48 o incl   0.7119E-05  # Theta=18.55
   9  -9   6     3447.46     4710.60      342.15 o incl   0.4000E-05  # Theta=19.96
 -10  -8   6     4703.45     4797.29      454.75 o incl   0.4827E-05  # Theta=20.07
  -9  -8   6        0.00       74.90      151.58 o incl   0.2539E-05  # Theta=18.58
  -8  -8   6     3993.17     3599.69      389.79 o incl   0.6061E-05  # Theta=17.16
  -7  -8   6    17328.26    17194.08      805.56 o incl   0.1506E-05  # Theta=15.82
  -6  -8   6       30.32     2992.05       90.95 o incl   0.7365E-08  # Theta=14.57
  -5  -8   6      519.72     1009.20      246.87 o incl   0.4082E-05  # Theta=13.44
  -4  -8   6     7436.30     7306.09      489.40 o incl   0.4138E-05  # Theta=12.46
  -3  -8   6     2992.71     3197.66      255.53 o incl   0.1531E-04  # Theta=11.66
  -2  -8   6     1879.65     2344.89      246.87 o incl   0.4660E-05  # Theta=11.07
  -1  -8   6    35488.08    34789.91     1286.30 o incl   0.5950E-06  # Theta=10.72
   0  -8   6     1741.06     1336.95      199.23 o incl   0.1784E-04  # Theta=10.65
   1  -8   6     3191.93     1791.03      415.77 o incl   0.2315E-05  # Theta=10.85
   2  -8   6    12884.68    12737.06      766.58 o incl   0.1690E-05  # Theta=11.31
   3  -8   6     5959.43     6101.71      472.08 o incl   0.4474E-05  # Theta=12.00
   4  -8   6    11684.99     6717.05      710.28 x excl   0.0000E+00  # Theta=12.89
   5  -8   6      385.46      755.32      394.12 o incl   0.1396E-05  # Theta=13.95
   6  -8   6    23430.62    26865.81     1217.01 o incl   0.3691E-06  # Theta=15.13
   7  -8   6      437.43      937.38      303.17 o incl   0.2421E-05  # Theta=16.42
   8  -8   6    16769.57    17816.16      701.62 o incl   0.1731E-05  # Theta=17.80
   9  -8   6     3062.01     2556.14      285.84 o incl   0.7487E-05  # Theta=19.26
 -10  -7   6        0.00      100.44      216.55 o incl   0.1277E-05  # Theta=19.56
  -9  -7   6      108.27      193.87      173.24 o incl   0.2075E-05  # Theta=18.03
  -8  -7   6     5578.31     6083.80      424.44 o incl   0.4904E-05  # Theta=16.56
  -7  -7   6     6786.65     6033.42      498.06 o incl   0.3561E-05  # Theta=15.16
  -6  -7   6     6795.31    11647.49      727.61 x excl   0.0000E+00  # Theta=13.86
  -5  -7   6       60.63       29.39      207.89 o incl   0.8094E-06  # Theta=12.66
  -4  -7   6    90950.65    94259.61     3469.12 o incl   0.7374E-07  # Theta=11.61
  -3  -7   6    56081.91    58348.95     1931.62 o incl   0.2134E-06  # Theta=10.74
  -2  -7   6   106442.58   109166.16     3759.29 o incl   0.4979E-07  # Theta=10.08
  -1  -7   6     5119.22     5182.49      459.08 o incl   0.4654E-05  # Theta= 9.70
   0  -7   6   210957.88   201673.22    17133.37 o incl   0.3374E-08  # Theta= 9.60
   1  -7   6    31520.90    29716.14     1199.68 o incl   0.5575E-06  # Theta= 9.81
   2  -7   6   104316.06    78007.84     5058.59 o incl   0.5381E-08  # Theta=10.31
   3  -7   6      485.07      636.81      181.90 o incl   0.7692E-05  # Theta=11.05
   4  -7   6    55085.78    56359.87     2455.67 o incl   0.1531E-06  # Theta=12.00
   5  -7   6      138.59      189.97      216.55 o incl   0.1679E-05  # Theta=13.11
   6  -7   6     6137.00     6277.85      446.09 o incl   0.4633E-05  # Theta=14.35
   7  -7   6    12157.07    12461.04      580.35 o incl   0.2779E-05  # Theta=15.69
   8  -7   6     5673.59     6115.68      346.48 o incl   0.5626E-05  # Theta=17.12
   9  -7   6     3750.63     3860.89      329.15 o incl   0.8679E-05  # Theta=18.62
  10  -7   6        0.00      196.15      420.11 o incl   0.3419E-06  # Theta=20.17
 -10  -6   6      472.08      632.10      203.56 o incl   0.6458E-05  # Theta=19.12
  -9  -6   6      857.53     1087.87      207.89 o incl   0.1103E-04  # Theta=17.54
  -8  -6   6     2356.05     3036.34      346.48 o incl   0.5673E-05  # Theta=16.03
  -7  -6   6     2607.25     2287.14      381.13 o incl   0.6782E-05  # Theta=14.58
  -6  -6   6        0.00        2.17      207.89 o incl   0.1446E-05  # Theta=13.21
  -5  -6   6     1987.92     2114.18      346.48 o incl   0.7428E-05  # Theta=11.95
  -4  -6   6     1472.53      240.36      225.21 x excl   0.0000E+00  # Theta=10.82
  -3  -6   6     7735.14     9698.99      376.80 o incl   0.1646E-06  # Theta= 9.87
  -2  -6   6     1000.46     1217.19      164.58 o incl   0.1890E-04  # Theta= 9.15
  -1  -6   6    31962.65    27914.38     1165.03 o incl   0.4654E-06  # Theta= 8.71
   0  -6   6      277.18       94.92      116.94 o incl   0.8829E-05  # Theta= 8.59
   1  -6   6     5552.32     5679.29      511.06 o incl   0.3822E-05  # Theta= 8.82
   2  -6   6    12157.07    13370.38      662.64 o incl   0.1598E-05  # Theta= 9.35
   3  -6   6    21646.25    18844.25     1056.76 o incl   0.7395E-06  # Theta=10.15
   4  -6   6    63158.74    53482.68     2897.43 o incl   0.6349E-07  # Theta=11.16
   5  -6   6     5656.26     6273.47      294.51 o incl   0.5331E-05  # Theta=12.33
   6  -6   6    28762.06    32239.50     1238.66 o incl   0.2794E-06  # Theta=13.63
   7  -6   6     2806.48     2778.08      320.49 o incl   0.9520E-05  # Theta=15.03
   8  -6   6    36999.59    36027.80     1580.81 o incl   0.3969E-06  # Theta=16.50
   9  -6   6     2845.46     1704.31      545.70 o incl   0.2423E-05  # Theta=18.03
  10  -6   6     9857.32     9175.07      736.27 o incl   0.1753E-05  # Theta=19.62
 -11  -5   6      160.25      677.34      225.21 o incl   0.1653E-05  # Theta=20.39
 -10  -5   6     2776.16     3054.58      355.14 o incl   0.7443E-05  # Theta=18.74
  -9  -5   6     2386.37     2399.59      277.18 o incl   0.1301E-04  # Theta=17.13
  -8  -5   6    14690.69    15402.98      649.65 o incl   0.1738E-05  # Theta=15.58
  -7  -5   6        0.00       18.89      229.54 o incl   0.1155E-05  # Theta=14.08
  -6  -5   6     1000.46     2978.30      394.12 o incl   0.7511E-06  # Theta=12.65
  -5  -5   6    21971.08    23707.26     1130.39 o incl   0.4944E-06  # Theta=11.32
  -4  -5   6   155490.95   160990.50     5881.48 o incl   0.2387E-07  # Theta=10.12
  -3  -5   6     7951.69     8310.97      381.13 o incl   0.5584E-05  # Theta= 9.09
  -2  -5   6    64020.60    65697.43     2161.16 o incl   0.1865E-06  # Theta= 8.29
  -1  -5   6    58819.08    60278.15     1974.93 o incl   0.2356E-06  # Theta= 7.79
   0  -5   6   244133.20   272478.25    28012.80 o incl   0.9923E-09  # Theta= 7.64
   1  -5   6      368.13       44.70      164.58 o incl   0.3804E-05  # Theta= 7.88
   2  -5   6    32898.15    32793.59     1489.86 o incl   0.4500E-06  # Theta= 8.45
   3  -5   6     7115.81     6876.02      454.75 o incl   0.4487E-05  # Theta= 9.32
   4  -5   6    87581.14    89986.41     3746.30 o incl   0.5957E-07  # Theta=10.39
   5  -5   6     9367.92     6899.14      411.44 x excl   0.0000E+00  # Theta=11.63
   6  -5   6      355.14      148.68      134.26 o incl   0.1008E-04  # Theta=12.99
   7  -5   6     8986.79    10946.99      463.42 o incl   0.9803E-06  # Theta=14.43
   8  -5   6    14149.32    13210.67      705.95 o incl   0.1976E-05  # Theta=15.95
   9  -5   6    10485.31    10984.23      753.59 o incl   0.1739E-05  # Theta=17.52
  10  -5   6      528.38       29.10      459.08 o incl   0.1150E-05  # Theta=19.14
 -11  -4   6      407.11      532.93      220.88 o incl   0.4693E-05  # Theta=20.12
 -10  -4   6      653.98      876.42      212.22 o incl   0.8107E-05  # Theta=18.44
  -9  -4   6     1641.44     1199.66      216.55 o incl   0.1647E-04  # Theta=16.80
  -8  -4   6     3269.89     3255.17      320.49 o incl   0.9736E-05  # Theta=15.21
  -7  -4   6     6288.59     6501.29      441.76 o incl   0.5004E-05  # Theta=13.66
  -6  -4   6        0.00      337.69      212.22 o incl   0.1178E-05  # Theta=12.19
  -5  -4   6    13603.62    15013.76      679.96 o incl   0.1273E-05  # Theta=10.79
  -4  -4   6     8289.50    10105.72      441.76 o incl   0.4798E-06  # Theta= 9.51
  -3  -4   6     1364.26     1317.88      151.58 o incl   0.2793E-04  # Theta= 8.40
  -2  -4   6      103.94       99.28      103.94 o incl   0.5541E-05  # Theta= 7.51
  -1  -4   6    72799.50    63592.72     2745.84 o incl   0.8842E-07  # Theta= 6.94
   0  -4   6      762.25     1051.63      108.27 o incl   0.2167E-04  # Theta= 6.76
   1  -4   6    30121.99    24873.42     1472.53 o incl   0.3183E-06  # Theta= 7.01
   2  -4   6    21351.75    22148.36     1013.45 o incl   0.8553E-06  # Theta= 7.64
   3  -4   6     3629.36     3487.49      290.18 o incl   0.1180E-04  # Theta= 8.57
   4  -4   6   106789.06    86718.35     4084.12 o incl   0.1034E-07  # Theta= 9.72
   5  -4   6    37016.92    37676.40     1398.91 o incl   0.4967E-06  # Theta=11.02
   6  -4   6    33162.34    34231.66     1533.17 o incl   0.3709E-06  # Theta=12.43
   7  -4   6      311.83      106.02      138.59 o incl   0.6303E-05  # Theta=13.92
   8  -4   6    67268.84    66212.87     3278.55 o incl   0.9238E-07  # Theta=15.47
   9  -4   6    12694.11    12855.45      770.92 o incl   0.1666E-05  # Theta=17.07
  10  -4   6    14586.75    13320.91      874.86 o incl   0.1135E-05  # Theta=18.72
  11  -4   6       77.96      160.48      272.85 o incl   0.6014E-06  # Theta=20.41
 -11  -3   6     1355.60     1751.44      359.47 o incl   0.5779E-05  # Theta=19.92
 -10  -3   6        0.00       29.26      194.89 o incl   0.1618E-05  # Theta=18.22
  -9  -3   6     3677.00     3300.55      281.51 o incl   0.8200E-05  # Theta=16.55
  -8  -3   6     3547.08     3966.67      303.17 o incl   0.9036E-05  # Theta=14.93
  -7  -3   6     8718.27     7918.40      558.70 o incl   0.3050E-05  # Theta=13.35
  -6  -3   6    18588.58    21511.73     1043.77 o incl   0.3251E-06  # Theta=11.82
  -5  -3   6     5244.82     3560.67      493.73 o incl   0.1946E-05  # Theta=10.37
  -4  -3   6    65220.28    69011.83     2200.14 o incl   0.1429E-06  # Theta= 9.02
  -3  -3   6    93635.86   102471.36     3075.00 o incl   0.3817E-07  # Theta= 7.83
  -2  -3   6   123268.43   122515.21     8618.66 o incl   0.1283E-07  # Theta= 6.86
  -1  -3   6     4287.67     4053.39      251.20 o incl   0.1566E-04  # Theta= 6.21
   0  -3   6    47168.74    45794.00     1814.68 o incl   0.3005E-06  # Theta= 5.99
   1  -3   6    33937.59    35038.93     1511.51 o incl   0.3956E-06  # Theta= 6.25
   2  -3   6    87931.95    83582.15     3733.31 o incl   0.6971E-07  # Theta= 6.93
   3  -3   6      116.94        6.43      108.27 o incl   0.5438E-05  # Theta= 7.93
   4  -3   6    10649.89    11203.30      424.44 o incl   0.3374E-05  # Theta= 9.15
   5  -3   6     6899.26     7445.03      389.79 o incl   0.3872E-05  # Theta=10.50
   6  -3   6    13140.20    14058.10      926.83 o incl   0.8988E-06  # Theta=11.96
   7  -3   6    24677.94    24257.54     1104.40 o incl   0.8176E-06  # Theta=13.49
   8  -3   6     6972.88      144.52      718.94 x excl   0.0000E+00  # Theta=15.08
   9  -3   6     9077.74     9662.03      632.32 o incl   0.2181E-05  # Theta=16.71
  10  -3   6     2893.10     3736.07      567.36 o incl   0.2089E-05  # Theta=18.38
  11  -3   6     7800.10     7150.87      619.33 o incl   0.2214E-05  # Theta=20.08
 -11  -2   6        0.00      354.32      255.53 o incl   0.8251E-06  # Theta=19.79
 -10  -2   6     2585.60     3155.11      311.83 o incl   0.5662E-05  # Theta=18.08
  -9  -2   6     2382.04     1808.04      233.87 o incl   0.1244E-04  # Theta=16.39
  -8  -2   6     1541.83     1686.71      311.83 o incl   0.9003E-05  # Theta=14.74
  -7  -2   6     1533.17     1774.33      272.85 o incl   0.8323E-05  # Theta=13.13
  -6  -2   6    15253.72    16314.13      844.54 o incl   0.1050E-05  # Theta=11.57
  -5  -2   6    29554.63    28398.23     1108.73 o incl   0.7081E-06  # Theta=10.08
  -4  -2   6    27778.93    27769.94      987.46 o incl   0.9480E-06  # Theta= 8.67
  -3  -2   6      259.86       31.69      103.94 o incl   0.7228E-05  # Theta= 7.41
  -2  -2   6     4582.18     5957.04      242.54 o incl   0.9905E-07  # Theta= 6.35
  -1  -2   6     2901.76     1091.74      199.23 x excl   0.0000E+00  # Theta= 5.63
   0  -2   6     2854.12     3648.32      155.92 x excl   0.0000E+00  # Theta= 5.38
   1  -2   6    14708.02     6691.60      606.34 x excl   0.0000E+00  # Theta= 5.64
   2  -2   6    52621.45    54741.29     1970.60 o incl   0.1999E-06  # Theta= 6.37
   3  -2   6    12854.36     9627.27      480.74 x excl   0.0000E+00  # Theta= 7.43
   4  -2   6    55592.50    50622.18     1909.96 o incl   0.2444E-06  # Theta= 8.70
   5  -2   6    35873.54    32217.82     1528.84 o incl   0.3300E-06  # Theta=10.11
   6  -2   6    70647.00    79737.31     4443.59 o incl   0.3313E-07  # Theta=11.60
   7  -2   6    10260.10     9486.14      610.67 o incl   0.2250E-05  # Theta=13.16
   8  -2   6    41269.94    40814.27     2156.83 o incl   0.2142E-06  # Theta=14.77
   9  -2   6     7973.34     7931.68      584.68 o incl   0.2892E-05  # Theta=16.42
  10  -2   6    22088.02    24864.77     1169.37 o incl   0.5484E-06  # Theta=18.11
  11  -2   6        0.00       58.20      337.82 o incl   0.5424E-06  # Theta=19.83
 -11  -1   6     4079.79     4698.83      342.15 o incl   0.8140E-05  # Theta=19.74
 -10  -1   6     4348.31     3510.98      372.46 o incl   0.4704E-05  # Theta=18.01
  -9  -1   6     1914.29     1410.81      242.54 o incl   0.1130E-04  # Theta=16.32
  -8  -1   6    13023.27    14222.41      632.32 o incl   0.1639E-05  # Theta=14.65
  -7  -1   6     2408.03     3091.10      333.49 o incl   0.5961E-05  # Theta=13.02
  -6  -1   6      822.89      606.94      303.17 o incl   0.5167E-05  # Theta=11.44
  -5  -1   6    24773.23    25177.83     1061.09 o incl   0.6540E-06  # Theta= 9.91
  -3  -1   6     7341.02     7693.40      385.46 o incl   0.5410E-05  # Theta= 7.16
  -2  -1   6     9203.34     8701.17      433.10 o incl   0.5275E-05  # Theta= 6.04
  -1  -1   6    46267.90    47529.57     1745.39 o incl   0.2754E-06  # Theta= 5.26
   1  -1   6    13118.55    13172.93      563.03 o incl   0.2390E-05  # Theta= 5.23
   2  -1   6    46436.80    43149.18     1563.48 o incl   0.3790E-06  # Theta= 5.99
   3  -1   6      952.82     1136.28      121.27 o incl   0.7366E-05  # Theta= 7.09
   4  -1   6    69958.38    70523.80     2589.93 o incl   0.1345E-06  # Theta= 8.40
   5  -1   6    10688.87    10232.18      619.33 o incl   0.2424E-05  # Theta= 9.83
   6  -1   6     8653.30    19471.89      740.60 x excl   0.0000E+00  # Theta=11.36
   7  -1   6    39065.47    39966.57     1602.46 o incl   0.3623E-06  # Theta=12.94
   8  -1   6    20979.29    19503.19     1355.60 o incl   0.5245E-06  # Theta=14.56
   9  -1   6     7990.66     7263.62      584.68 o incl   0.2452E-05  # Theta=16.23
  10  -1   6      671.30       22.50      407.11 o incl   0.1411E-05  # Theta=17.92
  11  -1   6     2650.56     2668.42      420.11 o incl   0.5566E-05  # Theta=19.65
 -11   0   6        0.00      129.53      311.83 o incl   0.6234E-06  # Theta=19.76
 -10   0   6     1078.41     1710.57      242.54 o incl   0.7082E-05  # Theta=18.03
  -9   0   6    12889.01    11952.65      710.28 o incl   0.1874E-05  # Theta=16.33
  -8   0   6    14326.89    15220.64      710.28 o incl   0.1762E-05  # Theta=14.66
  -7   0   6      446.09      529.72      233.87 o incl   0.4578E-05  # Theta=13.02
  -5   0   6    21875.79    20695.87     1398.91 o incl   0.5045E-06  # Theta= 9.89
  -4   0   6    18462.98    19148.64      792.57 o incl   0.1278E-05  # Theta= 8.43
  -3   0   6    42218.43    42244.28     1645.77 o incl   0.3448E-06  # Theta= 7.10
  -2   0   6    31222.05    33062.75     1420.56 o incl   0.3518E-06  # Theta= 5.96
  -1   0   6     3248.24      668.87      212.22 x excl   0.0000E+00  # Theta= 5.14
   0   0   6      957.15     1010.24      103.94 o incl   0.4972E-04  # Theta= 4.81
   1   0   6     5084.57      149.48      303.17 x excl   0.0000E+00  # Theta= 5.07
   2   0   6    15063.16    16047.62      606.34 o incl   0.1619E-05  # Theta= 5.83
   3   0   6    31785.09    31196.28     1152.04 o incl   0.7387E-06  # Theta= 6.94
   4   0   6    78867.22    75477.10     3408.48 o incl   0.8476E-07  # Theta= 8.26
   5   0   6    43565.36    42574.32     1767.04 o incl   0.3144E-06  # Theta= 9.70
   6   0   6    52855.32    53494.81     4205.38 o incl   0.5573E-07  # Theta=11.23
   7   0   6     2732.85     3183.69      363.80 o incl   0.5642E-05  # Theta=12.82
   8   0   6    66441.62    66237.93     2953.73 o incl   0.1146E-06  # Theta=14.45
   9   0   6    14248.94    15053.32      831.55 o incl   0.1352E-05  # Theta=16.12
  10   0   6    12538.20    11343.57      978.80 o incl   0.9545E-06  # Theta=17.82
  11   0   6      177.57       73.06      342.15 o incl   0.8674E-06  # Theta=19.54
 -11   1   6      337.82      849.55      398.45 o incl   0.1165E-05  # Theta=19.86
 -10   1   6      450.42      898.26      194.89 o incl   0.5984E-05  # Theta=18.13
  -9   1   6     9969.92     9665.48      537.04 o incl   0.3060E-05  # Theta=16.43
  -8   1   6     1762.71     1860.36      255.53 o incl   0.1531E-04  # Theta=14.76
  -7   1   6     6266.93     5437.28      441.76 o incl   0.3671E-05  # Theta=13.13
  -5   1   6    18610.23     2382.91     1511.51 x excl   0.0000E+00  # Theta=10.01
  -4   1   6     1957.60     1040.16      303.17 o incl   0.6064E-05  # Theta= 8.56
  -3   1   6     6994.54     6950.19      428.77 o incl   0.5235E-05  # Theta= 7.23
  -2   1   6    47493.57    46340.21     2109.19 o incl   0.2245E-06  # Theta= 6.10
  -1   1   6    31490.58    32862.57     1390.25 o incl   0.3383E-06  # Theta= 5.29
   0   1   6    10095.52     8888.09      554.37 o incl   0.2793E-05  # Theta= 4.95
   1   1   6     3741.97     2310.10      446.09 o incl   0.3104E-05  # Theta= 5.18
   2   1   6      220.88       80.99      108.27 o incl   0.8305E-05  # Theta= 5.91
   3   1   6      615.00      521.49      129.93 o incl   0.2061E-04  # Theta= 6.99
   4   1   6      948.49      697.64      160.25 o incl   0.1472E-04  # Theta= 8.28
   5   1   6    38918.21    40319.49     2096.20 o incl   0.2200E-06  # Theta= 9.72
   6   1   6        0.00        7.82      480.74 o incl   0.2703E-06  # Theta=11.23
   7   1   6    18805.13    18078.53      887.85 o incl   0.1230E-05  # Theta=12.81
   8   1   6      627.99       42.19      251.20 o incl   0.1367E-05  # Theta=14.44
   9   1   6     8215.88     7690.90      615.00 o incl   0.2587E-05  # Theta=16.10
  10   1   6     1515.84     1923.03      666.97 o incl   0.1778E-05  # Theta=17.79
  11   1   6      926.83      814.37      454.75 o incl   0.2570E-05  # Theta=19.51
 -11   2   6     1199.68     2084.97      389.79 o incl   0.2727E-05  # Theta=20.04
 -10   2   6    11736.97    12452.42      615.00 o incl   0.2383E-05  # Theta=18.31
  -9   2   6    16141.58    15722.91      757.92 o incl   0.1699E-05  # Theta=16.62
  -8   2   6     9865.98    10382.69      537.04 o incl   0.1936E-05  # Theta=14.97
  -7   2   6     4677.46     5562.21      476.41 o incl   0.2718E-05  # Theta=13.35
  -5   2   6   124225.59   118472.39     4599.50 o incl   0.4487E-07  # Theta=10.27
  -4   2   6    37813.81    41755.00     1494.19 o incl   0.1910E-06  # Theta= 8.85
  -3   2   6    18666.54    15280.01      887.85 o incl   0.8130E-06  # Theta= 7.55
  -2   2   6    23738.12    29137.34     1108.73 o incl   0.3267E-07  # Theta= 6.46
  -1   2   6    43543.70    33757.31     2213.13 o incl   0.7764E-07  # Theta= 5.68
   0   2   6       64.96       15.66       69.30 o incl   0.7593E-05  # Theta= 5.34
   1   2   6    46835.25    41586.09     2317.08 o incl   0.1683E-06  # Theta= 5.54
   2   2   6    51482.40    54652.45     2325.74 o incl   0.1318E-06  # Theta= 6.21
   3   2   6    18411.01    18695.84      870.53 o incl   0.1109E-05  # Theta= 7.23
   4   2   6    11412.14    10785.49      602.01 o incl   0.2647E-05  # Theta= 8.48
   5   2   6   119197.32   105580.13     5244.82 o incl   0.2765E-07  # Theta= 9.87
   6   2   6    86346.82    87515.65     4590.84 o incl   0.4502E-07  # Theta=11.36
   7   2   6    10870.77    11616.97      606.34 o incl   0.2344E-05  # Theta=12.91
   8   2   6    10827.46     9870.76      753.59 o incl   0.1597E-05  # Theta=14.52
   9   2   6     4608.17     4962.17      285.84 o incl   0.7818E-05  # Theta=16.17
  10   2   6    19805.59    19250.00     1113.06 o incl   0.7713E-06  # Theta=17.85
  11   2   6        0.00       51.38      355.14 o incl   0.4916E-06  # Theta=19.56
 -11   3   6     6933.90     6660.86      584.68 o incl   0.2670E-05  # Theta=20.28
 -10   3   6     2304.08     2165.88      194.89 o incl   0.2544E-04  # Theta=18.57
  -9   3   6        0.00       15.55      121.27 o incl   0.4184E-05  # Theta=16.90
  -8   3   6    14521.79    15182.62      692.96 o incl   0.1956E-05  # Theta=15.26
  -7   3   6     1845.00     1868.32      381.13 o incl   0.6002E-05  # Theta=13.67
  -5   3   6    14508.79     8219.15     1255.99 o incl   0.2048E-07  # Theta=10.65
  -4   3   6    87815.02    91514.32     3763.62 o incl   0.5760E-07  # Theta= 9.28
  -3   3   6     5924.79     6850.68      394.12 o incl   0.2746E-05  # Theta= 8.04
  -2   3   6    69278.41    70777.22     3763.62 o incl   0.6456E-07  # Theta= 7.00
  -1   3   6     7289.05     7946.99      411.44 o incl   0.4904E-05  # Theta= 6.27
   0   3   6    26700.51    19965.33     1377.25 o incl   0.2214E-06  # Theta= 5.95
   1   3   6     1264.65     1040.37      220.88 o incl   0.1489E-04  # Theta= 6.11
   3   3   6    53349.05    55221.86     2325.74 o incl   0.1580E-06  # Theta= 7.65
   4   3   6    29095.55    29343.39     1342.60 o incl   0.5457E-06  # Theta= 8.83
   5   3   6     2369.05     1234.07      389.79 o incl   0.3244E-05  # Theta=10.16
   6   3   6    67160.56    70461.07     3616.37 o incl   0.7056E-07  # Theta=11.61
   7   3   6    24409.42    23997.97     1087.08 o incl   0.8429E-06  # Theta=13.13
   8   3   6    11126.30    10098.68      615.00 o incl   0.2140E-05  # Theta=14.70
   9   3   6     1277.64      967.15      212.22 o incl   0.1334E-04  # Theta=16.33
  10   3   6     2654.89     1801.99      285.84 o incl   0.5874E-05  # Theta=17.99
  11   3   6      290.18      237.97      363.80 o incl   0.1264E-05  # Theta=19.69
 -10   4   6     6687.04     6901.74      342.15 o incl   0.8485E-05  # Theta=18.91
  -9   4   6    14738.34    10992.03      615.00 o incl   0.1443E-06  # Theta=17.25
  -8   4   6    34721.49    35482.11     1554.82 o incl   0.3964E-06  # Theta=15.64
  -7   4   6    18510.62    17483.45     1009.12 o incl   0.9260E-06  # Theta=14.08
  -5   4   6    18475.97    18196.95     1212.68 o incl   0.6669E-06  # Theta=11.15
  -4   4   6    79841.69    70791.43     3698.66 o incl   0.6023E-07  # Theta= 9.83
  -3   4   6    42192.44    42929.55     1905.63 o incl   0.2665E-06  # Theta= 8.66
  -2   4   6     2624.58     3558.22      329.15 o incl   0.3104E-05  # Theta= 7.69
  -1   4   6    42352.69    31737.81     2260.77 o incl   0.5956E-07  # Theta= 7.01
   0   4   6       56.30       37.78      147.25 o incl   0.1485E-05  # Theta= 6.71
   1   4   6    57857.61    50584.14     2767.50 o incl   0.9838E-07  # Theta= 6.83
   2   4   6     1611.13     1138.34      220.88 o incl   0.1297E-04  # Theta= 7.36
   3   4   6    11533.41    11063.95      602.01 o incl   0.2630E-05  # Theta= 8.22
   4   4   6    52244.65    52406.89     2546.62 o incl   0.1465E-06  # Theta= 9.32
   5   4   6    59130.92    60328.84     2304.08 o incl   0.1579E-06  # Theta=10.58
   6   4   6     1035.11     1407.37      320.49 o incl   0.5685E-05  # Theta=11.97
   7   4   6     1879.65     2364.59      316.16 o incl   0.4887E-05  # Theta=13.44
   8   4   6    27761.60    28063.95     1217.01 o incl   0.6749E-06  # Theta=14.98
   9   4   6     5478.69     5753.02      394.12 o incl   0.5799E-05  # Theta=16.57
  10   4   6      666.97      581.82      229.54 o incl   0.7302E-05  # Theta=18.21
  11   4   6      181.90      198.18      251.20 o incl   0.1663E-05  # Theta=19.88
 -10   5   6      714.61      738.69      138.59 o incl   0.2132E-04  # Theta=19.31
  -9   5   6    13629.60    13466.70      627.99 o incl   0.2422E-05  # Theta=17.69
  -8   5   6      190.56      551.95      164.58 o incl   0.3824E-05  # Theta=16.11
  -7   5   6     1420.56     1600.76      701.62 o incl   0.1666E-05  # Theta=14.58
  -5   5   6    30303.89    12343.68     1814.68 x excl   0.0000E+00  # Theta=11.75
  -4   5   6    17020.76    18209.60      909.51 o incl   0.8807E-06  # Theta=10.49
  -3   5   6      129.93       11.60      164.58 o incl   0.2657E-05  # Theta= 9.39
  -2   5   6     6206.30     6170.90      736.27 o incl   0.1715E-05  # Theta= 8.49
  -1   5   6      606.34     1151.33      316.16 o incl   0.3256E-05  # Theta= 7.86
   1   5   6    11269.22    11545.45      606.34 o incl   0.2507E-05  # Theta= 7.68
   2   5   6    30628.71      656.41     2087.53 x excl   0.0000E+00  # Theta= 8.14
   3   5   6     4092.78     3085.19      342.15 o incl   0.4434E-05  # Theta= 8.91
   4   5   6   122878.66   127110.68     5266.48 o incl   0.3297E-07  # Theta= 9.92
   5   5   6    41936.91    41822.15     1754.05 o incl   0.3230E-06  # Theta=11.11
   6   5   6        0.00       10.40      229.54 o incl   0.1185E-05  # Theta=12.44
   7   5   6     2953.73     3317.68      381.13 o incl   0.6012E-05  # Theta=13.85
   8   5   6     7583.55     7854.74      532.71 o incl   0.3437E-05  # Theta=15.35
   9   5   6     3135.63     2616.42      316.16 o incl   0.8813E-05  # Theta=16.90
  10   5   6     1827.67     1229.42      316.16 o incl   0.7042E-05  # Theta=18.51
  11   5   6       38.98      721.61      290.18 o incl   0.2570E-06  # Theta=20.16
 -10   6   6    15141.12    18617.70      744.93 o incl   0.5349E-06  # Theta=19.79
  -9   6   6    17155.03    18524.67      731.94 o incl   0.1631E-05  # Theta=18.19
  -8   6   6    13976.08    12983.64      710.28 o incl   0.1920E-05  # Theta=16.65
  -7   6   6     7215.42     8372.37      844.54 o incl   0.9830E-06  # Theta=15.17
  -5   6   6    73747.98    76614.94     3954.19 o incl   0.5957E-07  # Theta=12.44
  -4   6   6    40464.38    44669.70     1888.31 o incl   0.2029E-06  # Theta=11.24
  -3   6   6    18029.88    14934.05      935.49 o incl   0.6397E-06  # Theta=10.20
  -2   6   6    26120.16    27051.75     1299.30 o incl   0.4777E-06  # Theta= 9.37
  -1   6   6    39260.36    35222.95     2044.22 o incl   0.2073E-06  # Theta= 8.79
   0   6   6     1017.78      793.40      207.89 o incl   0.1341E-04  # Theta= 8.53
   1   6   6    41360.89    38322.60     2113.52 o incl   0.2227E-06  # Theta= 8.60
   2   6   6     8341.47     8049.25      554.37 o incl   0.3206E-05  # Theta= 9.01
   3   6   6     2498.98     2693.43      238.20 o incl   0.1528E-04  # Theta= 9.70
   4   6   6      268.52      184.78      142.92 o incl   0.7535E-05  # Theta=10.63
   5   6   6    61937.38    64185.16     2429.68 o incl   0.1496E-06  # Theta=11.75
   6   6   6     9848.66     9953.81     1022.11 o incl   0.9494E-06  # Theta=13.00
   7   6   6     1351.27     2254.05      320.49 o incl   0.3389E-05  # Theta=14.36
   8   6   6     1056.76      696.82      285.84 o incl   0.5712E-05  # Theta=15.80
   9   6   6     3625.03     3516.89      346.48 o incl   0.8086E-05  # Theta=17.31
  10   6   6     4811.72     5038.62      437.43 o incl   0.5156E-05  # Theta=18.88
  11   6   6      537.04      433.59      311.83 o incl   0.3134E-05  # Theta=20.50
 -10   7   6     1788.70     2005.08      207.89 o incl   0.1999E-04  # Theta=20.33
  -9   7   6       21.65       21.45      121.27 o incl   0.8497E-06  # Theta=18.77
  -8   7   6    13711.89    13232.60      727.61 o incl   0.1765E-05  # Theta=17.26
  -7   7   6     5067.25     5047.69      554.37 o incl   0.2765E-05  # Theta=15.82
  -6   7   6    17700.73    20012.70     1585.14 o incl   0.2872E-06  # Theta=14.46
  -5   7   6      112.61       38.24      199.23 o incl   0.1634E-05  # Theta=13.20
  -4   7   6    30524.77    29557.79     1281.97 o incl   0.6000E-06  # Theta=12.07
  -3   7   6    17103.05     7744.97     1000.46 x excl   0.0000E+00  # Theta=11.09
  -2   7   6   204643.30   224601.80    20407.59 o incl   0.2035E-08  # Theta=10.32
  -1   7   6    40750.22    40737.98     1628.45 o incl   0.3769E-06  # Theta= 9.78
   0   7   6    11892.88     8947.03      653.98 o incl   0.6463E-06  # Theta= 9.53
   1   7   6     4279.01     2954.21      554.37 o incl   0.2562E-05  # Theta= 9.59
   3   7   6    83076.92    89697.34     3105.32 o incl   0.6966E-07  # Theta=10.57
   4   7   6     3586.05     2900.16      342.15 o incl   0.7398E-05  # Theta=11.42
   5   7   6     3421.48     3131.72      502.39 o incl   0.3943E-05  # Theta=12.46
   6   7   6    84740.02    92142.89     6453.17 o incl   0.2105E-07  # Theta=13.64
   7   7   6     5123.55     5739.45      580.35 o incl   0.2449E-05  # Theta=14.94
   8   7   6     5197.18     4867.56      433.10 o incl   0.4504E-05  # Theta=16.33
   9   7   6      762.25      617.74      216.55 o incl   0.9037E-05  # Theta=17.79
  10   7   6     4352.64     3234.90      424.44 o incl   0.2910E-05  # Theta=19.32
  -9   8   6     9887.63     8073.44      636.65 o incl   0.1675E-05  # Theta=19.40
  -8   8   6    21672.24    22904.46     1022.11 o incl   0.8973E-06  # Theta=17.93
  -7   8   6    23902.70    21934.83     1987.92 o incl   0.2416E-06  # Theta=16.54
  -6   8   6    19705.98    19447.29     1728.06 o incl   0.3291E-06  # Theta=15.23
  -5   8   6      688.63      529.45      281.51 o incl   0.4976E-05  # Theta=14.03
  -4   8   6    36388.92    30976.92     1554.82 o incl   0.2415E-06  # Theta=12.95
  -3   8   6    52556.48    53833.94     2044.22 o incl   0.2184E-06  # Theta=12.04
  -2   8   6     4495.56     3532.40      467.75 o incl   0.3945E-05  # Theta=11.31
  -1   8   6    10450.66     5012.63      589.01 x excl   0.0000E+00  # Theta=10.82
   0   8   6      835.88      681.66      207.89 o incl   0.1088E-04  # Theta=10.58
   1   8   6     3508.10      390.94      545.70 x excl   0.0000E+00  # Theta=10.62
   2   8   6     8722.60     8943.95      537.04 o incl   0.2605E-05  # Theta=10.93
   3   8   6    42170.79    41982.91     1697.75 o incl   0.3412E-06  # Theta=11.50
   4   8   6     8484.40     9024.43      498.06 o incl   0.2526E-05  # Theta=12.28
   5   8   6     7466.61     7033.98      480.74 o incl   0.4252E-05  # Theta=13.25
   6   8   6     4911.33     4917.04      775.25 o incl   0.1660E-05  # Theta=14.36
   7   8   6     3443.13     1116.39      433.10 o incl   0.1568E-06  # Theta=15.60
   8   8   6     2174.15     2160.75      372.46 o incl   0.7201E-05  # Theta=16.93
   9   8   6     3062.01     2876.48      368.13 o incl   0.7227E-05  # Theta=18.35
  10   8   6     3049.01     2807.58      389.79 o incl   0.5833E-05  # Theta=19.83
  -9   9   6    10351.05     9184.95      666.97 o incl   0.1983E-05  # Theta=20.09
  -8   9   6      411.44      102.45      381.13 o incl   0.1546E-05  # Theta=18.67
  -7   9   6     1277.64     1150.24      545.70 o incl   0.2458E-05  # Theta=17.32
  -6   9   6     2654.89     2647.10      597.68 o incl   0.2762E-05  # Theta=16.06
  -5   9   6    17930.27    13979.53      922.50 o incl   0.6133E-06  # Theta=14.91
  -4   9   6    55731.09    56348.03     2208.80 o incl   0.1991E-06  # Theta=13.89
  -3   9   6     9783.69     9350.94      550.03 o incl   0.2883E-05  # Theta=13.02
  -2   9   6     4971.97     2961.15      545.70 o incl   0.1105E-05  # Theta=12.35
  -1   9   6    18198.79    15810.01     1329.61 o incl   0.4900E-06  # Theta=11.88
   0   9   6   171771.12   144211.66     8558.02 o incl   0.7436E-08  # Theta=11.66
   1   9   6    86948.81    86864.83     3360.84 o incl   0.8632E-07  # Theta=11.68
   2   9   6    21330.09    22727.97      978.80 o incl   0.8131E-06  # Theta=11.96
   3   9   6     2325.74     2581.69      259.86 o incl   0.1215E-04  # Theta=12.47
   4   9   6    68594.11    73810.81     2702.53 o incl   0.1022E-06  # Theta=13.19
   5   9   6    36150.71    38479.22     1728.06 o incl   0.2858E-06  # Theta=14.09
   6   9   6        4.33     3277.06       25.99 x excl   0.0000E+00  # Theta=15.14
   7   9   6     1793.03     2766.44      433.10 o incl   0.2793E-05  # Theta=16.32
   8   9   6     6037.39     5962.23      476.41 o incl   0.4352E-05  # Theta=17.60
   9   9   6      233.87      363.82      194.89 o incl   0.3524E-05  # Theta=18.97
  10   9   6       95.28      281.58      359.47 o incl   0.4212E-06  # Theta=20.41
  -8  10   6     2858.45     2810.76      372.46 o incl   0.6945E-05  # Theta=19.45
  -7  10   6     1134.72      388.39      576.02 o incl   0.1702E-05  # Theta=18.15
  -6  10   6    29771.18    28675.96     1944.61 o incl   0.2599E-06  # Theta=16.94
  -5  10   6    54124.30    55869.99     2460.00 o incl   0.1562E-06  # Theta=15.84
  -4  10   6     2897.43     2666.26      350.81 o incl   0.8104E-05  # Theta=14.87
  -3  10   6    15894.71    12457.13      783.91 o incl   0.2073E-06  # Theta=14.05
  -2  10   6     8765.91     9823.43      580.35 o incl   0.1429E-05  # Theta=13.41
  -1  10   6    40914.80    30037.29     2178.48 o incl   0.1206E-07  # Theta=12.98
   0  10   6       99.61       44.86      203.56 o incl   0.1373E-05  # Theta=12.76
   1  10   6    65060.03    62168.09     2923.41 o incl   0.1164E-06  # Theta=12.78
   2  10   6      879.19      819.38      372.46 o incl   0.3658E-05  # Theta=13.02
   3  10   6     4742.43     5228.97      381.13 o incl   0.5243E-05  # Theta=13.49
   4  10   6    10117.18     9358.38      623.66 o incl   0.2214E-05  # Theta=14.15
   5  10   6    24833.86    23721.05     1641.44 o incl   0.3711E-06  # Theta=14.99
   6  10   6      506.73     1061.17      584.68 o incl   0.8171E-06  # Theta=15.98
   7  10   6      212.22       20.84      450.42 o incl   0.5877E-06  # Theta=17.10
   8  10   6    15297.03    15843.30      788.24 o incl   0.1604E-05  # Theta=18.33
   9  10   6      480.74     1022.42      225.21 o incl   0.4150E-05  # Theta=19.64
  -8  11   6     2893.10     2331.41      428.77 o incl   0.4685E-05  # Theta=20.29
  -7  11   6     3365.17     3101.41      545.70 o incl   0.3358E-05  # Theta=19.03
  -6  11   6     5721.23    13860.13     1342.60 o incl   0.3050E-07  # Theta=17.86
  -5  11   6     3642.36     2553.24      537.04 o incl   0.2525E-05  # Theta=16.80
  -4  11   6     1585.14     1428.94      290.18 o incl   0.1076E-04  # Theta=15.88
  -3  11   6     6630.74     6676.77      506.73 o incl   0.3734E-05  # Theta=15.11
  -2  11   6   175695.00   147196.23     7804.43 o incl   0.6774E-08  # Theta=14.50
  -1  11   6    50962.68    50003.67     2070.21 o incl   0.2299E-06  # Theta=14.09
   0  11   6     1074.08       53.44      272.85 o incl   0.5672E-07  # Theta=13.88
   1  11   6     6223.62     6829.93      762.25 o incl   0.1597E-05  # Theta=13.89
   2  11   6   226176.94   220388.19    10788.48 o incl   0.8567E-08  # Theta=14.11
   3  11   6    69832.78    74201.34     2685.21 o incl   0.1041E-06  # Theta=14.54
   4  11   6      164.58      151.44      177.57 o incl   0.3008E-05  # Theta=15.15
   5  11   6      744.93      246.15      389.79 o incl   0.2329E-05  # Theta=15.94
   7  11   6     3707.32     3505.48      961.48 o incl   0.1076E-05  # Theta=17.93
   8  11   6      485.07      970.05      212.22 o incl   0.5780E-05  # Theta=19.11
   9  11   6     3473.45     4095.96      398.45 o incl   0.5249E-05  # Theta=20.38
  -7  12   6    15743.12    14363.91     1537.50 o incl   0.3956E-06  # Theta=19.94
  -6  12   6     1299.30     1056.99      645.32 o incl   0.1791E-05  # Theta=18.82
  -5  12   6        0.00      160.79      489.40 o incl   0.2565E-06  # Theta=17.81
  -4  12   6     7670.17     3992.39      563.03 x excl   0.0000E+00  # Theta=16.93
  -3  12   6    16180.55    16773.72      827.22 o incl   0.1323E-05  # Theta=16.19
  -2  12   6      554.37      114.44      415.77 o incl   0.1654E-05  # Theta=15.62
  -1  12   6     9506.51     5026.25      632.32 x excl   0.0000E+00  # Theta=15.23
   0  12   6      281.51      527.48      242.54 o incl   0.2667E-05  # Theta=15.03
   1  12   6     3469.12        0.43      502.39 x excl   0.0000E+00  # Theta=15.03
   2  12   6     5946.44     6131.45      515.39 o incl   0.3749E-05  # Theta=15.22
   3  12   6     8094.61     8883.11      558.70 o incl   0.1835E-05  # Theta=15.62
   4  12   6      303.17      473.65      186.23 o incl   0.4872E-05  # Theta=16.19
   5  12   6       77.96      317.05      368.13 o incl   0.3285E-06  # Theta=16.92
   7  12   6      233.87       63.27      935.49 o incl   0.1534E-06  # Theta=18.81
   8  12   6      450.42      117.02      207.89 o incl   0.4301E-05  # Theta=19.94
  -5  13   6     6760.67     7257.73      723.27 o incl   0.1544E-05  # Theta=18.85
  -4  13   6    39650.15    37536.55     1697.75 o incl   0.3227E-06  # Theta=18.00
  -3  13   6     9658.09     9429.81      615.00 o incl   0.2473E-05  # Theta=17.30
  -2  13   6     3282.89     1765.81      472.08 o incl   0.1858E-05  # Theta=16.75
  -1  13   6    11178.27    10896.45      965.81 o incl   0.1023E-05  # Theta=16.38
   0  13   6   111107.05   101131.45     5651.93 o incl   0.2559E-07  # Theta=16.18
   1  13   6    53981.38    52486.29     2269.44 o incl   0.1831E-06  # Theta=16.18
   2  13   6     2555.28     2716.84      437.43 o incl   0.5039E-05  # Theta=16.36
   3  13   6     1022.11     1222.64      238.20 o incl   0.9639E-05  # Theta=16.72
   4  13   6    59351.79    63836.61     2382.04 o incl   0.1376E-06  # Theta=17.25
   5  13   6    11589.71    12231.76     1165.03 o incl   0.6774E-06  # Theta=17.94
   6  13   6        0.00       59.49     1429.22 o incl   0.1123E-07  # Theta=18.77
   7  13   6      255.53     1624.48      909.51 o incl   0.1716E-06  # Theta=19.73
  -5  14   6    24911.82    22626.46     1416.23 o incl   0.4329E-06  # Theta=19.91
  -4  14   6     1641.44     1058.35      307.50 o incl   0.7246E-05  # Theta=19.10
  -3  14   6    15747.46    15346.81      844.54 o incl   0.1386E-05  # Theta=18.43
  -2  14   6     2438.34     2757.97      493.73 o incl   0.3377E-05  # Theta=17.91
  -1  14   6    19212.24    17084.46     1143.38 o incl   0.6668E-06  # Theta=17.55
   0  14   6      168.91       11.09      277.18 o incl   0.1219E-05  # Theta=17.36
   1  14   6    30832.27    29099.33     1485.53 o incl   0.4527E-06  # Theta=17.34
   2  14   6      398.45       16.03      446.09 o incl   0.1073E-05  # Theta=17.51
   3  14   6     8445.42     8007.64      567.36 o incl   0.2943E-05  # Theta=17.84
   4  14   6    11104.64    10670.06      718.94 o incl   0.1836E-05  # Theta=18.34
   5  14   6     9095.07     5215.52     1113.06 o incl   0.3023E-06  # Theta=18.99
  -4  15   6     1074.08      994.97      268.52 o incl   0.8570E-05  # Theta=20.22
  -3  15   6     3395.49     3124.07      407.11 o incl   0.5964E-05  # Theta=19.58
  -2  15   6    78113.61    72511.14     3469.12 o incl   0.7358E-07  # Theta=19.08
  -1  15   6    31520.90    29780.96     1524.51 o incl   0.3686E-06  # Theta=18.73
   0  15   6     2044.22      910.52      376.80 o incl   0.2988E-05  # Theta=18.55
   1  15   6     2187.15     2056.57      593.34 o incl   0.2832E-05  # Theta=18.53
   2  15   6    72184.50    74153.56     3300.21 o incl   0.8785E-07  # Theta=18.67
   3  15   6    22620.73    24127.44     1091.41 o incl   0.7351E-06  # Theta=18.98
   4  15   6      493.73      597.92      255.53 o incl   0.4324E-05  # Theta=19.45
   5  15   6      437.43      701.09      983.13 o incl   0.2610E-06  # Theta=20.06
  -2  16   6      268.52       64.01      463.42 o incl   0.7035E-06  # Theta=20.26
  -1  16   6    10693.20     9692.66      731.94 o incl   0.1740E-05  # Theta=19.93
   0  16   6       77.96      120.94      298.84 o incl   0.5025E-06  # Theta=19.75
   1  16   6     3993.17     2518.17      545.70 o incl   0.2052E-05  # Theta=19.72
   2  16   6     3910.88     4381.92      519.72 o incl   0.3401E-05  # Theta=19.86
   3  16   6     3334.86     3727.52      385.46 o incl   0.3518E-05  # Theta=20.15
  -3 -16   7      394.12      408.20      251.20 o incl   0.3597E-05  # Theta=20.52
  -2 -16   7     3040.35     1449.12      342.15 o incl   0.4354E-06  # Theta=20.21
  -1 -16   7      415.77      492.86      298.84 o incl   0.2687E-05  # Theta=20.06
   0 -16   7      112.61       10.30      251.20 o incl   0.1009E-05  # Theta=20.06
   1 -16   7      502.39      533.03      277.18 o incl   0.3771E-05  # Theta=20.22
   2 -16   7      316.16      475.05      528.38 o incl   0.6509E-06  # Theta=20.53
  -5 -15   7      134.26      177.92      441.76 o incl   0.3971E-06  # Theta=20.47
  -4 -15   7      857.53     1342.91      337.82 o incl   0.3975E-05  # Theta=19.85
  -3 -15   7     5301.12     4687.08      415.77 o incl   0.4092E-05  # Theta=19.37
  -2 -15   7      225.21      369.35      472.08 o incl   0.5813E-06  # Theta=19.04
  -1 -15   7       64.96        1.89      303.17 o incl   0.4048E-06  # Theta=18.87
   0 -15   7     2347.39     1995.74      333.49 o incl   0.8294E-05  # Theta=18.87
   1 -15   7     4941.65     5451.31      398.45 o incl   0.5416E-05  # Theta=19.03
   2 -15   7     1030.77      208.44      324.82 o incl   0.2795E-05  # Theta=19.35
   3 -15   7       21.65        1.88      142.92 o incl   0.6103E-06  # Theta=19.82
   4 -15   7       99.61      141.68      225.21 o incl   0.1133E-05  # Theta=20.44
  -5 -14   7        0.00      626.29      446.09 o incl   0.2924E-06  # Theta=19.41
  -4 -14   7       30.32       76.33      203.56 o incl   0.4223E-06  # Theta=18.75
  -3 -14   7      662.64      770.36      194.89 o incl   0.1007E-04  # Theta=18.24
  -2 -14   7      212.22      624.21      324.82 o incl   0.1073E-05  # Theta=17.89
  -1 -14   7     3339.19     3330.73      363.80 o incl   0.7550E-05  # Theta=17.71
   0 -14   7     1230.00       19.72      294.51 x excl   0.0000E+00  # Theta=17.70
   1 -14   7        0.00        0.21      272.85 o incl   0.8359E-06  # Theta=17.86
   2 -14   7      809.89      986.89      264.19 o incl   0.6393E-05  # Theta=18.19
   3 -14   7     2724.19     2536.66      268.52 o incl   0.1190E-04  # Theta=18.68
   4 -14   7     1476.87     1218.80      246.87 o incl   0.1300E-04  # Theta=19.32
   5 -14   7      246.87      427.06      511.06 o incl   0.5420E-06  # Theta=20.11
  -7 -13   7      155.92      530.92      502.39 o incl   0.3529E-06  # Theta=20.18
  -6 -13   7        0.00      469.04      701.62 o incl   0.1242E-06  # Theta=19.22
  -5 -13   7     6409.86     6244.78      606.34 o incl   0.2673E-05  # Theta=18.38
  -4 -13   7      229.54      266.67      212.22 o incl   0.2940E-05  # Theta=17.68
  -3 -13   7      753.59      464.31      194.89 o incl   0.1011E-04  # Theta=17.13
  -2 -13   7     4647.15     5316.80      437.43 o incl   0.3839E-05  # Theta=16.76
  -1 -13   7    13737.88    13591.55      671.30 o incl   0.2195E-05  # Theta=16.55
   0 -13   7       47.64       76.01      212.22 o incl   0.6103E-06  # Theta=16.54
   1 -13   7     2442.67     1297.62      359.47 o incl   0.2766E-05  # Theta=16.70
   2 -13   7     3222.25     2822.64      342.15 o incl   0.7722E-05  # Theta=17.05
   3 -13   7     8445.42     8330.76      666.97 o incl   0.2161E-05  # Theta=17.56
   4 -13   7     8059.96     6945.45      532.71 o incl   0.3009E-05  # Theta=18.23
   5 -13   7      246.87      307.15      480.74 o incl   0.6163E-06  # Theta=19.04
   6 -13   7        0.00      272.93      922.50 o incl   0.6434E-07  # Theta=19.99
  -8 -12   7      125.60        1.13      160.25 o incl   0.2524E-05  # Theta=20.39
  -7 -12   7        0.00      273.69      580.35 o incl   0.1821E-06  # Theta=19.27
  -6 -12   7     1641.44     1131.14      861.87 o incl   0.1252E-05  # Theta=18.26
  -5 -12   7      285.84     1069.72      402.78 o incl   0.9428E-06  # Theta=17.38
  -4 -12   7      610.67      909.53      225.21 o incl   0.6267E-05  # Theta=16.63
  -3 -12   7      961.48      747.76      203.56 o incl   0.1194E-04  # Theta=16.05
  -2 -12   7      186.23       54.55      272.85 o incl   0.1427E-05  # Theta=15.64
  -1 -12   7     6059.05     5963.78      415.77 o incl   0.5608E-05  # Theta=15.42
   0 -12   7     1381.58     1536.80      307.50 o incl   0.8063E-05  # Theta=15.40
   1 -12   7      389.79      452.43      259.86 o incl   0.3332E-05  # Theta=15.56
   2 -12   7      783.91       76.97      233.87 o incl   0.2224E-05  # Theta=15.92
   3 -12   7      398.45      408.00      229.54 o incl   0.4304E-05  # Theta=16.46
   4 -12   7      446.09      287.61      199.23 o incl   0.6007E-05  # Theta=17.16
   5 -12   7      593.34      879.51      407.11 o incl   0.2027E-05  # Theta=18.01
   6 -12   7      684.30      881.23      515.39 o incl   0.1472E-05  # Theta=18.99
   7 -12   7        0.00       39.62      320.49 o incl   0.6003E-06  # Theta=20.09
  -8 -11   7       25.99       28.07       95.28 o incl   0.1652E-05  # Theta=19.58
  -7 -11   7     3092.32     2374.00      753.59 o incl   0.1625E-05  # Theta=18.41
  -6 -11   7        0.00      140.91      528.38 o incl   0.2218E-06  # Theta=17.34
  -5 -11   7        0.00       55.70      346.48 o incl   0.5169E-06  # Theta=16.41
  -4 -11   7     1715.07     2123.84      294.51 o incl   0.7591E-05  # Theta=15.62
  -3 -11   7    10281.75     9829.34      515.39 o incl   0.3556E-05  # Theta=14.99
  -2 -11   7     1507.18     2365.97      307.50 o incl   0.4727E-05  # Theta=14.55
  -1 -11   7        0.00       41.66      242.54 o incl   0.1047E-05  # Theta=14.31
   0 -11   7      450.42      303.83      207.89 o incl   0.5857E-05  # Theta=14.27
   1 -11   7     8155.24     7679.45      433.10 o incl   0.5275E-05  # Theta=14.45
   2 -11   7        0.00        3.06      173.24 o incl   0.2072E-05  # Theta=14.82
   3 -11   7     4543.20      105.22     1217.01 x excl   0.0000E+00  # Theta=15.39
   4 -11   7        8.66      235.14      220.88 o incl   0.1021E-06  # Theta=16.12
   5 -11   7     1048.10      821.34      350.81 o incl   0.4521E-05  # Theta=17.01
   6 -11   7     5638.94     4458.50      788.24 o incl   0.1490E-05  # Theta=18.03
   7 -11   7        0.00      148.13      368.13 o incl   0.4473E-06  # Theta=19.17
   8 -11   7       43.31       64.90      238.20 o incl   0.4398E-06  # Theta=20.40
  -9 -10   7        0.00      289.88      164.58 o incl   0.1808E-05  # Theta=20.12
  -8 -10   7     3339.19     3037.01      363.80 o incl   0.6998E-05  # Theta=18.81
  -7 -10   7     1875.32     1299.53      424.44 o incl   0.4895E-05  # Theta=17.59
  -6 -10   7     2291.09     2099.09      454.75 o incl   0.4680E-05  # Theta=16.47
  -5 -10   7        0.00      317.24      359.47 o incl   0.4636E-06  # Theta=15.48
  -4 -10   7        0.00      456.07      251.20 o incl   0.8327E-06  # Theta=14.64
  -3 -10   7     6881.93     6204.34      424.44 o incl   0.4541E-05  # Theta=13.97
  -2 -10   7     8584.01     8994.19      489.40 o incl   0.3768E-05  # Theta=13.49
  -1 -10   7     1702.08     1826.76      545.70 o incl   0.3299E-05  # Theta=13.22
   0 -10   7     1381.58     1169.36      229.54 o incl   0.1295E-04  # Theta=13.17
   2 -10   7      164.58      197.10      194.89 o incl   0.2500E-05  # Theta=13.75
   3 -10   7     3854.57     3859.96      424.44 o incl   0.5549E-05  # Theta=14.34
   4 -10   7     3183.27     2857.24      411.44 o incl   0.5586E-05  # Theta=15.12
   5 -10   7      194.89       70.13      385.46 o incl   0.7489E-06  # Theta=16.05
   6 -10   7        0.00      136.69      359.47 o incl   0.4720E-06  # Theta=17.11
   7 -10   7     1104.40     1634.04      272.85 o incl   0.6964E-05  # Theta=18.29
   8 -10   7     1459.54     1898.41      233.87 o incl   0.1277E-04  # Theta=19.57
  -9  -9   7      203.56      331.85      194.89 o incl   0.3052E-05  # Theta=19.45
  -8  -9   7      121.27        3.01      181.90 o incl   0.1930E-05  # Theta=18.09
  -7  -9   7        0.00      633.01      138.59 o incl   0.1284E-05  # Theta=16.82
  -6  -9   7        0.00      299.03      264.19 o incl   0.8271E-06  # Theta=15.65
  -5  -9   7     8389.12     9094.06      584.68 o incl   0.2669E-05  # Theta=14.60
  -4  -9   7      935.49     1173.70      242.54 o incl   0.8400E-05  # Theta=13.71
  -3  -9   7       43.31       60.32      125.60 o incl   0.1584E-05  # Theta=12.98
  -2  -9   7     1680.42     1024.20      251.20 o incl   0.1183E-04  # Theta=12.46
  -1  -9   7    22932.56    22379.81      909.51 o incl   0.1157E-05  # Theta=12.16
   0  -9   7      324.82      561.47      168.91 o incl   0.6113E-05  # Theta=12.10
   1  -9   7     4027.81     3385.76      385.46 o incl   0.5890E-05  # Theta=12.28
   2  -9   7       51.97       87.68      177.57 o incl   0.9489E-06  # Theta=12.70
   3  -9   7     8168.23     8155.27      580.35 o incl   0.2914E-05  # Theta=13.33
   4  -9   7     8246.19     9543.71      606.34 o incl   0.1293E-05  # Theta=14.15
   5  -9   7     1333.94     1366.30      333.49 o incl   0.6890E-05  # Theta=15.12
   6  -9   7      121.27       53.47      225.21 o incl   0.1373E-05  # Theta=16.24
   7  -9   7      580.35      247.96      181.90 o incl   0.7494E-05  # Theta=17.46
   8  -9   7     6561.44     6541.37      415.77 o incl   0.5780E-05  # Theta=18.78
   9  -9   7       73.63       32.14      108.27 o incl   0.3518E-05  # Theta=20.18
 -10  -8   7     5530.67     3839.41      515.39 o incl   0.1407E-05  # Theta=20.32
  -9  -8   7      125.60      206.10      160.25 o incl   0.2800E-05  # Theta=18.84
  -8  -8   7      134.26      187.35      238.20 o incl   0.1365E-05  # Theta=17.43
  -7  -8   7      441.76      300.95      320.49 o incl   0.2428E-05  # Theta=16.11
  -6  -8   7     1338.27     2113.09      415.77 o incl   0.3128E-05  # Theta=14.88
  -5  -8   7     5994.08     6522.98      411.44 o incl   0.5812E-05  # Theta=13.78
  -4  -8   7     5989.75     6522.63      385.46 o incl   0.4371E-05  # Theta=12.82
  -3  -8   7      424.44      573.70      147.25 o incl   0.1077E-04  # Theta=12.03
  -2  -8   7       43.31      108.27      160.25 o incl   0.9623E-06  # Theta=11.46
  -1  -8   7     4240.03     3830.41      316.16 o incl   0.7870E-05  # Theta=11.12
   0  -8   7     2291.09     2023.64      233.87 o incl   0.1506E-04  # Theta=11.05
   1  -8   7     1364.26     1375.57      207.89 o incl   0.1821E-04  # Theta=11.24
   2  -8   7     3044.68     2866.62      359.47 o incl   0.7508E-05  # Theta=11.68
   3  -8   7      519.72      411.60      194.89 o incl   0.7556E-05  # Theta=12.35
   4  -8   7     1598.13     1465.73      277.18 o incl   0.1199E-04  # Theta=13.22
   5  -8   7     3378.17     3615.59      420.11 o incl   0.5042E-05  # Theta=14.25
   6  -8   7      454.75     1496.39      294.51 o incl   0.1988E-05  # Theta=15.41
   8  -8   7        0.00       45.97      203.56 o incl   0.1479E-05  # Theta=18.04
   9  -8   7      238.20      455.46      125.60 o incl   0.8200E-05  # Theta=19.48
 -10  -7   7      537.04      765.02      255.53 o incl   0.4566E-05  # Theta=19.81
  -9  -7   7      740.60      563.94      203.56 o incl   0.1008E-04  # Theta=18.29
  -8  -7   7      498.06      684.27      246.87 o incl   0.4634E-05  # Theta=16.84
  -7  -7   7     7154.78     8168.51      692.96 o incl   0.1676E-05  # Theta=15.47
  -6  -7   7       21.65      284.18      125.60 o incl   0.7571E-06  # Theta=14.18
  -5  -7   7        0.00       91.73      242.54 o incl   0.1027E-05  # Theta=13.01
  -4  -7   7     4512.88     4533.23      337.82 o incl   0.7648E-05  # Theta=11.99
  -3  -7   7    26917.06    27405.43     1004.79 o incl   0.9772E-06  # Theta=11.14
  -2  -7   7        0.00      157.23      138.59 o incl   0.2682E-05  # Theta=10.51
  -1  -7   7     2031.23     1776.04      255.53 o incl   0.1397E-04  # Theta=10.13
   0  -7   7       30.32      141.38      112.61 o incl   0.1333E-05  # Theta=10.04
   1  -7   7     7431.97     8862.51      411.44 o incl   0.2651E-05  # Theta=10.24
   2  -7   7     6046.05     6226.80      489.40 o incl   0.4174E-05  # Theta=10.71
   3  -7   7     5331.44     4537.95      437.43 o incl   0.2876E-05  # Theta=11.43
   4  -7   7       51.97        6.42      151.58 o incl   0.1298E-05  # Theta=12.35
   5  -7   7      316.16        0.32      281.51 o incl   0.1735E-05  # Theta=13.43
   6  -7   7     8480.06     9532.17      576.02 o incl   0.1703E-05  # Theta=14.64
   7  -7   7        0.00        9.79      233.87 o incl   0.1138E-05  # Theta=15.96
   8  -7   7      991.80     1423.19      216.55 o incl   0.1057E-04  # Theta=17.37
   9  -7   7     4556.19     3895.16      272.85 o incl   0.7234E-05  # Theta=18.84
  10  -7   7     3954.19     2987.64      428.77 o incl   0.3446E-05  # Theta=20.38
 -10  -6   7        0.00       46.89      164.58 o incl   0.2196E-05  # Theta=19.37
  -9  -6   7      376.80      359.69      177.57 o incl   0.6862E-05  # Theta=17.82
  -8  -6   7     5513.34     6476.99      515.39 o incl   0.2391E-05  # Theta=16.32
  -7  -6   7     4058.13     4436.49      662.64 o incl   0.2277E-05  # Theta=14.89
  -6  -6   7     7462.28     7494.93      619.33 o incl   0.2597E-05  # Theta=13.55
  -5  -6   7     1329.61     1583.12      346.48 o incl   0.6304E-05  # Theta=12.32
  -4  -6   7     1013.45     1288.87      199.23 o incl   0.1264E-04  # Theta=11.23
  -3  -6   7     9956.93    10558.50      463.42 o incl   0.4372E-05  # Theta=10.31
  -2  -6   7    22114.00    19452.18      896.51 o incl   0.8709E-06  # Theta= 9.62
  -1  -6   7      589.01     1176.02      190.56 o incl   0.5711E-05  # Theta= 9.19
   0  -6   7     2914.75     3328.43      216.55 o incl   0.1753E-04  # Theta= 9.08
   1  -6   7      316.16      263.86      194.89 o incl   0.4790E-05  # Theta= 9.29
   2  -6   7     2338.73     2445.64      285.84 o incl   0.9453E-05  # Theta= 9.79
   3  -6   7    14708.02    16103.33      788.24 o incl   0.1108E-05  # Theta=10.56
   4  -6   7    14673.37    15186.40      801.23 o incl   0.1227E-05  # Theta=11.53
   5  -6   7     6652.39     7732.17      463.42 o incl   0.3127E-05  # Theta=12.67
   6  -6   7      190.56        3.10      168.91 o incl   0.2924E-05  # Theta=13.94
   7  -6   7     8700.94     9611.76      615.00 o incl   0.1929E-05  # Theta=15.30
   8  -6   7     1160.70     1938.35      220.88 o incl   0.5544E-05  # Theta=16.75
   9  -6   7     4755.42     4110.84      324.82 o incl   0.5339E-05  # Theta=18.27
  10  -6   7     4855.03     3742.12      550.03 o incl   0.2317E-05  # Theta=19.84
 -10  -5   7        0.00        0.78      164.58 o incl   0.2304E-05  # Theta=19.00
  -9  -5   7     2299.75     1745.87      264.19 o incl   0.9317E-05  # Theta=17.41
  -8  -5   7     1351.27     1025.67      303.17 o incl   0.7924E-05  # Theta=15.87
  -7  -5   7     3269.89     3308.90      363.80 o incl   0.7550E-05  # Theta=14.40
  -6  -5   7        0.00      154.37      212.22 o incl   0.1271E-05  # Theta=13.01
  -5  -5   7     6232.28     7832.45      450.42 o incl   0.2128E-05  # Theta=11.71
  -4  -5   7      129.93      300.42      168.91 o incl   0.2521E-05  # Theta=10.55
  -3  -5   7      212.22      159.02      116.94 o incl   0.8370E-05  # Theta= 9.56
  -2  -5   7     1485.53     1639.12      173.24 o incl   0.2337E-04  # Theta= 8.79
  -1  -5   7    10567.60    10266.74      563.03 o incl   0.3120E-05  # Theta= 8.32
   0  -5   7      597.68      985.05      134.26 o incl   0.1447E-04  # Theta= 8.18
   1  -5   7     4941.65     4671.96      411.44 o incl   0.5905E-05  # Theta= 8.40
   2  -5   7      255.53      551.40      151.58 o incl   0.5117E-05  # Theta= 8.94
   3  -5   7     8207.21     8324.98      506.73 o incl   0.3882E-05  # Theta= 9.76
   4  -5   7    22430.16    24792.71     1091.41 o incl   0.4973E-06  # Theta=10.79
   5  -5   7     4681.79     4960.66      307.50 o incl   0.1052E-04  # Theta=11.99
   6  -5   7     3447.46     4755.33      268.52 o incl   0.8269E-07  # Theta=13.31
   7  -5   7     1329.61     1335.58      242.54 o incl   0.1282E-04  # Theta=14.72
   8  -5   7     9554.15     9600.51      554.37 o incl   0.3147E-05  # Theta=16.21
   9  -5   7      125.60      100.80      212.22 o incl   0.1602E-05  # Theta=17.76
  10  -5   7     6769.33     6880.55      558.70 o incl   0.3186E-05  # Theta=19.36
 -11  -4   7      199.23      110.17      264.19 o incl   0.1632E-05  # Theta=20.37
 -10  -4   7     7657.18     7843.20      459.08 o incl   0.4743E-05  # Theta=18.70
  -9  -4   7      835.88      918.26      181.90 o incl   0.1451E-04  # Theta=17.08
  -8  -4   7    10268.76     8350.13      576.02 o incl   0.4011E-06  # Theta=15.51
  -7  -4   7      264.19       36.65      246.87 o incl   0.2141E-05  # Theta=14.00
  -6  -4   7    13101.22    15644.70      783.91 o incl   0.8922E-06  # Theta=12.55
  -5  -4   7     2000.91     2660.44      277.18 o incl   0.7827E-05  # Theta=11.20
  -4  -4   7    33257.62    36606.60     1333.94 o incl   0.2868E-06  # Theta= 9.97
  -3  -4   7     2005.25     2009.11      190.56 o incl   0.2738E-04  # Theta= 8.90
  -2  -4   7     6370.88     6073.17      346.48 o incl   0.8193E-05  # Theta= 8.07
  -1  -4   7     1108.73      339.05      151.58 x excl   0.0000E+00  # Theta= 7.53
   0  -4   7    15972.67    17503.74      671.30 o incl   0.1436E-05  # Theta= 7.37
   1  -4   7     1364.26      485.45      324.82 o incl   0.3799E-05  # Theta= 7.59
   2  -4   7     7635.52     7955.72      463.42 o incl   0.4245E-05  # Theta= 8.17
   3  -4   7     1572.15     1624.52      216.55 o incl   0.1914E-04  # Theta= 9.04
   4  -4   7     1771.37     2749.62      242.54 o incl   0.1604E-05  # Theta=10.14
   5  -4   7     9558.48    10955.01      441.76 o incl   0.8986E-06  # Theta=11.39
   6  -4   7      528.38      500.66      177.57 o incl   0.9666E-05  # Theta=12.76
   7  -4   7     2754.51     2558.89      307.50 o incl   0.9700E-05  # Theta=14.21
   8  -4   7        0.00      289.74      251.20 o incl   0.8931E-06  # Theta=15.74
   9  -4   7      913.84     1045.97      290.18 o incl   0.6253E-05  # Theta=17.32
  10  -4   7        0.00        8.91      342.15 o incl   0.5329E-06  # Theta=18.94
 -11  -3   7       12.99      208.41      229.54 o incl   0.1413E-06  # Theta=20.17
 -10  -3   7      545.70     1160.63      225.21 o incl   0.4757E-05  # Theta=18.48
  -9  -3   7     4404.61     4146.41      324.82 o incl   0.8730E-05  # Theta=16.84
  -8  -3   7      822.89     1074.30      212.22 o incl   0.9715E-05  # Theta=15.24
  -7  -3   7     6002.74     5564.80      524.05 o incl   0.3543E-05  # Theta=13.69
  -6  -3   7     1853.66     2144.07      316.16 o incl   0.8422E-05  # Theta=12.20
  -5  -3   7     2828.13     1593.68      359.47 o incl   0.3565E-05  # Theta=10.79
  -4  -3   7     6072.04     6914.33      316.16 o incl   0.4442E-05  # Theta= 9.50
  -3  -3   7     5266.48     5141.02      281.51 o incl   0.1073E-04  # Theta= 8.36
  -2  -3   7     2780.49     2585.22      212.22 o incl   0.2219E-04  # Theta= 7.46
  -1  -3   7     2304.08     2810.37      225.21 o incl   0.9204E-05  # Theta= 6.86
   0  -3   7    36787.38    39389.17     1424.89 o incl   0.3500E-06  # Theta= 6.66
   1  -3   7     3690.00     5047.23      233.87 o incl   0.1813E-05  # Theta= 6.89
   2  -3   7      324.82      361.13      129.93 o incl   0.1108E-04  # Theta= 7.51
   3  -3   7      255.53       94.83      116.94 o incl   0.6976E-05  # Theta= 8.44
   4  -3   7     1550.49     1981.46      142.92 o incl   0.1807E-04  # Theta= 9.59
   5  -3   7     4707.78     3975.35      402.78 o incl   0.4804E-05  # Theta=10.89
   6  -3   7     2767.50     2896.69      359.47 o incl   0.6911E-05  # Theta=12.30
   7  -3   7        0.00       31.71      203.56 o incl   0.1494E-05  # Theta=13.80
   8  -3   7     2698.20     5146.87      285.84 x excl   0.0000E+00  # Theta=15.35
   9  -3   7    11117.63    10504.16      692.96 o incl   0.2035E-05  # Theta=16.96
  10  -3   7     1273.31     2219.78      428.77 o incl   0.2875E-05  # Theta=18.60
  11  -3   7        0.00      160.76      303.17 o incl   0.6534E-06  # Theta=20.29
 -11  -2   7        0.00      765.93      320.49 o incl   0.5302E-06  # Theta=20.04
 -10  -2   7      948.49     1387.19      259.86 o incl   0.7591E-05  # Theta=18.34
  -9  -2   7     1160.70     1383.16      190.56 o incl   0.1721E-04  # Theta=16.68
  -8  -2   7     8584.01     8132.12      450.42 o incl   0.4777E-05  # Theta=15.05
  -7  -2   7     6851.62     5599.75      528.38 o incl   0.2323E-05  # Theta=13.47
  -6  -2   7    21542.31    22384.61     1204.01 o incl   0.6773E-06  # Theta=11.95
  -5  -2   7     8705.28     9206.12      446.09 o incl   0.4404E-05  # Theta=10.51
  -4  -2   7      948.49      849.59      173.24 o incl   0.1645E-04  # Theta= 9.16
  -3  -2   7     2607.25     3326.21      233.87 o incl   0.9603E-05  # Theta= 7.97
  -2  -2   7    27921.85    27403.81      978.80 o incl   0.1010E-05  # Theta= 7.00
  -1  -2   7     3988.84     4864.47      207.89 o incl   0.5346E-05  # Theta= 6.34
   0  -2   7     8250.52     8325.31      368.13 o incl   0.7371E-05  # Theta= 6.11
   1  -2   7      129.93       86.79       64.96 o incl   0.1746E-04  # Theta= 6.34
   2  -2   7       77.96        9.05      121.27 o incl   0.2872E-05  # Theta= 7.00
   3  -2   7     5898.80     6127.54      268.52 o incl   0.6668E-05  # Theta= 7.97
   4  -2   7    10918.41    11044.51      454.75 o incl   0.4835E-05  # Theta= 9.16
   5  -2   7     3863.24     4087.83      290.18 o incl   0.8769E-05  # Theta=10.51
   6  -2   7      342.15       97.18      255.53 o incl   0.2859E-05  # Theta=11.95
   7  -2   7     6769.33     6941.54      528.38 o incl   0.3305E-05  # Theta=13.47
   8  -2   7        0.00       26.05      420.11 o incl   0.3535E-06  # Theta=15.05
   9  -2   7     4798.73     4111.28      480.74 o incl   0.2999E-05  # Theta=16.68
  10  -2   7     3217.92     3864.70      480.74 o incl   0.3568E-05  # Theta=18.34
  11  -2   7      173.24      688.67      324.82 o incl   0.9039E-06  # Theta=20.04
 -11  -1   7     3915.21     4421.92      368.13 o incl   0.6822E-05  # Theta=19.99
 -10  -1   7        0.00        0.31      155.92 o incl   0.2569E-05  # Theta=18.28
  -9  -1   7      385.46      301.43      160.25 o incl   0.8513E-05  # Theta=16.60
  -8  -1   7     1346.94     1193.28      268.52 o incl   0.1072E-04  # Theta=14.96
  -7  -1   7     7401.65     6562.21      541.37 o incl   0.2960E-05  # Theta=13.37
  -6  -1   7        0.00      722.99      368.13 o incl   0.3936E-06  # Theta=11.82
  -5  -1   7      762.25      645.15      259.86 o incl   0.6507E-05  # Theta=10.35
  -4  -1   7      857.53      860.70      177.57 o incl   0.1564E-04  # Theta= 8.97
  -3  -1   7       21.65       13.21       34.65 o incl   0.1015E-04  # Theta= 7.74
  -2  -1   7      649.65      550.33      121.27 o incl   0.2275E-04  # Theta= 6.72
  -1  -1   7     4958.98     4814.46      251.20 o incl   0.1543E-04  # Theta= 6.01
   0  -1   7    21966.75    23135.21     1043.77 o incl   0.5603E-06  # Theta= 5.75
   1  -1   7    11667.67    11415.06      480.74 o incl   0.4089E-05  # Theta= 5.98
   2  -1   7      636.65      865.71       90.95 o incl   0.3216E-04  # Theta= 6.65
   3  -1   7       21.65       19.94       77.96 o incl   0.2052E-05  # Theta= 7.65
   4  -1   7    25717.38    26262.67     1013.45 o incl   0.7599E-06  # Theta= 8.88
   5  -1   7       43.31       12.17      103.94 o incl   0.2297E-05  # Theta=10.24
   6  -1   7     6236.62     7839.49      701.62 o incl   0.1015E-05  # Theta=11.71
   7  -1   7     5379.08     5393.06      363.80 o incl   0.7457E-05  # Theta=13.25
   8  -1   7     3763.62     3713.57      311.83 o incl   0.1027E-04  # Theta=14.84
   9  -1   7      220.88       18.74      246.87 o incl   0.1883E-05  # Theta=16.48
  10  -1   7    13265.80    10721.02      857.53 o incl   0.6154E-06  # Theta=18.15
  11  -1   7    10416.01     9933.54      714.61 o incl   0.1774E-05  # Theta=19.86
 -11   0   7        0.00        0.37      372.46 o incl   0.4505E-06  # Theta=20.01
 -10   0   7     4785.74     4799.54      372.46 o incl   0.7207E-05  # Theta=18.30
  -9   0   7     1658.77     1604.20      229.54 o incl   0.1529E-04  # Theta=16.61
  -8   0   7    21187.17    19824.60     1013.45 o incl   0.8840E-06  # Theta=14.97
  -7   0   7     4608.17     4181.80      446.09 o incl   0.4860E-05  # Theta=13.37
  -5   0   7     4625.49     4321.00      346.48 o incl   0.5675E-05  # Theta=10.33
  -4   0   7    27722.62    28894.00     1329.61 o incl   0.5654E-06  # Theta= 8.94
  -3   0   7    12157.07    12709.71      653.98 o incl   0.2312E-05  # Theta= 7.68
  -2   0   7     9662.42    10334.12      454.75 o incl   0.4027E-05  # Theta= 6.63
  -1   0   7      134.26       58.93       73.63 o incl   0.1348E-04  # Theta= 5.91
   0   0   7     2520.63     2386.98      168.91 o incl   0.3457E-04  # Theta= 5.62
   1   0   7        0.00       61.55       82.29 o incl   0.6633E-05  # Theta= 5.83
   2   0   7     3404.15     2811.87      199.23 o incl   0.1468E-04  # Theta= 6.50
   3   0   7     2572.60     2315.74      194.89 o incl   0.2434E-04  # Theta= 7.51
   4   0   7      355.14      160.57      116.94 o incl   0.1193E-04  # Theta= 8.74
   5   0   7     6145.67     6275.37      350.81 o incl   0.7009E-05  # Theta=10.12
   6   0   7     1017.78      687.82      433.10 o incl   0.2941E-05  # Theta=11.59
   7   0   7     4443.59     4263.73      372.46 o incl   0.7106E-05  # Theta=13.13
   8   0   7       43.31        0.32      108.27 o incl   0.2069E-05  # Theta=14.73
   9   0   7     2503.31     2254.55      350.81 o incl   0.7598E-05  # Theta=16.37
  10   0   7        0.00      106.77      467.75 o incl   0.2834E-06  # Theta=18.05
  11   0   7     2169.82     1654.83      524.05 o incl   0.3291E-05  # Theta=19.76
 -11   1   7      134.26       10.85      186.23 o incl   0.2105E-05  # Theta=20.11
 -10   1   7      952.82     1610.69      259.86 o incl   0.6417E-05  # Theta=18.39
  -9   1   7     3677.00     3305.09      337.82 o incl   0.8195E-05  # Theta=16.72
  -8   1   7     2239.12     2307.75      285.84 o incl   0.1199E-04  # Theta=15.07
  -7   1   7       56.30      360.04      285.84 o incl   0.3890E-06  # Theta=13.47
  -5   1   7       69.30      145.49      164.58 o incl   0.1477E-05  # Theta=10.44
  -4   1   7    20840.69    22626.90     1039.44 o incl   0.7048E-06  # Theta= 9.06
  -3   1   7     4694.79     3627.61      363.80 o incl   0.2590E-05  # Theta= 7.81
  -2   1   7       38.98       14.05      103.94 o incl   0.2082E-05  # Theta= 6.76
  -1   1   7     5158.20     5220.99      268.52 o incl   0.1315E-04  # Theta= 6.03
   0   1   7      181.90      153.88       90.95 o incl   0.1261E-04  # Theta= 5.73
   1   1   7     3521.09     3093.48      281.51 o incl   0.9507E-05  # Theta= 5.92
   2   1   7    12174.39    12738.81      597.68 o incl   0.1736E-05  # Theta= 6.57
   3   1   7      472.08      288.01      129.93 o incl   0.1347E-04  # Theta= 7.55
   4   1   7    23257.38    23277.48     1082.75 o incl   0.7982E-06  # Theta= 8.77
   5   1   7     2589.93     2659.97      398.45 o incl   0.6085E-05  # Theta=10.13
   6   1   7     5210.17     3341.69      853.20 o incl   0.1103E-05  # Theta=11.59
   7   1   7      294.51      454.67      320.49 o incl   0.1620E-05  # Theta=13.13
   8   1   7    12863.02    12151.08      584.68 o incl   0.2807E-05  # Theta=14.72
   9   1   7    20563.51    18441.71      783.91 o incl   0.9748E-06  # Theta=16.35
  10   1   7     2776.16     2630.35      506.73 o incl   0.3752E-05  # Theta=18.02
  11   1   7      822.89      844.56      472.08 o incl   0.2125E-05  # Theta=19.73
 -11   2   7      402.78     1877.92      311.83 o incl   0.1638E-05  # Theta=20.28
 -10   2   7     5496.02     5030.86      407.11 o incl   0.4527E-05  # Theta=18.57
  -9   2   7     3196.27     3009.25      303.17 o incl   0.1048E-04  # Theta=16.90
  -8   2   7     2923.41     2634.59      303.17 o incl   0.1014E-04  # Theta=15.27
  -7   2   7     6362.21     5986.70      822.89 o incl   0.1452E-05  # Theta=13.68
  -6   2   7    30806.28    32310.25     3308.87 o incl   0.9014E-07  # Theta=12.15
  -5   2   7    23170.76    23916.61      970.14 o incl   0.1062E-05  # Theta=10.69
  -4   2   7     1100.07      932.72      207.89 o incl   0.1216E-04  # Theta= 9.33
  -3   2   7     3469.12     3440.90      424.44 o incl   0.5366E-05  # Theta= 8.10
  -2   2   7     5179.86     5372.20      346.48 o incl   0.8329E-05  # Theta= 7.09
  -1   2   7     5981.09     6117.70      355.14 o incl   0.6863E-05  # Theta= 6.38
   0   2   7     6773.66     7555.95      411.44 o incl   0.3931E-05  # Theta= 6.08
   1   2   7     2018.24     1800.50      294.51 o incl   0.1108E-04  # Theta= 6.24
   2   2   7     4374.29     2912.65      363.80 o incl   0.6602E-06  # Theta= 6.84
   3   2   7    14439.50    15648.51      710.28 o incl   0.1619E-05  # Theta= 7.78
   4   2   7     3330.53     2495.80      294.51 o incl   0.6621E-05  # Theta= 8.95
   5   2   7    15704.14    16092.08      840.21 o incl   0.1254E-05  # Theta=10.28
   6   2   7      671.30      305.99      298.84 o incl   0.3776E-05  # Theta=11.71
   7   2   7    11871.23    10856.34      697.29 o incl   0.1831E-05  # Theta=13.23
   8   2   7        0.00       15.08      246.87 o incl   0.1018E-05  # Theta=14.80
   9   2   7     8700.94     7933.43      420.11 o incl   0.3736E-05  # Theta=16.42
  10   2   7     2364.72     1817.46      212.22 o incl   0.1107E-04  # Theta=18.08
  11   2   7     1554.82     1349.77      407.11 o incl   0.5289E-05  # Theta=19.77
 -10   3   7        0.00       59.30      160.25 o incl   0.2225E-05  # Theta=18.83
  -9   3   7     3278.55     2530.02      307.50 o incl   0.7580E-05  # Theta=17.17
  -8   3   7     1979.26     1511.24      324.82 o incl   0.8205E-05  # Theta=15.56
  -7   3   7     1827.67     2130.63      519.72 o incl   0.2797E-05  # Theta=13.99
  -5   3   7     2065.88     2180.29      307.50 o incl   0.9773E-05  # Theta=11.06
  -4   3   7     8917.50     9401.94      528.38 o incl   0.3399E-05  # Theta= 9.73
  -3   3   7     1013.45      966.48      177.57 o incl   0.1700E-04  # Theta= 8.55
  -2   3   7       51.97      109.48      138.59 o incl   0.1550E-05  # Theta= 7.58
  -1   3   7     3871.90     3921.17      307.50 o incl   0.1044E-04  # Theta= 6.91
   0   3   7    17817.67    15675.67      944.15 o incl   0.8022E-06  # Theta= 6.61
   1   3   7     2026.90     1540.73      264.19 o incl   0.1200E-04  # Theta= 6.75
   2   3   7     4928.66     4952.23      372.46 o incl   0.7131E-05  # Theta= 7.30
   3   3   7       21.65       31.46      108.27 o incl   0.1066E-05  # Theta= 8.17
   4   3   7     5431.05     4705.50      385.46 o incl   0.6571E-05  # Theta= 9.28
   5   3   7      640.99      914.93      255.53 o incl   0.5505E-05  # Theta=10.56
   6   3   7    13170.52    13747.81     1242.99 o incl   0.5736E-06  # Theta=11.95
   7   3   7     8133.59     7345.71      493.73 o incl   0.3852E-05  # Theta=13.43
   8   3   7     4296.34     3602.29      441.76 o incl   0.3980E-05  # Theta=14.98
   9   3   7       90.95       62.82      155.92 o incl   0.2153E-05  # Theta=16.58
  10   3   7    12386.61    11155.21      658.31 o incl   0.1665E-05  # Theta=18.22
  11   3   7    12382.28    10487.31      632.32 o incl   0.7731E-06  # Theta=19.90
 -10   4   7     4136.09     3158.58      285.84 o incl   0.1742E-05  # Theta=19.16
  -9   4   7     1260.32     1337.45      233.87 o incl   0.1320E-04  # Theta=17.52
  -8   4   7    35760.93    34182.36     1593.80 o incl   0.3609E-06  # Theta=15.94
  -7   4   7     3412.81     2827.37      627.99 o incl   0.2421E-05  # Theta=14.40
  -5   4   7      437.43      537.35      324.82 o incl   0.2388E-05  # Theta=11.54
  -4   4   7    41984.56    42725.44     1931.62 o incl   0.2546E-06  # Theta=10.26
  -3   4   7     9437.21    11233.98      550.03 o incl   0.9961E-06  # Theta= 9.14
  -2   4   7    25392.56    25670.77     1242.99 o incl   0.6291E-06  # Theta= 8.22
  -1   4   7     1702.08     1677.62      246.87 o incl   0.1500E-04  # Theta= 7.59
   0   4   7     3915.21     3293.52      311.83 o incl   0.8983E-05  # Theta= 7.31
   1   4   7       73.63       60.09      220.88 o incl   0.8709E-06  # Theta= 7.42
   2   4   7     4850.70     3958.07      467.75 o incl   0.3690E-05  # Theta= 7.90
   3   4   7     5088.91     5131.56      359.47 o incl   0.7412E-05  # Theta= 8.71
   4   4   7       56.30       35.99      134.26 o incl   0.1803E-05  # Theta= 9.75
   5   4   7    19944.18    19728.96     1026.44 o incl   0.9408E-06  # Theta=10.96
   6   4   7     2356.05     2554.74      450.42 o incl   0.4155E-05  # Theta=12.31
   7   4   7     4902.67     4726.07      485.07 o incl   0.4236E-05  # Theta=13.74
   8   4   7       17.32        4.76      363.80 o incl   0.6853E-07  # Theta=15.25
   9   4   7     2048.56     1712.99      259.86 o incl   0.1148E-04  # Theta=16.82
  10   4   7      294.51      470.27      203.56 o incl   0.3987E-05  # Theta=18.43
  11   4   7     2992.71     2413.02      333.49 o incl   0.6401E-05  # Theta=20.09
 -10   5   7     1481.20     1170.34      199.23 o incl   0.1894E-04  # Theta=19.56
  -9   5   7     1342.60     1399.60      194.89 o incl   0.2030E-04  # Theta=17.95
  -8   5   7     2364.72     1603.52      437.43 o incl   0.4265E-05  # Theta=16.39
  -7   5   7     5942.11     4484.01      991.80 o incl   0.8688E-06  # Theta=14.89
  -5   5   7        0.00       65.11      285.84 o incl   0.7484E-06  # Theta=12.12
  -4   5   7     5114.89     5453.51      485.07 o incl   0.3769E-05  # Theta=10.90
  -3   5   7       82.29      224.99      155.92 o incl   0.1905E-05  # Theta= 9.83
  -2   5   7     8467.07     8716.97      563.03 o incl   0.2795E-05  # Theta= 8.97
  -1   5   7     1052.43     1154.51      242.54 o incl   0.1000E-04  # Theta= 8.38
   0   5   7      246.87       18.17      168.91 o incl   0.3698E-05  # Theta= 8.12
   1   5   7      186.23       94.62      212.22 o incl   0.2380E-05  # Theta= 8.20
   2   5   7     1723.73     1512.80      359.47 o incl   0.7471E-05  # Theta= 8.63
   3   5   7      857.53      803.05      186.23 o incl   0.1399E-04  # Theta= 9.36
   4   5   7     8726.93     9353.40      554.37 o incl   0.1992E-05  # Theta=10.33
   5   5   7     9008.45     9486.79      528.38 o incl   0.2708E-05  # Theta=11.48
   6   5   7      333.49      260.39      277.18 o incl   0.2505E-05  # Theta=12.76
   7   5   7     1987.92     2252.55      454.75 o incl   0.4168E-05  # Theta=14.15
   8   5   7     7522.92     5623.39      710.28 o incl   0.1174E-05  # Theta=15.61
   9   5   7    14716.68    13174.25      736.27 o incl   0.1192E-05  # Theta=17.14
  10   5   7     2022.57     1334.39      311.83 o incl   0.5930E-05  # Theta=18.73
  11   5   7      528.38      653.23      324.82 o incl   0.2886E-05  # Theta=20.36
 -10   6   7    10576.26    10074.45      597.68 o incl   0.2420E-05  # Theta=20.03
  -9   6   7     4781.41     4512.07      337.82 o incl   0.6728E-05  # Theta=18.45
  -8   6   7      541.37      257.22      246.87 o incl   0.4521E-05  # Theta=16.92
  -5   6   7    14530.45    14243.33     1013.45 o incl   0.9588E-06  # Theta=12.79
  -4   6   7     2269.44     1893.79      342.15 o incl   0.7288E-05  # Theta=11.62
  -3   6   7     6409.86     6168.52      515.39 o incl   0.3691E-05  # Theta=10.62
  -2   6   7     7505.59     7551.83      537.04 o incl   0.3309E-05  # Theta= 9.81
  -1   6   7     5301.12     4954.35      420.11 o incl   0.5573E-05  # Theta= 9.26
   0   6   7     2273.77     2131.85      281.51 o incl   0.1211E-04  # Theta= 9.01
   1   6   7        0.00      133.82      285.84 o incl   0.7424E-06  # Theta= 9.08
   2   6   7      589.01      462.46      337.82 o incl   0.2966E-05  # Theta= 9.46
   3   6   7     8796.23     9734.38      450.42 o incl   0.2634E-05  # Theta=10.12
   4   6   7      576.02      761.25      181.90 o incl   0.9307E-05  # Theta=11.01
   5   6   7     1095.74     1073.37      259.86 o incl   0.9092E-05  # Theta=12.09
   6   6   7       25.99      628.18      281.51 o incl   0.1845E-06  # Theta=13.31
   7   6   7     4235.70     3804.56      411.44 o incl   0.5385E-05  # Theta=14.64
   8   6   7       34.65        2.82      216.55 o incl   0.4259E-06  # Theta=16.06
   9   6   7     7059.50     6178.30      493.73 o incl   0.3187E-05  # Theta=17.55
  10   6   7        0.00      121.29      207.89 o incl   0.1372E-05  # Theta=19.10
  -9   7   7     9757.71     8161.27      519.72 o incl   0.2017E-05  # Theta=19.02
  -8   7   7     1572.15     1518.62      346.48 o incl   0.7548E-05  # Theta=17.53
  -7   7   7      238.20      904.88      554.37 o incl   0.4252E-06  # Theta=16.11
  -6   7   7      303.17      471.42      528.38 o incl   0.6242E-06  # Theta=14.77
  -5   7   7    11537.74    12846.94      970.14 o incl   0.8670E-06  # Theta=13.53
  -4   7   7     7834.75     7078.00      576.02 o incl   0.2784E-05  # Theta=12.42
  -3   7   7     1827.67     1777.80      298.84 o incl   0.1030E-04  # Theta=11.47
  -2   7   7     1169.37      385.52      329.15 o incl   0.4346E-05  # Theta=10.72
  -1   7   7     1437.89      614.30      294.51 o incl   0.4223E-05  # Theta=10.21
   0   7   7    20277.66    18462.51     1130.39 o incl   0.7074E-06  # Theta= 9.97
   1   7   7      363.80      572.54      277.18 o incl   0.2582E-05  # Theta=10.02
   2   7   7     2395.03     3566.57      355.14 o incl   0.2342E-05  # Theta=10.35
   3   7   7       43.31       77.29      138.59 o incl   0.1285E-05  # Theta=10.95
   4   7   7      407.11      603.16      173.24 o incl   0.6339E-05  # Theta=11.78
   5   7   7     1316.62      638.10      316.16 o incl   0.4576E-05  # Theta=12.78
   6   7   7    10346.72     8038.59     1637.11 o incl   0.3411E-06  # Theta=13.94
   7   7   7     6349.22     6572.05      528.38 o incl   0.3582E-05  # Theta=15.21
   8   7   7     2429.68     1866.61      376.80 o incl   0.5750E-05  # Theta=16.58
   9   7   7     1035.11      506.16      233.87 o incl   0.6997E-05  # Theta=18.02
  10   7   7     5331.44     4922.10      476.41 o incl   0.4187E-05  # Theta=19.54
  -9   8   7      216.55      421.03      207.89 o incl   0.2835E-05  # Theta=19.64
  -8   8   7    27345.83    27595.93     1286.30 o incl   0.5914E-06  # Theta=18.19
  -7   8   7     4244.36     4901.69      931.16 o incl   0.1023E-05  # Theta=16.81
  -6   8   7     1637.11     1008.45      606.34 o incl   0.2310E-05  # Theta=15.52
  -5   8   7     2585.60     3163.29      385.46 o incl   0.5215E-05  # Theta=14.34
  -4   8   7    22070.69    23484.84      996.13 o incl   0.8621E-06  # Theta=13.29
  -3   8   7     4720.77     4457.52      381.13 o incl   0.6848E-05  # Theta=12.39
  -2   8   7     5829.50     4536.78      541.37 o incl   0.1522E-05  # Theta=11.68
  -1   8   7      355.14      215.74      303.17 o incl   0.2224E-05  # Theta=11.20
   0   8   7     1113.06     1087.70      246.87 o incl   0.1029E-04  # Theta=10.97
   1   8   7     8341.47     7778.83      723.27 o incl   0.1833E-05  # Theta=11.01
   2   8   7        0.00      115.54      316.16 o incl   0.6114E-06  # Theta=11.31
   3   8   7      134.26      194.18      134.26 o incl   0.4227E-05  # Theta=11.85
   4   8   7      164.58      103.95      151.58 o incl   0.4110E-05  # Theta=12.61
   5   8   7     7600.88     8162.48      515.39 o incl   0.3029E-05  # Theta=13.55
   6   8   7        0.00      286.88      303.17 o incl   0.6240E-06  # Theta=14.64
   7   8   7     4014.82     4312.90      541.37 o incl   0.3072E-05  # Theta=15.86
   8   8   7     3832.92     3071.92      424.44 o incl   0.3433E-05  # Theta=17.17
   9   8   7     1559.15     1309.68      277.18 o incl   0.9765E-05  # Theta=18.57
  10   8   7      632.32      537.00      428.77 o incl   0.1985E-05  # Theta=20.04
  -9   9   7      238.20      163.42      190.56 o incl   0.3772E-05  # Theta=20.33
  -8   9   7     4201.05     1922.57      576.02 o incl   0.1247E-06  # Theta=18.92
  -7   9   7     6288.59     5459.98      796.90 o incl   0.1478E-05  # Theta=17.58
  -6   9   7     1875.32     1923.21      558.70 o incl   0.3201E-05  # Theta=16.34
  -5   9   7      939.82      690.94      281.51 o incl   0.6305E-05  # Theta=15.20
  -4   9   7     1078.41     1298.55      259.86 o incl   0.8737E-05  # Theta=14.20
  -3   9   7      424.44      444.65      186.23 o incl   0.7035E-05  # Theta=13.35
  -2   9   7     1611.13     1384.34      359.47 o incl   0.7002E-05  # Theta=12.69
  -1   9   7        0.00       37.27      259.86 o incl   0.9101E-06  # Theta=12.24
   0   9   7      164.58      102.57      177.57 o incl   0.2973E-05  # Theta=12.01
   1   9   7     2901.76     2662.55      333.49 o incl   0.8152E-05  # Theta=12.04
   2   9   7        0.00       57.41      290.18 o incl   0.7376E-06  # Theta=12.30
   3   9   7       38.98      134.43      125.60 o incl   0.1389E-05  # Theta=12.80
   4   9   7     9974.25    10699.24      576.02 o incl   0.1768E-05  # Theta=13.50
   5   9   7     2369.05     2516.41      485.07 o incl   0.4172E-05  # Theta=14.38
   7   9   7      454.75      251.78      615.00 o incl   0.6869E-06  # Theta=16.57
   8   9   7     5526.33     4426.31      472.08 o incl   0.2818E-05  # Theta=17.83
   9   9   7     7063.83     7268.99      554.37 o incl   0.3252E-05  # Theta=19.18
  -8  10   7        4.33       82.49      268.52 o incl   0.1442E-07  # Theta=19.69
  -7  10   7     2893.10     3081.07      640.99 o incl   0.2222E-05  # Theta=18.40
  -6  10   7    18939.39    18060.82     1403.24 o incl   0.4938E-06  # Theta=17.20
  -5  10   7     8588.34     8502.42      602.01 o incl   0.2737E-05  # Theta=16.12
  -4  10   7      684.30      174.73      199.23 o incl   0.5284E-05  # Theta=15.16
  -3  10   7     9216.33     8542.54      563.03 o incl   0.3078E-05  # Theta=14.36
  -2  10   7     1320.95     1912.67      394.12 o incl   0.4409E-05  # Theta=13.73
  -1  10   7      433.10        0.31      303.17 o incl   0.1646E-05  # Theta=13.30
   0  10   7     2351.72     1888.11      316.16 o incl   0.9198E-05  # Theta=13.09
   1  10   7     3499.43     3314.84      372.46 o incl   0.7195E-05  # Theta=13.10
   2  10   7     3837.25     4225.40      424.44 o incl   0.4381E-05  # Theta=13.34
   3  10   7     6279.93     5616.97      463.42 o incl   0.3696E-05  # Theta=13.79
   4  10   7        0.00      277.52      164.58 o incl   0.1709E-05  # Theta=14.44
   5  10   7      480.74     1041.88      368.13 o incl   0.1837E-05  # Theta=15.27
   7  10   7     4664.47     5612.24      653.98 o incl   0.1880E-05  # Theta=17.34
   8  10   7       86.62       47.42      181.90 o incl   0.1504E-05  # Theta=18.55
   9  10   7     5790.52     5391.77      489.40 o incl   0.3696E-05  # Theta=19.85
  -8  11   7      909.51      997.60      407.11 o incl   0.3164E-05  # Theta=20.52
  -7  11   7      632.32      660.64      467.75 o incl   0.1665E-05  # Theta=19.27
  -6  11   7     1303.63      367.81      848.87 o incl   0.9256E-06  # Theta=18.11
  -5  11   7     8428.09     7352.06      701.62 o incl   0.1677E-05  # Theta=17.07
  -4  11   7     5582.64     5165.14      485.07 o incl   0.3687E-05  # Theta=16.16
  -3  11   7     1450.88     1751.89      277.18 o incl   0.8945E-05  # Theta=15.39
  -2  11   7      524.05      501.74      415.77 o incl   0.1749E-05  # Theta=14.80
  -1  11   7     1719.40     1473.01      381.13 o incl   0.6650E-05  # Theta=14.39
   0  11   7     6626.40     6896.33      515.39 o incl   0.3764E-05  # Theta=14.19
   1  11   7     2399.36     2986.22      398.45 o incl   0.4420E-05  # Theta=14.19
   2  11   7      368.13       41.87      394.12 o incl   0.1256E-05  # Theta=14.41
   3  11   7      701.62      753.82      212.22 o incl   0.8951E-05  # Theta=14.82
   4  11   7      515.39      475.27      207.89 o incl   0.6774E-05  # Theta=15.43
   5  11   7      723.27      628.22      376.80 o incl   0.2908E-05  # Theta=16.20
   7  11   7     6448.83     7189.64      749.26 o incl   0.1562E-05  # Theta=18.16
   8  11   7      913.84      885.60      242.54 o incl   0.8967E-05  # Theta=19.32
  -7  12   7     2399.36     1985.12      861.87 o incl   0.1322E-05  # Theta=20.18
  -6  12   7        0.00       62.66      879.19 o incl   0.7838E-07  # Theta=19.06
  -5  12   7      385.46     1632.28      493.73 o incl   0.7871E-06  # Theta=18.06
  -4  12   7     9025.77     8891.27      606.34 o incl   0.2695E-05  # Theta=17.19
  -3  12   7       60.63       91.47      190.56 o incl   0.9602E-06  # Theta=16.46
  -2  12   7       47.64        5.02      368.13 o incl   0.2026E-06  # Theta=15.90
  -1  12   7     3867.57     2776.55      480.74 o incl   0.2940E-05  # Theta=15.51
   0  12   7      472.08      122.29      329.15 o incl   0.2170E-05  # Theta=15.31
   1  12   7     9567.14    10326.26      627.99 o incl   0.1799E-05  # Theta=15.31
   2  12   7      103.94      630.58      355.14 o incl   0.4558E-06  # Theta=15.50
   3  12   7       12.99       29.54      147.25 o incl   0.3450E-06  # Theta=15.88
   4  12   7     5868.48     6420.33      485.07 o incl   0.3808E-05  # Theta=16.44
   5  12   7     4850.70     5857.96      809.89 o incl   0.1110E-05  # Theta=17.17
   7  12   7     1160.70     2745.71      913.84 o incl   0.4823E-06  # Theta=19.03
   8  12   7     4863.69     4538.33      450.42 o incl   0.4175E-05  # Theta=20.14
  -5  13   7        0.00      381.06      571.69 o incl   0.1862E-06  # Theta=19.09
  -4  13   7      147.25      217.98      233.87 o incl   0.1549E-05  # Theta=18.25
  -3  13   7     1732.39     1533.68      311.83 o incl   0.9951E-05  # Theta=17.55
  -2  13   7      134.26     1490.94      385.46 o incl   0.4563E-06  # Theta=17.01
  -1  13   7      939.82     1440.72      355.14 o incl   0.3887E-05  # Theta=16.64
   0  13   7      311.83      342.36      268.52 o incl   0.2482E-05  # Theta=16.45
   1  13   7      489.40      105.94      350.81 o incl   0.1959E-05  # Theta=16.44
   2  13   7      242.54       42.77      385.46 o incl   0.9088E-06  # Theta=16.61
   3  13   7      225.21      145.72      194.89 o incl   0.3380E-05  # Theta=16.97
   4  13   7      939.82      546.40      268.52 o incl   0.6636E-05  # Theta=17.49
   5  13   7     2693.87     2825.09      692.96 o incl   0.2082E-05  # Theta=18.17
   6  13   7        0.00      368.71     1385.91 o incl   0.1265E-07  # Theta=19.00
   7  13   7      203.56       46.85      978.80 o incl   0.1223E-06  # Theta=19.95
  -5  14   7     1814.68     1859.75      662.64 o incl   0.2231E-05  # Theta=20.14
  -4  14   7      909.51      970.31      303.17 o incl   0.5700E-05  # Theta=19.34
  -3  14   7     7977.67     7547.99      606.34 o incl   0.2590E-05  # Theta=18.67
  -2  14   7      692.96      324.35      467.75 o incl   0.1681E-05  # Theta=18.15
  -1  14   7     2100.53     1065.00      454.75 o incl   0.3048E-05  # Theta=17.79
   0  14   7     1567.82     1891.98      346.48 o incl   0.7019E-05  # Theta=17.61
   1  14   7     6578.76     6396.11      567.36 o incl   0.3083E-05  # Theta=17.59
   2  14   7     3152.96     3942.24      489.40 o incl   0.3132E-05  # Theta=17.75
   3  14   7     2078.87     2100.07      324.82 o incl   0.9212E-05  # Theta=18.08
   4  14   7      831.55      702.93      255.53 o incl   0.7274E-05  # Theta=18.57
   5  14   7      983.13      423.30      692.96 o incl   0.1137E-05  # Theta=19.21
  -4  15   7     1754.05     1708.92      316.16 o incl   0.9910E-05  # Theta=20.45
  -3  15   7     2239.12     2246.53      350.81 o incl   0.8123E-05  # Theta=19.81
  -2  15   7     3728.98     2402.99      571.69 o incl   0.2163E-05  # Theta=19.31
  -1  15   7      619.33      304.08      402.78 o incl   0.2109E-05  # Theta=18.96
   0  15   7     1922.96     1741.66      376.80 o incl   0.6847E-05  # Theta=18.78
   1  15   7     1758.38     1993.67      446.09 o incl   0.4655E-05  # Theta=18.76
   2  15   7     1030.77     1397.23      480.74 o incl   0.2491E-05  # Theta=18.90
   3  15   7     1130.39     1058.08      272.85 o incl   0.8707E-05  # Theta=19.21
   4  15   7      155.92       83.32      190.56 o incl   0.2475E-05  # Theta=19.67
   5  15   7     1082.75      137.39      779.58 o incl   0.8511E-06  # Theta=20.28
  -2  16   7        0.00      323.66      472.08 o incl   0.2716E-06  # Theta=20.48
  -1  16   7     3252.57     3261.55      489.40 o incl   0.4021E-05  # Theta=20.15
   0  16   7      307.50      163.29      324.82 o incl   0.1669E-05  # Theta=19.97
   1  16   7     3936.86     3327.24      493.73 o incl   0.3400E-05  # Theta=19.94
   2  16   7      173.24      260.07      329.15 o incl   0.9187E-06  # Theta=20.08
   3  16   7      168.91       18.03      194.89 o incl   0.2381E-05  # Theta=20.36
  -2 -16   8    42590.89    44688.82     1589.47 o incl   0.3507E-06  # Theta=20.48
  -1 -16   8      233.87      567.89      290.18 o incl   0.1535E-05  # Theta=20.33
   0 -16   8     3486.44     3040.46      359.47 o incl   0.7642E-05  # Theta=20.33
   1 -16   8     1589.47     1488.19      294.51 o incl   0.1057E-04  # Theta=20.48
  -4 -15   8      246.87       83.17      264.19 o incl   0.1987E-05  # Theta=20.12
  -3 -15   8      346.48      194.20      199.23 o incl   0.4762E-05  # Theta=19.65
  -2 -15   8        0.00      274.30      363.80 o incl   0.4437E-06  # Theta=19.32
  -1 -15   8      407.11      286.53      290.18 o incl   0.2781E-05  # Theta=19.16
   0 -15   8        0.00       32.82      298.84 o incl   0.6970E-06  # Theta=19.15
   1 -15   8      108.27      322.64      264.19 o incl   0.8678E-06  # Theta=19.31
   2 -15   8    12382.28    13024.29      619.33 o incl   0.1986E-05  # Theta=19.62
   3 -15   8      718.94      173.94      294.51 o incl   0.3694E-05  # Theta=20.09
  -5 -14   8     9930.95     9316.77      952.82 o incl   0.1078E-05  # Theta=19.69
  -4 -14   8    27467.10    28313.10     1268.98 o incl   0.5516E-06  # Theta=19.04
  -3 -14   8       34.65       12.57      160.25 o incl   0.7781E-06  # Theta=18.53
  -2 -14   8      324.82      538.92      355.14 o incl   0.1425E-05  # Theta=18.18
  -1 -14   8     7977.67     8415.29      498.06 o incl   0.3430E-05  # Theta=18.00
   0 -14   8    45878.10    39972.52     1892.64 o incl   0.1584E-06  # Theta=17.99
   1 -14   8      524.05      494.56      294.51 o incl   0.3482E-05  # Theta=18.15
   2 -14   8     6851.62     6428.52      519.72 o incl   0.3679E-05  # Theta=18.47
   3 -14   8      294.51       16.43      255.53 o incl   0.2201E-05  # Theta=18.96
   4 -14   8    20121.75    20504.37     1182.36 o incl   0.6485E-06  # Theta=19.59
   5 -14   8      112.61       59.74      203.56 o incl   0.1559E-05  # Theta=20.36
  -7 -13   8     1437.89     1411.88      320.49 o incl   0.8020E-05  # Theta=20.46
  -5 -13   8      407.11      952.27      541.37 o incl   0.7752E-06  # Theta=18.67
  -4 -13   8     9541.16     8896.22      653.98 o incl   0.2294E-05  # Theta=17.98
  -3 -13   8     8631.65     9089.98      502.39 o incl   0.3735E-05  # Theta=17.44
  -2 -13   8        0.00      320.25      303.17 o incl   0.6279E-06  # Theta=17.07
  -1 -13   8     5968.09     6018.74      476.41 o incl   0.4367E-05  # Theta=16.87
   0 -13   8     1862.32     1511.28      272.85 o incl   0.1183E-04  # Theta=16.85
   1 -13   8    12105.10    10463.69      615.00 o incl   0.1853E-05  # Theta=17.01
   2 -13   8      355.14      566.72      225.21 o incl   0.3946E-05  # Theta=17.35
   3 -13   8     6700.03     7968.89      619.33 o incl   0.2140E-05  # Theta=17.85
   4 -13   8    34110.82    30295.53     1758.38 o incl   0.2458E-06  # Theta=18.51
   5 -13   8      251.20      316.33      424.44 o incl   0.8026E-06  # Theta=19.31
   6 -13   8        0.00      449.08      874.86 o incl   0.7901E-07  # Theta=20.24
  -7 -12   8     7540.24     5840.21     1104.40 o incl   0.7095E-06  # Theta=19.56
  -6 -12   8    22599.07    26698.79     2650.56 o incl   0.1030E-06  # Theta=18.56
  -5 -12   8        0.00        4.66      441.76 o incl   0.3202E-06  # Theta=17.68
  -4 -12   8     7865.07     7416.11      493.73 o incl   0.4018E-05  # Theta=16.95
  -3 -12   8    10242.78     9836.22      524.05 o incl   0.2934E-05  # Theta=16.38
  -2 -12   8    85805.43    85969.04     3308.87 o incl   0.8787E-07  # Theta=15.97
  -1 -12   8     1801.69     1558.44      272.85 o incl   0.1331E-04  # Theta=15.75
   0 -12   8    38939.88    35724.33     1611.13 o incl   0.3448E-06  # Theta=15.73
   1 -12   8      147.25      230.64      229.54 o incl   0.1609E-05  # Theta=15.89
   2 -12   8    71807.70    71069.12     3079.33 o incl   0.1055E-06  # Theta=16.24
   3 -12   8      207.89      219.77      225.21 o incl   0.2364E-05  # Theta=16.77
   4 -12   8    33344.24    32265.34     1689.08 o incl   0.3469E-06  # Theta=17.46
   5 -12   8     9051.76     8638.12      701.62 o incl   0.1917E-05  # Theta=18.29
   6 -12   8    19654.00    21642.40     1940.28 o incl   0.2271E-06  # Theta=19.26
   7 -12   8        0.00       54.31      298.84 o incl   0.6906E-06  # Theta=20.34
  -8 -11   8      861.87      845.44      203.56 o incl   0.1201E-04  # Theta=19.86
  -7 -11   8     5002.29     4197.10      814.22 o incl   0.1416E-05  # Theta=18.70
  -6 -11   8    16613.65    22346.91     1819.01 o incl   0.1258E-06  # Theta=17.65
  -5 -11   8      134.26      520.49      329.15 o incl   0.6949E-06  # Theta=16.73
  -4 -11   8     4863.69     4528.06      472.08 o incl   0.4384E-05  # Theta=15.95
  -3 -11   8      576.02      620.28      186.23 o incl   0.9586E-05  # Theta=15.34
  -2 -11   8     3542.74     4670.80      420.11 o incl   0.2391E-05  # Theta=14.90
  -1 -11   8     2572.60     2465.39      294.51 o incl   0.1089E-04  # Theta=14.66
   0 -11   8       30.32       81.77      173.24 o incl   0.5816E-06  # Theta=14.63
   1 -11   8      948.49     1078.90      225.21 o incl   0.1067E-04  # Theta=14.79
   2 -11   8    20303.65    21742.55     1143.38 o incl   0.6115E-06  # Theta=15.16
   3 -11   8      194.89       35.89      212.22 o incl   0.2355E-05  # Theta=15.71
   4 -11   8      272.85        3.94      220.88 o incl   0.2598E-05  # Theta=16.43
   5 -11   8     7518.59     7816.74      619.33 o incl   0.2559E-05  # Theta=17.31
   6 -11   8    43114.95    50628.79     2646.23 o incl   0.8313E-07  # Theta=18.31
   7 -11   8     3053.34     3507.42      428.77 o incl   0.4301E-05  # Theta=19.43
  -9 -10   8     1875.32     1351.07      290.18 o incl   0.9303E-05  # Theta=20.40
  -8 -10   8     1156.37     1053.64      259.86 o incl   0.9879E-05  # Theta=19.10
  -7 -10   8     1009.12     1245.43      389.79 o incl   0.3800E-05  # Theta=17.89
  -6 -10   8       30.32        8.60      264.19 o incl   0.2506E-06  # Theta=16.80
  -5 -10   8    10286.09    10404.44      671.30 o incl   0.2195E-05  # Theta=15.82
  -4 -10   8    35869.21    36343.50     1559.15 o incl   0.3521E-06  # Theta=15.00
  -3 -10   8        0.00      162.49      134.26 o incl   0.2837E-05  # Theta=14.34
  -2 -10   8    11788.94    13150.00      749.26 o incl   0.9781E-06  # Theta=13.86
  -1 -10   8     1780.03     1344.83      264.19 o incl   0.1182E-04  # Theta=13.60
   0 -10   8    35423.11    30812.52     1455.21 o incl   0.2290E-06  # Theta=13.55
   2 -10   8    49303.91    47822.86     2317.08 o incl   0.1856E-06  # Theta=14.11
   3 -10   8    14175.31    14492.94      848.87 o incl   0.1227E-05  # Theta=14.69
   4 -10   8    21451.36    22006.11     1156.37 o incl   0.7085E-06  # Theta=15.44
   5 -10   8      203.56      512.56      320.49 o incl   0.1100E-05  # Theta=16.36
   6 -10   8     9827.00    10739.55      909.51 o incl   0.1117E-05  # Theta=17.40
   7 -10   8     6600.42     7796.31      571.69 o incl   0.2111E-05  # Theta=18.56
   8 -10   8     4720.77     5424.38      459.08 o incl   0.3729E-05  # Theta=19.82
  -9  -9   8     2789.15     2107.82      316.16 o incl   0.6909E-05  # Theta=19.73
  -8  -9   8    18003.90    20580.13      805.56 o incl   0.7726E-06  # Theta=18.39
  -6  -9   8     7891.05     8691.40      827.22 o incl   0.1301E-05  # Theta=15.99
  -5  -9   8        0.00       19.45      446.09 o incl   0.3128E-06  # Theta=14.96
  -4  -9   8    49442.51    45409.70     2200.14 o incl   0.1854E-06  # Theta=14.08
  -3  -9   8    28315.97    28694.71     1082.75 o incl   0.8427E-06  # Theta=13.37
  -2  -9   8      757.92      789.60      181.90 o incl   0.1311E-04  # Theta=12.86
  -1  -9   8    14088.69    14539.31      649.65 o incl   0.2164E-05  # Theta=12.57
   0  -9   8        0.00        4.53      155.92 o incl   0.2562E-05  # Theta=12.51
   1  -9   8     7501.26     7264.04      519.72 o incl   0.3701E-05  # Theta=12.68
   2  -9   8      233.87       37.39      199.23 o incl   0.2525E-05  # Theta=13.09
   3  -9   8    39052.48    37682.68     1819.01 o incl   0.2971E-06  # Theta=13.70
   4  -9   8    52729.73    48516.29     2460.00 o incl   0.1562E-06  # Theta=14.49
   5  -9   8      298.84      239.09      346.48 o incl   0.1427E-05  # Theta=15.45
   6  -9   8        0.00       48.73      346.48 o incl   0.5172E-06  # Theta=16.54
   7  -9   8    17094.39    19603.98     1056.76 o incl   0.5484E-06  # Theta=17.74
   8  -9   8    22542.77    24506.85     1013.45 o incl   0.7748E-06  # Theta=19.04
   9  -9   8      108.27       33.63      108.27 o incl   0.5095E-05  # Theta=20.42
  -9  -8   8     3304.54     3430.82      342.15 o incl   0.8385E-05  # Theta=19.13
  -8  -8   8     3040.35     3504.83      329.15 o incl   0.8282E-05  # Theta=17.74
  -7  -8   8     2672.22     2809.26      428.77 o incl   0.4883E-05  # Theta=16.44
  -6  -8   8    27545.05    33601.09     1857.99 o incl   0.1148E-06  # Theta=15.24
  -5  -8   8     2654.89     1052.91      467.75 o incl   0.1277E-05  # Theta=14.15
  -4  -8   8    50741.80    55835.89     1918.63 o incl   0.1491E-06  # Theta=13.22
  -3  -8   8     2524.96     2488.98      238.20 o incl   0.1686E-04  # Theta=12.45
  -2  -8   8    96156.48    98544.20     3547.08 o incl   0.6792E-07  # Theta=11.89
  -1  -8   8        0.00       57.27      246.87 o incl   0.1016E-05  # Theta=11.57
   0  -8   8   178245.95   168943.48     7483.94 o incl   0.1756E-07  # Theta=11.49
   1  -8   8    15600.20    15324.59      948.49 o incl   0.1076E-05  # Theta=11.68
   2  -8   8    69001.23    66585.50     3087.99 o incl   0.1046E-06  # Theta=12.10
   3  -8   8      307.50       37.79      181.90 o incl   0.3802E-05  # Theta=12.75
   4  -8   8   128920.40   128459.94     5599.96 o incl   0.3094E-07  # Theta=13.59
   5  -8   8    40356.10    41210.25     1879.65 o incl   0.2698E-06  # Theta=14.59
   6  -8   8    17709.39    20011.78     1225.67 o incl   0.4625E-06  # Theta=15.73
   7  -8   8      606.34      242.41      212.22 o incl   0.6279E-05  # Theta=16.97
   8  -8   8     8527.71     9164.13      441.76 o incl   0.4530E-05  # Theta=18.32
   9  -8   8     8532.04     8740.71      415.77 o incl   0.5785E-05  # Theta=19.74
 -10  -7   8    12477.56    13334.82      645.32 o incl   0.2174E-05  # Theta=20.09
  -9  -7   8     1030.77     1200.30      229.54 o incl   0.1104E-04  # Theta=18.59
  -8  -7   8    10299.08     9603.69      541.37 o incl   0.3115E-05  # Theta=17.16
  -7  -7   8    19532.74    17972.48     1087.08 o incl   0.7470E-06  # Theta=15.81
  -6  -7   8        0.00    59898.44       25.99 x excl   0.0000E+00  # Theta=14.55
  -5  -7   8    11996.83    13074.29      640.99 o incl   0.1614E-05  # Theta=13.41
  -4  -7   8     7748.13     7479.74      472.08 o incl   0.4143E-05  # Theta=12.41
  -3  -7   8      108.27        7.68      121.27 o incl   0.3841E-05  # Theta=11.59
  -2  -7   8    19073.65    22943.36      831.55 o incl   0.2189E-06  # Theta=10.98
  -1  -7   8     8393.45     7477.61      567.36 o incl   0.2574E-05  # Theta=10.62
   0  -7   8     3430.14     1358.46      411.44 o incl   0.2516E-06  # Theta=10.53
   1  -7   8    31438.61    29503.81     1537.50 o incl   0.4133E-06  # Theta=10.71
   2  -7   8    17258.97    17549.08      926.83 o incl   0.9398E-06  # Theta=11.16
   3  -7   8     3023.03     2684.52      346.48 o incl   0.8000E-05  # Theta=11.85
   4  -7   8     8072.95     2185.05      606.34 x excl   0.0000E+00  # Theta=12.74
   5  -7   8    30446.82    30356.89     1481.20 o incl   0.4269E-06  # Theta=13.79
   6  -7   8    42846.41    50887.60     2078.87 o incl   0.5018E-07  # Theta=14.97
   7  -7   8     6162.99     6761.51      407.11 o incl   0.4970E-05  # Theta=16.26
   8  -7   8     4019.15     4345.03      281.51 o incl   0.1078E-04  # Theta=17.65
   9  -7   8     1217.01     1771.52      181.90 o incl   0.1332E-04  # Theta=19.10
 -10  -6   8       17.32      167.43      168.91 o incl   0.3479E-06  # Theta=19.66
  -9  -6   8      342.15      294.80      177.57 o incl   0.6254E-05  # Theta=18.12
  -8  -6   8      593.34      586.83      229.54 o incl   0.6500E-05  # Theta=16.65
  -7  -6   8     2109.19     3255.19      411.44 o incl   0.2734E-05  # Theta=15.25
  -6  -6   8     2265.10     3369.81      454.75 o incl   0.2273E-05  # Theta=13.94
  -5  -6   8      779.58      782.00      246.87 o incl   0.7342E-05  # Theta=12.73
  -4  -6   8    18224.78    18238.72      809.89 o incl   0.1382E-05  # Theta=11.67
  -3  -6   8     2958.06     3051.57      268.52 o incl   0.1308E-04  # Theta=10.79
  -2  -6   8   142632.27   132755.36     5517.67 o incl   0.3206E-07  # Theta=10.12
  -1  -6   8    13906.79    13797.59      684.30 o incl   0.2111E-05  # Theta= 9.72
   0  -6   8     3664.01     3465.29      238.20 o incl   0.1740E-04  # Theta= 9.61
   1  -6   8     7120.14     6224.67      619.33 o incl   0.2554E-05  # Theta= 9.80
   2  -6   8   236220.48   243786.50    23495.59 o incl   0.1646E-08  # Theta=10.28
   3  -6   8    70382.80    71484.04     3057.67 o incl   0.1020E-06  # Theta=11.01
   4  -6   8     9744.71    10518.26      606.34 o incl   0.1815E-05  # Theta=11.95
   5  -6   8     2719.86     1525.53      402.78 o incl   0.3627E-05  # Theta=13.05
   6  -6   8    39784.41    40988.70     2308.41 o incl   0.1787E-06  # Theta=14.28
   7  -6   8    16427.42    15943.37      974.47 o incl   0.9744E-06  # Theta=15.62
   8  -6   8     3040.35     2803.60      281.51 o incl   0.1040E-04  # Theta=17.04
   9  -6   8     1866.65     1186.71      207.89 o incl   0.7002E-05  # Theta=18.53
  10  -6   8     1017.78        0.22      420.11 o incl   0.4494E-06  # Theta=20.08
 -10  -5   8     4339.65     3632.29      385.46 o incl   0.5410E-05  # Theta=19.29
  -9  -5   8     8882.85     6338.21      480.74 o incl   0.2245E-06  # Theta=17.72
  -8  -5   8    47138.42    48575.71     1736.72 o incl   0.3169E-06  # Theta=16.21
  -7  -5   8    53041.55    49756.27     2018.24 o incl   0.1894E-06  # Theta=14.76
  -6  -5   8    14054.04    14243.50     1022.11 o incl   0.9473E-06  # Theta=13.40
  -5  -5   8        0.00      352.21      593.34 o incl   0.1732E-06  # Theta=12.14
  -4  -5   8   119920.60   104933.66     5231.83 o incl   0.2498E-07  # Theta=11.02
  -3  -5   8   104922.41   108361.88     3482.11 o incl   0.6769E-07  # Theta=10.07
  -2  -5   8     6249.61     5880.32      368.13 o incl   0.6933E-05  # Theta= 9.35
  -1  -5   8    71664.77    66006.41     2485.98 o incl   0.1484E-06  # Theta= 8.90
   0  -5   8       64.96       18.95      181.90 o incl   0.1121E-05  # Theta= 8.76
   1  -5   8    17336.93    15924.89      970.14 o incl   0.9287E-06  # Theta= 8.96
   2  -5   8     8800.56     8852.13      537.04 o incl   0.2955E-05  # Theta= 9.47
   3  -5   8   207562.38   209085.38    10628.23 o incl   0.7955E-08  # Theta=10.24
   4  -5   8    69382.35    66972.31     3057.67 o incl   0.1069E-06  # Theta=11.23
   5  -5   8     1147.71     1519.26      190.56 o incl   0.1552E-04  # Theta=12.38
   6  -5   8     8432.42    10470.02      437.43 o incl   0.3964E-06  # Theta=13.67
   7  -5   8    33378.89    38596.77     2178.48 o incl   0.1262E-06  # Theta=15.05
   8  -5   8    22239.60    20840.79     1039.44 o incl   0.8089E-06  # Theta=16.50
   9  -5   8      615.00      536.70      138.59 o incl   0.1831E-04  # Theta=18.03
  10  -5   8     4556.19     4526.15      485.07 o incl   0.4181E-05  # Theta=19.61
 -10  -4   8     2096.20     1885.78      285.84 o incl   0.1179E-04  # Theta=19.00
  -9  -4   8     5582.64     5398.08      372.46 o incl   0.5945E-05  # Theta=17.40
  -8  -4   8     9835.66    10382.11      511.06 o incl   0.2849E-05  # Theta=15.85
  -7  -4   8        0.00      354.92      255.53 o incl   0.8216E-06  # Theta=14.37
  -6  -4   8    14647.39    19277.60     1095.74 o incl   0.1698E-06  # Theta=12.96
  -5  -4   8    17142.03    13316.81     1723.73 o incl   0.2560E-06  # Theta=11.65
  -4  -4   8   225024.91   235765.98    22672.70 o incl   0.1743E-08  # Theta=10.46
  -3  -4   8     4240.03     3628.37      277.18 o incl   0.8324E-05  # Theta= 9.45
  -2  -4   8    27627.34    25926.81     1004.79 o incl   0.9890E-06  # Theta= 8.66
  -1  -4   8    20676.11    18382.36     1143.38 o incl   0.6418E-06  # Theta= 8.16
   1  -4   8   112969.37   114618.04     4816.05 o incl   0.3868E-07  # Theta= 8.21
   2  -4   8    16093.93    17240.94      814.22 o incl   0.1398E-05  # Theta= 8.75
   3  -4   8     4889.68     4763.99      394.12 o incl   0.6359E-05  # Theta= 9.56
   5  -4   8    77290.73    83274.41     2589.93 o incl   0.9503E-07  # Theta=11.81
   6  -4   8    14647.39    15727.70      770.92 o incl   0.1406E-05  # Theta=13.13
   7  -4   8     2949.40     2922.45      350.81 o incl   0.8028E-05  # Theta=14.55
   8  -4   8    23525.90    25500.73     1017.78 o incl   0.6888E-06  # Theta=16.04
   9  -4   8     4543.20     3949.81      454.75 o incl   0.4085E-05  # Theta=17.60
  10  -4   8     2689.54     3022.37      411.44 o incl   0.5452E-05  # Theta=19.20
 -11  -3   8    13270.13    12340.05      701.62 o incl   0.1626E-05  # Theta=20.44
 -10  -3   8    21386.40    22883.02      870.53 o incl   0.1184E-05  # Theta=18.78
  -9  -3   8     7982.00     8103.02      424.44 o incl   0.5551E-05  # Theta=17.16
  -8  -3   8    17124.71    17108.11      766.58 o incl   0.1681E-05  # Theta=15.58
  -7  -3   8    22772.31    19841.33     1048.10 o incl   0.5578E-06  # Theta=14.06
  -6  -3   8    65099.01    75936.32     3534.08 o incl   0.2811E-07  # Theta=12.62
  -5  -3   8    37488.99    38267.21     1342.60 o incl   0.4061E-06  # Theta=11.26
  -4  -3   8    16994.78    16042.67      736.27 o incl   0.1443E-05  # Theta=10.02
  -3  -3   8     8562.35     6127.90      420.11 o incl   0.1328E-07  # Theta= 8.94
  -2  -3   8    30581.08    35567.83     1087.08 o incl   0.5922E-07  # Theta= 8.09
  -1  -3   8    13542.99    11719.49      788.24 o incl   0.1073E-05  # Theta= 7.55
   0  -3   8     2485.98     2619.78      177.57 o incl   0.2570E-04  # Theta= 7.36
   1  -3   8   115918.77    93754.39     3858.91 o incl   0.8820E-08  # Theta= 7.57
   2  -3   8    14378.87    17146.35      736.27 o incl   0.3640E-07  # Theta= 8.13
   3  -3   8    15227.74    14136.84      770.92 o incl   0.1641E-05  # Theta= 8.99
   4  -3   8    33673.40    21427.85     1689.08 x excl   0.0000E+00  # Theta=10.08
   5  -3   8    45990.71    41700.24     1857.99 o incl   0.2621E-06  # Theta=11.32
   6  -3   8    34717.16    35278.36     2269.44 o incl   0.1820E-06  # Theta=12.69
   7  -3   8     2009.58     2218.86      298.84 o incl   0.1013E-04  # Theta=14.14
   8  -3   8    24955.12    25538.84     1108.73 o incl   0.7933E-06  # Theta=15.66
   9  -3   8     1221.34     1919.87      281.51 o incl   0.6315E-05  # Theta=17.24
  10  -3   8     6124.01     7027.82      541.37 o incl   0.2568E-05  # Theta=18.86
 -11  -2   8     3577.39     3266.48      350.81 o incl   0.7140E-05  # Theta=20.32
 -10  -2   8      242.54       39.81      199.23 o incl   0.3050E-05  # Theta=18.64
  -9  -2   8      164.58       68.90      147.25 o incl   0.3937E-05  # Theta=17.00
[truncated: 459,593 more chars]
